# Supplementary material for: A Method for 3D Histopathology Reconstruction Supporting Mouse Microvasculature Analysis
Source: PLoS One. 2015 May 29;10(5):e0126817. doi: 10.1371/journal.pone.0126817 (PMC4449209; doi:10.1371/journal.pone.0126817)
Supplement: S1 Dataset — Raw target registration error values in microns for each sample and each section for accumulated nucleus based registration. (XLSX) [file pone.0126817.s001.xlsx]

## Sheet: Pairwise Intensity (high-res)
X TRE	Y TRE		X TRE	Y TRE		X TRE	Y TRE		X TRE	Y TRE		X TRE	Y TRE		X TRE	Y TRE		X TRE	Y TRE		X TRE	Y TRE		X TRE	Y TRE		X TRE	Y TRE		X TRE	Y TRE
(µm)	(µm)		(µm)	(µm)		(µm)	(µm)		(µm)	(µm)		(µm)	(µm)		(µm)	(µm)		(µm)	(µm)		(µm)	(µm)		(µm)	(µm)		(µm)	(µm)		(µm)	(µm)
Sample	1		Sample	2		Sample	3		Sample	4		Sample	5		Sample	6		Sample	7		Sample	8		Sample	9		Sample	10		Sample	11
Section	1		Section	1		Section	1		Section	1		Section	1		Section	1		Section	1		Section	1		Section	1		Section	1		Section	1
-44.408	44.1229		30.0379	-28.8811		16.1961	-7.94494		-2.30739	1.26814		12.5251	-24.8737		-6.25136	6.48217		-7.37694	1.51754		6.14539	5.53635		11.3114	-2.02432		-17.7077	15.1381		0.699512	-1.51005
-45.1792	41.2823		-4.65175	-3.37973		4.64177	-2.43386		-0.429954	1.43749		2.62115	23.1371		-8.62991	-2.14493		-6.37425	0.33583		-4.10925	-5.56229		16.7075	-2.64522		-35.8215	9.63416		2.69303	9.8473
-42.6591	44.7882		-0.769956	0.556313		5.83414	-7.09638		3.4653	2.06666		-16.1776	-6.24859		-23.2613	18.9345		-6.17299	3.18827		8.39439	4.94965		9.87099	-3.36145		-44.8937	23.2564		-29.4294	41.6561
31.2339	-12.1253		-5.96813	5.40299		5.2135	-3.19752		-5.03221	2.29255		5.29981	-33.2223		-6.43424	14.431		-4.16451	-8.73713		-2.80276	-3.10362		6.7451	7.87469		-18.0863	-2.97909		3.08893	-1.77228
-42.8476	32.5682		0.155563	1.28381		-7.27912	3.85281		0.116077	-0.928847		12.9489	6.18961		-1.89809	-2.31899		8.23251	-3.5781		-3.917	-6.93085		3.48826	8.60729		-14.4831	-2.47675		-1.67239	14.7286
8.11043	-24.2932		-0.637149	4.174		-0.237589	3.16689		-1.99657	-2.75401		-12.9645	-0.188246		-1.64314	-2.06394		-6.81694	5.28231		9.49727	7.30992		7.99032	3.46411		29.7003	72.7964		0.960613	3.40271
-34.0862	33.7093		12.5237	-5.24216		26.654	-18.5281		0.485767	1.3742		1.80009	22.0405		-1.04208	1.45389		-4.35848	7.03003		-1.69782	-4.40838		11.5175	3.91589		-42.6086	28.2255		-15.8757	13.0367
-54.1212	38.8467		16.8575	-56.6638		-7.74909	2.5702		-7.13108	3.29748		13.9764	-23.9289		-17.5449	6.80855		1.65965	6.20548		-6.05772	-9.09655		4.77137	-2.39634		-42.7667	22.891		-1.11301	-0.717506
-38.1812	34.9786		-30.4347	-15.8966		3.46485	-5.277		-4.53112	-6.29945		7.28843	28.9423		4.50737	-1.13903		1.80199	-5.84624		6.19147	5.79857		3.89212	-8.56		-40.4177	37.8472		3.26497	3.17945
-35.6058	32.6459		-27.9654	-26.8788		-5.22697	3.04626		1.01384	0.51656		-1.67297	-74.709		-3.21393	-1.32923		4.25286	-4.73618		-6.66203	-4.00523		10.5319	-4.07699		20.6203	21.7636		-3.48005	1.88087
42.713	-13.5579		-0.675942	-1.68648		2.83583	2.25475		-0.613686	-0.753314		7.36295	13.9243		-14.6246	11.8829		-2.4302	4.30957		-3.3956	-5.21914		1.85669	-6.76696		-19.2819	7.04779		-7.00241	1.27598
-38.6876	37.9718		6.2657	-8.82717		-0.374529	5.14163		3.92382	5.68621		-53.7877	-74.9878		3.85304	-1.53988		-8.58951	10.6644		-10.6263	-12.9256		2.46124	-3.71427		-41.7158	14.5291		2.50044	-2.77828
-35.5374	32.2931		-3.76639	-3.34812		15.7855	-11.7284		-0.481289	0.896726		-4.43074	-60.2828		-16.4613	13.3192		0.944794	-6.55768		13.7968	13.57		11.654	-29.0225		-40.0869	36.284		-10.7846	8.9651
13.2117	-21.2257		24.6369	-16.0992		9.22342	-11.4113		-0.602944	1.07105		-0.293473	-15.2278		-2.58202	0.918055		-6.13681	1.44722		-5.51325	-3.5214		-2.85084	-7.91382		-42.0005	21.6027		-6.61581	4.3455
-36.429	32.9681		18.9863	-5.22969		19.8461	-12.3631		3.58139	-1.66147		19.4561	-12.1468		4.72417	-4.8508		2.73408	-1.86595		-5.57079	-2.60206		-4.35573	-7.16677		-33.6252	0.652606		0.471469	-1.68725
-46.7642	26.6723		-4.43409	5.9926		22.9054	-19.8397		-1.15542	-4.92748		63.4112	65.8484		-4.71386	5.14988		-3.00987	-1.77916		-5.61449	-9.29984		0.283375	-4.68226		-40.3772	19.1875		1.83218	-2.019
-47.4989	29.4211		-5.79554	3.77016		-9.74663	8.67244		-65.9101	10.4357		0.125777	14.0394		-13.1343	-0.771167		0.601333	-0.17134		-0.463142	-2.29434		-4.30873	-2.96937		-48.3992	29.063		2.62698	-1.05812
30.8581	-5.36661		12.2599	-5.4417		-5.12333	3.1239		2.07283	-2.1333		-16.4567	-81.1119		-1.55369	-3.48739		-1.97975	2.95105		-6.70843	-8.55182		-5.04784	-5.48009		15.0605	7.25289		-3.28173	3.831
-45.6324	33.4066		21.3533	-6.87651		-1.99689	1.53782		2.86507	-1.48505		-8.48971	-7.88862		-0.871402	-0.171966		-2.62978	-3.15809		-3.78986	-4.46318		-5.19041	-4.7498		31.5767	68.3578		-3.43789	4.53725
-35.6079	33.9266		-7.63604	9.41639		-2.14683	2.7165		2.46698	-3.29307		2.15183	27.2405		-23.3321	25.2809		4.72536	-7.00664		9.23705	6.19901		-33.2096	-1.77096		-44.3402	19.1219		0.669391	5.17455
30.8582	-5.42402		-6.06205	-3.28913		11.7107	-11.6247		6.94191	-4.32759		7.84958	-50.3074		0.755814	-4.95655		2.46049	-6.16119		-9.01399	-7.31655		-6.47478	-0.7376		-37.9374	40.575		-1.05294	2.52066
36.7197	-9.13932		20.5181	-4.90069		1.04628	1.53068		2.92877	-1.89894		-11.5128	-10.1665		-2.24401	4.63922		3.16608	0.741171		-6.65807	-4.78723		-6.7416	0.00122702		-0.779655	-10.5572		3.45588	0.737319
-47.6969	41.6786		22.1122	-7.9737		4.09524	0.386415		-0.276365	3.75153		-24.8135	-7.28689		-21.6423	18.099		-6.45569	4.40135		-5.83127	-3.64755		-7.48988	-0.40814		-35.6555	28.4241		1.46374	4.07448
-36.4471	32.8777		-7.71994	8.3698		4.12076	-2.72193		1.62125	2.48333		-51.7727	-64.2748		1.76261	-0.692211		3.20335	-1.83161		2.01225	-0.511873		-7.56812	-0.765353		-32.0168	-5.37888		2.60845	3.85675
-43.8686	42.0561		17.0109	-12.2924		7.12351	-7.10905		1.06838	-0.439831		6.72426	28.5523		-24.1942	19.8664		8.64697	-7.26292		20.0015	16.2418		-11.638	-4.9735		-46.8488	23.8369		1.97933	0.836399
-27.1651	-13.7619		-0.104115	1.68362		11.9774	-9.99975		1.2988	0.456061		-4.54533	-15.602		-0.776014	-2.9228		-2.31575	3.25489		-4.55865	-0.961299		-9.31042	-4.69821		13.96	6.74851		-1.03501	1.2915
-53.6777	38.9484		2.56058	-8.97181		2.86452	2.21776		3.69459	-4.26381		6.80251	27.3278		-5.60774	4.60508		-0.390763	-4.20427		-10.442	-14.1425		-5.77348	-3.61113		-48.6023	17.1011		4.66095	-0.2652
32.6393	-9.18544		-8.58801	4.7285		11.7911	-10.4838		4.66715	-3.40757		-4.61983	-15.2086		2.39147	-4.26747		1.62406	-1.97652		3.79895	-0.00019738		-8.32196	-6.2554		-43.893	31.7298		2.05555	3.1091
22.4228	-22.5925		-9.40904	6.09179		4.74983	-4.63548		4.30314	-4.90517		-1.26454	9.11253		0.275138	-1.25253		3.82583	13.1166		1.59595	0.262398		-9.64742	-2.88418		-41.8134	32.1521		2.83795	4.54667
24.9796	-0.541896		19.6739	-6.54557		3.35992	-3.20951		3.37432	-7.75091		16.2153	20.6906		-20.1075	17.1431		-3.9161	-0.809028		-9.76027	-13.7864		-14.1451	-11.2442		39.0902	8.89536		-2.88545	5.74652
31.4284	-12.8785		-7.85495	3.089		8.14709	-7.66099		5.43987	0.409947		25.0127	65.9422		-20.3253	13.395		-6.96067	-7.31068		3.36596	2.52911		-11.1459	-13.6418		-40.2782	28.667		-8.21164	4.52485
-54.325	34.1967		-2.01017	-1.25764		25.5684	-21.4326		9.97355	-2.85606		11.1488	-24.3682		-26.0925	14.8938		-2.68452	16.0638		-0.40173	1.63974		-8.46554	-8.93807		4.06667	50.4215		-4.51098	-5.50579
-28.4001	-14.5212		-7.62757	4.73103		4.99264	4.07696		1.56148	0.825524		12.0839	-24.7013		-10.8106	10.8056		5.87925	-7.56114		-7.61064	-12.1809		-3.27056	-5.36194		-36.3762	21.6263		-6.10029	6.41937
-43.6895	41.2239		36.5938	-23.9518		-7.55861	2.59812		1.14834	2.42575		-14.8522	-6.48334		3.77973	-6.58495		-0.286721	-3.1873		-4.14869	-3.47394		-4.67778	-3.989		-42.6693	19.2571		0.812173	4.38133
-45.18	31.303		15.2926	-5.5041		7.03968	-5.53634		5.35309	-3.73248		-49.9049	-60.4912		-28.6707	16.2317		2.866	-2.48837		-7.65185	-8.50437		-4.38382	-5.61127		31.6726	83.7159		1.66565	2.1621
-42.7904	36.014		-7.09604	2.2709		19.3254	-5.9218		2.47934	4.13349		6.56711	13.4605		6.09935	-7.34914		2.06978	0.620588		-8.73923	-11.6038		-4.42935	-2.05129		15.8072	21.6324		2.01216	-0.349189
-40.6083	32.6595		-1.0944	5.20584		-6.37465	1.54748		2.80651	-5.39868		6.54031	26.9995		-3.12532	5.65743		-0.667121	2.74002		-3.06355	-4.11253		-4.98204	-0.345422		-21.1778	41.6389		2.53538	5.52198
-46.9219	29.8709		-8.68307	4.03491		-9.26807	2.14488		4.18346	-3.59871		-45.966	-59.4046		6.26745	0.636749		0.495961	-3.44961		6.54783	8.13199		-1.72259	1.98663		-4.38153	58.7234		-4.86193	-0.0827598
-45.706	37.3111		25.6528	-20.6083		5.92049	-5.24196		-0.527383	1.16444		-45.2495	-58.1442		-20.401	15.5787		-3.62803	4.27393		6.061	4.03744		-0.15974	0.990649		-35.8356	36.7599		1.16215	4.86038
-47.5805	28.7578		-4.41979	6.78012		25.8711	-17.0283		1.80972	-1.21145		6.26569	9.24408		-2.31523	-2.9981		1.0617	-3.80382		15.1711	13.5744		-0.799606	2.64833		-39.3359	34.7822		6.36965	-4.5964
-43.6256	44.9941		6.55306	-10.974		-1.51087	4.41477		-6.21831	3.19581		15.6003	-42.2176		-16.3472	15.1172		-5.33541	6.5569		-5.47888	-4.80287		1.98934	6.44847		-41.7051	23.0147		2.47182	-3.47188
-42.085	33.6137		13.1379	-5.23488		3.51719	-0.414753		0.332868	-0.710372		7.44843	9.18508		-14.0249	2.76424		2.08215	-0.211542		-4.61524	-4.61085		0.281137	4.86657		0.440984	8.70644		3.61031	8.85912
-47.746	28.2697		9.80775	-0.497924		-0.591294	-5.19658		-1.39066	2.94339		8.99388	-14.7358		-7.49485	5.3136		0.542728	-0.870093		10.6503	5.85912		-9.975	-5.40105		-41.7798	35.0407		2.25391	-2.91209
-32.6322	34.3883		14.626	-8.90122		23.727	-13.4298		-2.99085	1.07927		-6.40392	-68.9711		-8.37145	5.01806		-4.11948	1.23151		-8.86455	-6.30002		-8.08677	-4.65115		-6.33225	0.625117		-3.21336	3.38329
12.651	-26.3247		-1.35853	-0.0986835		5.59968	-2.62272		55.8374	3.68948		-43.2246	-61.3108		4.57383	-3.27859		-9.49805	-0.361824		-5.17659	-3.1604		1.60761	-3.58055		-47.2819	16.6556		-0.709009	-2.32107
25.8122	-1.90218		2.51572	-8.91593		-3.04973	4.91126		4.062	0.277534		-49.9696	-66.2499		-4.58042	2.5515		0.761238	-5.64528		9.76767	6.33242		5.02841	-3.4428		-43.6995	20.4149		3.48879	1.82631
28.9378	-4.55995		20.5956	-3.92594		5.98055	-0.247972		2.61334	-1.2292		1.60696	-68.4058		0.820988	-3.54127		-5.15128	0.467099		-5.72549	-3.15375		-2.86072	-2.17068		36.175	8.95556		3.10145	2.88604
16.757	-21.5292		-31.9974	-8.16953		0.238936	3.8203		-2.15949	1.05036		46.9127	-53.7741		0.334204	10.9581		1.63639	-1.12842		6.07156	5.18108		-1.45373	2.4757		-48.7018	15.6251		2.81875	8.21962
28.702	-5.55615		1.66328	-0.887753		2.54946	0.9926		-6.02637	3.86216					-14.7639	3.64525		-5.12844	1.95274		15.5733	11.5089		1.91402	0.864995		7.48119	49.6066		0.728937	9.63525
-42.6845	35.0852		33.4479	-29.9115		8.24775	-9.25895		4.57583	0.436736		Sample	5		4.76986	-0.028631		-1.71617	4.9557		10.1273	5.49236		-5.70678	0.0357166		-35.0809	41.3293		0.457438	4.38188
5.68409	-22.3883		13.2786	-6.92719		12.4688	-10.6167		4.49062	2.91078		Section	2		5.91294	0.879925		4.63462	-7.57842		14.9108	12.7217		-3.38249	-0.617754		-45.5597	19.9464		2.33502	4.3966
-45.2781	43.3243		-4.84218	1.28185		10.0457	-9.6875		2.31075	2.09694		0.624241	10.1972		-12.5669	15.4266		-4.82273	5.12797		-7.64748	-7.5455		0.465939	2.22785		-43.7422	27.5246		-9.28841	5.83526
32.4498	-11.308		19.1347	-8.87371		2.87598	-6.04776		-1.66817	-0.530757		-9.92454	-4.43536		-23.6961	12.3441		-6.13995	1.00332		-8.08496	-4.83097		7.7391	-3.0937		-29.0863	14.4642		-5.3982	3.15394
-43.4223	30.7007		13.4352	-7.82697		4.06639	3.42117		-3.94596	0.775018		-6.89396	-3.33537		-16.1538	12.921		-2.97335	-5.06795		-8.08076	-6.8268		7.91614	-1.28856		-12.8485	20.3405		3.79841	3.43575
-40.5924	35.6751		32.8654	-11.8404		6.05602	3.38104		1.16274	-0.0644879		-2.10973	-9.33643		0.353581	-1.86642		1.04245	-0.333449		-5.9123	-10.6669		7.2178	-4.40009		-41.0045	18.8485		2.45181	3.98272
37.1494	-8.53251		33.7933	-27.1455		4.57423	-5.29118		2.32967	1.34587		3.52311	-3.05535		-14.3122	3.88946		-2.25919	3.05687		-1.86259	-1.60461		6.57033	-3.34083		-36.8878	17.1028		-1.22803	3.43542
-63.6912	11.3845		17.9148	-3.83216		23.4994	-15.6806		-0.764516	1.577		-11.0196	-4.42015		-3.13953	-2.95725		4.45384	-4.13853		-9.93961	-12.0459		3.49556	-2.9061		-44.2006	28.5286		3.33398	7.00636
24.8426	1.68224		19.5504	-3.3797		2.31129	-0.499764		0.337298	-3.457		-3.87718	0.337246		-1.01168	4.53235		4.64407	-1.78041		-5.25362	-6.41522		4.50405	4.82301		-44.9072	20.7492		-8.62467	0.629616
31.1877	-12.9026		15.8191	-3.22844		3.2175	3.25035					10.4305	7.77683		-17.1897	7.84329		-5.81036	2.38511		-9.71156	-15.385		4.10516	0.661949		31.4014	83.3413		-2.30866	3.56246
20.0455	-21.0771		28.4095	-49.3611		-0.693968	6.60242		Sample	4		-9.71451	-3.30654		-2.1693	-4.1181		-4.89067	6.59245		-8.09397	-13.9695		9.78869	5.75862		-42.0934	32.0351		1.94493	-3.41101
-47.451	40.6928		2.16894	-8.37797		18.0818	-11.9873		Section	2		-5.50351	8.39706		-12.6688	0.451273		-1.23127	0.73096		1.24568	2.35442		12.8832	8.92111		-9.61632	61.2956		-13.0833	-1.16859
-20.9819	32.9493		18.1081	-3.72502		0.785973	3.05617		0.715944	2.07072		6.83869	-2.9797		-16.5616	11.5467		-7.83888	-1.53857		-8.0039	-9.66757		-5.57419	-10.4218		-43.7959	21.8016		-0.327083	1.31025
-47.1223	27.3324		-1.53522	5.84203		-2.11388	7.16692		1.07926	-2.70596		13.8321	9.48928		-3.017	2.69716		-4.77276	14.6895		-3.38535	-0.407418		-0.161434	-2.97956		-25.4148	33.9522		0.27372	6.63763
-41.4195	35.8109		13.3457	-3.29187		1.30319	-2.22566		1.22493	-0.56944		-8.76339	-3.99993		-19.6269	12.9172		2.14887	-1.47252		-0.842178	2.19903		1.81023	0.0127214		-2.40906	32.1523		3.76279	3.04457
-20.8598	32.7501		8.83584	-0.215494		-0.146404	3.5718		2.31059	0.181333		-10.8627	-3.6831		5.50178	-3.06855		1.4484	-6.3899		-2.93815	-0.938081		2.90646	-4.64048		-3.42745	11.0591		1.52611	-1.67853
-23.1567	-13.6265		13.2998	-6.16776		5.29045	-7.68979		2.19448	-0.859314		-11.9391	-6.25042		-0.63737	-1.34009		8.11846	-7.74131		-7.10656	-7.86827		-3.25657	3.35107		-27.8944	49.6413		-1.84266	11.743
-53.0319	40.0196		40.1969	-26.8318		11.4697	-12.1076		1.01472	-0.0667131		-8.84614	-3.07125		2.04778	4.05412		1.70841	-2.65988		10.9167	6.29516		-4.17278	2.74043		-41.6327	30.1481		-0.236523	-3.07185
32.2671	-7.09359		-4.40581	6.67026		-1.38434	1.9045		0.85727	2.87318		-5.43983	-4.168		-17.1821	1.58273		-3.2685	1.13204		13.769	12.9835		-0.71731	0.899394		-27.2275	42.2262		1.76055	5.38897
30.2896	-5.57576		17.808	-10.6827		5.20206	3.60803		0.277718	3.02902		-13.358	-2.19531		-26.7622	10.033		1.02211	0.467422		-4.05861	-6.56402		2.2014	3.35385		-43.6293	33.808		-4.03585	10.8595
30.6172	-15.0739		-1.33186	4.26943		2.3124	3.33347		0.417613	2.15476		12.2908	10.6415		-2.5063	-0.0377824		0.212804	5.84299		-7.33954	-5.65721		-1.8847	-3.89313		-43.5063	22.6361		2.21917	-2.50683
-23.0026	32.5104		-6.94868	-7.26607		11.7801	-11.4611		0.177112	-0.011103		-11.5208	-4.55353		5.04876	-0.328764		-2.14886	4.03657		-1.45839	-2.53956		-2.84197	-6.30192		-25.0791	-4.95798		2.73152	3.51012
-40.7488	39.702		33.1877	-26.3883		24.7509	-14.6584		0.53664	-5.8287		10.8878	13.3577		-14.113	2.52357		1.21186	0.0874494		-6.26539	-10.8952		-7.82482	-3.74451		-42.2752	20.8142		1.43389	-2.41745
25.6397	-4.88436		15.229	-8.04194		4.18687	3.78467		1.0523	1.19186		-6.86043	-4.9146		-0.156421	6.73579		0.958848	-5.25938		-11.1296	-11.2869		-9.64057	-2.52794		-26.3174	55.1253		2.93505	1.68779
-53.5855	34.0933		8.21728	-8.98668		6.80977	-4.78547		0.414853	-0.207407		7.09985	6.43964		-21.0274	9.46381		3.06316	-3.71421		-0.538854	1.9261		-9.84952	-2.19922		-16.9421	20.2977		2.00585	6.96752
-43.0826	37.9794		21.9858	-6.83064		1.59259	3.04357		-0.813497	0.217685		-2.40903	-5.19056		-25.5271	13.5517		3.63557	-6.15896		-11.3361	-13.1144		1.61596	-8.07751		1.81111	13.3973		-0.803872	2.01652
-48.829	32.9196		-7.32177	7.24209		8.34825	-7.47828		1.94052	-0.351198		-5.09444	-8.59346		-11.0986	-0.0956945		0.212534	-3.22213		13.5352	14.2717		2.60336	-7.08149		-33.0678	-0.815091		0.220041	8.16497
-46.2764	48.9722		3.7274	-7.86629		2.65007	1.93583		1.78899	-2.06781		-4.85347	-3.55422		2.27829	-1.56623		-5.34353	0.447947		1.12006	2.89941		1.99073	-8.65884		-40.7964	31.8121		1.7701	1.66908
-43.8084	41.3952		-1.28968	2.84791		4.47514	-4.1882		2.44824	0.770442		7.86871	-0.278318		-2.23665	-2.60452		-0.76609	16.8375		-11.1876	-10.1074					-32.3466	19.6093		-9.70719	6.34183
25.0333	-0.280008		8.10917	-8.36169		12.8167	-10.9951		1.71998	3.26682		-11.5293	3.99945		3.58397	-3.83583		2.64215	-4.41633		7.43025	6.45892		Sample	9		-44.2245	23.2249		2.1582	6.14869
-31.0603	-14.7414		20.3174	-6.86293		-9.71138	1.65		0.875409	-1.09		-13.2369	3.76043		1.31014	1.30226		2.9344	-1.39272		6.75949	1.62649		Section	2		-17.4645	5.98114		-3.91974	9.68481
-42.6071	45.4603		18.7724	-5.14672		11.6993	-10.5951		2.11212	-0.907459		-5.20233	-4.4256		-14.2635	14.9589		9.43042	-3.32273		-6.57749	-5.07992		-1.65281	-1.72753		-2.64352	55.9962		4.33011	-1.71262
-38.0749	40.0723		11.9597	-7.4582		-0.0717514	2.64041		0.493302	-1.62762		10.024	13.0732		3.55545	-0.249772		-2.40575	7.13509		5.23443	-0.218245		0.0229694	-1.74127		-33.9455	25.9495		3.49777	9.26951
-1.49096	-22.5966		11.1922	-0.949628		30.3722	-45.1606		1.72446	-2.24477		3.56623	7.49432		-20.4307	13.3901		-6.61475	2.17862		22.3507	16.0098		-1.55948	-1.17995		-20.4616	40.5714		0.333254	6.50761
-56.0302	41.9913		-3.45848	5.62588		0.354001	5.60676		0.815196	-0.658115		18.338	2.2467		-6.50578	3.10595		-1.7024	-3.21221		1.92423	-0.3437		-2.87674	2.79908		-42.251	16.0643		3.09883	6.87092
-44.4243	31.386		-26.382	-15.1978		10.0584	-9.59217		0.544363	-2.60283		1.98199	-13.6225		-12.4683	11.5783		-1.01709	-4.78178		-6.38523	-9.0626		1.01157	-6.0009		-40.79	32.1899		-3.40232	3.03779
-52.9665	35.3506		-9.2151	5.90312		3.88446	2.50397		1.27899	1.54375		-7.43237	-2.99334		-3.54114	-0.409364		2.31576	-2.22132		-11.0939	-9.11128		-2.08837	-4.76368		-49.8098	26.9195		5.25033	8.02795
-34.0993	30.3781		-0.1427	1.20434		-0.324147	4.1722		1.86586	-3.98671		-4.62859	-5.2229		-3.50592	-2.69521		-1.17533	-5.34219		-5.99281	-4.21757		4.75322	-4.79724		-44.2156	28.0465		3.72724	0.568404
-52.8623	36.145		42.0044	-30.6428		3.85625	3.3222		2.00802	-0.265152		1.5867	3.12705		-19.2464	12.4206		-3.12057	-5.82241		-10.7831	-11.8715		1.28435	-7.47972					-13.1861	14.9588
31.5289	-14.5708		-11.0225	5.45931		6.94845	-8.64428		1.72299	1.71987		-14.3184	-3.86268		-16.6258	8.76179		3.66993	-4.55497		0.804921	-3.09688		5.68635	-8.32232		Sample	10		2.48262	1.89422
-48.3318	29.1493		-7.29509	2.34047		10.8959	-8.8073		2.03166	1.62714		14.674	4.77548		-28.3971	19.2402		-5.85319	-7.60283		-11.0777	-12.5762		3.47692	-2.75133		Section	2		-7.96001	2.81448
-46.5933	41.4232		-5.54344	-3.01489		6.45473	-6.61066		2.12421	1.20606		-3.64367	0.933355		-17.211	12.9519		-5.40143	-8.06138		4.55704	2.23201		4.14544	-7.36938		6.40917	0.34405
34.1019	-14.1348		2.01546	-2.95397		-6.95231	3.52962		1.31287	-0.671327		-11.8798	-3.4098		-12.2804	8.9668		4.4481	-6.90054		-6.00011	-3.53406		1.00955	-4.4296		26.7067	16.4787		Sample	11
-45.525	29.5121		-8.78337	4.62735		2.01665	-0.917048		0.478153	-0.314385		12.8334	-9.84578		-2.45054	-2.12915		-6.97262	3.13599		-8.8924	-9.20922		0.774362	-1.76858		22.2911	-9.00305		Section	2
-50.576	-0.022413		-5.58767	7.87592		2.13628	-3.05337		1.5614	-2.055		-10.5938	-4.06714		-9.19895	7.26344		-2.84687	5.51447		13.8634	12.5059		0.395994	-8.6876		-5.42378	-11.1209		-0.74954	-5.29123
-53.2328	39.9156		30.5891	-29.9056		25.4519	-19.6582		1.2094	0.874734		-5.58086	-3.60865		-1.00088	-3.46534					-1.14302	0.436182		1.82491	-6.57381		-7.66316	-0.694918		2.91262	-2.04636
-53.6668	38.2936		9.97294	-4.34042		3.19182	-0.39341		0.288233	0.895163		-0.42937	-11.0046		-15.5239	16.4711		Sample	7					1.29946	-4.11483		-6.81359	-0.117508		13.9579	-2.7986
			-5.53326	6.90758		10.3489	-6.42652		1.1422	0.476174		-1.86653	6.02196					Section	2		Sample	8		1.9915	-5.20167		-5.5244	8.01759		8.55291	-1.41033
Sample	1		2.75688	-9.08277		2.65641	-1.55009		-0.0220284	4.11841		-11.8377	-3.67377		Sample	6		-7.94736	-3.39034		Section	2		1.43097	-3.75358		14.2045	14.43		-25.7912	58.0535
Section	2		17.8179	-4.00906		11.6737	-14.9817		-0.24948	0.442058		-11.6484	-3.68839		Section	2		-15.7188	-3.75709		-2.88168	3.51188		-1.10093	-3.98037		25.0562	20.0824		12.7962	-0.778696
-3.52813	0.164468								-0.265	-0.422783		-4.35021	-7.74629		1.38869	-0.849214		2.79348	-3.45109		1.53135	2.78258		1.09721	-2.32091		-7.66811	7.4407		8.24511	-3.54148
0.721809	-5.6825		Sample	2		Sample	3		0.331743	-2.16372		13.0722	9.59382		-2.16871	0.819502		-19.5008	9.70465		-2.54735	1.22026		0.158544	-4.61975		3.19499	-12.9546		13.6229	1.26568
-4.41098	-1.17975		Section	2		Section	2		0.5631	0.757862		-2.63409	-9.23162		0.96885	-2.17498		2.686	-4.17917		1.54799	0.279369		1.53274	-6.48144		1.60643	-4.06225		9.98841	-0.985739
-3.1299	-2.53492		1.47238	3.63408		-0.911333	0.414627		0.472338	0.691443		11.2227	-7.12677		2.2766	-4.57463		-14.9459	7.24179		2.05372	2.99434		2.13936	-3.3574		6.38624	9.97679		12.7073	0.851384
-3.03697	-1.19341		-8.8098	0.980928		10.1794	1.36405		0.347703	0.756066		-4.50639	-6.60828		1.65838	6.04354		-19.2133	9.91607		-0.660712	0.0896699		2.3224	-4.11378		-17.3202	-26.2389		13.7527	-3.5978
-3.57334	-1.55577		10.848	10.5752		-4.93126	1.1928		-1.68859	-3.55857		-4.24523	-4.16715		3.596	1.78716		2.11439	-4.02365		1.02239	2.38782		2.54182	-3.36409		11.2886	23.9614		-9.57206	-3.51964
-5.02023	-1.46074		1.43775	-4.55351		1.55742	0.032737		0.972393	-5.69189		-11.6617	-4.2649		-2.71985	-1.60334		-14.6496	4.79821		-2.13476	0.30789		2.24191	-1.71859		13.6554	27.0808		9.44855	-2.68736
-3.76657	-0.638681		-5.8203	-1.96339		-4.17723	1.72418		0.24345	2.84195		18.6721	0.502885		4.16152	-0.684056		-0.589839	-1.46186		0.972453	3.20171		2.99199	-3.2915		16.3839	28.5033		10.8511	-7.16423
-4.70828	-0.974675		0.915682	-1.97715		-3.56013	0.931841		5.49195	-7.88659		14.288	-13.0258		2.09298	-0.799628		-5.16439	1.21112		-0.75679	0.728513		1.40867	-3.79588		11.7557	-19.4063		6.93228	-4.37824
1.52712	3.75262		0.346005	0.999211		6.4015	-3.1252		1.60491	0.134657		8.27495	-6.01328		-0.231384	-1.09699		2.61571	-2.22921		-0.104332	3.07531		2.95739	-3.71403		-10.863	-28.9311		9.39055	2.329
-5.75336	-0.459472		-2.6614	-0.69646		2.93238	-3.00922		2.03616	-1.82725		-13.5191	-5.42328		1.52591	5.84673		-14.8627	10.6301		-3.28894	0.634028		1.19669	-5.3613		3.47489	9.72133		3.31735	-3.27455
-4.19345	-1.72594		4.8047	-1.38789		-2.29348	1.49666		-0.785224	0.644738		12.1217	-0.211114		2.98612	-3.21727		-13.9184	4.5933		-3.29399	1.33805		1.59255	-1.52959		8.47132	-30.8699		8.85322	-2.4522
-2.42368	-1.59221		3.20779	-0.543896		6.46018	-0.841546		0.844275	-1.11186		-9.08386	-5.9469		3.92515	-1.44798		-0.15919	-6.84343		0.895379	-0.805396		-1.24433	-4.37724		61.2589	-68.6538		9.28941	4.34545
6.22056	-6.637		-4.06842	-1.42933		-18.9235	-8.02508		2.52619	1.13353		16.681	-4.45192		-0.135761	3.30061		-16.2454	5.10672		2.69182	-0.88244		0.499256	-1.4207		-18.7809	-30.8674		9.48	-3.97382
-3.64626	-5.12755		15.872	-1.70601		-0.641006	-0.567258		2.0705	-4.78449		2.45168	5.06817		0.512358	0.643991		-3.17333	-1.80031		-0.278979	2.41579		-0.470042	-2.89321		17.2915	-21.8917		10.5074	3.40565
-4.5732	0.751924		-0.752247	-3.69631		-5.5019	-5.65546		1.68846	-0.567315		-2.73473	0.499367		-2.726	5.94495		3.98687	0.570849		-6.78217	0.6269		3.18669	-4.80658		0.900281	-0.383161		9.88178	-0.677415
-2.20386	-1.24827		-3.95588	-2.26041		7.46916	0.523636		0.128172	-1.04015					-0.915748	1.87165		2.83986	-2.59982		-3.90899	0.538126		0.235354	0.914058		21.044	-17.87		11.0635	-2.57026
-5.08073	-0.36029		1.54559	-3.17034		24.4664	-3.20281		0.831517	0.366868		Sample	5		1.35354	1.91102		-14.0148	1.2941		-1.27638	4.77511		0.417931	-3.20917		-4.09493	-11.5506		13.3253	-1.43141
2.43084	2.83553		-5.3374	-3.25331		2.67858	-0.275416		0.245282	-0.391509		Section	3		-1.05366	0.526004		-17.4361	6.40512		-6.28382	2.75802		-0.760256	-0.0916479		-8.82405	-7.99305		-10.2279	-0.924111
-3.56004	-5.21104		16.7914	-4.2904		-3.3468	1.81024		-0.260766	4.0119		9.89177	4.96905		4.42414	0.364854		-15.0451	7.35945		-2.69224	-2.93148		-1.05995	-4.88813		16.5633	-51.1996		14.4851	0.224442
-4.0604	-1.63645		2.858	-1.93177		-3.30529	-0.254996		1.85117	1.7467		-11.8747	19.6791		1.88083	-3.79946		-1.80148	-8.44204		3.1957	0.999265		-0.537259	-1.25154		-6.09583	7.5221		-18.2639	-8.81925
-4.29461	-1.77135		6.57717	-3.73269		4.44225	-1.98495		2.01669	1.87775		-31.3499	25.1631		0.965684	5.10432		3.16676	-3.94764		0.778054	1.24106		1.77252	0.602279		36.2651	31.1081		11.4313	1.50907
13.6718	-23.0806		-5.24155	-1.50759		1.27217	-1.05525		1.05299	0.699383		-3.80914	5.49341		-2.1686	3.31156		-17.7826	7.38103		0.372435	-0.0883875		4.89388	-5.0706		-9.7374	-29.911		11.8083	-0.870831
-4.65676	0.697302		4.72831	-2.94262		1.3961	-5.41611		2.31649	0.0432461		-12.2384	20.6366		4.96092	-2.47632		3.8399	-2.2976		4.83094	2.27119		1.5746	-2.75014		-7.43871	-8.08897		14.3919	-2.56324
-2.71085	-1.29255		0.518468	-4.05205		3.23843	2.11536		-0.0576009	1.69218		-8.79682	27.8137		-3.41692	2.73897		-19.5796	-0.306277		-1.63089	4.51266		1.03818	-1.67145		20.5398	23.6866		1.80277	-1.19448
0.111902	5.41841		-10.233	0.0592242		-0.113289	-0.0452994		0.404515	-2.94059		-16.5884	15.8454		1.83009	0.105291		-3.18507	-2.26656		-5.64287	0.852765		2.72504	-5.93388		-6.81615	1.76383		-0.676096	-4.67214
-3.98225	-2.43253		-3.63263	1.33232		16.0973	-4.9077		1.11319	-0.858515		-4.09079	32.999		2.48716	3.42626		1.24094	0.918644		-1.84352	2.29046		2.53949	-2.76307		27.9931	-5.07186		-0.80901	-4.34685
-5.18573	-1.04213		-21.9251	0.224698		7.90359	-2.86933		0.19974	3.96581		22.9496	-11.1112		-0.807046	8.30572		-11.2711	0.951352		-2.24431	2.39114		-0.23798	-2.63749		-10.7236	-10.1684		7.8483	-4.36252
-2.76373	0.575152		-18.6373	-5.44397		1.45291	1.51507		1.61698	-3.44499		-14.81	18.928		0.927119	0.726874		-18.0937	7.79346		-5.56927	1.11352		1.55302	0.0754098		43.9813	9.55482		11.1988	-1.99096
-4.5222	-1.29626		-7.39029	-0.0344969		1.07665	0.207211		1.26937	0.782121		-9.012	26.2336		4.19871	-0.858791		2.54609	-4.96495		-1.34213	1.33653		1.24679	-1.17509		-0.333123	17.9022		-10.1065	-5.61363
-5.96663	-0.217899		-7.84553	-3.17228		-5.94874	-1.78728		0.913382	1.61368		-11.8843	23.2849		2.09738	2.63893		-12.8714	2.77696		-0.192446	-0.23774		0.00108493	-2.22332		20.34	-8.35472		9.73197	-2.65781
-4.18325	-0.0997056		-9.96467	-7.14642		5.1532	-0.293833		2.58996	2.70727		-2.93331	16.9801		4.30305	-2.7588		2.35762	-7.32883		-2.01798	3.69681		3.91883	-3.57953		28.5658	3.24384		-9.2525	-8.96054
-3.87461	1.34004		-3.74389	-4.14671		12.3811	-7.11834		0.161763	0.869252		24.5806	0.270311		0.0441581	1.62233		-2.54382	-0.262115		-2.53268	3.07877		1.14934	-1.23427		-1.48885	5.65861		12.3042	1.73319
-2.01336	-1.54983		4.01795	-2.16347		2.53672	-0.556044		0.922517	2.24994		37.8387	-11.3243		0.83834	4.30279		-15.2957	4.69389		-2.71274	3.44007		0.984165	1.29333		26.263	22.2579		12.1083	-2.57775
-6.18547	0.0903631		-1.19933	-0.407063		5.99869	0.361981		-1.23453	0.762543		1.71784	18.4164		4.60538	-1.23838		-9.77326	7.83637		-0.88638	2.7849		2.04803	-3.43068		10.6931	-15.3601		-2.51797	-5.66267
4.26891	-0.300028		6.25451	-3.84848		17.3577	-1.3666		3.53341	2.71791		-11.3942	15.849		4.86342	-2.30645		-12.6283	5.71711		2.27813	3.51995		0.893348	2.21698		-10.7924	-30.6037		9.22391	1.90992
-3.71499	-0.483722		17.3145	-2.22509		3.51368	1.60618		0.0217717	-0.194309		21.2035	-4.45887		4.35938	-0.729559		-5.31705	1.01921		3.63566	1.37629		1.45307	1.59148		-8.41525	-12.2614		16.2627	-0.194776
-3.29967	-1.12664		1.97973	2.81872		2.03183	0.317094		0.873669	0.656976		32.4355	0.422701		2.4151	-2.61621		-16.3926	5.01045		1.91782	-1.32824		-0.234358	-0.16018		29.8652	10.6263		12.8313	-3.13075
-2.56108	1.10232		-0.171158	4.3278		3.47369	-3.84139		1.55749	5.27264		-5.94938	18.469		0.785271	-1.77086		1.5244	-4.63147		-1.23869	2.4759		2.66101	2.11228		5.61615	61.5204		5.10063	-3.11526
-5.64831	-0.271535		-19.5175	-10.7745		5.60654	1.20804		1.38957	-1.14066		-0.919384	14.7924		5.77129	-2.00354		-17.1689	8.91909		-1.90703	1.56028		-0.953686	6.31478		26.4854	-20.4213		-1.05322	-2.04827
-1.85705	-5.4399		-1.02133	0.205673		14.0469	-3.69821		1.83605	-0.276994		29.4704	1.11934		4.66579	-4.11469		-19.6462	5.00398		-4.92648	-0.288877		-0.903411	4.53763		2.88054	-1.87837		5.71345	-0.957218
-3.71138	-0.232121		17.6752	-2.03478		-3.28169	0.0116192		0.165285	1.25623		-4.585	14.2111		-0.038974	6.27452		-1.49242	-8.60127		1.16777	0.725772		0.16078	4.17282		21.3503	-5.43749		14.2911	-4.29378
1.05773	12.8395		-3.23867	-4.07261		6.32767	-3.67073		0.115594	2.64869		32.1096	-6.11268		-1.93329	1.60525		1.56795	-1.52672		-1.32737	0.429196		-3.27503	2.30308		-7.1234	-25.9812		10.5082	-4.55015
-6.06475	-0.640936		-0.52115	0.774804		3.36214	-3.66991		3.78823	5.65909		5.15467	22.1114		5.89421	-1.20118		-2.45178	-3.84432		-2.01074	0.150782		-0.66035	1.86901		-7.00944	-3.51648		-6.14285	-4.05047
-2.94902	-2.6153		10.1381	0.259234		7.3734	-4.01457		1.37572	-4.10294		3.88214	14.214		5.84899	-2.02657		-13.9025	3.99165		-3.74515	4.2195		-2.03534	2.62524		-8.82579	23.2427		8.01372	-3.34388
-4.28224	-1.19232		-0.812578	-3.69607		-1.74973	-0.43658		0.357029	0.613817		22.7185	-15.0223		1.10562	3.55629		-7.54017	-1.96377		2.009	1.90155		-1.38802	3.75059		-3.94816	-9.51861		6.01295	-2.30949
-5.96247	-0.675163		-2.11246	-2.50788		-3.36037	-3.52277		0.377381	-0.603837		-2.59297	4.8251		-1.11332	-2.18594		-14.3606	4.43116		-3.30921	1.43004		0.493342	-0.472873		8.33265	-8.10239		9.7496	-3.45689
9.44987	5.03477		-2.03692	-2.00431		6.93301	0.106394		1.28519	-0.672082		17.5237	-7.73092		0.654689	-0.230893		4.2463	-5.8674		3.76346	0.246483		2.0001	1.08437		-0.0398055	-10.0136		2.08431	-1.94757
-2.53738	-3.84395		-18.3533	-12.3162		14.3289	-14.7061		0.20411	4.39302		13.7716	27.7889		1.2981	-2.2362		2.80114	-3.91301		-0.962095	4.29625		1.07306	-2.60211		-6.53128	-1.00039		8.58006	-3.84566
-4.30888	-0.734881		5.32871	-0.657561		-3.64776	1.14516		1.17071	0.817637		9.86402	4.87522		-0.472467	2.6214		-14.0542	5.42844		-2.86555	-0.186808		-0.826477	0.258595		12.9007	11.7129		2.39776	-2.10942
-1.99953	-0.899111		-12.4581	-2.0081		-5.51501	-5.93805		-0.614524	3.28645		-30.9743	31.1026		-1.09257	2.20954		-13.2783	3.96013		-0.728924	1.86528		-0.745443	-3.15788		11.2793	-20.0795		5.83042	2.34261
-3.21752	-1.60896		-10.894	-7.10098		-4.89083	1.68842		-1.31338	-8.42135		28.8933	-1.5745		3.24272	-2.7999		-16.7309	10.0489		0.995839	1.38413		-0.543446	-2.30086		-4.03725	-5.19236		13.5788	-5.59439
-5.03445	-0.60479		-12.3748	0.310884		5.37846	-4.18332		0.136488	0.431511		18.0775	0.353725		-0.00815084	2.01868		-15.401	9.30737		-3.25026	-0.865482		-1.92955	-2.91242		-3.3851	-9.01111		14.0014	1.9184
-4.35221	0.909678		4.6866	-1.61988		2.56351	0.852911		0.0255952	4.58683		18.9981	-14.443		-1.43919	1.76786		-1.3169	-7.55722		2.01235	1.02053		3.61509	0.961659		21.2882	10.0711		8.56645	-3.83873
-2.18658	-1.1598		1.82478	1.10063		9.5808	-3.42261		2.11806	-0.756712		11.2518	3.29811		3.17541	-0.79674		-16.7253	10.0677		0.816751	2.52065		-2.14361	2.61575		10.687	-0.978577		3.37186	9.33093
-1.03655	-6.43139		0.0800533	-0.0133041		8.45938	-2.91178		0.421593	-0.883593		-12.8196	14.9493		2.22794	1.85792		-16.491	5.37324		-3.45305	0.989111		-4.07424	3.19381		21.1886	-18.5611		2.2989	1.19702
-2.9015	-1.14924		-2.43805	-0.745108		1.4645	-1.50045		0.662848	2.35641		-7.0086	18.8317		1.89189	-3.04109		1.38839	2.87313		0.696629	0.106077		-1.22126	-1.95262		-4.69508	13.2803		-9.28836	-4.15706
-4.59338	-0.404711		-10.2509	2.23463		10.9316	-1.07066					23.398	0.515517		1.2218	-2.86416		-2.64869	-0.784078		0.367809	2.71239		-2.14617	-0.954427		-7.36369	-5.31267		11.9342	0.719618
0.889196	-4.23325		8.94768	4.96728		7.14767	-1.41349		Sample	4		-2.86319	17.0275		4.74793	-1.38727		-6.65342	-7.86026		-0.867914	3.66784		-3.97843	0.186352		9.22882	-8.37601		14.2429	-3.13614
0.0263707	-2.61901		12.0051	0.802657		-2.2496	-5.51056		Section	3		-9.2613	25.9993		0.654534	4.27259		-12.6358	5.32161		2.05016	4.74388		-3.48244	2.80224		-14.5612	-43.3017		9.95052	-0.0884023
-1.58222	-2.42394		-17.2058	-7.73298		-9.83274	-4.74174		-5.10258	-3.75262		20.9819	1.46777		3.51931	-0.18417		-0.310699	-4.63591		-1.91186	0.0720364		-1.74929	3.09036		-8.94286	-10.6052		7.63169	-3.28074
-3.38571	0.651026		-3.86467	0.344692		6.46938	-3.46092		2.51488	1.78764		-12.3271	18.7448		-0.971455	9.45644		-15.0281	8.53593		-2.53048	3.57308		-1.60432	0.307684		22.3809	15.0585		15.7037	-8.16165
-2.64476	-2.23898		11.8756	0.39102		2.61084	0.665408		-3.66063	-4.55295		2.67159	33.6611		-3.16725	7.65997		-13.6166	6.84212		-5.77368	5.83576		0.0659181	-0.184493		24.802	23.9597		0.966615	-7.12725
-4.63193	-1.24198		-12.8955	-0.43082		9.50451	-3.22417		3.14148	0.0800165		22.0126	-5.05729		1.51278	3.33134		2.3415	-5.48292		5.07339	1.89188		-1.70932	2.10065		21.6841	-13.0488		11.9011	-0.234897
-3.69967	-0.888364		-14.3272	-2.14308		8.96627	-1.62688		3.31811	1.48443		25.1669	-3.57851		-1.61553	2.20809		-9.14976	-5.87868		2.98652	2.08649		1.60896	1.15744		6.8993	-24.6307		2.63265	-2.86094
-3.4558	1.36792		-0.0183532	-0.271393		1.46231	-0.191221		2.18626	0.699095		0.411243	21.71		2.38414	0.228921		-19.5241	9.5604		1.61027	1.16567		-0.600582	2.2462		15.683	16.8426		12.1557	-4.92628
8.6463	-4.85249		6.06253	-0.986258		6.43516	-2.6813		1.90848	-3.20493		23.5601	-8.43327		-0.136774	1.80821		-14.2214	5.05312		-4.05861	2.55221		-1.94916	2.0637		29.5201	16.5746		10.9005	-4.31245
-4.06434	-0.117931		-13.9083	0.139276		-5.24612	1.75632		-1.59308	-2.31062		-8.59582	26.4094		2.56643	-2.95781		3.56431	-3.70053		0.245146	4.74336		-2.65007	-1.67674		-17.6201	-5.51844		8.47434	-2.86468
-3.34574	0.201643		5.93483	-2.1926		12.4035	-11.0388		3.17166	-1.05092		27.995	-1.35624		-0.806878	-0.657786		-5.82351	-6.03227		-1.86118	3.03933		-3.51006	4.7147		-3.3365	-7.50237		3.22101	-3.56469
0.284162	-2.61471		-2.36636	-0.176806		5.95441	-0.825607		2.86361	-1.52924		17.6808	-12.9594		4.46106	-1.5547		-15.189	9.71505		-5.85161	-0.461273		1.10547	0.660157		-5.32507	2.88536		10.2091	-4.38894
2.35593	-4.86782		6.3978	-2.2645		17.1834	-2.38229		3.0789	3.42197		12.2248	2.21917		3.60977	-0.650265		1.90518	-4.50801		0.855944	2.33561		0.0806568	0.802737		-8.96038	-10.6		2.36841	-2.26865
6.76658	4.60297		-6.57361	0.688282		6.66167	1.569		3.34026	0.644339		-19.1192	23.0443		2.14677	-3.27509		-15.9938	8.74077		-2.6512	2.13217					-18.1267	-24.454		-11.0391	-5.97714
-5.03147	-1.33633		1.61765	1.33777		-3.76211	1.26822		1.79853	3.23096		26.588	-1.0668		-1.27786	3.39692		-1.27459	0.65596		-0.0308464	1.95175		Sample	9		16.4018	2.16081		4.60307	-2.69266
-3.93506	0.855061		2.77303	-1.27487		12.6653	-5.47953		2.06827	0.319426		35.411	11.5623		2.50279	0.363826		-2.50746	-2.09445		-4.22242	3.92962		Section	3		27.8129	11.1598		8.34217	-2.7191
-3.08518	1.04939		-12.2223	-4.2523		0.67569	-2.36341		0.03612	-8.47247		-9.82308	12.7843		3.56691	-0.147361		-11.3747	-0.327478		-2.83762	5.8047		12.9767	1.23851		-16.1411	-30.5884		3.30804	-1.82223
0.856246	-5.70993		5.93599	-1.50234		6.13018	-3.20832		-5.5318	-4.84232		-8.87403	25.0387		0.829268	-0.306069		-1.08409	-6.86307		-1.55213	1.44692		13.0049	4.19405		12.5277	-6.52428		-8.59942	-2.52616
-1.95039	-1.96966		13.5555	-0.672829		3.40905	-0.14615		-2.09385	-2.31385		-10.1625	24.4161		1.04266	-4.71537		-0.715709	-7.45466		-3.50381	0.783708		11.3804	5.15551		-17.6532	-35.0295		11.8783	-3.58462
1.22116	-1.26093		3.19072	-3.70564		-21.8767	9.86146		-3.18669	-4.43501		31.1362	-5.65011		0.678682	-1.7792		-18.1244	9.38864		-1.50877	1.93567		10.5764	3.75022		-3.52402	2.00274		3.77901	-4.32746
-5.33656	0.441585		-2.88709	-3.31269		4.33917	1.92357		2.83349	-1.4577		21.122	-1.21828		0.582164	-2.87428		-8.84477	3.51746		-3.92396	0.920522		14.8009	1.41492		-16.6185	-27.2813		-0.25285	-3.98681
-5.83124	0.215022		-17.7783	-10.7246		10.1394	-11.8752		0.272671	2.31961		-6.37216	30.3629		-1.42028	2.57745		3.95896	-5.53219		-1.95335	3.06869		1.08257	0.448253		-19.6984	-14.8031		-4.38863	-2.97343
-3.07463	-0.0704783		-8.73407	0.87652		0.971483	0.458786		0.12912	3.37717		23.6322	-4.51732		3.2398	0.0580376		-1.34171	2.55866		-1.82387	2.80985		-1.03553	-5.23965		-10.9055	-77.4468		14.0742	0.804172
-3.69931	-0.65746		-6.97881	-0.696075		3.46272	-5.5405		3.66144	3.20756		27.7167	0.460156		3.82204	-3.39157		-2.4732	-7.3403		-4.39874	3.17128		-7.14473	-4.41638		-3.81343	-11.1142		2.48302	-3.46236
-8.58065	-4.48234		0.957911	-0.16487		-6.71085	-0.354174		4.31031	2.57309		-8.92377	15.1334		0.469621	0.0881529		-20.342	8.46379		-2.26243	1.30898		-10.6723	-1.86529		9.16775	-28.432		5.06486	-5.11727
-5.82776	-0.320444		0.180875	-1.1817		-5.70154	1.0822		0.243269	-2.59881		6.45837	13.2534		2.96495	-6.14081		-0.269548	-1.09073		2.86083	6.11113		-2.0979	-5.25888		-5.59378	35.0412		10.2249	-3.10033
-4.50531	2.14378		-3.39896	-2.52756		21.9787	-4.3934		2.08212	2.4924		22.6557	-7.76569		3.56761	-1.39261		-0.471768	-9.1877		-2.43685	3.73881		-6.42269	-7.83282					4.22166	-2.86218
-2.4139	-1.24159		-3.24642	0.0973837		-2.6863	-4.05418		-0.323412	0.95533					0.116839	-0.546948		2.76015	-2.90519		2.59061	-0.0576473		-4.89102	-4.90066		Sample	10		14.1389	0.729141
-3.80898	-0.49433		3.94989	1.54091		-3.88712	2.27112		2.75296	-1.19455		Sample	5		5.71849	-2.3412		-15.8438	5.73185		-1.20765	3.8276		-5.06638	-4.34627		Section	3		16.1877	-0.456955
1.70869	-3.80896		4.44961	-1.68231		6.18856	-2.34358		-0.821971	0.912571		Section	4		-1.17429	1.77533		3.3758	-4.05478		-0.647164	1.91183		-2.55266	-3.82573		18.1655	-3.40654		13.0292	-3.17141
-4.58045	-1.11208		-9.87456	1.97246		16.5868	-3.65487		0.40848	2.16965		-6.73283	31.6391		6.62708	-0.952961		-0.761724	-7.65138		1.85208	2.05938		-3.24872	-5.2334		-10.4429	-14.2711
-1.12964	-5.98106		7.72413	3.47453		-13.017	-1.96947		2.84863	3.01154		0.464946	3.27489		2.65578	-1.06297		1.07592	-6.0575		-0.495986	2.65639		-7.44275	-3.9581		-16.6915	-13.8604		Sample	11
0.310093	-2.64018		-1.84286	-1.96827		5.59338	1.11205		3.16599	-0.265946		-13.3639	103.755		1.45204	0.903256					1.31297	3.65609		-4.6224	-5.41484		-13.6265	-14.8401		Section	3
-3.66012	-0.751038		-2.50867	-1.73149		12.5656	-7.64127		-5.12664	0.609041		-7.2234	1.66663		-4.58189	4.01513		Sample	7		-5.39516	-0.539249		-1.41102	-3.99502		19.7086	-6.64135		-5.32495	-2.25736
-6.04641	-1.22301		-4.53308	-1.923		-2.11519	0.914491		-2.17945	-2.65869		-32.3117	9.7458		-3.94294	-1.13131		Section	3		2.64334	1.75651		3.16037	-1.09917		-17.0498	-23.5357		-4.53909	2.48996
-3.38946	1.90109		-7.22575	0.923282		5.13404	0.894835		3.68906	3.81553		-32.3536	1.95705		0.503965	0.964064		0.399832	-1.63736		-1.73221	0.978425		-2.91331	-4.44722		-11.719	-16.0354		-0.426052	0.648997
-3.43369	-0.130014		-8.02529	0.107773		22.6705	-4.28012		1.4974	-0.851426		-9.78357	-16.0971		-2.20289	2.64385		0.296161	-1.44865		-0.347204	-1.59232		-1.95586	-6.46946		-6.08004	-5.68217		-4.62063	-4.38748
1.72871	-0.709485		-0.676617	-2.08422		8.48312	0.68215		2.97403	-2.76063		15.1666	12.6914		-3.94857	3.63778		2.70643	-0.835131		2.6572	1.84106		0.433256	-7.83838		15.2779	-17.9468		-0.993427	-0.213359
-0.258601	-3.95566		-17.8057	5.39692		-7.06389	-6.37042		-0.396959	-3.79019		-7.07137	2.89641					2.35736	-0.75232		-2.45436	0.583554		1.69154	-7.46415		-5.3376	-92.2895		0.220764	1.29873
-2.17242	-3.0691		-2.87312	-3.48104		-4.35804	1.65517		-0.604007	-2.07427		-23.1779	21.5191		Sample	6		0.946958	-2.38823		0.838503	1.66635		1.52932	-4.61758		-4.95512	-15.6541		3.22975	2.88163
-4.29604	-0.10867		-2.35974	-3.02119		3.91179	0.716956		3.27517	8.59166		2.10557	1.99634		Section	3		-0.0467459	-0.0662203					-0.458531	-9.0464		-4.68232	-5.69744		-2.17759	-0.951123
			-1.07632	-1.66805		8.79366	-3.3941		-3.02434	-3.66102		6.15141	44.2802		17.1092	-28.3115		-4.79592	3.86524		Sample	8		-1.68575	-7.61199		50.0189	-1.08891		2.78702	5.65197
Sample	1					-5.13263	1.82122		-1.17953	1.41869		7.58391	3.7185		-3.3205	3.04271		1.33456	1.58515		Section	3		0.207952	-4.51761		-6.36345	-8.60111		-6.63137	3.52655
Section	3		Sample	2		9.9412	-5.70533		1.31746	-1.01968		-31.4297	8.32151		4.28184	-3.59039		1.02418	-0.316467		3.35847	-2.63158		-10.9572	-6.47561		-20.8634	-23.0246		-6.23298	-6.91854
0.490933	-1.95445		Section	3		1.8524	2.69363		2.11398	-0.242467		22.5717	16.0072		13.5098	-14.4202		0.0628914	-0.556008		5.80702	4.55016		-12.4254	-6.12658		33.2553	-1.76633		-2.76823	-0.605032
1.48918	-8.77491		5.2965	-0.633338					1.57745	3.17071		-23.2015	-11.0539		20.0448	-29.476		-2.99531	1.52454		-0.65915	1.7754		-6.4531	-4.80582		32.49	-2.20154		1.84472	1.44122
-0.501275	-3.49154		6.88885	-1.68974		Sample	3		-2.98643	-3.42991		-4.31986	3.94688		7.2553	-13.6788		-0.289622	-1.3759		-0.0255604	0.583614		-8.30257	-6.50427		-12.8765	-8.05217		-6.97062	-4.72398
-0.559909	-3.48342		0.829267	3.47637		Section	3		1.65909	-3.03912		-14.6669	-15.8743		-4.01569	7.71075		-1.47598	2.05964		0.581363	-0.463888		-9.05565	-8.56355		-13.3853	-10.397		-1.82965	-2.51292
0.676027	-2.26842		5.5305	-0.492614		-2.80828	-6.32787		2.08696	-2.22241		-35.5717	-9.30926		2.31122	-5.06278		-0.196445	-0.839228		-5.48926	-5.01473		-6.51034	-4.16119		-18.0361	-16.8038		0.337663	1.72992
4.97629	-5.79249		-3.69249	6.74452		-15.7976	11.3991		2.86206	-2.08236		3.2006	-3.85087		5.04456	-7.07381		-1.71063	-2.91564		2.173	1.2306		7.52043	-3.12396		26.8409	-4.73977		-5.27103	-2.59763
-1.77733	-0.178019		3.9462	-0.558131		-10.2659	13.1002		1.3079	0.0874535		37.4295	79.013		-0.0565168	0.405962		5.57351	-7.33182		1.87063	2.67103		7.13059	-3.29367		-12.0739	-20.509		-7.51925	-0.224514
-1.221	-4.35085		7.99356	-2.54241		1.27797	2.67471		2.14254	-0.616011		-5.19286	-14.8984		-2.65182	11.866		-0.784761	1.33681		2.43768	6.81485		7.92971	0.0509628		57.8572	-25.6934		0.641404	-0.779625
-2.08792	0.850142		2.62837	3.84095		-7.40842	7.12342		-5.00758	-4.11817		-0.241987	0.266667		-6.03237	10.8867		0.591368	2.42947		1.13029	1.37568		9.72894	0.238555		21.3927	-6.81055		2.3214	0.12995
0.205176	-1.69053		-0.0568481	-4.73368		-0.704935	-8.53763		4.26925	3.20616		5.30596	4.2701		1.84886	1.6549		-2.48378	2.62254		4.58033	-2.74685		3.31068	-4.11561		-9.56136	-22.6435		-6.64244	-5.08387
1.05114	-7.94761		4.03683	1.41312		-4.15052	2.84576		-4.95311	-2.98788		-2.43326	26.3632		10.7427	-14.0737		0.707164	-2.0722		1.13503	2.85452		4.54149	-2.07581		-11.2566	-8.63478		-3.28123	-2.26034
-2.04009	0.360064		3.4341	-0.470315		2.66492	-8.58916		0.0387807	0.300363		0.208352	0.194835		5.68302	-9.25272		-2.57485	-0.456389		4.91916	-0.909987		1.26232	0.0845425		22.9667	-22.5625		-3.84048	-1.76335
-1.22237	0.573362		2.65427	0.450679		17.0229	-12.4326		-0.000732002	-3.20414		17.4266	16.7996		2.78727	-3.27564		0.215692	-1.11795		-0.0422744	1.29941		3.46604	0.0172049		14.1801	-27.5515		1.02021	-3.24252
0.990281	-5.44154		-0.897121	6.44274		3.88101	0.5489		0.679758	5.34334		4.07822	20.6128		10.8557	-19.4964		1.2275	0.541666		3.32178	4.41042		4.54188	-4.70491		7.95928	38.9536		-8.43477	-0.42467
1.56006	-7.72419		1.70583	0.718502		3.35784	-2.62547		0.820674	-0.465915		-0.33883	31.8538		-1.45111	6.40448		-3.60632	1.76804		0.748936	-2.69868		5.37773	-3.52337		35.5502	-5.22515		-7.9351	0.710661
0.922656	-5.65063		-2.57732	4.84092		0.703794	0.999077		3.63458	3.67888		6.81878	5.4293		-4.68637	9.27785		-2.99314	2.32439		0.867716	-2.85767		5.23703	-3.14192		20.8847	87.8188		-1.66057	5.52525
1.93156	-8.86551		6.43225	-6.181		-5.21378	-0.7739		-3.70164	-3.09425		-1.09748	32.6402		3.83181	-1.81504		3.15129	1.71747		2.74733	1.57901		7.77111	-4.43179		32.8973	9.54121		-2.41509	3.83601
-2.58231	0.214227		5.89952	-4.71509		-21.6402	17.0172		-1.2482	-2.35454		-13.0463	-6.42069		14.5201	-21.3731		-1.76135	-0.806083		2.11701	-1.57794		7.21587	0.730162		11.0063	38.9898		0.77499	0.930149
-16.6925	0.993916		5.67287	-1.52546		-1.49222	3.67891		-6.92188	-2.68088		-0.790591	36.1291		1.56313	-0.313467		-0.989713	-1.24585		3.08505	-0.376346		6.45915	-4.91973		-17.6353	3.92614		-5.60612	0.784155
-1.30937	-3.87361		2.02721	1.73508		1.43267	1.11586		-4.0603	-1.69308		-38.3358	1.74919		-0.661224	1.05911		2.59859	-2.33475		0.419508	6.31259		0.722086	-0.560932		4.19581	-20.0108		-3.78423	3.51848
0.682118	-6.87897		-1.38109	1.2957		-5.63385	1.03876		-3.92885	-4.34939		-31.3015	-13.1644		8.56636	-7.04933		0.300777	-1.75362		-3.36083	3.4938		1.09001	0.960171		-16.1023	-14.7049		-3.84951	0.72699
4.09013	-11.375		3.99642	-0.275098		-8.36292	1.50491		3.27644	0.134853		1.56942	12.9536		11.9724	-21.0468		0.249027	-0.676104		7.79776	0.971338		4.67465	0.580202		10.0221	-19.7238		-6.99746	10.0631
0.336185	-5.19088		3.02317	-17.9611		-1.43471	6.50729		0.997245	2.936		-14.6292	33.2639		13.6414	-18.5717		0.850765	-1.46592		1.89502	-2.65234		4.16749	1.06464		31.5188	5.09224		-7.46185	3.08842
4.63603	-6.34901		-0.752027	2.79857		12.4026	-10.2694		0.396947	1.63655		4.82343	4.36825		2.26522	-3.41178		-0.440722	1.35075		5.35109	-0.0247618		3.84875	-1.30838		-9.71954	-15.5728		-2.33918	-1.29437
-0.733666	0.871823		-0.286631	-10.3767		12.4858	-11.1853		-5.10068	-3.86232		0.377896	3.12297		13.8687	-21.2797		0.185705	-1.04502		-5.58869	2.18909		0.892617	-0.983612		2.46836	-27.1		0.146939	2.07261
11.2364	12.5935		-0.00634026	2.47456		12.1739	-19.8799		-2.77527	-4.59707		2.42018	0.0246855		-1.50859	5.19348		0.465409	-1.88859		0.668165	0.136871		-0.829245	1.31668		-12.3896	-7.28513		-0.721053	0.739157
0.164478	-3.58784		9.43999	-0.86605		-2.39636	1.0224		-0.108095	2.35563		3.64371	-3.99048		8.01703	-3.76304		-3.61247	1.48741		1.23157	-0.914758		-0.815435	3.06096		-15.1434	-24.7906		2.36625	1.4457
-1.30118	0.863162		-9.1707	-10.8657		-1.79487	6.55285		3.93491	2.92199		3.6029	38.5297		2.70856	-3.63733		-1.45948	1.34485		0.548718	1.2198		-0.134896	2.48447		11.3742	-8.38329		-1.86638	3.83309
4.02515	8.4373		-7.8596	6.20815		2.90175	-2.90765		-1.02616	-1.36833		9.13919	6.40766		0.0466985	-1.14641		-1.58809	0.765344		-0.486963	4.05576		0.284018	5.21751		-19.983	-27.8787		-6.13593	-5.8434
0.880136	-4.76523		8.97473	-4.11728		-19.0766	14.6286		0.0735002	0.749629		5.93585	11.7592		13.9107	-19.8632		1.75716	-0.778451		2.87993	-0.85463		-0.0871771	-3.67356		-7.81897	-17.0295		4.56796	2.13109
1.95286	-11.8208		1.01321	2.88535		10.165	-9.99076		2.28555	0.0542363		23.0311	17.3025		0.326408	7.83819		-3.44251	1.32675		0.155009	1.12241		5.32654	-1.93835		22.4784	-3.01171		2.01939	1.26079
1.10377	-5.30655		3.12017	3.08499		-4.02905	-0.572182		1.99227	-0.0689442		-29.6085	-11.0417		0.57962	-1.99103		0.314543	-0.679822		-1.35625	1.22371		10.4151	-4.64513		-11.1635	-17.4196		-0.878415	0.423425
-1.58998	0.100903		2.20277	0.236155		-2.3627	-0.21532		3.75648	3.58164		6.76646	5.93125		17.9132	-32.0778		0.379966	2.66621		-2.84598	2.25348		3.78138	-5.51545		-1.10523	-19.2414		1.29548	0.20288
-1.21164	0.844659		-7.12437	9.98462		4.12163	-2.89336		0.936879	4.4053		-31.341	-12.4154		15.6047	-20.4412		-0.29121	-0.441188		7.93589	1.25044		-1.42696	-3.17259		-9.24934	-16.5966		0.187996	-0.0652876
-1.62812	-1.35241		0.564976	1.85124		3.86081	-1.79817		2.01963	-0.142695		12.7386	7.7053		10.4617	-17.0834		-0.509967	0.251274		2.34529	2.65698		7.10101	-4.7773		-3.54425	-17.9075		-4.01193	-1.75637
-0.573804	-9.136		-0.549197	-8.49292		-2.75745	6.27502		0.53498	-0.974428		-2.39299	0.815249		-0.229054	-1.17194		1.80483	-1.32563		-6.32149	8.10773		7.9131	-1.24334		-11.5417	-8.74658		2.46539	-2.33106
-0.752148	-1.76488		0.820473	2.39064		7.35862	-6.86338		1.96579	0.119408		2.91794	2.67227		5.58777	-2.83422		1.51271	-1.94195		11.2687	1.48245		8.78263	-4.23877		-16.6698	-23.3118		-3.87127	-4.23263
3.68329	-7.0541		-3.48918	-3.56916		2.3246	-14.9367		-0.491969	-3.25362		4.37766	2.62928		13.7647	-18.3123		-2.72775	2.11255		1.44672	0.538654		7.09476	-2.82063		-12.8798	-23.4719		-7.29707	0.0793209
1.63974	-7.21515		1.36419	3.27221		-0.208217	-0.911532		1.07901	-1.78503		0.981639	17.1636		9.28043	-12.1268		0.375505	0.703577		2.59452	-1.98703		2.46222	-3.69376		112.852	27.1239		-2.80291	-0.92226
-0.581574	-1.68476		7.76854	-2.60783		-4.6326	6.50909		3.03087	2.60429		12.6685	5.12893		-4.59065	8.03623		-1.48538	0.610068		0.68898	0.258386		6.41487	4.61092		59.6244	-26.2896		1.5799	0.0902646
0.400505	-9.01057		-1.16154	-17.152		-15.7904	11.267		3.81641	0.465345		-0.772337	28.992		1.52782	-0.316179		0.292047	-1.5302		-2.28652	0.649879		4.34156	3.92658		17.2737	-21.9203		-1.50573	0.880179
0.144249	-2.97275		0.719795	-1.30792		-15.0139	9.32775		1.35448	-3.14309		-3.15217	30.8905		-3.73008	12.486		-2.67279	1.02502		1.49223	-0.24473		4.5572	4.90669		-12.3325	-15.9421		-3.20032	-1.7418
-0.469128	0.861768		8.67429	-3.05343		-17.334	13.5789		1.71112	-1.90837		-7.74735	41.0743		13.8237	-19.7267		1.04814	-1.26433		-1.4894	-2.70843		-0.272762	5.8081		-8.78247	-8.70673		0.543383	0.482594
5.03828	8.6812		-2.06862	-1.00413		1.40693	-1.67968		-2.84313	-4.25991		-4.55492	34.5152		2.93646	-3.51707		-3.2768	-1.28156		3.06164	7.78034		0.120337	1.03266		16.7805	0.497744		-0.93354	-0.0185892
0.313746	-1.50844		5.90856	-0.777888		1.30199	-5.30643		0.596322	3.18931		-38.4949	-5.77857		-2.87529	10.6319		1.84438	-1.00582		2.00168	3.94845		-0.785504	5.29556		-14.1058	-11.762		0.876178	-1.02427
-2.28455	0.0338055		4.07486	-15.3559		-8.37561	2.59046		1.73651	2.66172		-5.94375	6.41951		-3.4383	11.1448		-1.02884	0.068744		-1.21441	-0.709347		-3.19913	3.44209		44.9967	-0.616573		-3.22552	-0.930639
0.528851	-3.90893		6.59462	-7.95437		-3.59424	7.5107		-0.769873	-1.86066		-0.744814	0.277476		0.275983	2.84267		-2.73366	2.27887		1.08926	0.683294		-5.19963	7.78323		-25.2889	-37.9835		-1.79115	-2.97878
3.10632	-11.5337		6.6823	-6.00878		-2.71134	7.0262		-5.07516	-3.35557		10.1002	7.27793		-4.28611	8.79999		-1.98673	-2.6078		2.35609	7.42726		-7.42657	4.90537		22.156	-19.2761		-5.5149	-7.23662
-1.30576	1.46257		-0.306337	4.46157		-11.3251	4.12916		2.0481	-0.638787		6.23455	6.63072		1.29164	0.153894		0.00471679	0.382675		1.56145	-1.02097		2.13549	4.37768		22.5452	3.07836		-4.74373	-2.84523
-0.295138	0.795716		-0.238256	2.45114		-8.61023	4.01465		2.25165	1.74079		12.7547	5.35122		0.176041	-0.266758		2.71119	-2.05071		3.33769	3.21289		3.75117	4.30074		16.1012	-15.0539		-8.86932	-1.02042
0.488316	-3.47677		0.365676	-6.69041		0.987636	-1.92277		-5.19352	-0.667801		1.04538	-3.88872		-1.43567	-0.585408		0.308854	-1.6491		-0.713577	1.45582		-1.07053	1.6951		61.3455	16.1866		-1.13081	-0.848794
2.87003	-8.55774		-0.0859724	4.27043		-3.91911	7.15138		0.972174	5.18716		0.819323	35.6945		14.8419	-21.1662		2.56114	-1.00048		1.1266	-1.19123		6.12318	-1.01302		-15.5652	-24.3146		-8.54437	-2.93723
-0.605727	1.26677		4.00729	0.626913		-3.51063	4.17509		-3.21478	-2.41179		-28.2367	-1.51762		17.676	-30.3724		1.69177	-1.36957		-4.53444	9.22442		-0.269714	-1.91107		-11.7877	-7.27201		0.492338	-0.421199
5.95113	-8.01636		3.77936	-0.42012		-3.19154	0.988577		3.18749	-0.583003		4.0514	20.1943		-4.57533	9.28035		-2.62461	-1.18439		-1.9111	-2.78837		-0.336245	-3.88393		-18.9666	-30.1919		-7.07837	0.981294
3.69186	-13.8592		5.80036	-10.813		-3.46075	5.0418		-4.31335	-2.51059		9.15167	4.0343		-5.52188	9.53405		1.29771	-0.822331		-0.222302	2.20929		7.59831	-2.60225		-2.19292	-14.226		-9.22419	5.14116
3.8787	-13.788		0.189474	4.60529		-8.4443	2.50096					8.15015	5.19539		18.4498	-28.4377		1.05949	-1.8546		0.445652	1.58606		6.22736	-0.0792486		-7.26718	-0.665545		-6.03197	-6.78635
-0.171448	-1.78728		8.63889	-5.76587		-1.28478	-1.07767		Sample	4		-0.151647	-1.40223		-0.158749	9.13956		-1.16532	-0.444877		2.85755	-2.00394					1.81934	-8.48782		-1.44029	0.143827
2.32128	-8.48048		-1.84599	2.60424		-1.16545	0.345442		Section	4					-4.65876	12.0465		-2.32903	3.07915		1.25538	-1.5527		Sample	9		-10.0471	-16.835		-5.95752	-1.59844
0.693862	-1.91511		4.56448	-4.3627		-4.87423	-1.04833		-0.659208	0.422888		Sample	5		7.4297	-8.3693		2.62053	-0.67051		-1.3641	-2.13755		Section	4		-4.0736	-0.575668		-5.24155	-5.86806
-0.185257	-2.63041		4.53844	-5.53707		0.31697	1.51843		2.01845	-1.8168		Section	5		7.59622	-6.88527		-2.59278	2.35355		-5.45316	1.47377		11.3429	-7.57777		16.677	18.0729		-6.39076	-5.09043
1.99664	-0.285547		1.91958	3.01818		-10.2493	17.7588		0.0590315	-2.48601		1.61074	4.91206		0.921072	-1.02722		0.203111	-1.35886		-2.2666	2.84887		12.2514	-6.03064		-8.80771	-5.86484		-8.84067	0.956459
-2.36353	-0.460931		0.899661	2.96651		-2.46836	-1.19431		-0.352657	0.525762		5.02687	0.91188		-3.12741	7.75335		-3.96354	1.89307		5.5573	4.34903		10.9889	-5.68583		-5.82453	-6.78262		-0.468916	-1.16867
1.18021	-1.83025		9.92693	-2.65987		-19.9798	30.7698		3.52145	-1.30823		3.42985	0.990371		-2.02768	11.4247		0.593766	-0.704218		0.149861	-0.616597		17.1888	-7.29497		20.8128	-83.235		-0.289962	-4.02494
2.0717	1.79876		6.44169	-2.31491		1.75746	-14.4257		0.0862942	-1.05247		1.55763	-0.0770673		9.41364	-10.6399		-4.16239	4.4917		5.20458	-0.533988		8.36706	-8.2176		-15.8723	-10.5421		-5.41714	-2.49318
0.0899207	-1.78168		5.80571	0.458628		-4.91195	0.0485459		2.81877	-1.92974		-2.54296	-6.60468		10.4192	-14.9907		0.524566	0.0254286		8.48578	0.708972		8.14063	-3.48604		-14.0175	-10.5767		-4.85161	-0.279495
-1.05313	-4.56383		12.0728	-6.81894		10.2982	-12.2462		2.67136	-1.23735		4.77617	0.463792		16.5973	-25.9299		3.59613	0.0790603		-2.16546	-2.24708		3.01604	1.72274		31.7553	4.47292		2.29215	6.74601
0.803224	-6.57043		3.74959	-0.382779		2.19086	-7.79259		3.43296	-1.83246		7.26663	-1.12649		-4.33782	11.1243		-0.310199	-0.764054		2.22969	0.926878		0.530419	-2.99055		0.245824	-5.57041		-1.12073	-0.322785
-2.2041	0.653095		-5.31322	-22.3302		-0.364088	-1.55842		3.74792	-2.56282		-2.93335	1.81664		-3.65252	11.334		-3.32071	-0.683509		1.3349	2.04136		13.3925	-8.02965					-3.56263	2.68886
-2.55269	0.503288		4.88215	-6.9761		6.43151	-6.12247		-2.68121	-0.967969		1.46531	-4.13345		0.652702	-1.97815		1.51588	-1.03872		6.58427	2.41684		4.39712	-0.230389		Sample	10		-2.868	2.79402
4.28185	-12.3576		4.5438	-0.640496		-12.6535	9.77867		0.952166	-1.23382		2.40189	4.8731		-0.447488	9.01393		-0.362845	7.42343		0.817329	-0.720098		12.9819	-9.33159		Section	4		-9.19488	-5.57011
0.221897	-4.07419		0.6316	4.837		-2.64361	0.558885		4.71158	-1.71784		4.46187	-0.120571		3.99336	-8.18202		0.912135	-1.8813		5.09837	1.8229		10.1008	-7.44391		-36.1545	-46.9753		-3.49519	1.60926
3.53941	-10.6277		4.49893	-1.55571		5.80241	-4.38165		7.00972	-4.31937		1.87682	0.133605		9.25984	-10.421		1.48171	-2.71294		3.20929	-0.505548		11.9581	-6.44353		2.93792	-11.1669		-0.730515	-1.05142
-0.575242	-3.76942		1.17736	1.75733		4.77147	-9.28623		-0.311248	-0.903717		-5.85492	-6.36215		9.134	-8.53393		1.80672	-1.31392		-1.75944	1.71437		1.85344	-8.25324		46.0124	-23.0079		-3.89046	14.8018
2.45025	-10.3515		0.772993	3.13781		-2.76843	3.36538		0.898643	-1.8257		4.95562	-2.97321		7.36488	-10.6517		-3.37972	0.16322		-5.78925	8.60173		0.901392	-2.44875		-8.46965	-21.0314		3.11465	1.79073
0.174194	-2.76358		0.77766	2.96827		-2.5756	4.25813		2.59873	-2.19921		6.59353	1.48013		8.82701	-10.0562		-0.312766	-0.61944		-0.948407	4.49525		4.30579	-3.65367		-19.494	-28.6881		3.91525	-1.27841
-5.66246	1.91059		-1.29497	6.07681		2.85848	-4.15106		-0.606947	0.806152		2.72936	2.7027		7.83417	-9.1998		2.57485	-0.13673		-1.82588	2.57579		3.82472	-1.38788		16.5437	-29.8188		1.34944	-1.34284
-2.14399	0.378922		3.44527	2.20941		-17.9229	12.3841		8.28558	-6.3714		-1.46229	-4.18551		0.0329193	4.5907		-0.193873	-0.949055		2.07279	-2.09842		2.11529	-3.37788		25.7386	-25.7068		-3.47766	-6.50053
-1.00371	1.18874		-0.816419	-3.47323		0.742167	1.84197		2.38082	-1.34146		0.498326	5.00358		7.45148	-9.9633		0.91554	-1.68849		-1.75495	-1.37698		2.5257	0.253879		3.47985	-9.40458		-6.55493	-0.289032
1.82234	-1.77812		5.98134	-0.693303		-3.63643	6.44878		2.0048	-0.451333		5.11826	-2.70882		7.59603	-9.9942		0.360667	1.39539		-1.0805	-2.82699		0.757938	-1.8211		19.967	-30.1476		-6.46638	2.10231
4.08546	-11.8257		-0.750486	-3.78613		11.5555	-12.5477		0.07472	-1.35273		4.47024	3.12182		-4.6386	16.3425		-0.605228	1.69953		-0.181815	0.41672		5.97063	1.10077		-20.7068	-39.329		-2.7429	-2.87658
-1.80346	0.95626		0.0594901	5.18102		0.559051	6.72818		0.0014338	-1.1837		-3.71552	-6.28215		-1.88991	6.30875		0.951547	-1.18821		4.60548	0.0022947		21.1734	-3.23303		-14.122	-29.4202		1.55242	3.9103
-0.320162	-5.5181		-0.905198	-13.7736		-9.67124	6.65667		2.69268	-1.4072		4.7311	0.929787		9.00607	-14.5324		-3.84071	3.45576		-7.61351	4.38925		16.7588	-5.07874		33.0496	-10.1029		1.57778	0.374839
-7.34461	0.615244		0.509548	-7.54427		-25.8711	20.5283		0.392382	-1.39847		9.84716	-4.60249		-2.85894	10.0006		1.48075	-3.50332		1.19707	0.668085		9.50934	-6.96384		11.7451	5.08638		-6.77111	3.01402
-0.637663	0.769964		-0.343422	5.21153		11.6238	-13.7355		-0.235148	0.770158		0.952654	1.84487		14.5653	-21.1484		2.9258	-1.92395		-0.181177	1.34417		6.20614	-10.3436		-24.9402	-34.5911		-4.82596	-4.32279
-4.05799	-14.5355		-0.315298	-6.24578		-5.98206	2.02547		-2.63747	-1.17893		6.61373	-0.578633		17.5712	-27.664		-2.46019	1.04665		-4.79567	4.34654		17.0736	-7.90506		-7.10577	0.329369		-5.0508	-4.2299
-0.0898099	-4.61238		8.07418	-2.30833		-0.979617	7.22235		1.64174	-0.8981		0.792183	3.39968		-2.17469	4.00525		0.0377845	-0.854809		-0.692054	-2.21844		-0.278524	-4.65685		-46.7808	-30.1917		-4.9067	2.99411
-0.858094	-3.32547		1.6129	-17.8346		1.04625	1.24835		0.276934	-2.01857		-4.28001	-6.59992		17.2935	-28.2761					1.28507	-0.677851		2.99771	-6.11727		6.50833	-26.546		-1.97683	-2.78205
2.41846	-7.81922		4.00749	0.413104		-2.04666	4.48546		2.75998	-4.84809		0.367503	-6.53509		1.50222	-3.86677		Sample	7		4.18981	1.3699		5.42599	-3.30631		13.402	-19.3747		-6.70442	-6.65582
-1.35254	-4.93764		11.1174	1.58717		3.78101	-12.7322		1.85414	-0.451666		-20.8821	5.88865		14.3992	-21.8089		Section	4		2.93897	0.70216		6.38374	-3.38279		16.3316	-17.7954		3.45205	0.160717
3.07741	-10.3013		-3.91462	-6.21408		13.1496	-12.32		1.05927	-0.189174		-1.52305	-0.521273		-4.18308	8.49831		9.13406	-7.55672		5.76331	3.08718		-1.46711	-5.31946		8.43798	-3.62698		-0.174373	-0.857556
2.30174	-11.3829		-6.1172	8.67301		-3.23096	-0.341599		-0.430442	0.813463		2.09972	2.64523		2.35982	-1.39011		0.798801	-1.19252		-3.56999	-0.262865		0.720779	-3.29451		-11.5966	-6.07412
-2.50738	0.164765		0.126078	-5.6127		2.47953	5.0698		3.24262	-0.968858		2.06512	2.83059		2.21515	-1.1745		9.65912	-7.68216		1.67422	6.62274		2.52282	-3.2754		21.1671	-30.5514		Sample	11
0.129931	-3.71967		-0.758772	-3.95011		7.35508	-19.9124		-2.59517	-6.765		1.526	0.946281		13.9845	-21.5653		2.3934	-1.24403		-2.96622	-2.82932		4.97173	-2.64043		8.6936	-26.7593		Section	4
-0.20721	-0.683121		5.68221	-3.35456		-2.29915	4.01833		1.61852	-0.946526		2.21131	-1.91672		17.2184	-28.6717		5.44073	-2.86685		0.648393	0.17687		2.86829	-3.06078		-3.78204	-44.4959		0.289792	-2.06411
-0.589315	-10.5293		6.0734	-1.5727		-21.4802	17.5342		1.79323	-2.09307		-0.831478	-0.1206		-2.46523	5.88125		-5.02404	1.32975		0.165963	1.25056		0.928951	-0.266809		32.9697	-5.42405		-4.92495	5.42453
-1.74762	1.25687		4.79821	0.692989		1.90122	-8.89985		0.557575	-0.330334		12.5209	-4.49381		-1.44883	4.72155		8.94301	-10.3471		-7.48129	7.58539		2.2215	4.66294		-23.8913	4.77509		24.3531	2.47914
0.0936319	-5.23674		7.65397	-5.27417		-0.437753	2.14055		1.67951	-1.55047		3.14288	-3.65904					2.41032	0.887052		-2.02499	0.495372		2.55352	0.636201		37.067	-4.62408		12.2894	2.86493
1.00375	0.862479		-1.95507	-13.9392					-0.797716	-0.156066		0.609072	3.07078		Sample	6		1.92834	-0.692617					0.916948	-0.891947		28.1957	-22.8897		12.5307	13.0565
			-3.08075	7.30968		Sample	3		-0.0449288	-0.607086		0.238287	0.138326		Section	4		-3.95717	2.74544		Sample	8		1.07699	-3.03417		-42.0335	-43.2422		-8.8157	5.45306
Sample	1		-2.84576	6.48607		Section	4		0.0888378	-2.18299		3.02377	2.45097		-1.88399	2.40805		-1.32513	-1.95302		Section	4		-10.5242	-1.80039		11.9675	-48.3887		15.5171	11.4627
Section	4		-3.71011	-20.0809		-8.43551	31.0163		6.58986	-3.29229		4.32413	-2.47151		1.05689	-0.448799		-0.794293	1.02081		8.0557	12.1143		-7.93659	-2.68584		33.1436	30.5777		7.71248	-1.01061
4.63673	-3.1457					2.3959	16.277		-0.653417	0.774274		4.02914	-3.85605		0.581598	0.234118		-2.61028	0.111112		2.69815	-6.16611		-5.15535	-4.64012		1.89771	-10.8298		7.95921	-0.0924561
0.428002	-4.08934		Sample	2		4.56676	0.232534		-0.281306	-0.859631		-0.887504	1.7532		1.50517	4.07858		-0.339558	2.41503		2.72083	2.7046		1.77293	-7.6175		-19.116	-36.7227		-6.91223	4.16514
2.86627	-2.81272		Section	4		20.9846	-17.8898		3.20506	-1.0033		1.28922	4.3759		1.92271	1.68429		-0.499586	2.1652		4.87596	6.99321		7.69404	-2.74041		-7.02223	-10.57		25.8656	-3.81213
-14.861	7.88966		6.25666	-7.01978		3.34571	8.12444		-1.20138	-0.408876		3.75445	1.6346		0.769181	-2.48917		0.0763538	0.919467		7.35737	10.6506		7.84458	1.30052		0.756124	-17.0924		-7.92969	6.15507
-13.9538	8.1695		3.17494	-0.220669		3.30746	6.86814		5.51411	-4.71222		4.51503	1.64413		1.54158	-3.8905		1.53422	-0.444321		-4.19786	1.39394		5.26814	-1.36103		11.9549	-27.154		-13.2392	0.0152697
4.25021	-1.21871		-5.6743	3.40131		-23.5633	46.0496		-0.407844	0.58158		8.39709	-6.40978		0.350792	-1.95628		2.02919	-1.01184		2.51273	-2.01451		11.1408	-0.0696146		46.8841	74.0469		-1.73122	1.28257
-14.523	8.31189		2.54194	2.07053		-10.3588	38.4722		0.683881	-1.06		-2.94326	-1.766		0.997201	-2.60842		2.7359	-1.78981		-8.18073	1.09422		1.10997	-3.72902		-19.5748	-30.8601		-5.35508	3.68019
-13.9026	5.07281		0.581928	2.36817		2.28939	-3.37728		0.159647	0.629161		-2.0592	-2.45385		5.32564	1.50293		13.3717	-7.97324		3.14326	-8.55234		4.46732	-3.58332		-21.0786	8.49944		-1.99146	1.10001
2.44951	-3.1903		6.99105	0.862474		-15.4144	69.3936		-0.621609	0.287506		3.95431	1.30858		1.62651	-5.74406		-2.1295	4.96559		3.9321	6.91971		2.83518	-0.710891		-21.9973	-26.8915		-4.89364	4.7952
6.8692	-1.59939		-7.70272	4.1979		-9.4521	33.292		3.90666	-3.60998		1.15204	-10.8153		-1.79298	1.63581		2.04861	-0.877445		7.94083	32.8423		5.98369	-2.74606		-38.6108	-16.4305		-7.52167	1.98093
4.53238	-1.92542		0.949431	0.745001		-6.15828	31.0628		6.63397	-5.30987		-1.03725	-3.85748		1.38294	2.87088		2.75802	0.0637693		9.10273	24.2751		1.00183	0.599323		5.61775	20.4667		-4.51318	2.07488
-13.6895	9.96257		10.8906	-8.15961		2.63903	-7.39125		1.1751	-1.17032		-3.53183	-4.82702		1.79788	-4.51638		-1.31202	3.15571		9.99635	30.3903		2.15371	1.26295		21.2469	-30.0529		9.41432	10.5321
5.12879	-1.96845		-4.33873	1.30303		-21.3721	0.817878		2.40602	-1.51451		0.733341	-4.75383		-0.0677942	0.394147		8.21549	-5.92884		12.7574	29.4255		0.0407538	-0.281657		-39.5365	-17.1866		13.5442	-1.87276
4.35926	0.430926		5.46478	-3.46092		0.443714	20.3284		3.22821	0.326161		0.0855729	-6.53271		1.06311	-2.59789		7.24974	-8.89902		-2.14491	-6.37749		1.55929	2.15656		-8.84055	-1.53524		8.94291	7.9265
-8.58424	1.90836		0.313511	3.59542		0.996992	6.32441		2.25413	-3.14927		-5.50132	4.49361		1.49149	-0.251547		8.39743	-7.679		3.14534	-2.67727		6.08057	-1.00082		-11.7727	-13.999		-4.63343	2.62746
3.77861	1.07914		-7.53475	5.14844		17.8687	-13.5993		0.0537474	1.61829		9.12724	-2.19906		2.86131	1.07478		11.2815	-5.01236		10.2935	30.522		-0.146599	-1.43717		-23.846	-23.0687		-13.1958	-0.143689
5.76768	-2.82881		7.43229	-3.88526		-11.7569	38.8927		1.92619	-3.94029		3.43312	-1.84443		-1.05661	-2.26512		2.62558	0.513146		-4.82074	2.14059		-0.979199	-5.81225		-16.2795	-5.72013		1.68544	2.96479
5.33825	-1.18983		3.58702	0.522269		-26.5582	58.1367		2.47719	-1.20728		1.25876	0.193883		8.33041	-9.10369		-0.739428	1.21884		3.89277	6.18767		-0.765188	-2.88897		17.938	-39.4		-11.2388	8.65493
3.78982	-2.6406		4.68271	0.436027		-8.07962	33.6409		-1.17806	1.1073		2.00642	1.7005		3.22574	-3.60681		2.88364	-3.86377		7.96837	10.1405		-1.56401	-4.26598		-14.7796	-25.3965		7.16441	-2.39946
4.78456	-2.43462		4.32894	-2.09813		0.414426	5.34451		2.09937	-0.955228		3.83919	-0.285647		3.35421	-4.47065		-0.155604	0.646162		-9.2726	-0.95353		2.10295	-3.20126		24.1158	-10.7312		9.56744	10.3975
3.47686	1.4453		-1.38051	-0.59612		24.7444	-25.2403		4.23812	-2.14598		1.00649	1.00824		4.29543	3.19185		0.531016	0.331721		15.0773	16.9174		-3.97532	-3.67112		27.1773	-21.0122		11.0452	2.38041
-14.9143	9.59171		-2.11276	7.5994		-0.0989224	-3.9079		-0.39109	0.0617712		3.12104	5.21852		4.0578	-5.1743		4.89731	-2.69846		-2.91246	-1.18928		-3.27031	-2.92185		24.6601	-16.1759		-3.30512	3.726
-4.1592	-6.18877		7.88772	0.0207905		-1.28969	30.4592		0.357672	-0.730069		3.61914	2.15961		2.77439	3.37394		0.80483	-0.767142		3.73181	-7.17519		-9.4802	0.173072		13.929	-7.45231		9.94739	2.99311
3.30501	0.472629		5.97765	-0.314661		26.7387	-13.7784		3.0324	-0.981347		-1.92345	-1.97613		-2.12088	1.78554		4.66814	-1.82222		6.9907	23.2263		0.775525	-1.95321		47.7646	1.50952		-8.88838	5.23063
4.7729	-2.96972		0.419794	-0.500827		19.7902	-9.38603		-0.461209	0.364923		3.84824	-5.97492		7.04768	-8.19696		8.03027	-5.3575		8.76038	29.9329					26.941	-44.639		-0.658592	4.49684
-14.5295	9.15599		5.02726	1.59002		26.0585	-24.5805		3.41816	-2.18821		0.592501	0.407943		-1.23206	-0.193632		-1.95393	4.29358		-3.44416	2.51909		Sample	9		15.1887	-32.8401		2.93302	5.62232
2.78039	1.23082		0.453973	1.72543		13.2294	-29.195		2.02813	-0.614618		-2.87912	0.136013		2.42162	-4.0001		-0.777913	1.99883		9.51251	10.7877		Section	5		9.88009	-20.4178		-1.43105	-0.131727
2.52171	1.16047		5.97365	-0.194061		4.93623	5.08048		3.90926	-4.72285		-11.2966	5.96052		0.760904	-4.66274		3.92443	-2.2048		5.59822	2.81971		-0.571639	-8.28156		-3.54004	-12.2127		-3.22434	8.37296
2.91101	-3.47617		0.384697	9.77654		8.3058	-11.5866		1.62522	-2.99326		3.25661	-1.81087		4.13896	3.30624		11.5649	-6.87972		-4.17598	7.15383		6.34155	-6.72206		34.3612	-19.4817		-3.73956	1.73582
3.66196	-1.31724		5.65069	-1.82354		-11.3608	38.7318		2.42406	-2.32192		3.37263	0.286297		2.39992	-5.01447		-1.37357	2.78087		5.69736	22.1635		5.84866	-6.3043		28.6911	-14.458		0.191511	2.07179
-6.92354	-4.66372		5.23268	-7.99869		3.95931	3.02301		0.741674	-2.98072		1.58996	3.28645		1.12822	-2.72261		6.03773	3.5124		-9.2841	-7.89817		1.94287	-8.15965		-38.1567	-12.2185		0.790302	-2.35171
-11.9434	-6.67899		5.86536	-2.59365		11.2874	-6.20161		-0.297145	-1.234		6.31669	4.09532		-1.86898	1.11924		-0.124594	3.28668		-7.25735	-6.75171		1.16218	-9.50921		-5.36622	-18.282		11.5947	-0.409633
-1.10054	4.53076		4.18265	-3.46822		6.7623	-6.7258		2.40488	-2.44598		-3.721	-6.72741		-2.44496	1.23565		0.668437	-0.0241749		7.36121	-4.03087		15.3634	-3.22739		-16.1247	6.6436		-2.98059	1.78519
-19.0629	-10.4507		11.6689	-5.97074		-2.76925	8.05058		-0.523126	0.0188923		-4.39848	-5.12735		0.0862864	-4.22963		12.2679	-11.0576		-32.4203	17.3649		8.08451	0.788288		-20.4438	-4.73985		-8.36167	2.52034
-10.388	11.3743		0.237707	-0.929377		-11.6869	42.4839		2.4048	-0.661793		2.42352	1.93832		1.70872	2.83438		-1.10301	2.8389		-6.13447	-9.59318		26.1802	-1.5883		24.2733	-71.6533		-10.405	-2.44863
4.38057	-1.76813		5.7657	0.297274		3.34338	2.11151		1.8173	-3.31849		-3.39798	0.890746		3.30289	3.70313		6.17544	3.67666		1.62178	2.97423		29.4403	0.0127327					-2.37622	6.3468
2.43059	-2.33785		4.19092	1.12274		2.04579	19.2145		-2.5982	0.41809		-3.95885	-0.924085		2.78722	-3.60644		0.937433	-1.51502		5.5581	31.2203		1.08923	0.903527		Sample	10		33.7055	-8.28766
-7.67213	3.28293		5.92325	1.60246		0.107081	15.825		-3.03155	-1.84839		0.80549	-0.516833		0.890625	-4.76309		0.680819	0.719413		-5.2857	-14.5052		-2.39729	0.0748985		Section	5		-5.35619	2.56028
-19.2813	8.66427		4.83697	1.02311		-16.5025	51.4664		1.1864	-2.08318		-0.215479	0.231158		1.21137	-4.43457		9.37243	0.996042		5.58905	11.1286		0.696996	5.85259		-18.5712	73.3546		-9.42778	3.28559
5.36408	0.200086		-0.811256	2.86532		15.435	-18.8207		-1.19237	0.829693		7.66504	-2.23758		3.11588	4.2152		7.60451	-3.73941		-1.59901	7.52969		3.08972	0.14886		-50.3419	69.5486		2.60695	2.02187
1.08491	-5.21697		11.5253	-5.90402		-11.4433	32.2607		1.49416	-1.93725					0.34228	-1.74168		-2.00595	-3.80165		6.52429	23.8842		5.00825	6.06942		-48.2306	64.0396		-10.6216	5.50525
4.54307	-0.685473		5.27341	-8.503		-12.3207	41.5666		2.85148	-1.05771		Sample	5		1.29072	-4.96191		-0.975073	3.95837		11.062	17.4297		4.68905	2.52162		-8.45434	69.923		1.01975	-3.43075
-14.2291	8.39606		2.65661	-0.266631		3.0983	8.67186		3.25353	-1.09865		Section	6		-1.82262	-0.148938		0.867309	0.289187		-4.60524	1.55114		4.68849	1.72752		-17.5377	75.9692		-8.81479	3.40417
-29.9007	-7.84224		4.83949	1.46201		2.47774	-4.01615		2.8612	-2.13638		-8.78357	8.03809		2.71306	-0.585608		2.63438	-2.2138		-4.8473	1.18231		5.7054	-5.02069		-54.7445	69.8644		-5.02604	-1.50355
0.77918	-3.62452		-2.85809	1.8072		2.46685	-2.14032		0.000787664	-1.6472		-32.4312	38.1011		0.654205	-3.74622		4.81691	-3.43481		15.8179	36.1906		6.02583	-6.18695		-25.241	76.1228		7.0223	0.234617
-15.1387	6.93701		6.19165	0.924861		-15.9671	52.9648		2.18857	-1.37779		-5.38694	10.5896		4.47261	-5.62177		1.46266	-9.38348		17.2438	10.3828		6.80586	-6.23533		-11.1834	66.6422		-13.2203	-1.11597
-3.83363	4.84703		4.13952	2.46869		2.80457	8.15002		4.08571	-5.59056		-5.44705	8.95454		3.76453	-6.43336		6.83011	-3.17205		16.8958	39.018		6.75689	-5.74183		-54.1045	69.4228		-4.6685	7.22933
-9.18242	-4.00307		-2.88111	2.39384		13.318	-12.4337		0.53221	-1.4079		-36.9213	41.9578		5.52611	-6.80812		10.7606	-4.59856		10.776	30.0157		6.40326	-5.86825		-49.6088	72.6591		8.32073	9.41243
4.86045	-0.907211		-0.472809	0.562891		-0.60572	21.9359		1.38375	0.0222382		5.82643	-5.65333		-0.384069	-1.1521		5.83813	-2.95924		-10.088	0.345388		5.17016	-6.92051		-9.1273	69.0968		2.41907	6.1944
4.32255	-1.44874		-0.595176	1.24874		-2.51591	16.0529		4.45457	-4.05052		6.6129	-0.480717		0.0169116	-0.58712		9.14027	-5.94955		-4.90521	-15.6715		5.82106	-6.48728		-41.1858	65.5057		2.68192	-0.632712
4.78298	-4.12066		0.420591	1.47656		27.0034	-17.9898		-2.22568	-0.811098		-43.2258	54.4222		-1.43373	0.0447868		11.4443	-6.86422		5.9615	36.9013		3.44922	-6.90967		-0.581905	64.1908		20.7489	7.30339
-14.5306	10.9873		5.46532	0.952262		-10.6137	30.2294		2.5588	-3.30562		-25.8938	33.4902		-1.62818	-1.29875		2.24168	-1.49618		7.21789	30.5545		5.46656	-5.81283		29.6858	72.3322		-13.5412	-0.418228
4.40238	0.442639		-2.36515	0.0253757		13.5817	-12.2158		1.2866	-0.513458		-26.6799	45.9355		-0.0795139	0.114981		2.39819	0.168579		-0.302703	6.97326		7.70273	-7.45656		-1.00937	58.6958		4.73085	2.54702
2.43409	-0.950231		4.32076	2.32936		25.9373	-8.51351					6.68396	1.16016		7.36538	-6.59744		-4.48132	-3.97748		-7.70865	-0.883217		5.61367	-9.70929		-55.1166	66.8079		-10.202	1.77855
-13.2216	-2.30237		8.51194	-3.25536		-14.3904	52.1695		Sample	4		-51.5676	50.2333		2.36547	-3.19506		5.28829	-3.59603		5.74661	6.42997		9.14583	-4.62117		-6.84622	69.9807		-4.90834	1.80696
3.62448	-1.29697		0.871932	2.07668		1.27078	7.69177		Section	5		-30.16	37.3401		1.01308	-2.48322		-0.18538	0.478373		-6.07421	1.48153		7.8879	-7.39722		-27.1097	76.641		16.9796	-3.83125
-14.578	7.23604		8.31065	-10.9347		-21.9271	63.9282		0.0247101	0.881278		-13.7942	2.79713		7.73376	-7.53262		-0.367938	-0.061876		6.60519	-0.88532		3.98945	-4.7705		-48.0316	61.8182		19.8524	1.28572
-14.9346	6.627		5.07023	-0.301098		-1.77547	24.1882		-0.932442	1.91511		-26.4672	27.2131		0.50531	-2.66385		1.6264	-0.207134		-7.64732	-7.07668		12.0977	-5.21014		-20.4454	110.934		13.0329	8.6133
3.83713	-2.37438		2.65271	-1.97211		16.0771	-9.7342		-3.48405	-4.24621		-5.29796	4.03688		-1.47912	1.19186		0.0678999	4.09818		-5.62157	1.57465		9.11075	-5.376		5.03089	87.0521		1.36141	3.17978
4.1758	-1.32455		3.88999	1.46277		-2.93057	20.7632		-2.2577	1.18456		-44.2991	50.5612		1.49962	-4.96658		3.00664	-2.96729		-3.98795	5.44105		6.61218	1.17144		-50.1875	63.339		7.30383	-5.24222
5.18626	-1.9902		2.22819	1.93823		5.66705	7.20552		-0.43678	-1.70785		-12.3487	8.1933		1.92955	-2.6479		0.279682	2.94597		-8.63633	1.18971		13.3062	-4.37508		11.6598	80.7782		14.3391	-3.23895
-2.44526	5.61488		0.221129	3.67494		1.4106	19.8096		-2.8005	0.861136		5.40987	1.01126		2.55897	4.35852		5.54887	-7.06625		-4.47355	6.04889		12.2436	-3.82762		-38.8125	70.4747		-11.5354	1.92817
-12.4264	8.38473		-0.785615	0.188991		-2.93165	6.35701		-0.993983	0.584154		-11.093	4.74613		-1.30401	1.06893		11.2796	-9.70875		10.9692	30.7647		10.4915	1.66128		9.90155	99.3993		-7.63751	2.13149
4.15981	-3.28739		4.88509	-0.26731		26.6223	-23.8763		-2.34447	-0.628861		-11.9861	7.85098		4.95486	-7.28495		1.19109	3.02097		12.4313	-0.141891		5.8688	5.00619		-39.7415	70.8912		11.3245	0.544446
-8.02692	2.21632		4.76227	-3.20368		-24.0417	2.97038		-3.54826	-2.95567		-12.8659	6.30754		2.64833	1.92076		2.58958	-1.4393		-9.52955	-8.75935		3.42312	10.6796		-2.25462	69.2912		16.4095	-4.94782
-13.7573	7.85506		0.607089	3.29906		-3.2904	8.90027		-0.851944	1.28311		7.74207	-7.84288		-2.05306	-3.09877		2.70039	-0.935381		8.85258	24.6262		-1.92264	5.87167		-37.4233	71.1757		-0.648944	0.873737
3.85919	1.33532		0.749068	4.58952		-2.35729	0.448307		-1.86028	-1.53313		-11.1083	4.86758		0.910617	1.52222		0.436293	2.90733		8.64842	7.52309		3.28164	4.31432		-48.2661	71.1473		-8.93477	5.43326
-15.3383	5.60738		0.67248	3.90811		13.9814	-18.0793		-3.06321	-3.86084		-3.73159	6.80797		1.70497	-1.28817		0.62815	0.185143		-12.4936	1.27901		4.11636	4.6765		-8.16575	98.4569		-7.37336	1.61967
4.47569	0.328415		5.31123	1.02942		-48.5834	27.6872		-1.88898	-0.15892		7.58991	-7.4406		2.06092	-5.79804		4.0297	-0.0656947		6.98667	-2.16075		1.55654	7.56939		22.1331	85.3307		-0.472839	-0.468303
3.18489	1.2826		-0.124578	5.00541		2.46167	1.46773		-1.69444	1.31529		-33.2029	38.1413		1.14794	-1.76661		3.56324	-2.21544		10.5924	32.2512		2.34788	-6.67179		-67.236	54.8156		6.93078	6.92893
-16.8477	1.64245		6.0669	-2.42209		-3.98307	11.6162		-1.22584	-1.50546		3.89844	-1.17617		2.23806	1.16347		6.37239	-2.42101		7.66649	28.6388		-1.13735	-7.80488		-51.8602	69.0369		-7.99264	3.8925
2.68178	-1.10487		6.31036	0.813708		-6.19387	12.0205		-1.3828	0.989145		11.041	4.25109		1.32709	-4.03122		-2.00655	4.6544		10.3086	30.826		-5.8685	-9.03197		8.74999	72.9272		11.4854	10.2999
5.83115	-1.46048		-0.481278	3.17248		-4.26976	53.6695		0.167471	-6.3443		-51.7992	51.3928		-0.657539	1.14549		9.89184	-9.34566		12.0127	43.8245		-1.04192	-11.2196		-32.3192	74.4201		-9.90291	4.75264
0.237077	-2.99013		3.39807	-1.44314		-1.36874	5.50509		0.699297	-4.86025		-10.1482	2.53969		-1.36358	-1.05494		3.25671	-1.56576		8.50002	30.9483		3.30927	-9.85153		72.1824	80.0503		-2.91199	-1.56959
-27.1273	-11.7051		1.28598	3.01201		-9.17786	26.8417		-2.97534	0.902642		-51.6118	48.5412		2.36118	-4.38529		1.84869	-0.0455847		3.79492	-5.37037		14.9916	-8.75912		-60.1144	61.3372		2.73297	4.74948
2.51195	-3.08182		3.25836	2.11534		-1.00502	0.194498		-3.49671	-5.24861		-45.5832	48.8452		-0.0879834	0.709274					-8.02157	2.43684		12.0502	-4.71053		11.3265	84.8489		1.99376	-2.05541
4.60977	-2.01148		4.55416	-0.265649		0.545939	-9.88986		0.883946	-1.49979		-34.0982	39.4538		1.50289	-4.55184		Sample	7		-8.63809	-9.62259		13.5027	-2.41779		-7.36567	56.6074		12.7342	9.29083
4.82411	-3.44873		-8.2491	3.82252		-0.242595	1.73562		-0.595107	0.651941		-31.9883	39.4591		2.71995	-3.55045		Section	5		5.62184	-3.79626		18.2306	-3.96079		-50.4518	66.0299		-7.83708	3.93805
2.97184	-1.91669		2.12158	1.59914		-4.79254	12.0574		0.155169	1.4768		-32.4229	38.964		2.37113	-4.14923		-5.76321	-0.858206					15.2321	-2.06971		-3.36409	67.3143		11.2377	10.5274
-2.54517	-1.53825		6.07498	-1.37147		18.885	-3.48731		-1.15666	0.0976211		-42.0864	48.532		1.28783	-0.594974		-1.69637	-0.895345		Sample	8		19.4488	-3.72596		-8.30621	68.9254		8.67091	-8.99545
-14.4161	6.4878		5.36994	-1.25065		3.02402	-3.63338		0.0159353	0.709623		-8.12727	6.93903		-3.40985	3.1365		-6.16547	4.79952		Section	5		10.2755	0.134888		-51.3936	68.728		3.54656	-0.874311
1.8804	-4.177		7.49102	-4.29992		-1.95798	13.4365		1.14692	-5.617		3.96587	-7.3459		2.91608	-4.5085		-0.432781	-5.17069		-0.252258	1.42777		4.8414	0.107782		-32.8777	55.7359		-10.5297	13.1772
-7.86583	0.94088		4.54166	1.38394		4.86624	8.81196		1.37729	0.0889375		2.39488	-2.86255		0.449613	-5.59706		-2.2502	1.25407		6.37624	5.08986		3.11795	0.0503771		-66.7732	62.8123		-13.9015	1.20503
-15.1377	2.88693		4.02805	0.226775		-17.4541	59.4329		0.681563	-1.63533		-50.1816	47.0654		0.195314	-2.86805		-0.620802	-6.04432		-2.98013	3.04815		1.81286	0.422249		23.3417	89.4277		-7.00994	0.775997
4.42293	-2.99052		-5.52184	2.99399		-4.3541	20.7546		0.0387525	-0.410413		9.0231	-7.91165		1.72897	-2.53033		-3.81925	-2.94688		3.12765	0.997069		9.33649	-1.60833		14.0563	70.9169		11.9704	0.543316
-3.12667	-6.51111		8.50969	-12.9397					-2.08607	0.953497		-36.3419	40.5407		2.18622	1.22061		8.63796	7.58729		-1.92895	1.73706		6.09521	0.54776		36.4107	79.7357		-11.7217	1.99334
4.05439	-2.26419		1.00116	7.88716		Sample	3		-0.832164	1.13704		-12.5342	6.50189		2.56803	-4.57574		-5.61439	0.388519		4.43865	6.45157		0.152743	4.35389		-45.6572	74.0772		11.8857	3.61137
5.80289	-3.51908		-1.24794	3.78315		Section	5		-2.47746	-1.83644		-54.3111	43.8435		0.177826	-3.17633		-1.22217	-4.99946		-1.85228	-3.47076		1.80664	6.89416		-50.9308	66.2003		0.381401	-5.41574
3.51408	1.29676		-1.11612	1.09746		-4.07604	39.5641		-0.286204	1.5221		-33.318	40.3067		5.59157	-5.5088		-10.3781	14.8698		1.10313	1.57716		-0.588839	3.65256		-20.4598	60.8022		14.2474	5.8582
3.22525	1.4187		-0.415725	0.847517		0.249189	7.04738		-2.9432	-1.50271		-22.2675	27.7045		-0.43093	-0.662406		-3.60964	1.00532		1.41101	0.870026		-0.715889	4.80719		-17.445	69.4733		8.01121	-4.8642
-13.7222	13.9359		6.04005	-0.924319		5.64369	-7.2118		-2.4206	0.954434		-12.0711	7.68324		0.859854	2.56226		-8.01576	4.99782		2.10765	1.9662		0.620603	4.1103		-30.2304	67.8782		-1.27745	1.04195
4.50215	0.143352		5.5206	2.62822		9.31477	16.6225		-1.77879	-1.04861		-32.1812	35.8096		2.29366	-4.57459		-4.27075	3.17057		3.07193	1.52964		-9.27356	-9.33865		-45.7021	65.1729
5.33621	-0.966202		1.74971	7.22475		-1.82513	28.2879		-1.69544	-0.178787		6.05379	-10.6873		5.43641	2.12882		0.54059	-5.03793		2.52452	-0.30532		-9.60361	-7.57057		-61.8127	65.0369		Sample	11
5.33696	-1.88906		6.32423	-0.95985		-8.94848	29.2218		-1.55637	2.54353		-8.46342	0.945777		2.78917	-5.17999		0.875807	3.01272		4.77812	-5.36071		-13.0718	-7.77761		-18.0753	-11.5186		Section	5
4.04477	-2.27703		4.32311	2.78317		-6.27304	14.3868		-0.57368	0.86153		-0.840044	-3.17367		-0.468822	-1.84853		-7.49711	2.36479		-7.78515	1.23456		-8.96566	-7.01126		21.2631	71.3778		12.0853	12.867
-12.7159	8.27054		2.62623	-0.222865		1.28883	-3.16428		-2.20116	0.676099		10.2797	0.92278		3.83576	-5.57392		-4.41767	-3.47175		-4.1133	1.3057		-4.45867	-6.38859		12.1551	73.4347		-3.82386	-0.796536
-9.44645	2.43859		2.46925	0.73156		47.6596	-46.133		-3.53441	-2.5356		-10.7891	4.2318		-0.745345	-0.237102		-4.98555	0.557462		-7.03805	2.36094		-0.627501	-7.44747		-30.6406	65.1102		12.8469	6.12625
4.63009	-0.181503		0.400615	-0.487779		-15.6743	-51.7193		-4.70871	-0.758912		9.91709	-7.45682		-1.26467	0.0787419		-4.90635	2.68353		-2.98976	-4.07074		7.51601	-4.00804		-14.2424	75.3569		1.85887	-17.7538
3.11223	1.91174		7.74078	-5.14713		1.76532	-7.90239		-1.00085	1.06547		-39.2699	42.4223					-2.62757	2.75391		-6.55564	2.9227		6.46868	-5.62839		-5.90608	74.2339		8.29125	-18.7814
			7.10304	1.57814		16.7274	14.7944		0.115295	0.921022		-49.0548	53.0524		Sample	6		2.58538	5.10362		29.0918	7.61721		6.6674	-8.23301		-58.7037	66.5178		3.3749	-18.5005
Sample	1		-2.93062	1.58172		32.021	-36.2624		-1.28505	0.295663		-34.7111	40.8746		Section	5		-6.51131	2.99787		-4.64227	0.158033		3.71863	-4.64476		-9.23155	102.194		3.10869	-2.87668
Section	5					5.71183	-10.7778		-1.12118	0.452302		-6.49553	5.30429		-1.44775	-1.57306		-2.72778	2.92652		-1.8632	1.3777		0.658581	-5.83612		21.0927	71.661		6.34861	-3.33566
-3.29898	-6.59999		Sample	2		16.2817	1.98555		-0.361313	1.40438		-37.413	42.528		2.41247	-1.38224		-2.57427	-1.50205		-3.45009	0.542407		15.8561	-6.62733		8.37951	78.0468		5.57895	-6.93478
62.6468	22.2506		Section	5		-4.40232	-3.65535		-5.73946	-0.679698		-0.151011	-5.36518		-1.98172	1.68929		0.216673	-6.16038		-8.76918	2.85136		2.97054	-1.80108		-58.3397	65.532		17.383	-6.52029
-10.1404	0.129047		-4.63489	5.16797		5.32435	7.90802		-0.429887	0.953865		8.16396	-6.86925		0.0796444	-3.14736		-1.85537	2.1846		-2.79019	10.6804		22.1571	-7.58049		14.2151	78.3233		1.93383	-2.48131
-10.5125	-1.83888		-6.6605	1.25721		-10.5451	12.0419		-2.85894	-0.413508		-54.3644	44.4552		-2.69289	5.84286		-6.9552	4.2711		-5.3552	0.233491		0.621486	-1.93823		59.6943	85.7585		3.86094	-3.52458
-7.6404	-3.83581		-1.45134	2.89281		3.72669	-45.3375		-0.347199	-9.62818		-33.8245	39.5903		0.0193005	4.5671		-2.33543	-1.19305		-3.42453	4.35673		-0.30768	-1.83295		4.06757	78.4322		4.04831	-23.752
-13.093	-5.84389		0.855738	-4.95734		-2.46739	23.9692		-0.794603	0.991035		-34.6833	41.849		3.8138	-12.6964		-5.73577	1.02851		3.4929	11.4232		6.78332	-0.503648		-48.8731	64.0997		12.7448	-27.7108
-16.1145	4.28315		-5.97949	5.16193		-2.14506	-24.3315		-4.47797	-1.18293		-12.5384	8.36652		-0.357758	-0.670066		-3.52586	1.51984		-1.74332	1.85478		5.19819	-2.38529		7.48244	71.2521		-0.642061	-10.406
-5.27869	-3.92894		-2.29724	-0.287492		-19.673	-16.238		-0.391151	1.26856		11.2194	-6.51804		-0.547574	1.62105		-4.94825	6.70622		-2.29407	-5.69052		0.119652	1.0403		-44.744	75.3642		0.816674	-2.22136
-4.09681	-7.74982		-4.83962	4.5163		-12.3158	28.687		-2.02085	-0.632945					-0.0321691	0.356441		-5.50335	1.6941		11.2345	17.7543		3.47402	-2.18466		-61.6567	57.9999		-4.5993	0.77193
-11.1117	1.82505		10.0285	-8.1277		13.5453	-6.66649		1.11051	-5.73826		Sample	5		-3.05657	1.84408		-1.42072	-2.20703		0.787785	-0.573339		0.766541	-1.52941		9.9369	74.4545		1.02864	-1.72927
-10.9822	0.0100564		-4.3654	-3.01341		7.97986	-2.87509		2.16734	-5.58812		Section	7		-4.01691	5.4454		-9.50896	4.41646		7.21244	3.5487		3.97508	-0.768647		8.53184	72.308		1.09413	-4.80557
-10.9191	-0.354468		11.2226	-8.53916		-6.39552	-3.47926		-0.663063	-4.88525		7.83827	-3.63447		1.77779	-4.19538		1.45091	0.0495023		-3.54098	6.63835		1.29032	0.824442		-55.9553	66.2235		3.47252	-3.44894
-5.82673	-2.94935		-4.21991	7.65762		-10.5704	-29.8027		-0.764354	-0.840072		66.0478	-57.47		-0.552037	0.185372		-0.629711	-3.24681		0.525352	-2.44796		4.60415	3.01652		-35.5107	65.6336		18.6531	-5.95824
-12.4321	-5.38563		-2.71093	-0.0694435		-7.34554	-11.2437		-3.09231	1.48196		2.40332	5.1469		0.62362	-2.4248		-0.836301	-2.17746		3.06741	1.5195		3.99549	-4.12084		-40.8357	70.2757		11.4393	-1.68586
-15.8258	4.08527		10.7217	-7.37233		-1.22879	-8.28404		-0.946059	-0.199354		73.7171	-57.7423		-3.97705	2.48203		-2.66726	3.1547		0.580833	4.46957		2.22271	2.52139		-55.5739	64.4403		12.3759	4.58159
-6.19392	-1.02674		-5.53685	2.62396		-3.07067	-15.0331		0.636144	-0.470147		-5.16288	2.16655		-0.434555	3.08621		-0.773247	0.419331		3.99183	6.21286		-0.75357	6.23055		6.68712	39.1242		1.95468	10.1702
-8.78463	-0.898366		-1.68236	-5.55237		-11.8712	-16.0073		0.363833	-0.766792		-0.251985	-0.644102		2.3636	-7.5741		-3.33222	1.81257		-1.45752	-3.54026		-4.23096	2.69041		32.3353	69.163		-1.98083	-7.91088
-9.75879	-2.33236		0.548569	-1.49881		-4.18562	-10.2937		0.685182	-1.71865		12.0073	-0.64421		-1.33087	0.537819		-5.41685	3.12743		4.66724	9.5096		-9.13682	9.44772		-45.4488	65.1154		14.7366	4.12657
-9.48099	-1.66424		-5.17867	5.84287		-4.08414	-4.5608		-3.77357	-5.61832		-16.2699	-2.12884		-3.8296	-5.63696		-4.56388	-0.897535		7.92445	17.0102		-3.83445	3.48933		-31.5916	41.0728		15.1337	-3.3
-3.24261	-5.81772		-2.99774	3.77716		-6.02622	-36.2492		-1.0708	1.25682		2.66758	-2.86525		-2.87203	0.781997		-2.53693	2.29562		-0.0732579	-0.167729					-19.0055	60.3115		-0.321825	-17.7263
-13.6569	0.441338		20.8167	-15.033		14.6799	28.4864		-1.5619	-1.19487		-0.710082	1.92525		-4.9124	4.99947		-0.888345	3.15014		1.52671	-0.442056		Sample	9		16.6516	77.3366		17.2711	-6.93562
-14.9103	-8.33145		-0.089017	-6.30093		-1.32525	12.0729		-2.47086	-0.287936		2.92528	-0.752398		4.01491	-17.9445		-5.11526	-1.57012		4.52079	9.14071		Section	6		20.2274	64.4927		8.27493	1.25133
-5.57251	-2.88121		-7.69756	14.7872		-12.9639	41.3832		-1.85587	0.412697		74.9186	-57.3032		3.10528	-2.53051		-5.03257	-0.0583458		-0.116908	-0.807564		28.3083	-5.96574		6.36264	73.9817		15.4567	9.57492
-4.17347	-2.64473		-4.89565	5.76118		-6.20437	-14.0285		0.322032	-0.293311		-21.2253	1.27003		-1.40762	-7.97673		-3.58665	-5.27279		2.79548	1.35916		30.7058	-10.7677		-56.7127	65.7725		-0.0470159	-8.36783
-6.68472	-21.6507		-5.08615	4.87199		3.69948	30.3011		2.5994	-3.56738		-0.278176	1.73857		-0.250514	-3.11154		3.75464	10.1613		-1.82663	-3.99379		26.4125	-10.5968		-21.6363	78.986		-15.9841	9.97412
-14.5016	4.04642		0.435513	-1.21189		-26.3364	33.3214		-4.33687	-2.75413		-6.90224	4.08593		-1.40478	1.0046		-6.74589	4.68799		-1.8112	-4.34509		22.0381	-11.3953		-41.1298	71.0877		-7.1783	6.77642
-13.8036	-6.92662		22.6867	-16.1286		-6.54073	-17.7687		2.10169	3.13301		69.0176	-53.2058		-0.434518	4.27827		-4.85725	0.348376		-6.01293	1.26645		23.4862	-8.97277		-36.1697	65.85		3.40814	-3.76345
-9.2205	-4.17004		-4.19203	2.1943		-10.5152	-19.7539		0.456199	1.2375		-3.98559	0.778468		1.10281	-9.77772		-0.451473	-4.65669		-1.2563	-3.51556		27.4448	-10.04		23.3596	75.5988		9.10379	-17.4315
12.6154	-1.59219		-1.81972	0.670452		2.49287	-13.184		-3.63757	0.646733		-9.08288	3.83513		-3.11047	-7.82931		-4.2478	1.03388		2.57645	0.884806		13.128	-6.15805		30.4831	76.8422		8.46248	9.00397
-12.1467	-4.68688		13.4076	-10.3211		2.02214	1.23897		0.346672	0.386407		70.7616	-52.9388		-0.779087	-0.0985326		0.835731	-2.73934		1.88185	-2.4831		15.3281	-0.758247					-1.2262	-26.0853
-12.3194	-6.72779		-7.0981	4.30126		4.70576	-11.3541		-0.304315	-0.478267		57.7307	-53.0088		0.715112	-12.5383		1.37512	-5.63551		-4.58458	-3.31455		21.8335	-2.73023		Sample	10		4.12376	-4.81517
-11.475	-6.90346		1.10587	-2.7236		9.47294	-0.808493		-3.06104	1.36772		2.04234	-2.65719		-1.3346	-5.88565		1.78992	-3.99181		-5.33147	2.27889		11.7238	-3.68922		Section	6		10.6302	8.23026
-10.1653	-4.55422		-5.03091	2.25422		-8.15387	-22.8999		-1.56251	-1.6437		-13.5556	6.98238		3.03591	-6.5961		6.64254	6.05825		0.338483	-0.220425		2.39654	-5.51006		2.49151	-9.00927		15.839	-4.5547
-14.3159	4.08482		1.22994	-1.82559		-18.4232	-13.7964		-0.128253	0.278402		7.16652	-2.7523		-2.27736	2.26589		-3.38906	0.663584		1.68094	-1.82532		17.7145	-3.64591		-1.31833	7.89004		0.629136	-21.6767
-11.5321	1.22292		-6.77052	5.09535		15.6413	-4.86214		0.424463	0.377632		-11.0466	-0.642914		-1.4548	1.5505		0.645854	-4.53286		1.97319	3.17706		20.9202	-3.56644		10.8043	-19.6348		4.7515	-16.0943
-3.51889	-2.36698		0.544475	-1.08797		-23.3915	34.4196		-2.45307	1.35849		6.64967	-1.95381		-0.411241	7.44505		-2.66094	0.332416		5.56205	4.15946		13.7542	2.08623		-0.905197	3.61067		4.48039	3.54033
-12.2915	-3.56316		-3.97078	0.227259		-22.9646	49.1613		-4.52325	1.82629		9.55872	-2.98764		-0.854977	0.0861421		1.69477	-6.03273		3.17293	2.85703		12.3315	1.9138		0.537587	4.9184		9.9932	7.67194
-15.8652	0.837041		-1.59926	-0.789522		0.339546	-8.66028		-1.49547	-0.516608		8.1581	0.955803		-3.68463	6.38595		-1.26651	0.610544		1.74171	12.1415		17.4696	-0.26779		1.36633	-13.1054		12.658	-0.61174
63.7828	14.81		-7.76109	15.5906		0.848459	7.74136		0.424523	0.608108		1.20819	-0.183852		-1.4586	1.18836		-3.89216	2.19461		4.13904	-0.447948		12.1741	-3.49694		-1.92061	0.805567		5.64387	-5.82523
-14.7159	3.42955		-2.71984	-2.68101		-6.87968	-17.1749		0.569921	-0.700272		-20.6591	-0.294404		6.51792	-10.1697		2.63373	3.52094		5.61572	6.52261		4.14995	-5.52294		-34.0424	67.3847		0.404291	-3.77271
-13.749	0.43576		-4.26433	-0.957687		-1.02273	-13.571		-0.276123	1.80025		-16.2856	7.2541		-3.17193	5.77721		-3.87391	0.628832		-3.78198	-1.85702		11.298	-4.95342		25.1949	69.039		17.005	-7.8632
51.4445	27.0389		-5.29921	3.43536		-5.66269	-8.26123		-1.07218	0.460489		-3.84025	-1.30248		-2.14928	3.83653		-4.12774	1.76548		-7.26311	1.15575		12.4339	-3.40886		-8.06457	24.7451		11.4507	13.2875
-15.0325	4.59768		-1.25116	-4.18718		-7.4588	33.8278		-2.33141	-2.75411		2.46892	-2.40081		4.61242	-15.8379		-4.80289	0.860253		-1.08362	4.46592		25.9073	-8.81868		-1.34223	7.45817		1.43311	-22.8729
-9.3233	-0.0267471		-0.274576	-2.67802		20.8993	-39.3561		-1.8739	-0.0293656		-9.31466	6.3821		-1.05352	-0.568142		-4.93811	-1.31183		5.05663	6.65269		8.69559	-1.14293		1.28497	-18.3302		15.1722	-13.2513
-8.20709	-3.61755		-8.70943	10.6691		-10.7994	44.8337		-2.08893	0.973245		60.928	-56.5782		4.52156	-13.3286		-3.06131	-0.530959		-4.65069	2.16854		2.85732	-1.94891		0.210835	-1.66353		11.4606	-10.9816
-14.3278	4.20602		1.40397	-1.6091		-17.0513	42.6585		1.31634	-6.18107		-16.1179	-1.2237		-1.99014	-1.42957		-5.21959	3.4436		1.81318	9.58634		1.80387	1.38287		5.55993	-21.6032		15.468	-8.98823
-14.0763	2.37818		-4.3187	4.3802		-7.3901	-27.5499		-1.89716	0.293451		-4.23166	0.341544		0.685807	-3.41527		-8.99802	3.45131		-2.55367	-6.44098		5.05147	1.40397		3.08251	-11.4888		-8.40483	13.5657
-8.93709	-4.70027		-5.18998	1.94061		11.6071	22.2097		-0.507678	-0.715636		-0.108207	1.3957		-2.38017	0.545841		-3.21157	0.957152		-6.49445	3.11798		24.5137	-11.3503		-2.94208	4.26484		9.79492	-5.6619
-16.122	0.32473		0.303866	-0.721066		-15.1443	-8.5651		-2.37028	-2.93026		66.5031	-58.4912		-0.757922	6.63077		-5.15657	-1.28093		-2.05759	8.67328		23.6761	-10.4448		-2.80403	2.2663		-0.427868	-16.9916
-4.4174	-20.2291		-4.36499	7.56721		-16.4114	-24.9695					-12.1278	3.89261		-1.1093	6.58994		-4.89835	5.78645		-3.27668	0.547394		24.5314	-12.6812		-2.88287	-4.8325		2.18375	-14.3547
-8.48709	0.326443		8.01499	-6.46247		-18.7012	49.4313		Sample	4		-0.620668	5.4079		1.06392	1.01868		0.757986	-3.98719		-0.533329	-0.0881725		19.9028	-11.5292		8.92221	6.09865		15.5263	3.08996
-7.31483	-20.1947		0.214305	1.13994		13.4674	-1.52042		Section	6		-16.9197	3.19113		1.11853	-5.11543		-8.64212	2.68875		4.12409	10.2365		21.6908	-14.2801		1.27003	-7.26268		-0.151186	-14.0215
-15.0042	4.22401		-4.48616	0.21113		-11.5881	-48.4628		-1.64192	6.11648		68.4283	-53.4709		-7.19367	-8.21858		-1.8172	-1.15018		1.61241	0.578569		16.0556	-12.5359		9.66529	64.5529		-7.48355	-7.49955
-9.88857	2.7115		13.2848	-7.92174		6.80824	-28.5961		-2.03412	4.9579		-4.30615	-8.02676		-0.824839	-2.65444		-1.19344	2.67641		-0.983642	-0.982452		15.5051	-10.453		0.301459	-0.607999		14.5693	-5.61873
2.04232	-0.801573		-3.14966	0.331543		-3.82813	-5.48488		0.873717	-2.79334		-6.53404	1.7483		-1.90246	-5.58188		0.214061	-2.39745		-2.819	3.27164		9.52132	-8.92657		11.4662	-11.7508		4.93702	-10.3874
-13.0125	-1.89291		-4.4841	1.84555		-13.2918	1.77694		-1.48266	1.94726		1.70824	-2.41815		-0.302181	-6.41385		-1.92907	-2.55922		-2.23684	-4.45473		12.6729	-10.6165		0.120523	3.43499		3.20556	-1.05116
-9.19814	-5.0336		18.1099	-12.5194		-21.3553	29.8158		-5.67957	-2.16658		-2.13699	6.2366		1.07257	-0.414483		-0.906498	6.20054		-5.88827	1.52398		16.1479	-12.6258		-0.375815	-18.1731		-0.0270099	-8.61676
-10.6852	0.103412		-3.92503	2.10482		18.6016	-12.2119		2.73539	-1.12173		0.789749	2.87299		0.458491	-2.44283		-3.58449	2.18523		-7.08125	-1.35212		17.7802	-14.0911		-3.40254	0.290371		4.92047	-14.7516
-15.0985	-8.58698		-3.2298	6.10857		-15.2082	-0.228611		-6.05419	10.8573		58.3495	-64.1943		-1.15935	-0.470201		-4.39891	-1.1132					14.5846	-6.26393		2.6892	-7.74016		6.99993	-6.64821
-12.5854	-5.6768		-5.16508	0.155746		-9.87998	40.7833		-2.66506	1.93546		9.31049	-0.994775		2.08014	-10.4004		-4.24666	1.21564		Sample	8		12.1099	-3.3036		1.82876	-20.7328		11.8192	6.85295
-9.8862	-0.706989		-3.44794	2.61611		14.7989	28.2516		-0.0559859	-0.645564		14.9534	-1.1688		-0.988842	2.16122		-4.72592	9.90903		Section	6		10.0091	-5.69352		-2.19796	7.41801		20.2457	-16.7152
-11.5138	-5.34787		-4.95339	4.27145		7.76996	7.24026		-0.12898	1.89076		50.6768	-45.2633		-3.80699	-2.76466		-2.04205	1.33815		-2.54189	-1.17936		9.61366	-4.79208		-5.14497	-4.87638		-0.612428	-17.5339
-7.60831	0.750125		-4.6545	3.30016		15.7547	13.9198		-1.12531	-4.1942		-3.79472	-2.34768		-2.92344	1.69341		-5.31133	-0.31447		5.22397	2.39081		13.1532	-9.41859		0.591024	-9.7221		0.799887	-12.9785
-13.8329	-1.69848		2.76191	-3.98279		14.5608	-5.31541		-0.28648	0.432421		67.482	-57.6738		-2.2148	2.4342		-5.34404	0.985077		-3.16922	-1.96594		9.99623	-6.61436		16.0985	-14.2083		11.3761	9.45303
-8.17812	0.743886		7.89288	-5.38314		-26.8105	47.329		-8.9642	14.5794		67.4704	-57.885		-2.0578	0.563936		-3.91966	-2.86913		1.9307	10.9579		11.4092	-6.6605		6.83687	-65.5038		-12.07	9.60892
-15.6092	3.57695		-7.92319	8.26534		2.30174	-20.6536		-0.543733	2.10632		14.1675	-6.83107		-1.2732	1.67159		1.6238	-9.46423		20.0195	30.306		1.87662	-2.027		5.3219	-18.7955		11.1118	10.6735
-5.1548	-2.62823		15.6613	-11.3212		-4.45661	-13.3566		0.838962	-2.52328		-11.5223	7.17018		7.30339	-7.41333		-4.34201	0.0345142		-8.70388	-7.2537		3.10559	0.352612		3.02764	-2.36222		14.2771	-9.45356
-9.64007	-5.82875		-3.45059	-0.49958		-3.75956	-5.26024		-2.89471	4.59932		-5.81125	0.243943		-2.24241	2.85675		-7.48745	1.01347		3.83098	-6.92985		2.94758	-1.31009		16.0622	-14.8826		-4.01722	7.70782
-8.4182	-4.31357		-6.26182	5.0086		25.9725	-24.1035		-2.20839	9.17302		6.37366	-0.422111		-0.460482	1.43001		-2.27227	-1.3785		19.0124	34.5008		1.79292	-2.55413		1.65251	0.676528		-0.536432	8.08716
-10.7175	-0.790629		29.5279	-26.8509		4.07691	-58.0685		-1.50858	-6.00127		71.7712	-51.6578		-2.9338	-2.54449		-0.923249	0.846011		12.6393	33.4915		0.45365	-7.66175		-3.85956	2.41865		15.532	-6.53368
-13.4737	-0.706279		-4.01746	3.91435		-17.0147	-16.0723		-1.0258	0.393466		59.6556	-54.2826		-3.67526	4.96591		-2.96824	-0.810998		17.2889	36.2269		1.56501	-3.4407		14.4735	-12.63		1.0518	-1.49359
-7.09489	0.0260948		2.89326	-4.46065		0.67685	31.4198		-0.217851	0.663416		67.0125	-56.6291		0.874548	3.28302					19.8777	35.3537		-1.80232	2.77813		-1.38412	6.78763		-1.61443	-18.2993
63.7088	20.6116		-5.04937	6.3885		25.3508	24.5012		0.349162	-0.595511		66.4875	-56.7648		-1.09258	1.76032		Sample	7		23.3782	30.8453		-2.80474	4.46625		8.76222	-5.90853		15.8465	13.1477
64.6426	18.7127		-7.3259	0.565047		1.97836	-10.2079		-0.49469	-3.4018					-2.83014	0.488673		Section	6		0.0341249	5.5793		-4.75363	4.50309		1.95126	4.12874		17.3519	-1.0468
-14.068	4.02622		-2.20221	1.35026		-18.1836	-19.345		-4.76156	11.1684		Sample	5		-2.69975	-8.69665		-0.666832	0.58818		4.29204	21.5437		-3.68443	3.07643		-17.009	-1.63449		1.95226	-4.10879
-13.261	2.18843		-5.14345	4.94979		13.8359	19.287		-8.65896	8.2573		Section	8		-1.27444	4.88805		-4.03742	1.62191		18.1237	31.5884		-2.68631	1.6625		15.2163	-11.4561		11.0923	-2.85609
-9.75383	-0.664283		-4.75364	2.2536		-28.5292	44.9253		-1.2638	-4.53373		1.08986	3.09314		-2.51451	2.91384		5.74799	-3.99728		-1.71955	2.1457		18.3436	-6.84486		-2.94595	-0.76078		1.731	-1.21115
-7.62537	-3.13854		-0.820266	1.2055		15.2857	-11.0496		-0.0162963	-4.99959		-4.77676	-2.41561		4.53237	-10.0154		-0.557057	1.50482		21.1352	29.9502		28.41	-3.80873		-0.94521	-1.03561		15.1938	-6.12334
-15.2493	3.83754		-0.645953	-0.356755		0.795829	-13.8519		-0.728105	3.00773		-0.777385	6.27487		-0.777298	2.39812		2.46629	-0.217019		10.0517	23.5087		11.1356	-9.45595		-4.77752	-31.0167		0.652635	-6.75893
-15.2983	3.22857		11.0425	-7.31554		9.79962	6.86415		-4.61057	-1.13145		-5.65853	-0.425869		-0.120332	3.51208		9.45133	-7.53109		-0.0453507	-0.174405		14.5758	-9.4008		-1.61129	4.57743		4.63366	-16.1228
-10.6635	-0.560798		-5.58429	5.85572		20.8175	14.1322		-2.57184	4.19677		1.7003	1.72999		0.460498	-0.586006		2.76526	8.60624		0.0769675	0.458219		26.9914	-3.53659		50.1134	-78.849		15.59	-9.10561
-4.85278	-1.01842		-7.15603	9.68011		-1.67184	3.4585		-5.4292	13.9137		-1.61694	-2.00732		-0.671086	5.37133		3.79915	2.69277		10.7876	39.019		4.57768	-7.20166		0.234633	-4.47186		1.613	-3.96975
-8.30412	-0.105682		-1.41821	1.18254		-14.3808	-9.21886		1.01418	-2.68666		12.2172	-1.20059		2.81119	-1.06304		3.53565	-2.24609		9.97827	24.1447		-0.689845	-7.66504		-0.994688	0.791829		4.29838	0.107072
-15.5609	3.85018		-1.51216	-8.2348		3.85219	-12.77		-4.35119	-1.29907		-1.7022	-1.10241		1.91842	-8.05286		4.23574	4.80747		11.5907	34.2466		-0.975277	-5.72158		2.15155	-17.9148		10.5771	-7.6663
-5.19045	-3.94202		-3.38505	0.618417		-0.756009	-1.3986		-1.31763	-4.3246		4.84174	0.220462		-3.23589	5.80965		-1.3885	1.49915		0.939876	-3.15487		-3.77383	-6.50701		3.8518	-10.326		3.68512	-8.5396
-10.9963	-2.0381		-3.08387	1.57263		9.91	-2.55897		-1.36429	-5.01404		2.12693	-0.480061		-3.13604	5.96908		1.55992	5.72144		1.05026	1.59417		-2.34493	-8.72316		-5.29063	7.51892		10.8512	5.80128
-15.5618	4.12288		22.3086	-16.0228					-9.2186	13.1766		-0.39812	1.87988		4.42208	-10.1315		3.26169	7.51558		4.00008	2.74513		1.90342	-7.51617		7.96514	-26.6038		11.1466	-3.09669
-10.7873	-4.18475		-6.36569	9.04415		Sample	3		-1.80755	-4.21086		-1.30874	3.86833		4.27433	-7.70906		4.05714	4.1239		-0.133945	0.663693		-1.75013	-7.77059		38.7538	-12.2952		5.1132	-9.83032
-4.36945	-0.853887		14.0915	-7.53706		Section	6		-0.591013	5.09016		1.37202	0.0898327		-4.91811	-4.41197		-0.485958	6.60404		16.0364	25.4701		0.0515178	-0.576041		-0.239027	0.387055		16.2038	-7.64243
-10.8885	-4.22458		-5.77931	5.0184		-2.23427	-3.94739		-0.646393	-4.59832		-3.98005	-3.49364		-5.24449	-6.66976		0.439739	4.26714		-2.1086	0.722833		-1.38913	-2.4254		-0.681379	-3.03888		13.018	-8.48656
-8.99811	-0.342844		-1.2452	-0.0169191		1.13283	0.602337		-1.19675	-2.69481		-5.29019	0.213248		-2.34348	3.04423		-4.87775	6.64593		19.6798	26.6864		-0.522031	-2.88991		2.13802	5.3692		1.91291	-13.3574
-15.2458	3.82238		11.0814	-8.1459		2.38189	-0.443287		-3.20032	8.25812		-7.13773	0.391007		-2.18012	-0.146692		-2.83481	10.3419		6.43443	15.0613		0.482098	-8.5473		5.12437	-1.02585
-8.33494	-4.02572		8.96674	-7.15668		1.49444	1.05353		-2.82394	4.05258		8.92349	4.55564		0.454729	5.18209		6.72799	-6.56519		-5.30355	-12.7767		1.36712	-6.75336		8.98613	-18.6094		Sample	11
-11.3885	-7.79626		-1.9301	-0.597852		2.85414	1.10125		-3.21084	1.44171		0.389881	2.14141		2.79137	-0.565084		4.34773	-2.36373		-1.28562	0.472755		3.56504	-2.86653		3.90484	0.822503		Section	6
-15.1883	4.3107		1.05067	-3.39901		3.59308	-1.55289		-0.762266	-4.61845		-0.840123	1.04654		-2.91461	-1.53361		0.496582	-2.39626		3.92539	15.1421		17.2421	-6.91421		-4.03226	7.4957		-19.835	-0.806799
-6.17826	-1.92638		-5.21652	8.48969		3.71679	0.993434		-0.233791	-0.671689		-2.61541	-0.782831		-0.918253	3.54504		-1.50991	9.80147		-4.77367	-1.78279		17.7895	-5.73923		-0.552721	-2.86408		-4.00215	-5.59082
-14.45	2.50332					2.99698	2.32358		1.4863	-2.55027		-3.03083	4.36308					5.83487	-6.45514		18.3388	31.4535		12.7628	-4.00847		11.0902	-2.33523		-5.9909	-4.47734
16.5983	-0.0158124		Sample	2		5.03613	-2.34756		-1.83189	1.49989		-2.14984	-2.51258		Sample	6		6.22522	-8.41262		3.88725	5.18837		13.4129	-10.4742		-3.58631	-8.09191		-5.55897	0.495281
-11.4664	0.900516		Section	6		5.17473	0.626355		-1.08209	-1.14526		-5.10786	1.60382		Section	6		5.63645	-5.42579		-4.54184	-1.02024		17.2351	-7.8954		52.2947	-48.8507		-11.3793	-13.1198
-10.7464	-1.72671		-11.4985	-12.5366		1.86443	-2.74945		-2.32179	7.04871		-0.507316	-0.212398		-4.71568	-2.74486		2.62932	3.51322		3.81775	7.32898		0.193691	-3.66996		-20.7301	30.1838		-5.18235	-6.44642
			-31.5142	15.5545		1.14677	2.41873		-4.97999	9.89959		-0.594985	2.66052		-0.422744	-2.89643		4.76337	0.0518695		17.9437	36.4607		5.84607	-1.8423		18.8187	-5.79747		-4.91179	-0.98134
Sample	1		-16.6662	16.3937		1.05662	0.596474		0.0910776	-0.836989		0.252579	3.64808		3.23893	2.80426		4.52265	-5.46033		-3.89632	-4.13273		8.77696	-0.389403		-1.27216	0.823816		-5.0062	-2.6768
Section	6		-16.3166	17.4463		3.90997	-0.126978		0.855523	-1.82114		3.92639	0.771159		2.16122	-2.67693		7.40796	-0.11835		12.8146	33.7247		8.3218	-6.73182		12.9628	-48.308		-7.56157	-17.1999
5.35058	-7.36928		-23.3466	3.25368		2.24189	2.32668		-5.50378	11.2059		3.1333	3.5441		2.52629	-2.38272		-0.387769	7.50454		-5.56908	-2.99237		14.1108	-1.76893		-9.0457	-6.43486		-9.42476	-15.2665
8.22005	-8.79606		-16.8702	4.93679		0.915326	-0.297947		-1.02837	-1.96626		-2.53545	2.57065		7.10335	-0.20515		5.11629	-5.14761		-1.87967	0.203769		34.1761	-5.59033		10.8328	-13.1868		-4.86855	-4.60005
8.40826	-9.12113		-10.0691	-8.55336		-1.77896	-2.64504		-0.190274	0.256999		-7.58442	3.72899		-6.02094	5.74261		1.83328	2.52292		-0.103879	-0.858748		0.452806	-0.98056		-0.938636	2.23037		-6.33424	-16.039
9.27453	-6.65494		-53.2708	36.9133		2.51415	0.753363		-6.98456	10.1713		6.58358	-0.825344		-2.75279	-1.87787		4.4307	3.6364		-0.738526	5.07817		3.15701	0.158743		-2.67241	-1.17899		-6.67191	-2.54428
8.1381	-5.79712		-14.1459	-11.4135		2.30742	-0.108832		-4.93861	5.66851		0.40607	2.23971		2.48138	3.93168		3.903	-2.14605		9.7055	17.9361		7.93295	-1.21047		15.2234	-12.0065		-11.3017	-14.0838
8.84688	-7.1491		-38.8352	32.2025		2.15259	1.15365		-3.13399	3.57527		3.64707	0.0933138		3.61163	-1.81422		0.253222	6.80688		1.05657	16.5999		4.48544	0.0316477		49.398	70.4532		-14.034	-8.01907
7.96914	-7.05595		-46.6756	24.3181		3.98309	2.10708		-2.75279	-3.68041		1.49619	3.38484		2.4584	-1.83013		-1.15121	-0.44594		0.791726	4.55754		5.7005	-1.22437		15.2809	-16.9252		-7.13038	-1.34825
5.50461	-7.82779		-11.8999	14.5574		0.157706	-0.175978		-3.11819	11.9711		-15.3758	45.842		3.99701	6.66868		3.63913	5.81441		23.7279	30.795		-2.1595	1.54525		2.60768	-16.1804		-5.45062	-5.02552
-8.86697	7.59317		-17.1678	9.87278		1.98226	-1.07976		-0.585849	-0.792923		1.67358	-4.76249		2.44584	-0.369183		1.22468	-0.977828		17.5249	30.1235		-3.4292	-0.0609778		9.58729	-14.6148		-5.90576	-7.65618
9.81812	-6.65523		-9.19475	-8.59217		-0.179947	-3.74769		2.75398	-2.09189		-0.694823	3.43709		2.01399	-1.36496		4.47362	3.80021		-4.10461	-0.689058		-3.83093	2.10189		-0.267676	-7.24461		-22.571	1.02966
4.9008	-2.41836		-40.8492	20.121		1.69222	1.02592		-2.46552	7.10821		-3.87745	0.830015		1.9933	8.20736		-5.02464	8.92322		21.4359	25.2997		-3.17325	1.16068		10.9168	-9.18952		-8.21288	-7.76944
4.95864	-4.20608		-10.5539	6.48697		-5.68388	-2.27261		1.29062	0.00815172		4.07031	-5.68914		2.27756	-2.15441		-1.06361	6.51207		12.6768	33.5018		2.45907	-1.56465		1.97194	-10.8475		-4.51469	-2.3783
6.47577	-7.06071		-23.7123	-2.56102		3.54181	-0.380053		-1.98068	-4.33785		-1.65657	3.79261		-1.10553	-4.53727		1.31134	4.19933		2.75101	-0.188135		-0.0692948	-0.136484		65.8373	-40.7769		-2.58375	-5.04098
7.94102	-9.48967		-32.9571	16.2632		4.92806	-0.759837		-1.32856	-4.03107		2.06495	5.28232		-2.19709	-0.89804		-2.47524	1.40856		-0.936497	12.9185		2.19344	0.391999		-8.16529	17.0274		-7.23742	-4.74738
-29.3456	-0.0761993		-17.3741	22.2813		-4.09738	-0.216879		-2.0715	1.64835		1.74334	4.10292		-0.163763	-4.22645		-2.68661	6.73546		13.0896	33.1826		1.25743	0.602597		-0.837668	-1.4767		-4.0399	-3.4637
7.9373	-4.1706		-12.2724	14.391		0.610179	-1.6506		1.65195	-1.35273		1.22735	-3.14155		-0.384034	-4.2871		3.6024	2.15265		-5.15259	-0.289911		0.337815	-0.101277		21.4146	-55.003		-5.38849	-1.14216
-1.35798	-1.13212		-19.1822	6.52781		-4.43557	-1.3348		-1.21735	3.74686		4.56734	1.30248		-0.202548	-2.96781		0.574547	-0.111145		0.66325	4.9755		-0.28004	0.740001		9.46078	-15.6237		-7.2909	-12.3916
9.62802	-6.01597		-19.8427	11.3818		1.41086	2.19972		3.27395	-1.33771		0.841105	1.38475		-3.55139	-5.27338		-2.15055	0.776371		-1.28334	-1.73664		-2.15015	1.64751		3.09498	4.75733		-5.52891	-2.08677
8.45258	-8.27489		-45.8015	23.1223		1.75438	3.42709		0.730117	-2.0936		-6.20613	6.7678		-0.508322	8.15208		-1.54683	0.283648		20.3035	30.1431		-0.839907	-2.04042		-2.21558	2.71341		-5.73722	-3.35481
9.56523	-6.76281		-36.6286	59.4251		2.98357	-0.121267		-7.65643	14.2066		-0.305884	2.27543		-2.02965	-0.675937		7.34781	-5.43999		11.9829	20.284					15.2762	-19.5568		-6.7449	-6.81589
-27.7384	1.13159		-14.129	4.55929		3.52195	-0.734449		-7.04775	10.6986		1.74125	6.37893		4.98807	-4.57198		3.27891	7.77748		-1.3147	-5.02006		Sample	9		-1.1346	1.32065		-14.5115	-2.3013
-35.9859	2.71133		-12.1258	5.21661		-3.26053	-1.41695		-1.89604	3.91185		-3.54757	-1.89215		2.28504	-2.44485		5.25774	-1.25297		-3.2292	-0.0360211		Section	7		4.44156	0.183877		-7.27878	-6.27276
7.84674	-6.77617		-26.2024	6.46783		1.73038	-2.98422		-2.00802	-2.54244		0.148134	-3.57699		3.66509	3.05655		4.9466	-2.35002		-5.74764	5.27679		8.96817	1.1891		3.62005	-16.1455		-6.93087	-1.7723
7.07493	-6.84081		-26.2035	7.76507		-0.130641	1.72146		-0.367719	1.41053		-1.94146	-0.287279		1.50919	8.39463		-1.87863	8.53933		10.9062	26.9158		-7.29672	-3.93782		-2.29154	8.13406		-12.7593	-2.85907
-0.719879	-0.512083		-27.877	8.5231		1.27293	-0.731157		0.161955	0.889305		2.32776	3.12315		4.90214	-1.34641		1.22081	5.53251		-10.6211	-3.80284		-9.13057	-6.67146		9.96963	-65.7186		-5.04055	-1.19157
-32.3482	4.57837		-36.1504	44.1178		2.93916	-1.6634		-7.09942	9.05126		0.142975	-0.332502		5.65142	-0.922812		-0.221365	1.34388		15.7031	35.4454		-4.448	-4.63847		3.37934	8.15816		-6.33716	-3.86498
-33.8891	2.4021		-17.9104	5.51064		4.18809	1.45646		-3.9716	13.7049		-2.13633	1.49773		0.267297	-4.98757		5.2774	-5.09814		7.26543	36.0706		-4.92384	-3.2773		38.8643	-29.3383		-14.5789	-1.62879
-31.6272	0.471364		-39.2903	42.1093		1.20387	0.930006		-3.0832	4.48628		-0.212293	1.24213		3.19517	-3.27462		3.34727	1.60062		23.7485	28.4356		9.12354	-7.33323		-19.075	-5.68571		-5.36236	-15.0971
-32.8782	-2.83521		-39.4728	30.5473		3.28716	-1.35056		-5.15934	13.3821		-0.202987	-0.642814		-1.64569	-4.28645		3.25393	7.04374		21.3295	35.8034		13.8336	3.66443		92.2321	-16.2751		-6.86982	-7.49269
6.68985	-2.36579		-21.5696	21.7591		1.19356	3.96892		-2.30466	5.49036		-3.44502	3.39484		-2.01969	-4.93188		4.94325	-5.2471		13.4124	23.0166		4.6921	4.98892		37.3313	-76.7716		-0.695016	-5.42031
9.97847	-9.1243		-2.36867	3.15156		0.220443	1.79811		0.956661	-0.973829		4.13139	-0.180654		-0.938551	-4.2119		-1.4669	3.80753		0.851091	3.59005		21.7037	5.02343		17.6454	-16.2966		-11.7932	-12.1912
5.58236	-3.48923		-15.3958	5.4551		1.82217	2.28701		-0.201808	-0.781095		5.06245	-2.46713		2.86302	5.65013		6.49226	-0.19762		4.35585	7.81193		6.08572	3.88957		28.604	-21.5214		-6.10964	-2.76904
-42.0536	2.22863		-41.4973	46.0675		-2.07964	-6.56986		-0.446726	0.295397		5.65905	4.84183		-0.430355	-1.90429		5.13313	-5.68955		-18.0366	-2.25719		30.193	0.115707		3.85472	-12.0164		-4.30935	-5.75776
6.24648	-8.69782		-16.9506	10.3899		2.6191	1.91337		-0.368736	-1.68521		-5.02987	2.14489		0.688151	-3.38452		6.84098	-5.67802		19.7138	26.7344		-0.540076	-2.31142		-10.324	5.66261		-6.6028	-8.08307
4.79426	-7.84727		-37.7127	46.4408		2.18712	-1.36901		-0.41874	-1.45829		0.944336	1.85604		0.228323	6.2423		-3.08507	3.90335		4.13023	9.39175		3.07466	-2.4409		-0.551034	3.82375		-6.49213	-5.41018
9.24314	-8.8159		-14.4949	17.566		1.91263	0.261426		-1.61653	1.70898		3.62812	0.0222811		-5.21171	-2.20002		3.6389	3.00945		-12.6979	7.00895		2.08084	-3.58119		-2.37638	5.68152		-5.13274	-4.40377
8.24479	-7.74416		-9.17698	-8.04725		2.55405	-0.398341		-2.65904	0.734671		3.13209	-2.6882		2.52216	5.99529		6.01315	-5.70026		3.1793	-2.1129		1.96389	0.305848		-2.26752	-3.89725		-3.93719	-3.01362
5.90172	-8.9789		-47.1716	20.6778		1.94369	2.94774		-0.276858	-0.328058		5.79661	-6.49904		0.851236	-3.89319		-1.42261	1.05707		19.3023	32.8055		4.2115	1.58474		0.510463	1.54621		-7.8926	-8.05509
-31.0711	-1.18463		-39.4468	21.7889		0.737131	-0.378134		-2.72765	6.21152		3.3261	0.845688		2.9915	-0.997585		7.18219	-5.76541		-0.906451	2.96551		3.83504	-7.58323		5.29624	-10.2179		-4.08553	-2.57994
-15.4076	-2.24076		-15.8346	16.9253		-5.56225	10.3199		-0.483628	-0.665719		0.474367	1.08478		-1.2489	8.37749		2.36837	7.79097					4.96825	-4.87832					-5.89567	-4.40935
11.7656	-5.25345		-8.60904	-7.60064		2.32018	-2.3721		0.234839	-0.840111		5.52662	-1.73151		1.15269	3.45683		-2.04003	7.10826		Sample	8		4.87824	-2.86353		Sample	10		-3.6663	-10.1557
8.74164	-4.92444		-13.6141	0.980153		3.1977	1.66214		-0.209102	-0.936838		9.02931	0.42598		-0.0995957	-2.82941		-0.106735	5.64352		Section	7		3.80627	-4.43718		Section	7		-5.24349	-6.61276
-9.0246	8.74957		-41.1747	14.8243		1.71126	2.37153		0.0716157	0.979698		4.22174	-1.11055		-4.62215	-4.44457		1.19085	5.09162		-5.77682	-5.19142		1.83415	-6.12098		-32.681	-9.30383		-7.84508	-11.7008
-16.6831	2.79585		-7.74826	3.65732		3.2524	0.600085		-0.463951	-0.590766		-3.94285	-2.14505		4.45301	-0.0793907		0.270375	4.42576		-3.03214	5.66504		7.12514	-5.38984		4.44557	-31.359		-5.64139	-6.06177
7.48858	-8.33046		-16.4175	16.2659		-0.312862	0.862264		-1.43858	7.9993		5.34647	1.10818		-1.40227	-3.91816		6.15786	-6.34913		-3.70618	4.92319		0.767915	0.368105		-28.0744	13.8225		-4.409	-6.54936
10.1651	-6.27579		-10.1815	-7.14005		-0.0192908	-0.0484361					0.223292	4.16237		-4.31213	-5.86404		-1.67272	6.24104		-1.3878	-5.61392		2.06357	-2.04819		-15.0519	-78.9115		-8.20154	-11.0721
-33.3083	3.10849		-16.4142	3.51898		2.93539	2.46506		Sample	4		6.94782	0.0588876		-0.359128	-6.67064		1.14939	-0.288235		-15.8496	-10.4815		3.10756	1.03235		76.0627	-106.181		-4.48677	-4.64649
-36.7711	1.24639		-10.8035	-7.38864		1.94928	0.826475		Section	7		-7.58008	-0.35108		-3.56479	-5.34455		-0.404578	0.921036		-1.16994	0.04095		2.59862	-1.0722		4.95066	-34.4029		-7.92454	-6.13264
7.16234	-5.64128		-35.6305	8.14173		-1.30858	0.0720529		-4.61906	-8.42563		-0.44356	3.79119		-4.10325	-4.68474		4.38503	-0.441706		4.73908	-3.34777		3.58122	-4.58697		-15.2613	-34.5795		-0.672043	1.73745
8.16477	-9.48353		-38.9359	16.7084		3.3805	0.960266		-2.488	-7.38775		2.88027	-2.57386		-2.21147	0.207938		6.49612	-6.68264		10.6644	-4.01309		0.633266	-3.17498		28.9589	-50.801		-4.46441	-1.02231
-14.5656	-0.650457		-38.1876	36.1264		1.70962	-0.687736		-1.99389	1.08576		-3.15458	2.22252		0.927626	5.09471		-0.926284	1.37245		-7.21869	9.22449		15.112	2.13722		3.51631	-34.3178		-12.0094	-13.5629
9.20036	-8.5236		-21.0579	4.698		0.999343	0.209052		-2.10584	-3.16774					-2.1458	-4.73539		2.86746	7.77603		-3.24106	-6.23548		13.8251	1.71086		28.2196	-35.2994		-12.0891	5.52359
-30.7765	-1.31345		-19.8928	4.80181		0.23337	1.53883		-1.92961	2.73882		Sample	5		-3.42545	-4.70506		-6.03096	8.98965		2.8533	-1.02169		7.35542	-1.53718		-33.0151	-8.61722		-9.06383	-8.92806
8.37844	-6.90072		-9.1289	13.8519		1.91763	-1.84307		-3.97303	-2.46803		Section	9		-0.331973	-2.64835		2.8765	7.15075		-2.1894	2.67807		-4.50881	-1.19137		33.1188	-1.66662		-9.53419	-9.53208
8.83564	-8.14235		-16.5515	6.7786		-2.073	1.08794		4.80325	2.00389		1.85278	0.545902		3.84746	-5.14201		3.21884	-3.50693		2.57317	3.03429		-14.5118	-3.07325		-45.8272	-59.6934		-8.1148	-4.84255
8.29218	-8.75631		-39.8182	32.852		-6.60803	-5.37519		-2.99094	2.57597		-6.10285	-6.57952		2.2066	-3.17625		-0.401524	1.08717		0.521912	-1.72183		-2.2198	-3.91111		7.55074	-60.1336		-3.88161	-2.84737
-13.4634	5.68975		-19.9053	4.75739		1.47998	1.02633		0.0145576	3.08494		-2.60906	-1.38928		-2.9085	2.78123		6.49696	-5.58117		4.50342	4.05191		2.64889	-2.27538		34.8266	-35.9742		-4.34181	-1.56206
7.58187	-7.49727		-11.8497	6.19041		5.57895	1.06783		-1.92441	3.38151		0.546802	-3.54959		1.13624	1.69956		4.90026	2.49692		1.93551	-7.35301		-3.0538	0.575848		-46.9147	-36.6796		-2.81079	-3.09906
-10.5546	13.4545		-30.1567	11.6561		3.74228	-2.23639		-2.84645	3.43645		10.4616	-0.359232		-1.19288	4.57274		0.620143	-0.0562808		-15.0248	-10.9948		19.8558	0.530295		-43.9543	-54.876		-9.26691	-9.07067
8.37388	-8.25867		-25.8866	-0.719983		1.8245	2.77362		-2.36152	3.14682		-4.82661	-2.07361		-1.9164	-3.17764		5.14922	-5.60353		-5.2027	-5.32212		8.68226	0.435261		29.1895	-49.04		-9.67359	-12.8284
10.2282	-6.50413		-17.5953	16.2491		1.10077	-0.496095		-3.03161	-7.69909		-6.99112	5.44642		-1.5162	-4.45848		3.441	0.936044		-3.70392	7.25753		7.32272	-6.6222		-17.3305	13.9746		-7.73164	-1.16784
7.24198	-8.52356		-11.4425	6.97165		0.902092	-0.0594033		-3.56003	-1.02791		1.38746	20.8723		-2.19904	-5.5631		2.35798	8.56786		-3.16827	-2.56544		2.80759	-1.01145		-63.4083	-19.5144		-7.51775	-12.2733
-17.1019	0.343901		-37.3336	44.6678		0.0815655	-0.630607		0.128212	-7.25399		4.52494	-1.58421		-2.05561	-0.325288		2.65694	-5.50296		2.81023	1.55494		2.45159	0.992374		33.7102	-35.0973		-5.30888	1.57766
5.70048	-1.91392		-42.0367	33.5667		-1.53355	2.04923		-2.48348	3.52024		11.8429	-1.51322		-2.71067	4.24268		-0.242626	-0.326349		10.9408	-11.6364		-4.89384	0.95364		23.9734	-50.2694		-19.9892	-14.4126
-27.9779	-0.952448		-10.8887	-4.43539		-6.92231	-2.69647		-3.48423	-8.15314		-2.48105	0.214325		-0.312969	-3.86835		-4.47592	1.48741		7.60202	-10.061		1.73889	1.88399		37.4709	20.9638		-11.0752	-8.49435
6.64338	-10.243		-24.8213	10.7524		1.01336	2.69724		-2.15318	0.732869		-6.69132	9.6545		1.82476	-2.21225		6.61147	-5.47852		-7.78387	-0.690559		-0.280929	0.555448		-18.8293	-11.8052		-3.10184	-4.85386
9.94458	-6.2023		-54.71	54.9192		0.567651	-0.546908		-1.67604	3.05789		-1.63677	-3.8743		3.06362	10.9762		-0.584372	7.91976		9.75512	1.11917		1.47976	0.851291		-49.0954	-32.3725		-5.44496	-1.182
5.70009	-4.76753		-12.4877	6.43518		1.53479	2.79212		-2.24829	1.11759		-4.6808	-6.73558		4.27838	-0.649949		6.68113	-6.48434		-5.80207	-8.32642		1.62515	1.98602		24.0734	-48.9131		-6.12318	-4.3812
6.26407	-5.47051		-20.6894	4.14642		2.52408	-0.42192		-5.18598	-8.58557		-6.55251	-4.31922		-1.44759	-4.46261		-6.39878	0.0359684		-6.22945	-4.59399		1.49976	5.19937		77.351	-5.99964		-8.28261	-3.02871
-12.2248	0.0138349		-13.2738	13.7253		-3.59869	1.56718		-2.2712	-0.172717		3.27659	-2.9218		1.2683	9.11973		2.55634	8.47171		14.1908	-12.6846		3.4655	3.50535		14.6481	-40.9958		-4.11052	-2.43629
-27.7267	4.12522		-44.9044	62.0461		-3.58952	-1.22641		-2.03878	2.47333		-6.83131	-0.680765		-1.30846	-3.52534					-0.989678	0.0298195		-1.62068	4.91952		-29.9665	-13.1063		-12.3251	-6.69811
-21.7206	-5.76216		-19.3236	6.04868		-4.2046	-1.86863		-4.41647	3.53148		5.80335	12.7106		3.98065	-1.0492		Sample	7		-3.59072	-8.36694		-4.59606	0.663574		-96.9953	-12.4115		-1.24222	-4.55287
-25.7288	-1.30811		-8.65621	-9.9096		0.722205	0.690915		-3.37383	-2.77044		4.70673	2.0188		2.8673	1.55358		Section	7		-12.5352	-6.89119		3.93228	1.91399		45.1719	-24.0775		-4.37295	-2.88091
8.51906	-8.28541		-10.4449	-5.12938		3.58794	0.787317		-2.40481	-3.78598		4.24397	0.828199		-3.02666	-2.49023		3.84531	-1.536		-4.66066	-0.846065		0.154336	1.00169		43.9644	-13.5438		-9.26893	0.989537
8.05365	-11.0896		-32.189	28.8431		1.52613	-0.868106		-1.89802	-0.200724		-2.52829	-3.47302		2.86241	-2.40387		-2.10594	-2.96281		2.16723	-2.23006		-0.000277853	4.88608		-64.0636	-15.2771		-7.2406	-5.94096
-26.29	5.19648		-27.361	7.19064		3.31517	1.66059		-1.30091	-5.89315		-2.50305	-0.648522		3.47661	-2.79391		-0.309094	-1.9032		-6.5514	6.49544		-4.07421	11.4036		-65.3994	-38.3738		-5.42136	-3.5654
-0.908593	0.322564		-32.4343	45.5289		-6.67365	-4.58848		-2.84884	4.09261		3.23256	-2.02204		1.59585	4.45066		0.850156	-1.06533		0.522869	0.124557		-1.96006	3.79731		37.765	-17.5126		-5.92324	-3.43186
-25.4049	-1.34982		-20.7408	7.00608		0.521512	-1.42038		-2.35996	2.8993		5.61076	-1.62413		-4.01733	-4.74844		2.81704	4.68356		10.3687	-12.4505		29.4849	-3.30927		31.6674	-35.7618		-11.8583	6.14096
7.14673	-2.95464		-27.5637	7.551		6.49956	-1.39175		3.20244	-10.6052		-2.04646	0.792634		-3.58196	-4.7848		-0.815	-4.27431		-1.00028	-0.378979		5.45414	-0.384955		-39.2372	-48.3905		-6.34535	-4.58994
8.29763	-0.501993		-19.7241	6.15782		1.26264	0.993813		-3.26671	-3.82158		-5.534	-6.33271		-5.19902	2.12885		-1.34773	-0.294643		-7.50445	-4.75443		25.9055	-7.83907		4.75445	-35.3554		-10.3977	-13.5626
10.7124	-11.6872		-43.1499	18.5655		0.132443	1.45599		-1.59445	1.07867		-7.0024	-13.954		-1.05393	-4.04438		2.039	6.5798		3.69267	-6.58866		-10.2563	-0.900353		25.695	-58.0112		-10.0299	-12.4612
6.32117	-2.40365		-24.2738	11.8814		1.10522	-1.48231		-3.70936	-1.68593		4.01573	-0.936965		3.43513	3.92756		-2.08961	-1.70387		-9.25391	-12.7075		-9.44708	-3.28636		-69.6113	-33.8005		-10.6309	10.8031
-15.3828	-3.02611		-12.9281	-7.6131					-2.01501	-2.73217		0.372815	-5.01446		-1.83043	2.34659		-0.228794	-0.582338		2.1968	-5.01878		-0.702833	1.80763		27.8384	-41.2452		-3.54917	-4.47211
5.77801	2.24122		-3.62903	3.18828		Sample	3		-4.4246	-10.2457		-3.2337	-4.19206		4.70939	-0.825158		3.77385	0.856263		8.57636	-12.8638		-2.04507	2.44345		-94.59	-23.5784		-2.09236	-4.26053
8.38314	-7.99687		-37.8633	32.1669		Section	7		1.84233	3.86699		-3.73094	-6.03621		1.629	7.21776		-1.57631	0.056426		-5.41849	-13.8051		-6.11024	-0.325272		-48.2348	-3.39209		-2.93619	1.35196
8.38447	-10.3432					-3.70527	-4.52193		4.35202	0.647282		1.31729	1.31443		-0.0264771	-3.64665		2.18058	-0.638151		-12.4202	-9.81818		-6.55448	-1.30156		23.774	-44.5496		-4.78843	-12.4267
-9.61239	9.01262		Sample	2		-1.46978	0.62779		-1.61694	-8.75017		-0.0767659	-1.2475		3.24751	-4.09672		-0.485727	-4.50078		-2.93336	7.70052		-5.50442	-0.409746		40.5092	-49.7317		-2.30971	-2.51045
-32.7486	0.941279		Section	7		5.11672	1.42757		-0.963128	4.20384		-6.21093	-4.15957		3.47947	0.724623		1.7781	4.64219		-11.3473	-11.9043		-5.75163	-0.865847		-53.4805	-31.7539		-4.6849	-4.95453
-28.9497	2.81429		-1.14695	3.99477		15.7488	-7.46322		5.03228	2.20072		-9.70781	-6.37262		2.9463	3.87812		-1.43086	-1.82773		-4.55318	1.6603		-3.64208	-1.61748		22.3329	-7.07148		-5.44798	0.968364
-12.3537	2.71293		4.06801	-4.61467		2.81864	-20.4129		4.31906	0.94914		4.38721	11.8078		-3.64876	5.46086		0.969476	3.5772		2.11927	-2.70352		-3.04669	0.520848		-72.1792	-43.3747		-7.54508	-11.1922
5.81105	-6.08253		-8.98458	1.96873		17.3816	-6.02191		-4.00333	2.2731		-7.85732	-0.34696		5.50006	-2.1073		1.8286	1.74166		-0.638961	22.5258		0.0741978	1.44679		-37.5996	-46.8594		-0.856439	-6.19123
5.49354	-8.92483		-0.0194008	-3.46467		7.61888	-4.6326		-2.43047	2.87448		-0.217474	3.70561		1.6104	10.084		-1.1556	2.2467		2.47523	2.09809		-3.49221	-1.87675		-7.37821	-2.44936
			16.7148	-15.1062		7.92056	-7.6294		-2.58797	2.3338		-0.251603	0.0539754		3.21075	-3.51845		-2.83762	0.480423		4.20105	0.835271		-2.97173	-0.960492		-1.53327	-25.4034		Sample	11
Sample	1		17.7387	-10.6517		0.615187	2.47977		-1.3641	-3.21007		-2.6033	-4.91391		6.10281	-1.61553		3.17858	2.58239		10.1377	-11.7438		4.03938	3.7034		-90.9036	-10.1511		Section	7
Section	7		-0.948593	5.05149		2.9011	1.79427		-2.60656	1.42547		-0.535645	3.47596					3.1314	5.7722		15.2452	-10.2901		-0.795566	2.89755		28.6364	-41.7403		-8.53656	-3.28219
5.88913	-24.8019		4.2548	-3.83781		5.11546	-4.85646		-2.01055	-5.46618		-2.14526	-1.29407		Sample	6		2.26035	6.7133		-8.92188	-7.29002		-0.307418	1.90786		40.7031	-21.0238		0.674996	-12.345
-11.8186	-9.66765		13.3621	-15.9316		14.554	-7.98606		-2.05816	2.14973		-1.78791	10.1153		Section	7		4.1394	-1.97328		8.8238	4.63726		-3.14141	-1.8105		-86.8877	-69.3441		25.202	6.28228
12.7306	-25.6953		-0.466968	-0.368097		3.32386	2.45639		-1.23758	0.883332		-5.2252	-2.72876		2.51841	-21.1926		-0.281632	-2.94387		8.55716	-13.5128		0.117723	-0.0980409		-47.144	-61.9118		4.8442	5.46628
9.9884	-28.929		4.78186	-1.90073		8.83784	-8.69837		11.7149	-0.737862		-3.63831	-3.37011		1.42406	-15.8108		-1.49207	-3.95489		-2.58432	7.73078		-0.969696	-0.00704244		-25.2602	30.466		-10.8532	-3.07006
-2.22262	-13.4464		-7.50865	5.11452		-3.35285	2.53384		-2.76673	-9.78532		-1.5658	-0.940683		-0.496772	-20.7577		0.821004	4.53008		-10.4568	1.88455		-5.19579	0.955611		32.5533	-19.3476		39.3931	1.3692
13.9786	-25.1718		6.6398	-0.730757		-0.517663	2.20431		-3.69646	1.03375		-5.33208	-2.36838		-3.99686	-19.9109		2.61013	5.88431		-9.4392	-10.3791					24.0246	-50.5116		25.4954	-29.5969
-10.7021	-10.232		9.8794	8.28533		-3.80902	3.94557		-3.82446	3.25614		-8.50712	-4.00239		-4.71939	-18.5075		1.31976	-5.51777		-9.8808	-11.6334		Sample	9		3.32249	-35.3545		-11.0022	-5.59813
-10.0863	-7.8634		-3.08739	7.63786		4.39584	-0.358895		9.80603	-1.31092		6.89005	25.7146		1.08308	-19.2542		-1.04519	7.99664		-4.88369	7.89502		Section	8		-53.7586	-31.593		33.0095	12.8305
7.14979	-22.6066		2.51821	-5.90915		0.892068	2.45134		-1.52931	0.651133		1.69689	0.986134		-1.39746	-19.2874		-2.61207	0.141819		1.72138	8.99639		13.294	-6.03453		40.322	-23.9685		40.2941	-1.76976
7.97956	-25.3868		5.01893	-5.03322		0.562639	1.62712		-2.14602	-3.53002		2.24949	-2.26067		0.386671	-20.2281		-0.192331	6.71267		-2.08832	7.9121		22.1693	-2.65414		18.4568	-56.6561		43.9537	0.763872
-7.99794	-16.613		4.84823	-4.97001		0.981635	2.62702		3.32887	2.533		-7.32683	-5.49854		-2.01403	-21.6058		-1.06858	-7.69415		7.94721	-3.03362		17.449	-7.81087		20.8125	19.4163		39.0797	12.3716
10.0344	-25.1075		7.54301	-7.10654		0.43801	1.0226		2.14993	3.25231		-1.40243	0.452901		-5.19367	-24.0006		-0.391014	-0.68306		11.9391	-12.8963		15.8012	-5.97397		25.8542	-51.6598		44.757	3.7179
-0.626163	-6.97026		7.0929	-6.81291		0.630414	3.76953		-3.29734	-10.6122		-0.855308	0.961682		-0.749473	-20.2437		-1.66144	-0.899446		-8.16026	-2.99504		16.6128	-7.6382		45.1773	4.32306		-7.31483	-7.15654
-0.484301	-5.05756		0.478552	1.01067		9.67839	0.921581		-1.46647	-8.27999		-0.192019	1.85767		1.56072	-18.7607		2.81707	2.71854		-8.45091	-12.7584		18.2248	-5.13945		36.9419	-25.5037		-6.13445	-3.11669
-3.10149	-11.6716		4.15643	12.6603		0.377584	1.74743		-1.36026	3.38664		18.0952	-5.07215		-0.185727	-25.0563		-1.95879	-1.23238		10.5535	-11.7906		4.59864	4.2695		30.6633	-20.8868		-8.83398	-2.34691
11.2756	-21.27		12.2648	-14.8043		-2.27293	1.85543		-2.84385	3.72723		-7.28178	-2.3829		-1.84728	-19.1564		0.215607	0.101898		2.22913	-0.164535		4.83365	6.03114		-21.3987	-28.8971		17.1493	10.0308
7.92976	-18.6637		-6.84912	3.95398		-2.57201	4.78286		-2.81522	-8.24947		-3.47479	2.82768		-1.41805	-19.2271		-1.20667	-1.43126		-3.85773	-4.40434		4.13095	4.00813		-14.3416	8.28061		-6.39948	-4.08116
-7.16582	-14.4179		-9.02143	5.08128		15.0417	-4.88668		-3.95051	3.30358		-4.82489	-6.43658		-3.13028	-20.6557		-0.620922	-1.17864		5.17513	-8.46566		1.05006	5.24577		24.0169	-44.958		-11.8291	-5.2183
-86.9818	17.7373		-1.45228	4.50832		-0.563661	3.76208		-2.40497	0.255506		-6.5183	1.1922		-0.620379	-18.3073		0.0961184	-5.35085		0.121544	-5.49994		0.529243	2.4669		16.2401	-35.2361		-9.42332	-3.62638
-4.62126	-8.61609		8.50739	-4.31175		14.2229	-5.82189		-1.41247	-8.49364		-2.25788	-3.35104		-5.98825	-22.1463		0.914127	4.31849		-0.529646	-0.915564		10.6228	3.90311		26.0755	-46.0284		28.7481	12.4857
10.933	-27.3472		15.2387	-10.1275		6.45434	-7.78136		-1.40823	-0.0769729		1.86439	1.64335		-2.24536	-17.3977		-2.37702	-0.401535		-7.82406	-6.42799		1.76831	5.76356		4.58495	-33.8091		32.0423	12.5934
-88.9022	21.8663		6.82435	14.2246		-2.24215	0.669389		-2.52176	0.699929		-4.35508	-3.29983		-1.23992	-18.6475		0.801901	-2.27944		-12.8699	-11.3297		-9.14914	-0.570059		-37.7647	28.6402		22.4065	15.7186
-88.0665	23.4163		5.45304	-10.7649		6.73655	-6.71763		-1.58884	-2.86997		0.78329	-4.73333		-3.32119	-18.482		1.82548	-3.33959		-10.6499	-12.9778		10.9474	-10.3861		4.73858	38.6476		11.8189	13.2108
0.506814	-22.0036		3.27325	0.715293		6.34938	4.04701		-1.46505	-4.43324		6.9704	1.05645		-3.79855	-21.0914		-0.782981	3.85518		4.16756	-1.9364		10.8551	-9.6079		-64.97	-23.8757		48.3634	0.646522
13.1204	-26.5156		-8.03635	3.44781		-3.3538	2.4065		-1.29133	-7.94168		-0.292962	-3.03779		-1.85845	-26.893		-1.72246	-1.13468		-3.82924	-2.9422		7.202	-6.13876		24.3733	-46.6794		-1.29233	-3.97064
-3.54155	-11.9963		9.56771	-10.6486		12.8197	-5.88261		-3.78753	2.24908		9.65477	3.16571		3.6255	-19.4093		-2.09553	-1.00094		3.83962	-8.8815		2.29344	-6.18576		-45.6818	-56.0755		-11.346	-1.09993
-8.64165	-8.67505		10.028	-13.0668		-5.20709	-6.96956		-2.33812	-0.147593		0.515959	0.0870145		-3.49743	-19.3043		-2.8399	0.158481		-7.30398	2.56052		7.22799	-9.7598		-31.989	-16.6164		-4.72829	-3.67432
2.96137	-15.0884		3.05214	-1.45642		-3.18469	3.42286		4.6058	1.29306		2.03714	-0.577304		-3.86215	-17.179		-1.39668	0.00250258					9.17385	-10.8123		-87.1903	-46.7656		51.5293	-12.9072
10.9011	-22.9468		-3.50463	6.66237		10.2417	-5.02917		-2.57297	0.00350547		-8.86549	-1.84835		0.865234	-21.4283		-0.611065	-1.42717		Sample	8		12.8533	-9.85528		19.5437	-57.9877		15.3335	9.05206
9.57314	-31.6339		10.1952	27.6792		-1.1442	1.94616		-1.87106	0.735168		-7.69384	-6.18733		-4.04348	-21.1574		4.86272	-1.60456		Section	8		1.36598	-1.19872		26.6413	-12.852		-9.52974	-2.07946
-6.38556	-7.68824		8.4771	-9.07596		9.41078	-4.76883		-3.4853	2.15242		4.36222	1.29205		-0.942567	-17.6444		1.05355	-0.103168		-3.21314	3.80965		0.490676	-1.00085		151	-44.3605		40.8852	16.8001
-0.915104	-7.22911		4.53252	12.0423		0.813453	4.53173		4.36944	1.53003		-4.04029	-0.671281		3.13469	-19.3334		4.76449	3.53787		1.10134	-2.12727		-2.2894	0.224662		-27.9525	-13.7259		47.6623	7.89633
12.6967	-22.2535		-9.26729	-3.28154		-4.7024	2.895		-2.11402	-0.185356		0.22011	-3.88994		3.99598	-20.618		-1.85026	-1.02417		-0.800269	-1.67007		2.00759	-6.28427		18.8318	-48.4558		-8.75353	-4.94259
3.59786	-18.7378		-0.445493	-5.85811		-2.08674	-0.356308		-1.2822	3.22795		9.04345	3.64805		-0.375071	-18.9217		1.08113	2.57642		1.05636	0.913048		7.70526	-9.88502		69.2346	-30.9935		4.72511	9.50837
14.4866	-11.4197		-8.71453	3.95745		-0.50747	3.06532		-1.9957	-0.0936447		2.75687	-3.14996		-1.67349	-21.0677		2.69932	-1.08494		-2.65521	-0.491418		-7.37884	3.91337		-15.122	16.0658		-1.05595	5.5221
15.1629	-5.94328		7.51992	0.78007		1.35649	5.68145		-1.93487	0.52077		-2.20885	-0.940863		0.622158	-19.9855		0.398425	0.686888		-1.17188	-3.64516		5.50247	-10.9929		137.279	-49.5502		3.26262	5.81941
-45.5346	15.503		4.10498	-5.54383		-3.4745	1.8231		-3.59471	-0.958666		-1.86775	4.81208		3.26316	-20.6301		-1.97507	-0.976533		-2.67698	1.39535		-1.37851	-8.24084		30.2328	-14.6419		-8.96921	-2.20078
7.89759	-28.321		5.68575	-3.86479		14.9721	-7.823		-2.57802	0.608379		0.305535	0.457762		0.482828	-19.121		1.12175	6.7742		0.184559	0.733367		-9.7691	-1.36547		-11.5403	-46.8533		-9.16169	2.4657
9.55133	-16.7579		-2.33989	1.55483		6.045	-7.80064		-2.04184	0.124438		4.39503	-2.70975		2.38305	-18.6218		4.45833	2.696		1.85884	0.645101		-16.9203	-2.60568		32.0829	-52.4295		4.82547	-12.7563
-2.90971	-22.0991		-3.62579	-3.61721		0.627716	2.68585		7.01402	2.16535		-3.80023	6.85435		-1.12074	-20.7663		4.55204	0.0308715		0.694534	-1.65281		28.8958	-4.37836		27.294	-78.2578		-8.71435	-6.53008
12.6372	-28.267		5.18423	-2.61963		8.23895	-2.24899		-3.62892	-1.80278		-1.46468	0.535369		-1.63189	-19.2801		3.1897	2.38534		2.76455	-2.30537		17.9916	-4.23348		141.915	58.3008		32.9484	1.16419
-2.93144	-3.07264		10.9454	-5.5645		8.06169	-2.88164		-1.83718	0.120652		-1.71135	-3.44452		0.662616	-21.1771		1.40576	-1.63232		0.648736	-0.0359382		1.4512	-3.38853		34.7704	-4.63788		-0.00932578	2.9549
-7.71301	-21.1816		11.8792	-13.3301		7.68569	4.31449		8.32303	0.21554					3.82285	-20.9506		-0.666451	-3.18611		2.74992	-0.1992		2.33404	-1.31641		31.0038	-25.174		55.8449	0.774106
-48.6138	14.9157		4.00788	-7.47109		7.46583	-4.19208		-0.473852	5.95735		Sample	5		-1.90027	-19.1272		-1.62616	0.148449		-0.574828	-2.56983		1.15741	-0.882244		15.4731	-37.0394		-8.28933	-2.71414
8.58633	-24.29		1.41142	0.302346		4.22131	-5.6546		0.37308	3.79263		Section	10		1.25883	-18.6235		-1.09496	-4.40373		2.23133	-2.20922		5.0294	0.865451		32.5673	-35.9873		24.0307	7.37427
-13.3374	-8.12159		2.58844	-3.76838		8.37234	-8.25867		-1.51773	0.382334		0.496973	-4.2452		-3.55304	-19.4202		-1.19661	0.89976		-1.543	0.494339		2.79542	-0.570869		31.9458	-34.7105		18.4879	-3.2202
11.623	-27.5485		5.54778	-1.30863		2.14847	-2.71697		4.34536	2.9453		8.71842	-15.4869		-1.32827	-19.3799		2.30956	4.82463		-0.81433	-0.102104		-0.593045	-2.53176		5.16382	-29.0372		-3.11427	-4.84037
-7.25303	8.3728		6.05562	9.26231		8.99264	-8.21762		-2.05568	1.8557		4.09204	-2.99925		-3.45902	-19.6016		-2.42926	-1.30111		0.0397165	-2.28273		4.60091	0.315293					14.2727	-5.36102
1.35857	-14.5696		1.10681	0.0465268		3.99902	-17.613		-5.96511	-10.7676		4.97164	-3.48804		2.91901	-26.8098		2.90315	6.05601		-2.86736	3.46467		2.75839	-0.166308		Sample	10		-9.80953	-4.06183
0.97858	-11.2192		1.54076	-0.343933		-4.1118	3.21033		-4.157	2.1153		6.85042	-11.0182		0.978843	-20.2329		2.21117	0.583002		0.878146	-1.06508		0.502743	-1.4297		Section	8		0.0804681	4.44157
-0.948781	-12.9136		4.4583	-3.08913		-1.38616	1.55392		-2.24786	3.18006		7.85542	-5.01019		-0.670957	-17.2881		-3.07661	3.38913		1.11785	-2.4601		-0.480639	-1.0207		-5.54191	6.14226		-7.03483	-0.322337
-6.28555	-1.73161		13.443	-6.58893		7.60326	1.35702					4.05308	-14.7857		-4.25837	-21.0174		0.960563	1.97925		-0.854434	1.33685		0.892862	5.55782		10.9228	8.85069		0.515887	-4.93249
8.57191	-26.8864		4.23524	11.2364		8.7905	2.52003		Sample	4		9.50468	12.0987		3.66061	-19.2877		1.02803	5.54072		1.52011	-0.215754		-3.02228	6.97516		-6.13062	4.30923		-14.3854	-2.21701
11.0654	-30.309		-1.50415	12.8536		0.761058	4.24584		Section	8		5.91704	2.12289		-1.28387	-24.1631		-0.421793	-5.04852		-0.680433	2.07657		-0.651133	6.0996		-26.027	67.7425		60.4195	7.61939
-8.60504	-15.5702		2.55326	1.30562		-2.31503	0.956761		-1.12371	-0.370544		9.70862	-14.7831		-4.54485	-20.9017		1.84225	4.39501		3.09835	-1.40378		1.2516	5.66953		-4.10643	1.64004		-9.32654	-0.297464
-7.22937	-17.8945		5.03157	-5.41217		3.08573	-2.48199		-2.31323	1.65262		-0.336469	-0.947966		3.60859	-19.1333		0.194006	-2.54534		1.74129	-1.0901		3.97011	1.33567		-19.4576	4.75301		39.4777	-20.2438
12.8341	-26.3592		-6.49712	6.79566		7.44771	1.53161		1.6171	-1.51049		3.07545	-8.71542		-2.13999	-18.4587		1.9125	-3.38413		-0.703685	-1.73749		0.509708	-1.72685		-7.1149	6.3726		46.3553	-8.8999
-14.2038	-6.6057		7.91795	1.25496		11.491	-6.05783		-1.02617	0.827021		8.74592	-6.48235		-3.13015	-25.2166		-2.36633	3.10874		-0.892172	-0.406095		8.2948	-0.344053		-14.1842	7.65996		4.44859	7.98755
-8.61857	-10.3042		10.9905	-1.40764		6.6837	-4.74596		1.16508	-1.61155		-4.11484	3.59181		-1.76513	-19.0011		2.63958	3.59184		-0.0361464	-1.78005		-15.2393	-1.22666		-3.61539	3.72593		-8.00559	-2.56648
-6.5676	-11.8585		-5.93235	4.73293		16.7888	-9.25166		0.937092	-0.470086		-30.1081	18.4145		-3.6295	-27.1956		1.36342	0.0018902		1.07491	-0.660759		-13.8937	0.28256		-19.5168	4.53362		58.8157	10.1329
7.88168	-34.527		1.97347	-2.72373		-0.172123	3.322		-3.17265	1.75703		-4.75651	3.88175		-2.49199	-20.0957		3.45181	-0.7933		0.780197	-1.24594		-3.32613	-2.23763		-6.64375	2.96997		-0.259906	2.80017
6.25056	-16.9698		13.621	-10.0953		5.27808	-3.29843		-3.02046	-0.678324		6.57693	-9.56729		-0.798852	-23.9028		1.74184	2.43151		3.9735	-1.73144		5.39483	-1.16412		-22.1794	11.4981		-14.2639	-2.34997
5.46986	-25.9746		6.00741	9.83003		-1.38715	3.59248		1.31888	-2.56922		-0.584984	-13.8253		-0.0733407	-21.4061		-1.78364	0.877855		-0.158354	1.27962		6.07032	0.443818		-0.649274	4.60875		50.6398	-16.451
-9.769	-17.4082		3.86779	13.5487		-0.501375	1.86702		-1.13949	-1.69162		4.98661	-4.42943		-7.51216	-18.7489		-1.5841	-0.473912		-0.203504	-1.65275		5.44845	1.42831		-23.0106	8.20484		-1.56809	-12.4085
0.0929057	-8.14079		11.0124	-0.675534		-0.598944	4.40346		-5.92168	1.7956		-10.8654	14.8115		-5.19037	-16.4631		2.93573	6.72861		0.209618	1.43756		6.75893	-0.626233		-23.253	1.64955		6.06776	-5.24629
11.0163	-25.722		-0.39861	2.58067		7.52645	3.36576		1.31341	-3.20251		10.0641	-16.3971		2.64632	-19.345		-0.891578	-2.51673		0.628594	-1.31947		4.13925	-0.318281		-25.0855	-5.23175		-7.87591	0.14785
12.4301	-23.701		8.64613	-1.4035		0.284947	-1.63346		1.36825	-1.99764		-1.13029	-13.5136		-5.67837	-25.1514		4.30343	0.350648		0.782763	-1.16815		1.91475	-2.58997		-5.80892	-7.62338		48.3762	-2.1423
-11.3136	-11.9537		8.98695	-14.309		6.41747	-7.82592		-0.327104	-2.42005		0.624897	-15.3338		-3.4581	-21.3118		-0.792817	0.232441		3.03066	-0.857137		2.24257	2.1698		-29.1745	12.7253		-8.649	-0.173972
-87.0203	15.003		8.8317	-14.3847		-5.7741	3.2518		0.22717	-1.08025		-2.86372	-5.43044		-1.27123	-20.482		9.88055	-0.860153		-2.84073	-0.0578033		1.41527	3.6486		-2.68457	2.58733		0.552165	-4.39851
5.34835	-17.9843		5.28913	-4.56066		10.9789	-4.5913		1.24488	-1.115		6.91803	7.66957		1.07386	-20.8551		0.42952	0.0837538		0.53595	-0.961261		5.75654	-0.039838		-6.28196	-3.34912		3.06838	-18.0275
-0.00378066	-10.8249		5.26944	14.6168		-3.0824	3.26664		2.44375	-1.50756		6.49269	0.113696		-4.50595	-20.8329		-1.16668	-0.000390363		1.32338	-0.556321		6.87428	3.33044		10.9382	-75.3906		53.4232	0.324366
8.6982	-30.4905		-4.28393	-1.09814		-1.90476	2.06872		2.16144	-2.59374		9.70832	-20.0053		-0.259063	-18.76		1.59932	5.96249		-3.51852	-4.31589		7.00835	3.05074		-20.1203	2.00844		49.037	-7.61895
10.7148	-13.2272		4.3536	-4.52949		-2.56723	1.20779		-2.6701	-0.567744		-1.15378	-5.09538		-2.08806	-18.1109					1.70823	-0.375464		4.26235	-11.876		-78.6811	-36.4665		41.8614	-2.94656
4.05802	-22.3078		14.3992	-12.2414		5.23949	-3.98936		0.0302269	-2.92657		-1.69682	1.67986		-4.46053	-17.2401		Sample	7		0.040707	2.58778		-9.96467	-6.51535		-17.1279	1.31728		-6.53579	-3.65807
13.0923	-17.1624		11.4988	-16.2696		2.41328	1.44678		-2.28314	1.26703		-2.83919	-15.7221		-3.13531	-20.6116		Section	8		2.1331	-0.662553		-16.8615	-4.06127		-3.55672	3.69017		9.79131	3.37372
-89.5326	14.5504		8.6256	-10.2654		9.01156	-3.39718		1.161	-1.94567		-4.70931	1.0032		-6.63544	-21.9546		-10.6314	0.284718		1.38346	-0.350256		-14.033	-8.89363		-9.56178	-2.36894		0.281846	-5.56925
-2.13319	-13.9499		-0.380063	1.72289		4.98064	-7.17888		0.578326	-3.32435		-2.91561	-1.64381		2.48784	-20.5286		-3.88513	-3.62793		3.41682	-0.331436		-3.64349	-11.5556		-12.6129	31.0381		16.8983	10.6378
-0.236531	-5.80876		14.588	-11.467		6.81113	1.00444		1.02653	-1.86805		6.59208	-12.1809		-1.54179	-19.5416		-0.703125	-1.34801		2.42072	0.154888		-5.31552	-1.05133		-17.887	2.78565		35.3576	-7.18531
-8.01097	10.412		7.68958	-3.79308		-2.73076	0.586211		1.94608	-1.62615		5.68616	-16.263		-3.092	-19.06		-16.1637	6.74656		1.54848	-2.06006		-20.1803	4.63829		-24.1407	0.790921		-9.85645	-0.84477
11.758	-26.1333		-2.98143	0.762884		3.43448	6.79114		0.164565	-0.963361		9.44305	-16.3975		-0.597212	-18.0968		-7.66605	-4.90504		-0.377376	-0.369197		9.76764	0.973916		1.55319	-10.9752		-2.52052	-4.03314
7.35107	-31.9212		3.28826	-4.21983		0.0770974	2.64186		1.4318	-1.56691		3.39531	-30.0464		2.2931	-21.4251		-14.58	3.7316		3.46067	1.2009		-24.144	-0.334548		-11.1721	-6.03675		8.27988	3.23949
-0.6029	-6.0027		-3.27676	1.83431		15.7149	-7.06669		0.134103	-0.806197		8.52028	5.69514		-1.52028	-17.9366		5.70581	-6.93753		-0.0096015	1.17062		-21.3566	0.826315		-5.78869	1.4034		34.8522	12.0365
-0.206608	-21.0744		-3.95734	-0.264669		12.2722	-5.93752		-0.085568	-3.53282		40.7276	69.2626		2.59287	-18.6996		1.0544	-1.76215		2.13592	-0.427771		3.26002	3.84083		-22.2093	0.508066		31.0323	17.6939
-5.91553	10.614		3.97124	-4.30913		13.1658	-4.27094		-0.78354	0.850161		9.95174	6.02914		2.6284	-19.8755		0.611776	-7.94214		1.90646	-2.12893		-2.61783	4.31756		-7.50201	4.28723		-6.98368	0.206574
6.1972	-14.6232		-1.63919	1.71121		9.08747	6.08876		0.112387	-1.33893		3.82715	-2.41745		-1.33555	-19.4875		-5.87756	-2.05689		-2.13295	0.252248		-0.356202	6.47317		-17.4925	5.01905		6.11287	-14.8922
-87.3015	21.4921		4.03799	-7.87891		-0.33654	2.91713		-2.84457	1.02311		-0.511322	3.41271		-1.47167	-14.6007		-5.24201	-0.455914		2.61643	-1.06782		9.47945	3.79113		-2.08367	9.32968		12.5526	-16.9994
-1.94629	-16.4354								0.884236	-1.74892		-5.48914	-1.78929		-1.79037	-23.1751		-8.64124	-0.965896		2.91818	-0.594111		3.92661	1.27324		-16.8698	2.49235		46.6272	7.80236
1.15392	-23.2391		Sample	2		Sample	3		-1.94036	0.171543		4.06413	3.59642		-0.346509	-20.1297		1.79861	-5.54823		1.68914	-1.5923		-3.56563	1.58582		-74.865	40.9727		13.17	-6.03792
-84.6723	24.0324		Section	8		Section	8		-3.69335	0.521653		0.0823472	-14.6013		2.29338	-18.8423		8.01469	-7.66098		2.84579	-0.733863		-2.81635	3.97315		-2.95281	4.36929		-9.42306	1.18939
13.5567	-22.586		1.99372	-6.79236		-5.07375	4.80963		-2.4643	0.417178		10.8577	-15.459		1.84331	-21.4595		-4.31369	-1.26708		1.18271	-2.53155		0.0782247	0.642958		-26.2577	35.4409		6.36737	-0.689844
-0.812535	-12.3249		0.174536	6.46946		-2.55161	2.97477		-4.19087	1.88802		-2.37716	-4.67719		-4.30452	-24.2261		1.60002	-5.22476		4.93931	1.26234		-4.41909	0.12015		-2.45964	-7.04828		40.0443	-20.2263
			0.326845	-4.61357		5.69556	15.5992		-1.66231	1.39634		1.32846	1.44261		-0.420937	-26.9085		-1.94733	0.35267		-0.289979	-3.37623		-3.74227	-0.723583		-29.6627	9.11076		25.0328	12.5796
Sample	1		1.13818	3.45675		-3.40217	-3.83549		1.89025	-1.2621		-1.71783	-4.8941		-3.81512	-19.2984		-6.7295	1.7232		-5.24488	-1.66315		-0.0211593	1.62395		-10.5971	3.85745		-9.82889	1.54768
Section	8		0.281982	6.23558		0.960031	1.87908		-2.41465	-3.07799		1.04608	-15.5606		-3.31376	-15.7569		-16.733	5.324		1.52776	-1.55349		-5.53873	3.69911		4.24033	-4.24372		19.5532	13.1641
3.90759	0.772932		3.93274	4.20359		0.310085	7.69778		-0.897406	-1.05958		8.54399	-12.9677		0.210929	-19.6806		-9.69048	0.287512		-2.11172	-0.724732		-7.78178	5.15893		-16.5283	2.1972		-3.51127	-4.8003
-1.33198	3.43969		-2.40114	-4.05464		0.939897	7.17725		0.0203995	-1.45207		-2.22901	1.05078					-12.5033	5.72949		1.28268	-1.85595		-6.90089	1.05679		-7.29036	4.54897		-7.08618	-1.03515
3.62491	2.75256		-19.6581	-9.05837		-2.17727	6.00819		-6.3581	1.78959		9.64129	5.5952		Sample	6		-4.92411	-0.550737		1.58424	2.73975		-3.08006	1.91385		-7.17629	4.17487		-7.82991	1.11293
4.9461	4.50136		-1.97735	3.04629		0.846786	-0.45003		-0.828629	-2.74751		5.84853	6.57421		Section	8		-6.42101	-2.98931		-0.738347	-1.09542		-2.85187	2.70582		-19.3914	2.25088
8.98347	-1.72087		7.51612	-3.17495		-5.53651	2.26871		-6.27753	1.98918		-2.26533	-1.98183		-19.6736	3.14339		-10.0464	3.29498		2.39306	-1.46241					-20.5953	1.56804		Sample	11
10.2357	0.941588		-0.83474	6.68999		1.31313	-0.192395		-1.06289	0.682955		-0.867168	0.810523		-17.6928	13.2805		2.09958	-5.90274		-2.83753	-0.989912		Sample	9		-23.4783	6.93047		Section	8
3.20034	2.86087		4.17548	4.05228		-4.19398	14.3817		-1.81185	1.41045		3.26458	-15.8084		8.33793	8.17963		-6.03639	-2.22184		-1.36154	-1.47432		Section	9		-29.0866	5.43013		5.41993	0.39719
2.36795	-6.26583		-1.54672	3.71182		0.639129	-4.73497		-3.68867	1.9435		3.56293	-13.3673		-20.654	7.33138		-5.34171	-0.566699		1.53297	-1.80026		-8.48657	-5.59707		-15.6978	2.92585		-1.7835	-4.7862
1.09832	2.97174		-0.140809	-2.67992		-0.413798	-2.33746		-5.98459	-2.74622		-3.62759	2.14165		-3.17892	18.1954		-9.3959	1.17074		-0.285898	-0.42258		-13.5106	-0.986296		-4.82189	9.71603		-3.3451	-4.80008
7.17814	-0.209428		-1.16903	6.59263		1.19549	-2.13592		-1.36897	0.821016		4.24865	5.83762		-18.6962	13.7587		-3.04056	-1.02278		-1.84151	-0.545716		-14.2559	-0.273805		-11.9987	3.31221		-1.1642	-3.1217
3.6279	6.18572		5.1786	-2.32049		-0.80391	-2.41261		-5.31223	1.24493		-3.52906	7.38166		4.35839	-4.1124		-9.76728	1.46239		-2.62789	1.63429		-9.9921	0.306086		-10.5807	-8.25962		-3.1476	3.86721
8.78384	-0.252319		-8.10725	-6.29731		-4.53141	-7.29169		-1.70381	-2.13782		3.15248	-14.6549		-2.87965	16.5185		-16.5019	6.34006		-1.86552	-1.34006		-6.24743	4.47641		1.20243	-67.8546		-1.52663	-5.39697
3.21291	2.05735		0.72834	4.11289		-0.766732	8.32362		0.270369	-1.05607		-0.285453	-13.9858		4.71691	-0.789924		5.22859	-7.05436		3.30205	-1.19837		-8.83344	3.16359		-7.86608	-30.5729		3.5217	0.903443
3.05954	3.34497		-1.39746	3.18117		1.59751	0.70742		0.414216	-0.662144		6.84177	3.64633		0.763304	7.1549		0.950265	-6.16382		-1.12748	-6.76567		11.8348	3.80017		-16.7215	2.20305		-2.84824	-0.197199
8.80547	0.181068		1.40159	1.9562		0.986079	1.91154		-8.01655	3.24423		-9.95371	-11.8626		0.491328	-5.55143		-15.0005	6.10607		-1.47891	0.495388		11.6509	5.22516		-9.50267	12.9169		-0.402231	-0.216906
8.72242	0.294969		-0.98836	-3.2088		0.787312	-2.60039		-0.574677	-0.872111		2.46349	-2.8905		-18.9823	13.4207		3.73106	-6.08248		3.60766	0.171355		4.20971	4.68425		-18.6009	1.02426		-1.08896	-5.8523
3.14631	0.441271		1.67785	4.43208		-0.65416	-1.00351		-3.22374	2.31937		-2.17755	-11.7402		-16.7688	-17.4015		-9.97737	1.3562		0.541368	-0.676378		19.3451	2.4648		-7.58342	-0.0803066		2.74514	3.17516
4.49793	3.91483		1.32706	-6.79658		-0.184953	-3.35866		-3.15911	1.51564		6.21584	1.52231		-11.0759	-0.115753		4.88122	-5.43079		-2.28669	2.06036		18.6397	-1.29627		-14.6605	-2.2228		1.14223	-2.14307
12.2866	-4.13888		0.96531	1.33182		-1.052	4.39388		-4.99914	1.85628		-4.46874	-23.735		-18.286	6.40454		-4.44196	-3.07532		0.824413	-1.54319		14.1076	-1.11501		67.4602	-17.602		0.594646	1.88687
5.85882	4.60078		-2.60001	-0.205219		-3.14764	12.8017		2.10196	-2.05927		-1.36405	-4.42706		-17.9343	5.87633		-10.6943	1.59871		1.57108	-0.608651		15.2266	2.76027		10.7491	-19.3729		-4.27413	2.22825
3.03382	3.91398		1.21115	0.849315		1.58204	1.0418		1.39441	-1.44503		-5.58486	-23.0246		3.04208	1.51629		-6.51164	2.41771		1.18157	-1.37351		1.3605	1.92262		56.3703	58.3411		-1.5772	-4.95899
4.73714	2.89054		-5.84151	1.97218		-0.859057	-3.1041		-6.89659	3.14319					-13.8095	11.0568		0.181904	-7.29518		-1.60602	-0.140148		-5.14961	3.74814		-5.24697	5.96239		0.907889	-0.898578
1.04182	1.35684		-0.0227941	-2.06216		-0.438813	8.76012		-0.820927	-0.409173		Sample	5		-20.5077	0.90396		-5.47095	-0.335812		-3.21748	0.367361		2.99372	-2.12442		-15.5361	1.18999		-0.979778	-6.6902
4.40804	2.13885		1.44252	0.285028		-1.23483	-1.27499		1.47274	-2.89465		Section	11		1.69528	14.5899		-1.21222	0.990611		1.36621	-1.11888		2.08664	4.51394		-26.7751	6.87054		-0.591535	-1.47722
8.03852	-1.50314		-1.38253	2.57857		0.543871	1.68355		-7.24011	2.14153		6.42256	-0.238973		7.09836	0.53234		-11.466	-0.845505		0.916972	-0.969059		1.26922	0.420086		-18.7371	6.49211		2.54506	-1.21059
4.39809	1.22001		-13.6852	-11.7887		-5.05536	-5.83676		2.51839	-1.53953		-3.59202	-1.01663		7.39015	5.75548		2.07305	-7.97188		3.20097	-0.9376		-0.347267	2.26183		-17.9609	1.75327		-5.89027	-7.68437
6.82884	-0.276459		0.0597895	-3.02777		-2.45378	6.27064		-2.5132	0.788482		4.02856	-6.47349		3.16219	-0.631139		-12.2846	6.41382		3.36023	-1.59711		-0.476046	-1.45535		-21.2045	6.32604		-0.823482	-5.4706
11.0393	-0.528414		9.2153	0.739411		-0.938351	8.50208		-2.19903	0.603058		1.00329	-5.70125		-8.58432	-0.882809		1.49069	-7.22474		1.36421	0.305606		-4.3154	0.332613		-15.6392	1.52876		1.61387	-7.31897
10.783	-0.982458		2.52106	4.00207		0.0425382	10.3925		0.995677	-1.61995		5.31578	-1.59189		3.57641	-0.0460412		5.08585	-6.67651		0.505367	0.960017		-3.00256	1.85075		38.7654	-8.34813		7.28449	1.60211
3.02856	1.9064		2.28352	1.1045		1.46202	-0.0254665		3.80817	-1.51099		-2.11047	-4.2922		-10.72	22.0054		-10.6066	4.63866		-1.35165	-2.26416		-1.46094	3.27493		-13.474	4.98053		4.05252	-1.13004
2.42998	2.86928		-16.4773	-10.8249		-0.878198	10.0783		1.01753	-2.63999		-5.0721	-2.6871		-2.86329	-10.2422		-15.1821	6.09672					-1.13642	4.76848		-13.9608	3.43256		-0.0188361	-3.10174
4.9537	3.76358		0.948977	0.104627		1.85905	8.64964		-0.0992531	-1.2832		3.66061	4.16212		-19.7608	11.9845		3.96334	-5.24781		Sample	8		0.0223074	3.54424		-20.2142	1.53369		2.73037	1.32291
8.48063	-1.18656		5.58874	-8.33667		-1.54331	0.322388		3.26856	-1.40245		-4.67354	-1.87096		-7.60587	16.2089		-0.119768	-4.39274		Section	9		-2.06896	0.956623		-19.3553	4.90087		0.183024	-0.580521
4.74648	0.823895		-0.785567	-2.15406		-4.26227	16.037		-1.17735	-0.184712		-6.55714	0.579731		4.0519	8.23023		4.48514	-7.12554		-0.535519	-3.29343		2.92032	-4.99351		-21.8051	4.47643		4.02646	-3.18464
6.844	0.836468		5.7689	-1.10288		0.881892	-1.40861		-1.51557	0.815717		-2.60633	4.57892		-13.8703	25.5873		-0.533137	-2.67894		4.44196	1.74421		6.21683	-3.41524		-65.5226	60.5447		-4.90378	2.31982
-0.617865	-3.67104		-5.71398	8.53786		-0.420899	0.805715		-1.31577	0.0314635		2.01075	4.53735		5.2095	5.21537		-16.1397	8.00663		1.66321	2.46091		3.04565	-2.10679		-20.889	5.12926		-7.10021	3.41385
5.0707	1.31598		1.58226	1.41738		-1.69354	-2.10933		-1.70929	-0.247384		-5.4615	2.99285		-10.4195	17.9564		-0.12028	-6.41981		-1.14099	1.00226		-1.16116	-2.97177		-7.8533	5.24465		0.698259	-9.56677
12.5413	-3.03514		5.06377	-1.40947		2.03405	14.7343		2.7536	-3.13075		-1.18776	2.95732		-2.09063	-9.88364		-0.0295365	-4.30997		1.57069	-0.833939		5.10011	-1.0268		-8.08429	3.19213		-0.589632	-0.320358
3.67759	4.78828		-0.504326	8.27377		-2.83963	-7.85998		-1.54149	-0.11542		6.92538	1.44127		5.28305	14.3338		0.834113	-5.68506		0.263569	-4.42829		0.778246	0.077154		-14.1629	1.14035		-2.93896	-4.18603
10.582	-0.824221		1.21704	6.96815		1.12912	0.192473		-3.48221	0.468888		-4.19701	-1.97642		-21.0628	7.63447		2.10194	-6.86703		2.9079	-0.960078		1.06684	-0.522763		60.6355	-42.8962		-4.34986	3.20768
2.70823	2.1075		-0.548351	2.29797		-2.77203	6.78713		-3.07603	0.55222		-1.75147	3.44507		-11.4522	-1.61539		-12.1453	9.22241		-1.20517	0.657248		1.14391	0.778563		-19.8448	2.47568		2.15296	-1.0416
10.8528	-0.675971		0.583843	5.60196		-0.882614	11.0752		-6.1112	0.0747004		1.98437	-2.66827		-8.38907	10.7901		1.06438	-4.63223		1.82419	-4.85567		0.176944	0.915064					0.304619	-3.09694
8.61652	-1.96754		1.94956	0.143149		-1.277	-1.00352		-0.221021	-0.379267		-1.7001	3.58871		-0.684457	1.67958		2.17491	-5.75027		0.449564	1.47898		-1.29612	-1.00502		Sample	10		-1.31014	-0.527883
3.93473	3.25256		0.691338	-4.64204		1.03161	1.40884		-0.811946	0.209186		1.02355	5.69288		-10.267	-7.86255		-5.55321	-4.80677		1.40982	-0.89612		3.31453	-3.17076		Section	9		0.097639	-2.04038
5.29826	-0.543174		1.00987	1.46338		2.09293	16.5759		-7.23668	2.11233		-10.4039	-3.52301		-0.558045	-7.25578		-5.21232	-2.18957		1.45873	0.185706		7.03415	2.87278		21.9286	5.76453		2.84995	-3.81794
-0.456382	-1.67759		-21.1449	-12.7051		-1.31768	9.07133		0.399731	-1.20892		-5.74109	1.50753		-18.2043	6.87823		1.26079	-5.30733		-0.163955	-0.27638		-3.60963	0.838407		33.2586	66.3027		-4.70878	-6.93429
3.80758	1.74741		1.59355	2.40514		-0.483936	-1.31171		1.39248	-1.68271		1.97319	4.61088		-3.68478	3.35398		-2.72575	0.237876		-2.53176	-1.9374		2.93835	-1.81941		17.0839	-10.4759		0.390391	-5.67814
3.53635	6.51908		-2.10426	3.30748		-1.13036	2.11824		-6.23516	1.14364		-1.21413	5.17622		4.48611	1.47733		0.719798	-8.09574		-0.280513	-0.0970083		-0.319822	-6.183		-7.4225	30.6215		0.461203	0.0164635
2.95168	6.23368		-1.25566	1.68027		-0.134444	9.35568		-2.88253	1.03382		4.31495	3.08772		-12.8932	20.0957		0.554364	0.344587		1.35222	-0.245349		1.63844	-0.651812		4.53201	-58.5082		5.32056	3.92468
7.13291	-0.52014		1.59711	4.8432		2.99192	8.63024		2.10397	-1.32185		5.63253	2.7279		2.48864	-0.85106		5.25964	-4.63125		3.26662	4.04106		-3.31898	-0.384884		4.91957	-40.4423		-3.48697	-3.52593
2.43971	5.04038		0.913159	6.04031		2.7768	-2.52243		-4.15458	1.68032		-4.97831	-2.48338		-12.4647	15.9287		-11.4396	1.07372		0.661823	-0.832213		-3.58793	0.170351		4.26926	10.1497		-3.55223	-0.0910259
8.38384	-1.60226		0.975169	0.326147		-0.38456	12.9318		0.258942	-0.0976319		3.35563	1.13378		-7.70009	1.90971		-1.07151	-3.23166		-1.72169	-1.00045		1.89049	1.7079		-38.5917	66.8519		0.494648	-3.88311
3.49661	5.97559		-3.12926	0.947534		-0.0832971	6.92356		0.143265	-2.04588		-2.97656	-4.32569		-15.8518	15.5066		-0.353509	-5.11573		1.11382	0.213464		-1.82226	2.98625		32.3421	66.9659		1.34325	-0.38941
7.05395	0.978269		0.794269	4.31976		2.70446	-0.800481		-1.32146	-1.3344		0.155909	-1.0649		-13.2821	16.8632		3.68469	-6.19226		2.81232	3.20637		9.96845	6.60791		26.6975	-10.3686		0.701072	-4.28828
2.50884	1.25429		-0.100444	2.18359		2.99397	-7.06581		-5.06377	0.774001		-1.76224	1.93412		-18.0435	5.57682		0.383624	-6.66698		-1.06504	-0.946091		2.67001	6.90678		20.8991	6.46891		4.3518	4.47112
4.84737	4.28353		0.896862	-3.40304		0.687662	-1.06599		-0.322128	-1.10616		3.94783	5.33651		-0.243181	-5.77127		-1.35	-4.67522		1.14959	0.540766		2.94204	5.06007		54.9412	-41.8362		-0.860635	-1.63488
8.45325	-0.0584006		4.60464	-0.127835		4.74497	16.0826		-1.17398	1.12666		0.572564	-4.49619		-11.8169	20.1563		-4.95271	-4.61286		1.97192	1.32617		1.63782	-1.14978		50.4898	-12.5605		-1.03195	-8.12291
7.5704	-1.27343		1.43762	1.21977		-2.36949	-4.63951		-1.59551	1.12198		0.792388	7.89201		-2.75938	18.3598		-11.3663	4.76333		2.84998	1.14833		1.78918	0.101844		45.0859	-19.1613		-0.330567	-1.39615
4.5772	1.29668		4.13324	3.19341		-2.9724	7.12536		-0.758172	-0.786548		-3.84427	-2.89294		0.901778	4.0568		4.08658	-7.16649		0.410992	-3.18709		1.22217	-0.0541821		-2.19884	-86.6637		-5.29867	1.55831
2.75795	1.30231		2.11424	1.99573		0.20652	14.0728					4.13688	-1.04209		-4.23362	-9.44447		-2.72694	1.39456		1.48237	0.755957		5.16623	-1.78489		-69.7371	26.7922		1.27528	-4.7094
14.1009	-2.78597		-1.20436	4.89274		-3.47948	-4.78057		Sample	4		1.89653	4.08176		2.66699	-2.52098		5.224	-5.41861		1.23434	-1.45276		3.88024	-2.16957		-40.8195	0.333358		-3.36273	0.0373
3.78025	1.79193		0.208502	5.12422		-1.04193	-2.76059		Section	9		4.16171	3.8881		1.34898	-0.0394111		-11.9934	4.62378		2.24034	0.689884		1.39163	1.50381		43.1088	-64.6507		4.83647	-1.03157
3.02033	4.43509		-0.255883	-2.6402		0.161297	5.76678		0.738891	-1.4419		-8.68294	-5.33185		3.94704	-1.78606		-5.67239	-4.42319		1.20688	-4.40716		-1.20354	3.49379		-1.67884	-14.8358		4.65336	5.79797
8.64081	-0.553401		1.09506	7.1143		-1.0513	-0.781414		-0.451169	-1.39734		1.86838	1.13746		-9.49811	-2.55862		1.2536	-4.48462		1.12266	-4.95156		-0.96543	2.90493		-52.884	-34.6028		-7.05953	3.39135
5.00217	5.26649		2.26891	5.74084		-0.818436	8.31752		-2.03175	0.560389		6.26331	2.71529		4.26022	14.4308		-6.00552	-3.88193		-0.894305	1.33169		-2.02514	3.061		71.1633	-67.4696		2.6194	-2.99422
-0.723927	0.522521		-2.44902	7.6087		-0.28855	-2.62239		1.54883	-0.00517203		1.90758	9.87322		2.72474	16.1897		3.34568	-6.19577		-1.04692	-1.12222		-3.67722	1.09051		71.5622	-50.3839		1.28074	0.246688
4.20802	2.52446		-0.126032	7.66361		2.47849	-0.0878582		0.74094	-0.288074		-3.86594	1.68595		0.79202	-5.19961		-16.8061	4.56298		0.0899109	1.30688		-1.01243	3.8303		40.6687	21.2818		1.77013	-0.951596
3.17518	4.89205		1.85744	1.6837		-0.829173	0.21154		3.07548	-3.58553		-0.0582945	1.5389		-12.8261	0.0843751		-9.4937	-0.318947		-3.00181	-2.10067		2.25953	-0.92691		-49.9068	50.6607		0.378001	-0.731961
3.60799	2.368		-0.749941	5.56404		-1.24594	6.64827		-2.21642	-2.44138		4.56577	6.62382		4.67305	-1.65783		-11.743	4.86044		-1.75072	1.22118		11.1406	1.86538		-23.1373	65.7477		1.00558	0.214031
8.09866	-0.653129		1.03083	5.65376		-1.70955	-4.16378		3.03345	-0.757372		-0.213272	1.11789		-6.20679	4.41641		-11.5642	-0.10664		1.63956	-2.07935		21.8973	1.59116		-10.1187	6.96628		-1.53875	-8.46963
9.15306	-2.09486		0.975679	3.13956		-0.119488	2.63746		1.15042	-0.963475		6.60017	3.44383		1.47277	-6.79953		-3.59711	2.0863		1.72902	1.48917		13.1126	4.76369		1.99702	-31.8978		2.61773	-4.96191
5.51901	1.95407		1.41887	0.885155		1.36003	0.555852		2.48669	-1.20379		3.55761	2.37575		-13.0839	15.6831		0.422702	2.95665		1.22692	-2.64026		17.1752	3.61331		0.707298	21.0895		0.104857	-6.01158
3.58554	7.07503		1.04472	4.1185		-2.73221	-6.7845		0.566314	0.874416		-1.11326	6.24783		-19.3006	11.3419		-12.8451	-1.74605		0.336892	1.47876		8.68447	2.94141		-7.32217	9.66447		-3.29674	-1.88642
12.4791	-2.42986		0.878928	0.895769		-1.81184	6.77045		3.33736	-3.45717		2.09322	-1.24646		-19.6891	16.398		-11.0157	-1.70397		3.95722	5.12969		17.3567	-2.83149		-7.78922	3.43452		2.04651	-3.8771
3.44159	0.25287		3.65801	1.75078		3.82609	-3.10212		3.62048	-1.24211		-4.97235	-0.421227		4.93971	-6.44807		-9.48899	0.208045		-2.25155	0.19489		11.4301	2.90276		-8.89198	14.2907		-2.56849	-3.96594
4.5868	4.33862		4.55569	2.27551		-0.814839	5.87387		-0.287644	1.5072		-1.46976	2.65282		-11.6221	-15.6378		-13.9576	6.51956		2.79396	0.702106		-1.62193	0.094893		3.7363	-10.4721		-2.99266	2.36987
5.04665	6.2498		0.558394	6.13219		0.500671	-0.977082		-0.726011	1.11707		3.01422	0.444081		-8.5064	-0.838096					1.45692	-3.33564		26.1106	-0.304003		14.4627	0.782839		0.737086	-3.81475
4.76716	0.330838		0.173698	6.29248		-1.94219	6.40776		1.19296	-0.748443		-4.38379	4.39498		-0.0450498	-7.40481		Sample	7		-1.76766	1.55088		-3.65048	1.11984		-17.2913	22.8825		2.23208	-7.97425
4.82974	-1.88411		1.18255	1.86799		1.6354	-5.22913		2.62051	-0.203248		3.28178	-2.84855		-2.59004	-6.7383		Section	9		1.07865	-0.233666		-6.59006	1.46943		-11.567	15.086		2.01795	-0.566427
2.76225	2.86689		-2.26569	2.99086		-0.311573	-1.47153		1.32036	-0.116985		4.16025	1.58746		7.74351	0.99927		2.90966	-7.52221		-1.1208	0.0432078		-5.40295	0.440963		-0.364508	5.18862		0.049962	-1.22616
3.60587	1.69825		3.18997	-4.23977		-1.00096	-2.58188		1.27166	-1.29175		-1.84134	-7.74864		4.92389	1.71223		0.851636	-2.65147		1.04847	-5.87778		-5.56207	1.13668		-14.3578	4.23154		-5.82108	2.00071
8.14599	0.206905		1.85634	5.35299		2.36337	-0.597935		-1.41401	-0.956064		2.36431	4.29413		-19.0258	10.2225		-0.211533	-2.85002		-2.35673	-0.452677		-1.67641	2.24951		0.562942	1.62678		-1.04326	4.48468
-1.92652	-3.96288		1.48168	1.7732		0.0222937	-2.07474		-2.02502	-2.61798		0.538802	-2.4402		4.24322	-5.50286		-1.569	-2.75944		0.140568	-4.86676		-8.04322	1.31489		3.42075	-2.09248		-0.103267	-6.13882
3.25867	6.55438		1.12563	-1.9704		1.82187	0.303224		-1.4325	1.75585		4.95769	6.98277		-4.45964	19.8188		-1.35877	2.73733		1.08153	-6.89727		-6.27203	0.0692744		-62.4794	41.57		2.5542	2.87534
3.74287	3.99138		-1.26995	5.8182		-2.91306	6.41396		-0.405407	-3.16088		-2.29138	4.82013		2.18723	-1.15884		-0.42241	-1.29205		-0.740825	2.80574		-1.8009	0.531743		-7.32615	9.08735		-3.06838	-0.778287
10.5126	-0.657537		1.71782	1.30666		-1.08938	0.229714		0.607922	-0.260928		-6.05028	1.68391		-9.71147	14.6035		-0.887262	2.06469		0.697809	-3.10246		-7.70127	-1.78751		-9.71952	14.3474		-1.2775	-2.26371
1.63906	1.20804		0.188527	4.98822		-0.01116	0.40366		0.348919	1.16495		-1.74966	-4.72911		2.56322	15.1728		0.2893	-3.0377		-2.29317	-0.91706		-1.74714	-1.38422		0.802786	20.2133		-4.00682	-1.06809
0.145296	-3.21399		0.128403	-3.99654		-3.85985	-3.68462		1.63046	-2.23683		-0.0673667	5.96945		-0.386345	17.8917		-1.49004	-0.9461		1.08395	0.449657		-5.1042	-3.08208		13.042	17.2599		3.74179	-0.275067
6.17053	-7.63959		8.16492	-2.70721		3.11119	-2.38803		1.85745	-1.24761		-0.247115	1.38924		-19.8397	15.8069		1.89028	-5.90175		0.519392	3.10832		-2.10965	1.66532		-9.36504	13.9878		2.09213	-3.18188
10.4504	-0.947652		2.86225	3.57415		0.775324	0.52723		1.5507	-1.25465		-3.1031	-0.951964		6.4809	10.4095		-4.79883	0.888745		-2.52858	-1.67738		-2.87695	-3.27071		-9.14107	16.6013		-2.14672	-0.5284
6.46538	0.558412		-1.79238	6.68512					1.12287	0.0671006					-2.52533	-12.4151		1.05004	-0.0795401		0.69605	-1.67907		-0.390938	-1.08837		6.9032	14.4097		4.27026	-3.74875
4.62772	5.29925		6.17879	-4.03716		Sample	3		4.65264	-1.33404		Sample	5		-19.2414	4.36928		-1.778	-2.72379		-0.816629	-1.65257		-2.42898	-0.721249		-10.0332	14.3544		2.67877	0.0308248
2.68893	2.7229					Section	9		3.20582	-1.44206		Section	12		-0.820958	13.4026		-0.189394	-2.96047		-0.662091	1.57585		-1.30951	0.267543		-9.38354	14.7101		-6.91816	-5.42175
13.0724	-3.60628		Sample	2		-1.89416	0.348558		0.635447	0.467551		-1.03851	5.1807		8.52734	-9.45592		0.0282986	-4.11332		-0.889398	-0.712269		-1.83888	1.56567		-6.13227	11.6314		0.430631	-1.04122
2.26487	5.04525		Section	9		-4.51688	-1.43693		-0.52407	2.12918		-31.1295	3.82002		3.20873	11.8599		-4.37279	4.47061		1.15623	-0.26693		-0.648676	0.634035		3.87998	-28.4226		0.989557	-1.07202
2.78636	4.32545		-4.44925	1.40578		-2.31221	-3.10689		0.288804	0.56719		2.1568	4.22138		2.86223	1.10154		-0.081319	-1.2734		-1.96649	-1.78731		-8.0083	0.684257		-78.1174	20.4		-6.60171	-5.2828
-0.0697351	-0.420658		2.61437	1.62337		-4.00244	12.5756		3.13861	-0.20372		-2.01775	-8.18968		-6.28162	16.0688		-4.82129	2.40525		-1.02634	-1.33392					10.8553	12.8712		0.949747	-10.9132
			4.08801	2.66897		-12.533	6.67998		-3.15597	-2.8414		-24.4133	-3.29437		-15.8381	17.0482		-3.43518	-3.00381		2.20647	-2.36705		Sample	9		7.65368	13.0849		-2.54204	-5.64474
Sample	1		-4.04544	4.2352		-0.15397	-0.607855		0.723649	0.032502		-10.9369	-19.444					0.271837	0.603846		1.65614	-1.70403		Section	10		1.91699	11.8539		-8.33162	-7.65273
Section	9		1.29811	3.60683		0.970064	-2.30965		1.58256	-1.07582		-4.52058	3.87193		Sample	6		-3.92562	4.87561		-3.72241	1.52366		18.9872	-3.92929		-11.0626	9.32433		2.99906	-0.358737
3.36481	1.59248		5.74732	1.40305		0.303789	12.7967		0.531482	0.347718		-8.50943	1.68579		Section	9		-0.603637	-0.659627		2.1869	-0.26633		21.6128	-14.8155		26.5742	-10.9404		5.00331	0.845019
3.65363	-1.97058		0.0377733	1.08136		-13.8916	12.8152		3.48137	-5.3219		-25.8055	6.62895		-0.603745	-1.66722		-0.697582	-5.97054		-1.16711	0.027312		23.2886	-9.87037		51.4023	-52.5676		-1.52812	-2.2249
-0.194283	3.06165		8.36098	-0.932017		-10.0248	0.102036		3.55432	-0.47687		2.26116	-17.495		-2.96662	-1.51216		-2.22398	-1.74817		-0.187446	-1.91717		16.8309	-7.16687		2.34982	10.7811		-0.40058	-2.15361
-0.85191	3.52095		2.6598	0.473787		-7.35963	0.0483399		1.98894	-1.30621		-13.1397	-21.5851		-6.21314	3.55948		-2.09297	-4.72178		2.7083	-0.178359		18.5261	-6.03464					-7.06709	1.81119
2.96291	1.82724		2.60023	2.47876		-4.5806	-0.867688		2.54945	-0.698198		-10.4103	-17.9179		-7.62996	1.57293		-4.21872	1.34162		1.77111	0.0252284		19.1914	-3.08818					3.4795	0.995615
-7.54498	18.2894		18.2222	-5.67923		0.0633953	-2.90977		-2.29487	-1.34064		-7.42704	1.68467		-2.37996	-2.42443		-0.127704	-2.3412		-2.41838	0.695254		-4.06245	-2.79513					2.05917	-0.919649
7.81644	-6.25019		-3.2218	1.7776		-15.3784	5.95402		0.55005	-1.42824		-26.974	-0.834401		5.21378	-9.87499		-3.35813	0.110867		1.52645	-0.117336		-6.58959	-1.90245
1.47609	-0.823285		-0.6122	2.29303		-3.90157	24.093		2.87292	0.65467		-35.5131	2.15678		-0.578311	-1.65072		-5.02499	-0.225826		1.46555	-2.2965		-8.86442	-1.50938
-7.4696	13.9994		-4.48385	0.575347		-4.33111	-3.34383		-0.270679	0.556549		-27.925	2.04918		-0.464367	-4.94574		-0.00155619	3.0325		-0.13827	-0.590353		-4.73806	-0.634021
6.77441	-1.58852		-25.3157	11.794		-1.54769	2.87139		0.542297	-0.55806		-12.9192	4.23598		7.03135	-10.7341		2.19831	-0.879223		-0.0831852	1.73278		-29.3873	-6.8402
-5.53637	0.310453		8.28924	-0.919247		-4.27457	2.27758		1.9112	-2.36663		-28.0928	-1.84164		3.1775	-7.52632		-0.615976	-6.83027		0.906493	-3.69463		4.24476	-11.344
-0.340831	1.92164		1.40341	3.78303		-1.59689	-2.95368		1.25769	0.0755752		-25.9245	0.795416		2.06256	-8.21635		-4.31938	-0.0984436		1.38153	-3.06125		0.00800808	-1.25551
2.71568	-1.11159		-3.01352	4.08114		-6.8539	9.01639		2.22143	0.0728377		4.3177	-3.54201		-5.09573	-2.20705		6.16437	-9.95179		0.383514	4.61788		-1.11704	1.15967
2.12307	-0.913222		-1.85616	4.44085		-5.20267	-1.35482		-2.2496	-1.79585		-21.6178	6.73516		-3.08033	-1.40713		-0.0482728	-3.49007		-1.68657	-1.5431		-1.15038	5.80212
5.92479	-2.66698		7.18593	-0.319939		1.27558	-2.87799		0.904732	1.05171		-25.9258	-5.25448		-5.38612	-1.22111		-0.761497	-3.91192		1.57264	0.508523		0.230358	4.60889
4.3194	-2.36078		2.67947	0.863756		-3.41716	1.22952		0.849798	-1.31718		-6.87362	-19.9458		1.10636	-3.14634		-0.466106	-1.365		-2.07328	-2.55439		-7.18606	0.66202
2.28225	-1.21175		5.46042	0.538692		-6.29765	7.77981		3.33067	-2.13695		-2.47877	-14.411		4.71752	-4.79374		-5.37159	3.49253		-3.0202	-5.43082		23.5751	-7.40831
4.74717	-3.79421		-2.85642	2.00382		-3.83484	10.9932		5.4785	0.195549		-31.9108	-4.56112		-1.02176	-1.66597		-3.17276	-1.47399		0.822425	-0.422891		-3.59922	-6.84842
1.00177	2.82475		9.63553	0.42351		-2.08336	3.33669		1.14602	0.182722		-8.69363	1.89522		-1.4563	-2.82432		0.249595	-3.48969		0.691293	-1.24487		14.8178	-9.41742
5.68091	-1.7633		-0.575279	0.905893		3.02361	-5.14947		1.6488	-0.51286		-29.5275	-0.300164		-7.74906	2.48363		-2.48641	-0.110205		0.625045	-2.16301		-28.8307	-2.87892
5.52911	-2.18412		6.71583	3.86235		0.776605	9.93205		2.81329	-2.71347		-22.3154	-17.2386		-2.70877	-0.214536		-0.36861	-5.80599		-0.426326	1.90261		4.62564	-2.35496
-6.23153	0.0769049		1.94249	3.06271		-6.5903	3.56054		-0.288857	1.0794		8.88137	9.4528		1.55011	-2.61187		-2.56426	3.09293		1.3006	2.16389		-1.75928	-2.34299
10.1076	-7.62831		0.650465	2.20659		-2.75444	-0.616329		1.72845	-0.0360906		1.41614	-17.5675		-10.727	3.50157		-1.03205	0.958076		1.28566	2.24356		-0.529276	-1.70237
4.98059	-2.88329		5.3871	1.09502		-9.58318	31.1153		3.81693	-1.55472		-4.0955	5.58185		-9.50905	-2.56619		-2.68639	0.297959		1.12127	-1.75024		1.66377	-2.05961
6.8674	-2.19636		4.80757	1.16764		-2.97141	0.527499		-0.18806	0.0596341		-4.55982	4.75526		-0.357004	-3.29317		-2.14139	-2.50703		-1.41596	0.155254		-0.0203096	-0.211925
7.76788	-5.49131		3.90945	1.36637		2.2019	-0.0231446		0.897261	-0.951636		15.117	-11.2605		2.97409	-7.81318		0.307873	-4.6099		1.35299	-1.07074		6.28538	-2.31782
3.2774	1.9446		11.0236	0.527413		1.83221	-6.48554		3.51861	-1.77516		1.78924	-17.9973		-3.80875	-6.59364		0.515764	-2.9956		3.40612	3.86491		0.37013	-3.3897
1.7993	1.78219		3.21213	2.91951		-0.224113	-2.76902		0.631554	-3.2176		-8.2704	-21.4996		6.76778	-8.53151		1.78029	-3.95664		-0.592141	1.62973		15.3451	-7.34347
0.990748	2.41303		-3.16498	2.87113		-7.39879	2.15243		1.36843	0.0264619		-8.3087	0.282265		-3.62339	-1.32507		3.20177	-5.87905		3.05453	-2.65764		6.97527	-14.0619
5.02022	-3.04612		5.24498	0.348646		-10.9909	4.94771		2.08133	-0.551914		-25.5411	-15.488		4.60065	-7.24536		0.656793	-2.52552		1.36333	0.442262		5.15613	-9.13499
3.59328	1.7565		-2.52119	3.50006		-15.3964	29.0389		2.8124	0.392809		-2.27838	-18.0668		-6.93342	2.78794		-2.51851	2.40714		-0.53192	-5.34184		14.1065	-10.2569
1.75919	2.20179		-8.1163	3.9059		-3.5348	-2.29698		-1.87123	-1.53001		3.71105	2.7018		-2.77788	-5.89072		-1.33537	0.884287					8.79244	-13.867
3.43426	1.98182		4.00634	-0.284079		-5.73425	-0.52609		2.69016	-1.33525		-22.6069	4.33005		-2.90264	-0.86073		-4.04017	-0.548367		Sample	8		11.7362	-7.28247
0.54689	3.83616		4.2652	1.59698		-4.9775	11.2737		-2.36744	-2.87401		-7.88172	-16.8714		-4.41948	2.73094		0.173788	-1.89119		Section	10		8.1117	-4.83373
8.69716	-7.074		15.9457	-4.25155		-3.02776	-1.93441		-1.42954	-2.72268		-26.3235	3.2991		-3.43607	-2.96081		-4.39975	0.716593		6.77092	8.16208		10.5755	-8.82401
-3.48796	12.6606		-0.658736	3.01327		-0.216235	-5.25804		2.70384	-2.23186		-9.47022	-18.5542		-8.32705	-0.554507		-3.51166	2.20514		-11.7138	3.35739		16.8572	-10.8375
2.10976	-1.46291		-0.666237	2.43067		-3.71541	21.6692		2.44566	-1.65591		0.724734	4.09598		5.87435	-6.52399		-0.488765	0.387212		1.28821	0.731526		6.33825	-1.80528
8.55665	-4.28289		-2.82453	3.37408		-0.536885	-1.7057		3.9295	-1.80291		0.142545	-14.5962		-3.29564	-0.840441		0.180782	-0.462051		-10.3668	-25.484		6.52554	-0.64784
3.41315	-2.03854		10.1818	1.92394		-4.83378	1.73853		-0.126934	0.266955		11.1262	-7.60503		-0.0491992	-2.36062		-2.57262	-0.607766		-6.60033	-22.5301		5.63674	-2.17679
4.39494	-2.38899		-0.848519	0.938857		-3.53265	-3.23361		4.3826	-1.6409		-29.491	-12.1987		-3.62301	0.851872		4.0223	-7.46833		-14.2783	4.87737		4.75016	-3.32041
2.33996	0.0498932		-2.16483	1.81621		-4.83554	-1.93385		1.47309	0.079573		1.24001	-16.8832		1.98415	-2.53515		-0.234674	-2.6104		7.51137	7.76194		3.30968	-1.58234
-1.35136	3.63598		4.4814	1.16737		-2.1953	-1.20779		0.677504	-1.13192		5.79925	-3.22088		1.78848	-2.33005		-2.62617	-2.37209		4.12497	4.06169		9.27882	-0.588875
-3.54524	2.55407		-1.25246	2.97873		-0.931658	-2.71114		2.72757	0.326036		6.52888	6.43298		-0.893644	-1.86847		-4.67153	1.62715		15.1001	3.83292		3.10437	-8.14606
7.57766	-3.91881		2.14442	2.87606		-3.56598	19.8438		3.94493	-4.38298		-5.50548	-19.5724		1.60501	-2.94257		-5.84701	-2.53808		1.26093	4.40421		5.1589	-3.74332
2.96824	0.946805		-4.25552	2.2508		-1.28791	-0.852649		1.87293	0.0147759		-28.289	-1.28437		-10.0726	2.0366		0.998667	-1.15697		-15.243	4.09286		6.72775	-6.38216
2.39862	1.04143		4.19487	3.93349		2.97037	-5.92779		-0.0953368	0.564802		0.501067	-24.4627		2.206	-3.50763		-3.01995	-1.83215		4.43113	6.81237		2.49733	-5.46171
3.59785	-3.86839		-3.43034	3.42839		-5.41215	-1.50945		2.65414	-0.489639		-23.5091	3.54166		5.66297	-5.98973		0.722907	-2.03503		-4.35326	-20.0728		2.90031	-2.14031
3.09444	-1.98795		6.6966	-0.628014		-5.61739	-1.17516		2.14892	-2.06097		2.79228	6.9929		-3.79982	0.749579		-0.329981	-2.67929		-20.4126	-21.7032		5.91909	-7.46495
2.54376	3.14999		8.30583	-13.2372		-10.934	6.80756		-2.88656	-1.19996		-27.4762	1.91792		-2.69772	-11.0133		-4.27622	4.53788		4.16342	1.20679		8.1821	-1.20473
5.02047	-3.89999		7.58496	1.415		-0.130873	-2.79089		3.8544	-1.35004		-28.1506	-2.78251		4.78297	-3.71293		0.256085	-1.65612		2.10501	-2.63369		6.2183	-1.98628
0.483215	-0.314045		5.62025	0.220141		-4.14323	0.43081		-0.434837	1.21032		-1.58852	0.140404		3.27767	-8.60026		-4.0271	-3.17442		7.51796	-13.2947		4.18474	-1.35345
4.1198	-1.08847		-4.89032	2.65245		2.10849	-1.5795		1.00836	0.00153204		-3.55609	-3.79869		5.20938	-7.37705		-3.03126	2.30117		-0.662661	-2.67288		2.85188	-0.523607
-1.37872	3.59282		9.31497	-0.467778		3.67021	-4.21333		1.19398	-0.212374		7.95717	5.96331		7.26914	-5.83176		-3.63978	-1.93662		-23.5512	-6.18095		5.9965	1.05214
2.94802	0.623106		4.67009	0.879255		-3.94405	0.319017		-1.29434	-0.56683		-0.733613	4.11735		1.20823	-1.65002		-3.55856	1.27596		-6.74489	1.56699		2.83542	1.09147
-2.45568	0.220153		-3.19691	4.90238		-4.10438	1.78677		-2.66821	0.0253573		-30.6657	3.40377		5.5694	-5.5		-0.981608	-4.22199		3.81546	8.9301		4.02871	1.78386
-1.5829	3.55267		-1.47703	1.75784		-3.32557	-3.1965		0.295029	1.0236		0.573946	-18.9033		2.97734	-3.50616		-2.52319	2.99865		-29.8614	-9.15684		2.56827	-0.299201
4.3472	-2.81911		1.89497	0.164346		-0.724679	2.5578		3.20726	-1.2546		-25.2359	9.01868		-5.99643	-0.818447		-4.63053	4.13057		-8.56273	9.4543		1.54398	0.918658
3.54953	-1.29168		-0.555688	2.71346		2.17766	-3.79511		-0.478128	-0.697953		7.47237	-10.3663		-0.13572	-2.95709		-0.237561	-4.01414		4.5467	10.4437		3.79854	-1.19285
2.76701	0.44472		4.03143	2.30012		-1.5064	14.9268		1.77463	-0.477702		-10.0907	-18.2345		-0.924834	0.697008		0.735665	-3.05963		-24.9305	-4.97073		6.13775	-0.490312
9.0434	-4.37198		11.162	-1.99831		-8.09223	15.7303		1.47754	-0.955875		-30.619	0.704486		-4.71582	1.19581		1.18905	-2.40645		2.6618	8.22238		5.73917	3.28896
9.44784	-5.34602		11.1542	-3.56655		-0.735546	-3.18565		-0.292697	1.33376		0.467723	-19.2219		-2.69892	0.152598		-5.61553	0.683669		6.34744	7.91675		5.67654	1.22861
8.35155	-3.52791		8.68721	0.98219		-8.9136	7.56944		0.249397	0.529518		-2.15951	4.81798		-9.896	-0.0978397		-0.725645	-3.04146		-3.59021	-0.239808		0.843147	3.12185
7.66096	-2.53625		4.03607	0.340314		-10.4236	15.0434								-3.24695	-0.414998		0.151565	-1.64582		3.12593	-0.242295		2.4713	1.29091
4.18419	-3.29075		2.3571	-0.503298		-1.4725	-1.53996		Sample	4					-2.75843	-1.15138		-1.38714	-0.820873		15.4703	3.91223		4.52205	1.94378
-1.69292	3.31154		0.420731	1.58791		-5.11872	-2.18384		Section	10					4.16127	-7.49456		-2.56765	-0.10862		5.62123	8.18009		4.83588	2.1787
9.29206	-7.32031		3.44889	-0.11346		-0.438806	13.6841		-1.11093	-1.19378					-10.2936	4.40173		-5.25022	2.37334		-1.47512	0.206989		3.62086	0.14427
-5.51641	-0.650685		0.875245	4.0282		-14.5581	-0.5962		-1.01233	1.09148					-9.33891	4.07335		-1.8611	-0.94865		-32.0067	-13.7205		0.971529	0.372585
0.0963552	4.35921		-3.08266	4.63769		-7.39098	12.3561		-1.42835	-1.71214					-0.26547	-9.79416		0.24277	-2.97889		1.16087	-0.855535		-4.31244	-5.02436
6.53235	-2.24407		6.32003	-0.985542		-2.73355	-0.47934		-1.19253	1.89444					-0.54708	-2.48496		0.589652	-1.41194		4.75507	1.63026		-4.0367	-3.04524
2.75437	0.00979445		-0.599102	2.02656		-2.59679	0.140189		-0.056866	-2.13202					2.69411	-11.6383		-5.02634	-0.504572		11.8753	6.68419		2.54656	-8.49261
-0.62894	3.25686		5.76309	-0.500037		-3.61113	-1.68755		-1.69795	1.41434					-9.14474	-0.732982		-2.34541	-1.88478		5.05173	7.26573		-5.49394	0.358936
-2.25803	3.71477		-2.94703	3.53162		-5.33921	12.4218		3.60872	-5.24428					-0.0995239	-1.18505		0.703255	1.59223		1.11071	-17.0958		-1.00133	-2.18005
-5.39488	-0.541943		-0.0734871	3.34395		-4.98111	0.604065		-0.346721	-0.692418					0.719199	-2.63442		-3.58168	9.07441		-22.0417	-4.78433		0.00558576	-1.1776
0.27254	2.78823		2.14106	-0.535259		-4.35382	3.41056		-1.70429	-1.7497					0.6438	-3.39583		0.340245	-1.57104		-26.267	-6.12983		-4.42311	0.851788
-2.0462	3.92592		3.96743	0.533532		-5.84497	12.7831		-2.51872	1.96161					1.63903	-7.52546		0.158648	-4.01161		2.13085	-1.36055		4.23588	-0.132835
5.84709	-2.35778		1.88047	0.52936		-5.64105	3.71011		-0.984473	2.89239					5.55263	-6.39407		-5.16762	-1.6033		5.05511	5.3246		3.47329	-2.78622
1.12015	2.84108		6.2762	-0.456865		-14.2129	5.26678		-1.62634	-1.01333					-0.654455	-7.00999		-2.19171	-0.897029		-0.558822	-3.9904		5.27025	-1.96852
3.11225	0.91169		-3.04525	1.76343		1.16221	-5.53055		-1.44527	3.1564					-7.31919	2.57479		-2.27674	0.728615		4.80105	-8.15467		1.34721	-0.172182
2.96492	0.289231		4.2855	0.829651		-3.99135	-0.890899		0.489314	2.15148					3.91066	-8.90564					-24.3594	-7.40589		5.62608	-0.452194
1.46094	-1.39656		-3.89272	0.409968		-2.83205	-4.79698		-0.313894	-0.0336958					-5.54893	-6.54171		Sample	7		-20.8262	-2.89776		5.51673	2.14917
2.04845	1.38593		1.69742	1.99277		-3.57223	-0.997349		-0.772908	0.808787					0.52221	-4.08162		Section	10		-4.4419	5.01493		4.60237	1.09487
2.36841	0.258121		-2.08073	3.70849		-9.85613	9.37315		-1.57994	0.552275					-3.06049	-0.780695		2.3155	-1.00908		5.89644	8.56167		4.16534	-1.608
0.150037	1.679		1.10049	0.772135		1.87541	-3.66282		-0.87501	3.22433					-9.49639	1.7331		5.33544	-5.67513		0.465494	1.17463		0.151007	1.36264
-5.59724	0.2962		4.57918	1.47261		-4.31888	-0.0700512		-1.86539	0.706375					-1.99074	-5.24604		-3.95054	1.14288		-13.5114	-27.0056		3.83141	-1.14203
1.80937	2.8828		-4.93513	0.844127		-4.59741	-0.33433		-1.67114	1.13813					-5.5223	0.416332		-0.982559	-3.22435		-16.3903	-2.51123		1.01558	-1.1066
5.25377	-3.85425		-18.8066	7.99654		2.49281	-6.60256		0.535718	-2.3926					-6.60347	0.478284		-3.39157	-0.57468		-17.9799	-3.51369		-0.433122	-0.449221
-2.12179	2.67829		7.29104	1.38748		-3.82008	-0.631297		-0.000477665	3.83663					4.89702	-8.10364		-1.83309	-0.110671		1.25692	3.38998		-0.821121	2.65132
-1.26159	3.44479					-2.95631	-3.02851		0.440952	-0.932076					-2.84378	-1.49493		-4.54603	-0.75171		-19.0194	3.57964		-10.8202	11.0076
6.63668	-4.17322		Sample	2		-1.82519	-3.10724		-1.67693	1.01628					-6.07595	3.39512		-1.28597	-3.1452		4.40246	-13.2698		-1.0533	1.70593
3.74282	-2.74278		Section	10		-2.52746	0.380606		-1.07393	0.20519					0.849451	-2.05775		-5.60132	0.52649		6.09401	-2.13162		-4.36104	4.474
2.88471	-2.45141		1.77989	2.56114					0.343578	2.68552					-3.07721	-1.60531		-3.26745	2.07342		9.13067	6.14621		1.22172	-0.547225
9.30694	-6.99429		4.29937	-3.93366		Sample	3		-1.08475	0.124041					-0.438179	-2.17218		8.45462	-6.241		-4.57356	3.73292		-3.71725	-0.972648
9.19297	-4.61617		4.63587	-9.19849		Section	10		0.466379	-2.90003					-0.130074	-6.86438		-8.91889	0.799086		-33.2972	-14.3185		-2.30837	-3.72031
7.87765	-1.95089		6.24136	-8.46706		-1.95618	-2.22845		-0.75131	-0.674123					-6.57251	0.646063		5.09919	-4.71332		5.75704	-0.755088		-1.77539	-2.95721
2.11153	0.0653591		5.25555	-7.70995		4.14684	0.137069		-1.14708	-1.87317					-2.69892	-0.960606		-5.38696	2.45681		-5.71701	2.2475		0.991503	-0.917993
3.16534	1.58521		3.54157	-1.14237		-3.14497	-1.39599		-0.634422	0.595691					3.40914	-9.12136		-5.20533	1.85173		-2.40779	-3.51798		0.562859	-1.29438
4.16124	-1.19044		1.62016	13.4389		2.44472	-1.61929		-0.949995	2.78123					-3.57854	0.221084		-2.61894	-2.58813		-11.5252	2.86551		2.40738	-2.47291
			5.53495	-9.90033		-0.411978	-2.80709		-0.303318	-6.0418					-1.38286	0.78953		1.51191	-1.66041		-0.799079	-4.47888		-2.73458	-1.50316
Sample	1		7.27337	-8.57742		1.1345	2.38828		-0.0927055	0.711682					1.12162	-5.77307		-3.26469	-0.763964		-0.692344	7.45399		1.57161	-0.0119073
Section	10		5.60982	-3.21938		-0.790278	-1.38873		-1.05731	1.6979					6.84343	-6.76556		6.53585	-2.4074		-8.21411	-25.4457
24.8781	0.0463573		1.67549	-1.50051		-0.366677	-2.77808		-0.220137	-1.12								0.33767	-3.94058		-14.939	-28.1296		Sample	9
16.0855	5.91238		0.166404	6.42328		1.58175	0.0959213		1.31111	-5.64584					Sample	6		4.48495	-2.45789		-6.62203	5.09218		Section	11
0.673354	20.4941		6.45178	-9.69832		3.39376	-0.682896		-1.16493	1.10119					Section	10		-1.76392	-3.77895		2.12694	1.55759		1.99296	-3.07687
-8.87816	20.6868		2.07092	-0.629322		-3.94633	-0.21932		-1.67564	3.7585					3.08591	2.45103		-1.53145	-2.92538		-16.8662	-28.8936		-0.89561	-0.428496
22.412	-21.0127		4.98838	-5.0101		-0.234972	1.42699		-1.13314	2.58523					4.28721	1.99135		1.38744	-1.89094		-0.784915	-5.50608		0.748289	-0.111203
8.12286	20.7411		-0.300245	9.50632		2.48656	-1.31811		-1.01099	1.25678					1.74922	2.83626		2.3781	-1.74867		-0.409514	-12.1303		3.56414	-1.97937
-6.28048	16.9478		1.99326	-2.54751		-0.623492	0.383925		-1.38616	2.45891					7.62774	3.60242		1.9768	-5.46813		8.07055	7.98854		-24.1735	2.73904
0.180246	21.8008		8.10717	-16.7575		4.89437	-0.0830342		-1.11799	-5.88564					3.88873	2.76764		2.92329	-2.4015		-15.1261	6.63625		-1.12819	-2.45767
-41.5739	24.2352		35.77	-14.7917		1.64204	-4.06767		-1.93258	-0.934129					-2.67703	2.80087		-3.83627	0.316017		0.160075	-0.0103193		1.05928	-1.62911
-4.99016	8.33543		3.81166	-3.52264		2.21603	-7.6554		-0.962002	-1.92547					6.50104	7.27162		1.49656	-1.98254		0.42448	9.69292		13.8915	-1.27694
-2.98324	10.2072		5.70559	-7.25113		0.574791	1.15986		5.00716	-1.002					-1.45644	1.7506		0.827653	-3.97821		1.3553	9.67643		15.7282	-1.28129
-5.88043	19.8075		1.18443	7.21538		1.08744	0.986971		0.845509	3.08313					-7.91029	2.5907		-9.16871	2.46838		-7.74927	-22.2642		9.89741	-2.87526
11.8982	9.11228		3.88636	-0.511676		-1.49217	-2.34685		-0.156172	0.965131					-5.13063	4.39011		-0.223406	0.312074		-30.7186	-8.56157		8.6657	-2.23523
-9.66029	25.2063		4.66823	-5.91972		3.72103	-2.09551		-0.703633	0.442825					-3.12853	-0.763095		-1.81715	-0.980316		-0.0742169	-18.1087		-1.72276	2.80702
19.6002	-21.4608		4.07677	1.45432		0.192609	-2.01216		-0.638782	-1.51954					5.98242	4.17872		3.58358	-6.80023		-25.1108	-4.48201		0.267874	-0.0148916
-7.18792	19.2858		-2.64843	5.97111		-0.305287	0.98444		-0.0635714	1.72177					3.46537	2.83568		-1.65678	-0.348879		7.83251	9.5068		-7.45297	-2.67298
-16.9821	-20.1926		7.85488	-7.78453		1.36432	-0.672159		-2.11186	-1.23576					3.38881	3.79133		6.7557	-3.79891		-29.6722	-19.7618		6.4801	1.91528
-41.2737	20.7738		1.31364	-2.22196		1.40072	0.570112		-0.453917	-3.60725					-2.72286	2.36366		0.00658949	-0.269666		9.18111	-14.9542		7.77008	-4.01788
-9.01984	26.5279		1.03745	8.86445		2.01523	-3.4887		-1.98274	2.17427					0.858757	0.386121		-0.513232	-0.871312		1.73182	-1.21628		2.76521	-4.88754
-2.56722	8.41954		-1.18661	3.86541		1.4298	-1.02297		0.839206	-2.7568					-6.20073	1.92479		-3.04567	-2.10704					4.82474	-4.39049
21.5064	1.89638		12.7327	-21.4476		0.756344	0.841403		-1.01217	2.43667					7.19859	2.30347		-2.85715	-1.33741		Sample	8		1.41445	0.0782351
-3.35885	22.0584		3.7452	-1.71929		0.960954	-0.289202		-1.1016	-0.965383					9.33593	2.14417		8.24608	-4.29682		Section	11		-3.33972	1.57771
-4.19171	9.61928		8.05275	-10.3306		3.52398	-1.03241		-1.97002	1.31163					1.62302	6.61456		2.03662	-3.80947		-1.32312	7.28751		-0.00120078	-4.42055
15.999	6.48989		5.52686	-7.60909		-1.82612	-2.3362		-2.05301	0.0977339					-0.289162	6.93372		1.97373	-0.818307		-23.9517	-1.62067		-8.182	0.904398
-9.77491	19.6217		2.21536	10.7246		1.20801	-2.28338		-0.56493	3.1289					-0.124879	0.528333		-1.49479	0.152424		0.5036	7.60035		5.07624	-4.37964
-4.88114	9.60168		7.21166	-12.5414		3.38438	-0.154997		-1.50616	1.12796					-6.5292	3.12308		-2.81404	-1.17551		-28.6941	2.16166		5.51561	-2.87192
-4.44057	19.0387		5.39506	-5.51706		2.01963	0.687727		0.143861	-5.01273					0.245439	1.28051		-3.74228	0.606221		-32.3842	2.7745		7.47811	-3.58895
-2.13377	21.6046		4.0427	-0.352433		11.4761	19.3969		-1.48495	0.804217					1.82594	3.62087		-7.03697	5.07417		-21.6169	-0.523929		11.5161	-2.43358
-2.01357	7.6579		4.58099	-4.88295		-0.699845	-2.8027		-0.700613	1.3225					3.54475	2.88721		-4.72052	-0.151319		-0.760311	6.73055		13.9876	-1.06852
2.31781	21.2412		2.28325	1.38994		1.04139	-3.6639		-2.20486	-1.88359					1.20274	-0.273398		0.92802	-4.48352		-7.32187	-4.10985		11.889	0.507176
-6.03874	10.4966		-0.149953	6.03865		-0.317019	0.623557		-0.0599072	-2.93271					-2.87733	0.918868		-5.48986	2.69535		-18.1515	-1.22715		11.2217	-2.10615
-6.04016	15.4819		6.27347	-12.0631		0.950625	-0.429958		-1.70578	3.54675					2.47091	3.34391		-5.19963	2.52822		-32.3557	15.9235		4.00641	-4.06532
-3.03536	9.53573		3.95774	-9.08722		2.52284	-1.52963		-0.757129	1.84727					5.96389	1.99798		1.32575	-1.47107		5.21375	27.7867		10.4387	-3.34712
-9.70092	24.3116		4.21458	-2.03393		-0.124359	-1.66582		-0.830121	2.26748					3.95541	2.32614		-0.680113	-6.41619		-6.12045	-1.15306		2.75911	-5.35477
4.53187	20.6817		0.602407	7.2262		2.23839	-0.737401		-1.87738	1.33033					6.16934	2.60758		-3.49665	0.217713		5.01266	5.36473		3.00609	-7.50128
-4.47339	9.75791		7.28647	-15.0977		-0.193313	-2.80024		1.61908	-6.51559					4.58728	0.50137		5.89857	-6.35541		-14.7128	-1.15035		4.325	-3.23185
-8.56066	25.371		5.93718	-4.36769		1.38582	1.17202		-0.731597	-3.8058					2.67621	3.91922		-1.63289	0.334561		1.84992	22.447		2.19536	-2.69005
20.5677	-16.5992		-7.08695	12.4843		0.525949	0.207124		1.12175	-2.28547					0.984879	2.52157		0.711588	-1.24275		-30.4514	27.157		2.79684	-2.93583
7.1475	-11.2883		7.26067	-7.68549		-0.105204	-0.720886		0.311625	-4.72936					4.14441	3.04864		-4.58458	2.19836		-34.2682	27.9609		1.61185	-5.10291
-7.58984	18.0437		2.7716	6.76505		0.390806	1.24727		-1.51796	1.95711					-3.56917	1.93436		-1.13695	-4.42242		-22.8291	11.379		1.63292	-4.71559
12.6848	-25.0267		0.896148	0.0820272		-2.28484	-1.98101		-0.245788	-0.0821329					7.02532	3.61901		8.60351	-3.44786		-13.5715	-2.28489		0.585011	-1.19995
3.6977	21.8685		1.43832	6.89726		-1.19154	-0.289084		-0.467309	2.7002					-6.15372	3.6783		5.92036	-4.05463		2.44683	22.5085		2.0142	-0.418195
15.1475	-24.0128		2.35501	-1.0364		-0.54192	-2.06834		-0.909186	1.7862					5.51359	1.72628		5.40341	-3.3822		2.50649	7.60605		1.11759	-1.6213
-4.34352	15.591		0.0962112	5.163		0.571961	-2.15065		-0.766222	-4.48016					-3.43469	1.85501		1.56541	-2.17289		-2.59778	5.65517		1.83033	-2.21312
-0.399813	21.6693		8.74013	-13.5362		-2.21474	-1.59113		-0.630858	1.53716					2.76731	0.688113		1.05249	-0.704978		-21.8265	2.67952		0.932797	4.17389
-3.73256	22.9742		7.50317	-11.1904		0.797421	-0.277034		-1.23787	0.372721					-8.07891	1.6448		-3.84843	3.49006		-2.55047	-1.03437		-0.48521	2.65075
30.3504	4.43821		1.89207	-15.0811		-2.28999	-2.91815		0.496876	0.325507					1.92235	1.55418		-6.13858	0.738016		-8.26485	9.3707		-0.738986	3.38156
-23.2886	-17.7168		3.51527	-1.00561		11.0469	-1.63743		-1.20147	1.28527					-1.17102	2.43182		6.21107	-2.15032		-0.543866	8.07885		-0.580455	-0.297663
-1.16811	18.0416		3.69993	-5.4593		1.58827	-1.37955		-0.320321	-2.65876					1.80227	1.38384		1.63822	-3.97817		-2.05599	12.2105		2.99156	0.857129
25.1736	-14.7823		9.88114	-15.7942		2.67834	-0.542899		0.0475598	2.11464					-8.32024	-0.318428		-6.94379	0.460154		-19.811	5.72232		0.527462	1.26959
-6.2382	18.4661		5.39056	-6.69897		-1.17661	0.0846513		-1.33526	-1.792					1.1751	2.11153		6.74022	-6.58101		-4.10423	1.83857		-2.68759	-3.50076
2.59334	22.3601		-0.732912	11.3658		0.307737	1.28119		-0.621635	-1.42217					8.65484	4.71351		-4.85068	-0.46517		-4.39634	4.24087		13.6187	-2.16954
21.5336	-20.0926		-0.0505981	9.91761		0.161503	0.0589987		-2.31714	1.24793					-4.25938	-0.318732		5.18318	-5.9979		-5.606	-1.95924		13.1716	-1.68058
0.0503742	15.0902		5.21221	-4.92586		2.19764	-0.332468		-1.13448	-0.314092					6.37422	1.77193		-2.60019	-1.9373		-0.730587	6.07278		-5.36129	-1.64773
-41.8829	24.8871		-11.1953	13.3489		3.69646	-1.02884		-0.671727	2.48598					-4.88406	-0.238953		-5.22907	-0.0702872		0.916543	4.78144		13.3753	0.598427
4.11694	-11.3316		5.32405	-5.96584		-1.54637	1.18619		-0.115392	0.687612					6.10084	2.72706		-1.03477	-1.01856		6.23356	27.7292		7.4926	-6.32366
-5.4753	18.2137		5.90384	-7.35364		-0.685139	-1.31987		-1.68402	1.98628					5.63498	2.6415		8.15975	-5.92618		-28.4978	9.88607		4.32126	-6.69592
4.28583	-21.7803		6.50728	-5.57702		-13.9711	-0.466029		-0.246801	4.27756					-5.9471	1.56898		-2.34338	-2.2466		-2.45655	2.6084		3.40136	-4.59919
-2.40948	5.56002		7.95016	-13.436		-0.781696	0.391317		-2.49238	-3.6961					-2.01318	-0.643082		7.4045	-6.22856		-2.84843	6.39561		8.13646	-5.22398
-11.0835	19.8227		6.21008	-7.20386		2.2977	1.87748		-0.900504	2.72404					2.74379	0.606576		5.28826	-4.07266		-28.4802	32.247		0.20113	-2.61744
-4.49422	18.0183		-0.300102	3.7265		1.33372	-0.167601		0.858234	-7.04387					-4.21303	-0.308527		-6.70495	2.18699		-35.1314	18.2329		2.83026	-4.64783
-40.5355	24.6459		33.5078	-9.85304		1.43844	0.526962		-0.922692	0.865503					0.733194	0.387578		-4.59427	1.02236		-22.699	3.44396		0.664023	0.109619
-4.18597	21.4044		5.71442	-8.03538		0.573721	0.421187		0.287438	-2.15506					2.21842	6.31895		5.14505	-7.33834		-20.9203	4.46954		-0.126062	-4.94856
8.77412	-26.0217		6.79856	-11.8917		-1.11841	-4.39347								-5.00714	-1.62829		5.41736	-6.74581		-30.358	30.0253		-2.57479	-3.20211
19.9081	-22.1559		3.27294	-3.53557		-0.757829	-1.24098		Sample	4					2.82448	2.9108		2.26725	-6.76308		-0.027744	10.3792		18.9882	1.4033
2.21821	22.7274		7.80606	-9.08283		2.2896	0.159226		Section	11					3.87913	5.28671		5.99612	-0.710587		-0.324546	12.3999		15.0972	-1.7192
14.1487	18.9563		11.7941	-19.4693		0.0370902	5.20254		-2.81283	0.324851					-9.64185	-2.03215		5.72508	-6.13721		-24.0285	12.703		0.24227	-7.47958
-39.78	-13.1969		10.235	-19.6003		-2.15878	-1.51141		0.451117	-0.270867					-3.70589	0.884352		2.02771	-2.17418		-32.915	20.7376		-1.87316	0.426783
14.1825	17.567		0.348396	-17.5787		-3.99164	8.48439		-1.49214	1.57435					4.71073	4.19317		-6.15502	0.198956		-29.6127	25.9412		-2.35347	-4.33823
-38.8993	25.0331		20.4431	-19.1324		0.797048	-1.78733		-1.40472	0.010255					-7.24967	0.312369		-3.5872	-1.76619		-6.86141	-1.06535		1.19098	0.799015
-5.63058	9.15089		8.57292	-8.25125		-0.325083	1.74469		-2.27808	-0.51419					-6.82159	-1.1968		0.999052	-4.40128		-14.0213	41.3989		3.40915	0.83481
-5.5859	8.24943		5.83923	-6.01729		-0.0592228	1.93482		-0.590925	-0.076769					2.59302	7.09652		2.35957	-3.97372		-32.75	18.4064		5.45286	-1.17057
-7.99178	23.5134		5.64383	-4.54963		-1.28119	1.01586		0.522832	1.05868					0.98328	0.672743		-5.97925	0.93488		-30.1861	32.9241		11.7405	3.53687
6.76836	-13.8224		6.55898	-1.8725		-1.15578	0.271086		-1.47278	-1.47997					-4.33395	1.8209		6.10753	-1.93927		-2.32458	8.43752		2.07732	-1.06276
16.2253	16.5755		4.82296	-10.3753		-0.310658	2.21885		-1.73616	0.90338					3.39894	1.23015		-3.29938	1.12115		-3.16363	0.585462		4.69685	1.96484
-4.55639	20.9841		3.99592	-2.77606		-2.54798	0.541629		-1.48295	0.95936					1.57583	4.45555					-0.374943	5.381		-1.58267	1.6734
5.4917	16.1544		5.19089	-7.76751		-0.383242	-0.858909		-3.08653	0.481385					4.44309	3.40571		Sample	7		-30.2564	31.5309		-0.394801	5.00725
7.45428	-11.463		3.82028	4.2003		2.85267	0.558656		-1.47771	0.203261					3.29591	3.0847		Section	11		-5.24314	0.910854		-0.0830339	3.64752
7.93829	-11.4782		3.79228	-3.69894		-3.89804	-0.136511		-2.1582	2.76544					6.02996	2.33239		1.30187	-0.722309		3.14353	11.2387		-0.219899	0.870523
-38.5792	22.2749		3.47115	-1.02258		0.764222	-0.174218		-2.1707	0.0318478					5.06358	4.03859		0.463383	1.20509		-13.0273	42.5735		0.844037	2.32125
-4.46442	5.30683		4.03311	-2.64897		-1.62649	-3.63513		-1.97442	1.2251					-3.80985	5.43584		3.58671	-1.42307		-34.2469	21.913		7.44823	2.77114
2.252	-10.6812		-1.50342	7.4232		0.916367	-0.33208		-1.07545	0.564879					5.01625	3.0094		-1.83131	2.38465		-0.984442	7.62309		1.90531	6.43003
-6.93445	9.60144		2.65591	-5.38847		0.132382	-1.82059		-0.967368	1.66002					-6.46111	2.24366		2.71883	1.97655		0.819421	8.40384		-2.61308	-1.82275
18.0128	8.47919		4.63247	-5.63132		-0.86841	-0.522138		-4.21849	-2.30044					-0.0370727	2.42316		1.53326	2.70236		0.64838	8.05648		2.43265	0.641304
-42.5958	21.3956					1.00328	-2.69203		-2.48037	0.370789					6.26924	2.93298		2.55664	-0.385018		-14.4316	41.3083		9.56349	1.00872
-0.729838	-20.9442		Sample	2		0.457204	-1.36445		-0.627142	1.576					-8.81654	1.93884		1.48442	0.154086		-29.8503	27.5297		1.41681	2.83104
-8.84515	19.2051		Section	11		2.48484	-2.24065		-2.40908	0.695138					7.47141	2.30458		2.87473	2.07081		-28.1679	4.09262		-1.2451	0.454075
9.34805	-4.77364		0.114341	5.57161		1.45585	0.894954		-1.19457	2.13661					4.36086	2.69487		-2.44468	2.16679		2.79459	4.99257		0.346059	0.745422
24.6411	-23.9591		-0.433316	5.21385					0.402061	1.00821					-4.48149	0.891468		1.80295	0.373068		-8.02052	2.67194		3.34066	0.806595
-43.001	21.5337		-0.393342	3.50439		Sample	3		-1.2032	-2.80493					-9.76564	1.74116		-2.32349	0.426448		-18.4745	-1.68615		0.298163	1.30654
9.2304	-4.72052		0.465944	2.87778		Section	11		-2.63866	0.465757					-8.15831	-1.79811		0.793665	0.844708		-18.1291	-1.86707		1.03399	0.0466052
7.16949	-10.8182		2.51718	-7.64533		-5.25462	-3.11146		-1.22803	-0.355113					-1.39218	1.65565		3.25109	3.35664		-4.7445	4.86179		-2.22671	1.18691
-3.53305	9.95883		-3.54218	-2.88666		14.3276	-0.215185		-2.33895	-1.28116					-6.69407	-0.527141		2.66472	-0.468106		7.29242	18.8639		0.509861	4.78482
			3.2988	3.68422		13.2712	-1.66892		-3.26703	0.2307					-0.91341	-1.72193		2.60047	0.48418		-21.6226	9.52487
Sample	1		1.49983	-3.37446		3.61943	-1.36678		-0.519278	-0.672427					0.0043056	2.68695		0.91566	0.66357		-23.9105	18.5851
Section	11		-6.04303	-4.61023		4.42141	-3.93346		-1.94349	-0.58752					6.61705	5.49989		0.0851703	0.161305		3.05993	22.1188
-9.01691	-1.30927		0.0923568	-3.10377		4.58056	-1.09571		-0.205842	1.26544					-2.44497	2.28966		-1.03528	3.27143		-21.0423	3.15236
10.9361	-13.6694		-1.21181	5.11314		-8.01365	3.23511		-2.69342	-1.04469					-0.804127	2.887		3.32996	1.30964		-8.15355	-3.09926
-8.47346	-0.317087		-2.48632	-4.45058		-0.279348	1.14627		9.3323	8.53075								-2.10789	-2.814		-22.4053	11.327
-8.09036	-0.50763		-0.295466	4.11615		14.651	-0.474015		2.29259	0.266707					Sample	6		1.76526	-0.584839		-12.9126	40.6612
-7.76256	-1.13188		0.411419	0.584566		-1.26462	2.09554		-0.921367	-0.952267					Section	11		-2.34969	-1.04922		-5.37667	10.7419
8.41661	-3.76002		3.81407	-0.55724		-2.15104	-4.72374		-1.8821	1.74395					-14.6354	19.2309		0.21414	3.27166		-2.18691	3.89456
-8.78106	1.64487		-1.40724	-4.40743		-11.6612	0.25922		-2.9666	-1.51502					-7.75942	15.5097		0.690163	-0.632549		-4.2346	6.88062
-7.086	2.04914		-0.471495	-2.33289		2.31035	-4.21912		-0.382264	-0.0291348					-9.81246	1.98897		0.715897	0.355477		2.31433	23.7087
-9.55255	-3.24585		3.94365	-4.13844		-5.39785	3.17384		-1.27544	-1.23811					-16.1491	11.9721		1.46284	0.528005		-2.4932	9.78557
-5.63199	4.10464		4.15983	-4.26638		-9.2129	2.79036		0.460009	0.750236					3.0103	-18.6721		-0.832128	0.0280759		-28.4337	25.9953
-6.95999	0.110019		-0.0178421	-1.93868		18.1262	2.20122		-2.21439	-2.09234					-11.5726	10.9927		-1.11884	1.24315		-3.23169	-3.18816
8.34852	-3.69632		1.75341	-2.00633		15.2424	-0.761623		-0.00186778	2.17781					7.8721	-16.8524		1.6601	0.234634
-1.56924	-2.09638		-1.19024	-3.67941		-13.8385	-1.96627		-1.12093	1.88454					5.18855	-18.4039		3.11338	1.79093		Sample	8
5.6681	0.801759		0.67721	-0.522531		-0.343724	-7.39525		-2.36863	0.148242					2.97619	-18.4613		0.288013	2.0123		Section	12
-8.75471	-0.868359		-2.80226	5.36497		2.7606	-2.36203		0.0979439	1.15597					5.97333	-13.3947		2.38907	0.560364		-0.0995619	-1.09539
-7.53004	0.44269		2.76273	5.90534		5.34451	-1.75485		-2.3688	2.13393					-1.49327	8.983		0.933408	0.390774		4.62739	-0.360685
-9.35936	1.61644		-0.63276	2.63388		10.114	-1.81588		-2.45729	1.06543					-12.8488	19.9383		3.06214	2.2104		2.07781	0.0285022
-8.99504	-3.5144		1.0083	10.0125		-2.24827	1.14363		-1.2184	-2.70138					5.10081	-2.07728		-1.23548	1.27394		0.701231	-0.2637
-6.25253	1.61588		1.10558	4.46387		20.1381	-5.34528		-1.82016	2.1524					3.91982	-10.9338		1.83076	-0.372142		-1.01833	-3.40755
-9.45788	-0.813259		-2.40511	-2.53188		15.9875	0.918326		-0.500448	-0.37355					3.82658	2.52007		0.670177	2.68158		2.07162	0.511291
-11.4072	-4.33559		-2.25515	-0.858482		1.54228	-9.06754		0.36263	-0.0368907					-13.0946	3.22779		2.49838	1.86681		-2.84314	0.377962
-9.36666	-2.15551		0.144873	0.189905		-2.79956	0.797518		-1.93451	-0.095572					4.65354	-8.69127		3.76793	1.11511		3.51882	0.478073
-8.2558	0.476205		-0.882629	-4.53738		7.79461	0.775095		-0.372746	1.73854					-15.8009	15.3494		-0.982752	3.99949		1.6554	0.646036
3.57157	-2.31606		-2.31845	4.6479		-10.8075	-1.33039		-1.54667	-0.500468					-10.3377	1.78695		0.833061	0.0941805		-3.73506	-3.32268
6.9469	-8.77462		-1.71012	-1.15007		3.81203	-6.47722		-2.25469	-2.70691					5.75068	-9.34457		-0.816776	-0.321251		-1.44536	0.396635
-3.36319	0.724067		-0.43666	4.44305		11.1963	-6.34846		-0.611707	1.45525					-5.3924	18.9526		2.72692	3.18707		2.60317	0.213929
-4.24597	0.725489		0.89339	-3.30237		-8.21829	2.4959		-1.33749	0.282761					-12.301	6.88162		2.75614	4.24596		-0.973346	-4.27626
-5.9079	3.23624		2.3499	7.17919		-11.421	-1.58113		-1.16264	1.75161					-2.38516	5.76362		-2.58401	3.80816		-0.274519	0.475402
-0.35344	-13.0416		-0.103032	-1.24117		-7.10467	1.76809		-2.06688	0.51355					-11.6802	10.6736		2.76222	0.418257		0.606529	0.00922143
-7.0507	-1.68672		-0.760751	3.36551		14.3393	0.164118		-1.53883	-0.636025					6.558	-11.0304		2.71172	1.37466		0.7172	-1.40279
-1.22217	-9.94281		0.345494	-1.66236		2.22725	-2.30107		0.0222544	0.311255					-12.24	13.25		0.47746	2.96902		-1.20183	1.40145
-7.51464	0.565805		0.448815	-2.97432		-10.8768	3.97732		-1.63686	0.612964					13.3198	-12.8132		2.45002	2.60672		1.89708	-2.06322
-7.82506	0.327894		2.85493	5.11124		14.8625	0.597322		-2.21718	2.19694					-2.6305	-2.07323		-9.36947	3.25263		0.988792	1.23981
-8.73436	-1.99007		-1.40746	7.62276		6.43688	-3.61456		-3.52871	-1.31026					-12.457	18.7221		2.98594	0.247512		3.30962	2.5966
-10.3697	-5.736		-1.82554	-4.06656		-15.3695	-1.53549		-1.25466	-1.03831					-2.10059	-2.09602		-1.7766	1.44411		2.28205	-2.52082
-6.18961	2.33428		-0.216713	-0.457843		3.55456	-1.10058		-1.50913	2.18798					-18.1011	11.8469		2.44414	1.72039		3.85598	0.758063
-9.12502	-0.274886		-0.56631	2.42052		8.0061	-4.57471		1.27279	0.269574					5.14048	-16.8161		4.03696	2.37968		2.29365	-0.598528
6.92308	-10.0065		-0.424469	0.42325		6.66791	-0.565865		-1.3333	0.726196					-11.8536	8.71858		3.27145	-0.0706768		0.471991	2.25929
-1.31064	-1.58598		-0.668692	3.13373		-7.95787	3.17986		0.81323	0.00757106					-3.44846	9.15584		3.34241	-0.276705		0.0372184	0.722554
-7.00638	0.179009		0.502075	-2.37179		5.57402	-0.917678		-2.11769	1.2284					-5.00872	-3.1426		1.41492	-1.45847		-1.99444	0.790395
-8.66905	-2.38182		-2.23181	8.04861		-16.116	3.45239		-1.90367	1.42471					-12.2893	18.0919		4.59797	0.328731		2.07198	3.13727
-6.77066	-3.65934		-1.19876	-2.93293		11.3919	1.85575		-3.78647	6.48945					-10.4865	1.42955		2.31238	0.634222		0.953714	0.402758
-8.0204	-1.78182		-2.33482	-3.23942		-9.15677	3.71685		-2.1111	2.39681					3.96176	-3.31224		1.59209	1.53447		-0.102409	-1.64291
-11.779	-4.88875		-1.09937	2.37733		9.44522	-0.385826		-2.59065	0.865471					-4.16179	16.9675		0.921301	0.966922		-2.30856	-5.93179
-7.32333	-1.14898		-6.7148	2.07924		-8.47696	2.02114		-1.06133	0.618783					5.26134	-7.8178		-0.132342	1.66886		2.40216	0.220011
-8.6495	-2.08519		-1.42234	-2.60296		11.0699	-6.11424		-1.55404	-0.569567					7.12518	-6.39101		1.71463	3.01341		-3.40977	-2.39889
-9.83598	-3.69167		-1.88836	0.557114		-9.14431	0.710714		0.792513	-0.646179					-2.95766	-0.938109		2.4695	1.85404		-0.125791	1.55231
-1.69452	-0.575104		-5.03528	-4.45628		7.05261	-2.64079		-0.477532	1.3798					-13.5087	17.4541		2.3796	-0.456498		-1.18224	-0.244246
-9.44383	-1.66546		-6.1275	0.0556875		9.35788	-0.0295837		-2.70287	-0.522598					-16.1874	11.4965		-2.71707	0.667177		-5.42144	0.264313
-8.55487	-0.987428		-1.15379	-3.90808		11.7439	-2.14854		2.5028	-0.693843					4.71139	10.6761		-6.39271	1.17809		1.76795	-0.604444
-5.0845	5.69687		-0.757621	-1.67187		7.27586	-1.40975		-2.56029	-0.970288					-3.72944	-0.564842		0.646273	1.08039		-0.782429	2.08185
-2.56918	-3.19426		2.99819	-3.83834		-9.2663	4.62629		-1.8249	1.08549					-1.5908	-2.19513		2.56768	0.493375		-2.02793	-5.66157
7.05284	-12.8154		-5.35069	3.35949		14.5795	-7.65725		-1.07586	1.84371					-13.2518	15.3181		3.7119	-5.29448		1.14023	0.245682
-11.5798	-5.91229		-1.42058	3.80637		12.5323	-2.002		-1.13679	0.650191					-12.7377	18.9045		1.62396	2.61907		2.16472	-0.485994
-11.2623	-4.09131		-1.70603	7.46972		15.4959	2.36006		-2.08269	1.23999					-4.90759	-2.2333		1.3528	-0.0686302		4.08158	1.54514
5.25359	-5.11246		-1.79689	-4.4557		3.33518	-5.46811		-0.351978	-0.395695					0.572799	-18.7205		2.76839	-0.860341		1.56345	1.56316
-7.93952	0.250675		-1.70093	-1.68884		-7.7423	1.71231		-2.07207	0.234929					4.72184	-1.40286		3.54074	-0.0282018		-0.00975253	-2.16462
-8.09449	-2.28795		-1.93474	-5.0499		-9.59231	-0.168724		3.2973	1.44394					-5.2164	-4.17817		1.85023	1.36557		2.41509	-0.0570757
-11.3471	-3.63021		2.37374	6.5171		-15.1333	2.70344		-2.23589	0.566613					-8.60135	-5.53423		0.218603	1.42941		2.38202	-0.859718
-3.34745	-0.543639		-2.98055	-2.03931		7.98109	0.13694		3.13749	1.76289					-5.90739	-1.80325		2.40265	0.450173		2.88805	1.49684
-9.22826	-4.92558		4.03091	1.05724		14.3402	-0.0670359		-1.1777	0.998762					6.58875	-15.6262		0.3078	0.357456		0.303779	1.34561
-3.81772	-2.32849		3.70594	6.08829		-14.5461	5.11432		-0.583594	0.926646					6.1674	-19.6		0.750982	1.71592		-2.87081	-7.98382
-2.46574	2.08899		-2.53615	-1.5555		0.0236101	-1.78818		-1.41808	0.181019					3.92016	3.56227		1.47272	0.347112		-2.97305	-0.571637
-9.75031	-3.8683		0.471847	-1.18878		-8.22735	2.94388		-2.96131	0.381755					-16.4486	18.4795		0.82564	1.61011		3.47566	0.254771
-7.70092	-3.9128		4.03995	6.30066		-15.5404	2.88558		0.092413	1.22542					-0.525357	-20.6525		0.14107	-0.889459		0.487221	-1.09991
12.598	5.20841		-6.06719	-3.5522		11.8076	-0.14156		-8.00612	1.30084					-9.36025	5.9479		1.8287	-0.438116		2.13844	-0.753734
0.163275	-3.94136		-1.50187	4.68106		8.1102	0.345857		-0.534249	1.57551					6.44708	-10.4507		-1.29933	1.61628		-1.08537	0.428162
-11.2359	-4.44071		1.64891	5.9857		-12.2247	-2.50592								-7.72795	3.55489		-1.27771	2.18925		0.456278	-0.762387
-7.1966	0.51558		-1.44972	2.48382		-1.38067	-2.05806		Sample	4					-10.9956	-0.742498		-2.50675	0.844424		-0.250675	1.00086
6.28457	-4.2962		3.06506	4.86074		-15.9627	1.50894		Section	12					-5.9108	-1.03214		2.33487	0.0952857		4.62042	0.825407
-2.8611	-2.24803		-0.820688	3.48549		-9.73318	4.25091		10.3306	-10.3866					-21.8315	4.34744		1.97342	0.279848		-2.82953	-3.19216
-3.21533	-0.958415		-1.62839	0.163611		-4.03032	-2.16697		-1.35785	3.80163					-14.5383	18.8557		0.593937	1.27007		0.768258	2.06111
7.54662	-7.27998		-0.0576769	-1.504		-3.71418	0.773831		5.40267	2.05815					-12.4178	9.03014		2.47766	1.92829		0.759057	-2.03116
2.37535	-5.45914		-0.872983	6.7504		3.20484	-9.6026		9.01089	-3.07208					-7.56927	2.03897		1.13229	-0.0758296		2.62054	-0.233547
0.108479	1.01902		-1.48027	3.79762		-7.50804	3.47937		2.37642	2.69846					-15.7879	9.91391		-0.269561	2.30468		0.0844184	-0.587317
-10.1621	-2.75879		-2.73473	-4.58792		-0.046231	-2.83871		-2.93698	-1.61824					5.15272	0.343706		0.60349	0.624725		3.49638	0.0342317
-7.88848	2.3267		-0.354852	4.52235		-0.45802	-7.06998		-1.09451	-0.152734					-3.15274	15.0521		-0.548076	-0.266707		2.98758	-0.0335761
-9.85317	-3.9686		4.02494	20.2394		0.869968	2.55051		-4.01398	1.76561					-8.60917	-0.749829		1.84835	0.836546		2.66018	2.46825
-1.64536	-2.25428		-0.351638	3.28353		21.2602	-8.68442		2.13752	0.685151					-5.72666	7.94188		1.52942	-0.443722		3.37285	2.29256
-8.19299	-0.105824		-6.14462	-3.25975		11.5808	1.02492		-1.55106	4.03074					8.46277	-12.8854					2.10967	1.26273
-7.1689	0.19022		-1.82807	-4.3669		-4.88997	-5.32497		0.473018	3.77609					4.6766	-1.32479		Sample	7		0.337388	-3.58548
-7.57586	0.0237552		-2.92635	2.64125		-11.5283	1.89563		-0.489273	3.13736					6.10076	-11.4446		Section	12		3.86613	-0.0757079
-2.63717	2.01485		-0.324116	2.27085		6.85837	-2.23942		-3.36197	-2.07784					-19.5188	5.74024		-5.51472	2.21191		-3.1503	-5.67004
-2.6888	-1.16872		-1.57806	-4.09616		-6.7993	1.46941		-4.25276	-1.12171					-12.8628	7.96188		2.71214	-4.61468		0.0677588	-0.139335
-3.34668	2.78697		-6.1409	-4.00426		10.6727	0.720274		-1.4564	-2.93423					6.37871	-18.5103		4.51682	-4.42887		-0.093392	0.104161
-7.35039	0.838566		-5.81365	-5.29883		12.2976	-4.52096		4.93799	0.453093					-3.63058	-2.44436		-3.60546	1.43093		3.995	0.18059
6.01056	-4.2306		2.01552	4.57644		6.32976	-1.65434		9.97895	-1.50581					-7.1494	2.0444		-4.36157	2.83777		2.72028	0.881253
-7.61727	0.711854					1.01809	-2.43172		9.78917	-5.83627					3.20453	1.18494		-0.2877	-5.97181		3.65277	1.6748
-2.35682	0.208183								5.64642	3.43551					10.7419	-15.9119		4.76137	-3.32608		1.95418	-0.603442
-7.29799	-5.06009								3.06499	0.450364					2.07512	-19.6644		-5.1669	2.15232		0.292887	-2.86792
-8.55785	-3.04994								2.60604	0.733505					-0.711056	6.3725		-3.23348	-0.129984		0.833986	-2.701
-8.44281	-3.54328								-0.620609	3.51364								-4.30163	0.934501		1.5285	0.611094
-6.64006	0.560329								-1.35306	-2.15056					Sample	6		6.75783	-8.8584		3.30097	0.802035
-6.60925	-0.580784								0.43766	3.90651					Section	12		-6.29695	0.764576		0.490664	2.03671
-5.82768	-2.77446								-1.48493	-4.1865					25.2562	-25.1052		-3.06365	-1.65681		2.39591	2.64219
-7.1345	0.308926								0.679257	2.79154					-1.86159	3.56528		-3.93713	1.44528		2.12735	2.67468
-7.78481	-2.53804								-3.02187	-2.75404					-21.563	-2.34277		-6.42481	6.9142		-1.77628	-5.67459
									-1.6494	-2.66264					-7.7729	3.14312		-0.680624	-4.3489		2.99652	2.48189
Sample	1								3.12352	1.10655					0.688524	-8.4317		-3.14163	-2.68186		3.61803	0.724661
Section	12								1.40476	2.89684					-7.87451	2.31766		5.15652	-4.01067		1.65917	-0.663255
3.1572	-12.5337								1.19556	3.63429					7.54669	-3.40126		-6.07322	0.360815		2.76448	-1.39018
-6.5517	6.1562								0.0286176	2.85075					4.36964	-11.4173		0.404964	0.971823		3.13378	0.0792703
0.0685312	-9.00337								-1.07683	2.08963					5.1041	0.614339		-4.01219	1.9806		-0.0256792	1.02353
0.267306	14.8406								-2.34328	-1.09396					15.2953	-15.8055		-3.20804	-3.39552		-1.10651	-1.61974
-7.00609	5.72834								0.987951	2.70976					-31.3817	-12.5275		-3.37996	0.334221		1.32526	-0.0665996
5.70791	-13.4424								-0.782145	2.74792					-1.20791	-5.28021		-1.61696	-4.06651		2.84083	-0.0817428
-1.89034	-1.09911								-0.769573	3.11916					-2.34169	1.98887		-2.20821	-3.29864		3.52729	1.55558
-0.638599	-3.06403								-1.45905	2.67896					11.6071	-16.7791		0.0960077	-5.40502		1.25793	0.310155
-5.85837	4.78928								-2.90149	-1.45514					-12.3799	6.52462		7.55952	-5.0433		2.74465	1.08199
-2.94978	6.95857								-3.8649	6.26234					-6.10441	3.72651		7.7524	-4.09008		1.93461	0.437481
21.0146	-29.1451								-2.63534	1.9986					-5.85188	7.20679		-3.20051	2.80017		-0.717927	1.62547
8.38811	4.37368								-2.53268	-0.550434					-24.5006	-6.28252		9.29407	-6.18089		-0.278337	2.4643
-3.07771	-0.501179								-0.807522	2.72725					-16.6126	-5.19218		6.70805	-4.09649		1.65969	1.01159
17.27	-21.7528								-1.1652	0.900834					-23.6578	-5.84467		-2.58215	-1.88195
46.1858	10.9186								-1.10682	3.53049					2.71388	-4.14366		-3.73996	2.28735		Sample	8
-0.474401	-4.04933								-1.87622	2.9999					4.23847	-7.94787		-2.63353	0.331056		Section	13
8.23255	3.2099								-1.6159	-2.73437					3.8223	-2.00431		4.67315	-4.31694		-2.367	2.01014
-4.69057	5.61606								-2.39482	1.16572					-14.8327	-3.49937		3.86111	-4.25024		-4.31025	-3.42075
-6.17372	6.29697								-0.875385	2.52763					2.40756	2.80184		0.335278	-2.39273		-3.94604	-3.73654
2.43273	4.89349								-2.0868	-1.99955					-9.4818	-6.44949		-1.56973	-3.99979		0.853828	3.85337
31.4474	-30.8375								1.36522	4.08167					-19.433	-3.59376		0.461915	-3.01938		-2.94794	-0.0555773
0.202431	-5.60029								-0.8301	2.73616					-6.89167	-0.321158		-4.28891	0.788088		1.47004	-3.03377
-0.309292	-2.9195								0.419655	3.4583					-12.7282	-0.637741		-3.34741	0.0441181		-2.86239	-2.32471
0.58464	-10.6698								-2.44395	-2.3475					-19.9974	-4.13731		-0.0343931	-1.808		-0.67583	-0.906652
0.241394	-5.83186								0.026538	2.82221					-18.1065	-4.53517		-4.60219	1.14971		-3.30131	-5.85922
-3.8549	5.06292								-1.17948	2.82178					-24.6698	-4.51181		6.71768	-1.71548		3.09727	0.195658
-6.17842	6.87409								8.04147	-0.101202					4.32216	1.58466		5.29683	-1.5766		2.83514	-1.14782
8.20186	3.29708								-0.220807	2.64846					-29.6508	-18.956		-4.82083	1.42511		0.119106	5.06722
-0.313956	-7.09995								9.76156	-3.16307					-37.8769	-25.342		-2.94427	1.50987		1.18539	-2.49028
-2.83865	4.4847								7.86792	-0.995001					-12.7625	2.40826		6.5822	-0.279383		-0.414435	1.58959
3.53474	-13.3065								-0.656627	7.50263					-1.37156	2.63386		-2.9183	1.10828		1.35111	-1.90398
6.52123	-14.0468								-0.780966	3.59418					-10.4219	3.02508		-4.92432	1.28526		-4.50156	-3.91784
-6.10691	6.7404								-0.51126	0.0359209					-23.9636	-5.16049		-1.79939	-1.04313		-0.838998	1.11126
3.86948	-12.4723								-1.88816	3.90489					-29.6274	-11.4665		3.06856	-4.19256		-3.86893	-2.13869
-0.8019	-2.28468								0.470312	3.91466					-0.167595	1.70426		-4.65489	0.439565		-2.43806	-1.31547
17.2518	-21.3332								5.91599	-0.733768					-26.9945	-6.84003		-2.98636	-0.33789		2.90195	-2.32062
0.103587	-4.48311								-1.23295	2.34505					-10.7448	2.05921		-4.01241	0.0171512		-1.36266	0.2396
-0.601635	-10.0988								-2.16154	3.41124					-13.8329	3.72407		-7.08564	2.03681		0.785394	2.11991
29.9551	-32.1909								2.52092	-0.757111					1.51519	-2.97101		-0.704289	0.100018		1.85516	0.219897
-4.8685	3.73231								0.302853	1.0429					-4.29529	0.51922		2.10287	0.697761		-2.46257	-1.10896
31.7034	-37.7133								-1.46049	2.15098					-0.731616	-3.69038		8.07528	-5.62696		0.146747	2.50621
-1.45571	-3.19266								-0.864195	4.44232					-29.6427	-11.6989		4.82886	-5.35291		1.80839	-0.561048
0.370803	-10.6854								-1.03073	1.62319					-20.8507	-3.90156		-0.942881	-2.31176		3.27731	0.0194288
-4.43964	4.13583								5.39077	0.478573					-20.1206	-3.99879		4.69497	-1.47614		-2.0664	-3.7658
-1.27089	-3.02447								1.41605	2.48779					10.9435	-3.55549		-3.91243	0.518568		5.20792	0.805468
0.709683	-8.93747								-3.82835	4.09498					19.5968	-14.3854		5.19281	-2.73678		-5.50154	-8.60355
-2.456	5.28877								-1.19523	-1.49319					-7.20568	3.28158		-4.69346	3.61492		1.32955	-0.0557063
-4.83362	3.969								3.51099	0.769409					9.78352	3.16236		6.0134	-5.54515		-1.22591	-3.90062
-4.03583	6.3447								-0.167976	2.71408					-5.93007	3.42624		0.540981	-6.60426		-2.70257	-0.652958
-1.4821	-3.02338								-1.81551	4.09817					-13.7885	0.212499		5.86664	-5.80382		-0.732808	-4.80208
0.501044	-6.42082								7.96747	3.24056					-22.9905	-8.60408		0.910678	1.01922		4.65429	0.335963
-6.07471	6.40589								-1.91922	3.85448					-1.41483	-7.27853		-4.69636	0.767101		-1.25862	-1.72433
18.7962	-21.9229								-0.650562	2.28412					-1.59376	2.98564		1.54425	-5.50063		-0.933921	-2.32263
4.30963	5.14316								2.24275	2.0446					-14.3118	-5.61823		-2.80613	1.07302		0.401311	-2.9339
-1.58387	-1.27126								-2.01537	2.01408					-25.3476	-5.44676		6.0649	-5.10786		-1.2161	-1.06628
49.4099	9.8082								-1.61468	2.81429					-29.1306	-11.9226		7.51247	-5.84931		-3.0423	-3.6954
-2.96372	5.26831								-2.43225	-3.61054					25.6936	-27.8175		-3.19749	0.646412		-3.96334	-6.60011
20.5727	-27.3647								9.22073	-0.653299					-15.6819	1.44109		-5.31652	1.27957		2.88893	-0.422699
7.79274	4.30928								3.02235	2.19943					-23.6617	-6.19824		-6.06723	1.29935		-3.31908	-0.689758
-7.43668	-7.09551								8.72732	-0.489516					-0.0143369	1.83409		-3.97296	0.894164		-2.30928	-0.755372
-1.15479	-1.50234								3.93651	1.2441					-5.04168	1.8023		-0.964967	-1.34259		2.3909	-2.00796
-7.24876	-9.16362								0.686786	2.85089					-11.1521	1.75569		-4.18067	1.85695		-1.7472	-1.98629
-2.19318	7.75892								0.790122	3.09189					-7.78524	6.60854		-1.69314	-1.14717		-2.06318	-1.5093
0.323405	-7.58895								-1.02366	2.9575					7.50162	0.442814		0.403411	3.19551		3.87329	0.454975
-2.6414	5.63095								-0.587216	2.87374					-17.8561	-2.94005		-3.97567	1.29526		-0.654917	1.35465
-5.13794	-13.0286								-1.88629	4.50183					-11.0596	-1.38054		6.35967	-3.19341		0.10349	2.17712
-6.18487	7.29787								-2.36589	1.91481					-21.425	-9.38953		-7.21251	9.62406		-0.359238	-4.43955
0.945055	-6.20706														-18.8918	-9.65773		-4.46718	1.54878		2.54677	0.192454
18.6076	-24.2495														-20.632	-5.06377		-1.77582	0.161841		-5.5683	-5.60793
32.455	-28.8424														-5.31836	0.196686		7.84854	-4.38373		-1.71933	-0.441622
-5.62594	6.35736														-26.7187	-17.7933		4.44388	-2.90587		-3.62001	-0.161917
19.7481	-23.814														16.4191	-20.5006		4.50514	-4.47148		-5.53432	-4.63829
-1.63344	-3.62155														1.00124	-6.45256		-2.33893	-0.174407		1.01813	-6.08031
29.7903	-31.4821														-8.30273	3.23202		7.27454	-5.32779		2.35533	-1.71121
-7.06554	6.88742														-14.3247	3.1006		3.73704	-3.82107		-1.1025	2.2581
31.7497	-28.9576														-19.2999	-7.97841					-1.58469	-2.32704
31.9593	11.7908														-20.7456	-5.33126					-2.04243	-3.41643
-3.01242	5.72773														-5.64272	5.35703					-1.96119	-3.5555
90.7007	-35.6103														7.10124	-2.06646					-5.0385	-4.76642
31.4765	10.9209														5.51632	3.27466					-2.25321	-3.0126
1.5778	4.25981														-3.38136	1.27798					1.12663	-1.68436
-4.62677	5.94815																				-3.34416	0.199725
-6.14879	4.82562																				5.54625	-1.07219
-5.52569	5.97384																				1.73285	0.841547
-2.77895	-2.32779																				0.950088	-0.740395
-2.88806	10.5931																				3.44942	-1.60758
-6.1892	4.74475																				3.83316	-3.05389
-4.36097	4.09388																				-1.73392	-5.12065
2.63572	-11.4821																				-2.73876	-0.418723
101.102	1.58593																				2.36963	-2.16153
2.29919	-7.88286																				-3.90436	-0.722503
3.57569	-13.0261																				-1.47252	0.740368
0.262172	-1.8888																				-1.03811	-1.10087
7.36358	3.99361																				-1.89034	-3.085
-1.36999	-18.19																				-1.69771	-2.77618
1.39481	5.05797																				-1.76548	0.014287
																					0.0158305	-4.62083
																					-2.03478	-0.607884
																					-0.297242	2.54357
																					1.45615	1.33573
																					-0.71354	0.133835
																					0.202175	-3.78148
																					-1.36659	0.0756162
																					-0.948712	-2.95373
																					2.26288	-1.43265
																					-2.54807	-0.387294
																					-0.234828	-2.81799
																					-0.172751	-2.28941
																					1.36812	-0.0303257
																					0.488834	-3.11019
																					-1.82293	-2.8477
																					3.77091	-2.32608

## Sheet: Pairwise Nucleus based
X TRE	Y TRE		X TRE	Y TRE		X TRE	Y TRE		X TRE	Y TRE		X TRE	Y TRE		X TRE	Y TRE		X TRE	Y TRE		X TRE	Y TRE		X TRE	Y TRE		X TRE	Y TRE		X TRE	Y TRE
(µm)	(µm)		(µm)	(µm)		(µm)	(µm)		(µm)	(µm)		(µm)	(µm)		(µm)	(µm)		(µm)	(µm)		(µm)	(µm)		(µm)	(µm)		(µm)	(µm)		(µm)	(µm)
Sample	1		Sample	2		Sample	3		Sample	4		Sample	5		Sample	6		Sample	7		Sample	8		Sample	9		Sample	10		Sample	11
Section	1		Section	1		Section	1		Section	1		Section	1		Section	1		Section	1		Section	1		Section	1		Section	1		Section	1
-0.338677	1.15665		2.89213	-3.10086		-8.89177	8.62979		-0.0197354	-0.377228		-4.16883	-8.93776		3.79935	-4.55981		-7.73218	2.99831		-1.36967	-1.52665		12.3134	2.33556		-4.27302	5.72738		2.13464	2.01829
0.959931	-1.61964		6.80487	-40.5915		6.31561	-4.81327		1.67854	0.0287655		-12.9072	74.2363		12.3066	-12.5009		-7.19478	2.41577		0.726888	-1.07741		18.123	2.02936		-12.9808	0.446007		6.97879	1.402
-1.95598	1.14474		8.07897	-35.1448		-7.77152	0.884441		-0.62044	2.53919		-22.3845	21.4063		2.33194	-8.45493		-3.33588	1.28286		1.03825	-1.18793		11.2955	0.972349		-7.71036	13.8588		-19.8124	29.281
-5.28235	5.5756		14.7265	-46.3646		-12.3818	8.20524		-0.810141	-1.73597		-6.43398	39.2067		2.12434	1.53971		-2.22292	-9.57633		-4.32577	-2.49618		10.2419	12.9014		-0.00788664	-11.4888		4.73818	-1.48163
-0.69307	2.71832		4.80344	-42.1375		-4.39165	0.12362		-5.39536	0.930323		1.59889	22.0054		7.63765	-6.72398		4.20504	2.12314		-1.90509	-2.83733		6.54513	12.9519		1.31884	-11.2024		5.03662	2.87007
5.04668	2.44313		8.3048	-41.5254		0.194112	2.24816		-5.55668	-2.53358		-20.0875	27.1162		11.995	-8.13578		-3.43122	2.77171		2.93176	0.649186		10.5424	7.92354		25.3184	62.9824		1.45681	-2.66291
-0.658756	2.59994		5.58059	-21.8869		7.64106	-6.90395		-3.46978	1.51745		-9.81624	53.3984		9.52373	-6.3116		0.00817618	3.44131		-0.545934	-3.59415		14.2651	8.81164		-16.8457	17.5476		-6.20914	3.89515
3.89356	-2.09693		3.44135	-26.2711		-4.883	-1.20875		-3.07041	-2.7261		-2.5759	-6.74877		9.5458	-12.6511		6.07608	2.65631		2.14462	-0.568674		5.32578	0.95543		-13.0574	12.0928		3.52739	-2.72665
-3.23138	1.88683		-1.23883	-55.2316		-6.17358	-0.544847		-4.6567	-9.34618		-8.32349	76.4573		5.91191	-2.63368		-1.11742	-1.72962		0.0413489	0.980163		4.58569	-4.90005		-21.9023	27.3772		4.68155	-0.200225
-1.15914	0.934233		-2.55169	-53.8686		-4.04554	0.466238		-1.23189	0.362554		-3.54424	-8.00241		1.70205	-3.84376		6.90159	-6.1486		-4.47968	-1.72676		10.8536	-0.412149		26.03	12.372		2.40859	-1.91897
8.27231	-15.8053		5.30064	-33.2673		11.2115	-4.62801		0.754414	-3.75718		-8.53985	53.1033		0.47239	-6.44555		-4.27001	7.68445		-2.60847	-2.59545		1.66496	-4.02437		1.28986	-1.82048		-0.300744	-3.73471
-4.24562	0.0985562		5.2113	-27.7772		-5.91618	8.10792		3.92738	3.05893		-60.7265	-5.04478		5.54775	-1.96856		-9.79986	13.5434		-1.81883	-1.89717		2.1034	-1.28019		-5.71142	5.74239		3.5186	0.674845
-1.1031	1.05937		8.10087	-40.5674		-0.776928	-2.26464		-0.223186	-1.231		-4.09725	-3.30732		2.49026	-7.09565		-1.66843	-2.85253		0.9514	1.95932		11.9508	-26.6881		-19.7698	25.7071		-2.49565	1.01631
5.59753	7.35893		1.13632	-8.17789		-9.17948	0.174489		1.27976	-0.0348038		-14.314	53.2276		3.20215	-3.46236		-3.25476	-0.498102		-5.35801	-0.0320069		-3.35621	-5.94196		-11.7061	10.7705		1.13844	-1.32551
-1.86828	2.2103		3.43192	-14.6004		0.479404	-1.1955		0.41689	-0.393156		2.97848	-4.37117		5.40726	-3.36565		-0.818421	3.22333		-2.37015	1.40676		-4.4431	-5.21081		-7.56662	-7.98146		2.2861	0.0566891
0.234525	-0.376991		8.1921	-41.2809		4.16015	-8.3399		-4.50521	-5.15945		58.3943	94.3398		3.51947	-5.04426		-4.29594	0.549524		0.756183	-0.673608		1.77396	-1.67826		-0.0583554	10.2838		3.44579	1.00318
0.996702	0.199177		8.36073	-39.2892		-4.21549	3.41091		-68.4824	8.16301		-16.1454	64.9887		9.59042	-13.9356		-1.92871	3.84027		0.861734	-0.496206		-2.37334	-0.0484556		-15.3265	18.6853		5.11449	0.547278
-3.36349	3.86423		5.6234	-38.6442		-6.61573	2.59557		-2.88696	0.44389		-19.1661	-11.6852		7.83201	-4.51048		-0.412644	2.11669		-2.34295	-1.98512		-3.87278	-2.91396		22.9385	-1.77471		2.84197	-1.95452
0.983676	1.21672		0.498342	-12.0046		-8.50481	5.13527		0.427589	-1.33786		-13.5576	11.1234		6.33514	-1.23084		-4.5846	-0.0465786		-1.42385	-0.69403		-3.58716	-2.25316		26.9842	58.6841		2.51912	-1.03916
-1.17847	3.36205		9.79107	-43.5179		-5.44379	4.01164		1.54232	-5.6571		-13.5213	70.013		1.40154	-2.731		1.13229	-2.01015		-0.0720392	-1.61129		-31.9018	0.427399		-12.8614	8.6651		-1.64655	3.962
-3.67701	3.60955		5.93375	-39.472		-9.19803	1.77888		3.20293	-3.12082		7.72975	-5.15971		7.65222	-8.15007		-0.721191	-1.69137		-2.99496	0.936284		-6.75772	-0.0598006		-20.5334	30.0538		-3.39414	-0.83556
-1.77737	5.28525		4.18247	-14.1176		-2.06634	1.89296		-0.176107	-0.712346		-15.2114	9.96964		8.49807	-4.61336		3.85795	0.577449		-0.147065	2.51464		-6.74915	0.137903		11.3307	-19.0098		2.72052	0.978557
-1.42946	-0.0588402		-0.0670653	-17.2772		-13.8604	12.0697		-6.59882	7.26338		-30.2764	15.9933		1.54976	-7.1998		-1.66476	0.391369		-4.38443	0.485858		-8.11696	-0.148756		-17.5699	18.4663		1.34239	0.26621
-1.96795	2.23438		9.52118	-43.1193		-15.9779	10.4499		3.15287	-0.668866		-58.824	0.662278		10.2565	-2.2966		-0.825604	3.95833		0.281621	-0.784434		-7.15381	0.282039		-8.37568	-13.5794		4.4628	0.0149738
1.50898	-0.822476		2.43992	-18.5234		-10.2141	3.74119		-4.57859	2.75237		-8.81257	74.7641		2.12171	-8.05429		3.9179	-0.987693		4.53524	3.09685		-10.0356	-4.16096		-19.7297	13.426		4.31027	-0.969037
5.29518	-4.29331		4.71165	-42.3562		-3.88541	-0.857964		-2.53944	-1.55545		-11.0636	7.95488		6.63603	-2.43834		0.759456	0.675066		-6.02197	-1.47096		-7.059	-3.43368		21.0138	-2.14804		-3.65525	-0.222919
4.7198	-3.31937		4.56973	-30.4221		-9.32349	9.94207		-0.115185	-4.07562		-8.80902	73.1177		7.73756	-5.20166		-1.88304	-1.98665		1.3154	-2.54389		-4.0448	-3.07991		-10.6985	8.31579		5.28951	-1.34738
3.23357	-14.7971		10.3764	-47.0497		-3.34632	-1.96571		2.69275	-5.09218		-12.4002	-1.07779		0.379953	-3.36706		-1.3292	2.49997		-1.29349	-2.7344		-6.72433	-5.05821		-19.4142	21.2282		0.697255	0.0508028
-1.67067	9.64944		7.39123	-44.4873		-8.21559	3.09641		0.653648	-4.77605		-17.8311	41.6889		1.42341	-4.26541		8.20529	9.66579		-6.11925	-4.77829		-8.41679	-2.06308		-18.2422	21.4694		5.75094	0.614366
-5.34493	2.98711		2.2155	-12.4467		-12.2432	6.57696		3.65438	-10.7618		4.28721	40.1065		0.709243	-6.71852		-1.83204	-1.93969		2.88065	-0.745945		-9.85546	-9.34935		42.4023	0.0948777		3.27695	-0.640716
-7.52322	3.10821		8.7449	-44.9578		-5.31771	0.274414		1.96161	-1.6928		20.1582	96.5135		2.54851	-9.63747		-5.98391	-6.94354		-4.66065	-2.41193		-7.09611	-12.1908		-19.5753	18.6054		-0.671989	-2.42878
2.09294	-2.18698		6.42367	-35.6893		-6.34547	-0.273831		4.43771	0.762713		-5.19801	-7.6829		2.7282	-12.504		1.06794	13.3073		-2.42467	1.64018		-4.96845	-7.91717		9.74113	40.1078		-8.9237	-7.32178
3.78825	-4.95264		8.22456	-52.3616		11.233	-1.27211		0.688773	-1.1164		-4.76813	-10.0271		2.87598	-5.42484		2.15224	-2.41941		2.834	-1.18627		-4.28852	-4.16123		-17.0692	11.8903		1.1259	-0.506658
-1.32205	0.284543		5.33152	-2.08407		-7.348	0.512002		-4.15805	5.71055		-22.2696	15.228		-0.59003	-5.01703		-2.03023	-0.465445		-3.49163	-2.29609		-5.26788	-2.80251		-11.0383	8.85946		-0.193064	-0.825248
1.77383	0.871342		3.59102	-17.847		-5.90134	2.10113		0.492921	-0.897416		-56.5228	8.85154		0.00896205	-11.4654		-0.253515	2.08295		2.04398	3.08645		-5.86186	-4.78787		26.5755	73.5751		-0.28504	-0.271292
-0.592463	2.22364		8.6901	-40.9927		-8.81737	12.7284		-0.562416	3.42128		-9.31733	52.3094		2.28951	-4.85232		-0.589559	4.82571		0.965075	-1.62176		-5.38512	-1.46076		22.3933	12.276		3.92599	0.6183
-2.90757	1.30507		9.79487	-42.4657		-5.5698	-0.97942		-0.819667	-5.64902		-9.11368	72.29		7.69112	-5.34945		2.19937	0.297891		-5.799	-3.89928		-6.59076	0.0721252		-9.79249	31.3291		5.96488	1.00527
-0.537505	0.48182		11.491	-48.4948		-6.88196	-1.4116		-1.04289	-0.468552		-54.375	13.3414		6.23161	-2.27065		-2.20885	0.651069		0.0346117	1.68496		-2.76668	1.07955		1.46692	48.2253		-7.07847	-5.58371
0.584621	2.25664		1.06971	-6.12283		-14.9574	8.34194		0.870469	0.669509		-53.5413	12.2418		0.887952	-7.88591		0.412374	0.892111		-3.26853	-2.64098		-0.562419	0.274652		-18.4627	26.4119		4.70696	0.626062
1.74815	2.07354		8.66898	-41.9884		4.48195	-3.78339		-2.75844	-0.748993		-2.22277	40.9446		15.1537	-9.67102		-1.36963	-0.0461383		1.10797	1.62625		-1.31934	1.62608		-20.1812	24.4894		4.32869	0.0660958
-2.42136	1.61445		4.07148	-25.583		-2.25191	4.33471		-8.1503	1.16561		14.7162	-9.96859		-0.539528	-6.74407		-2.02096	4.14199		0.410911	1.21521		0.998266	5.07434		-9.7605	12.6363		3.61766	0.0822226
0.512706	2.81576		5.56692	-21.3966		-13.3146	10.5011		-4.9447	1.04167		-10.0992	55.3729		7.46025	-13.0186		3.55487	-0.993568		0.637665	1.65447		-0.0461331	3.6928		9.69097	-0.445314		8.22487	-0.369007
2.7452	0.185585		2.99004	-29.482		-7.31913	-2.57781		-8.22866	6.17405		-7.74167	11.0754		5.26857	-5.3392		-1.7332	2.86962		1.74964	-1.47127		-7.3492	-4.8079		-19.2158	24.498		4.19759	0.752249
-1.58415	1.66931		0.37178	-15.9428		-7.35246	7.10664		-0.922356	-3.61399		-9.18671	-12.1925		8.26468	-8.11227		-4.35639	2.66794		-1.5337	4.07049		-5.33082	-4.36542		5.44599	-7.70347		2.9527	-1.83045
-3.75398	5.41951		10.4025	-40.5529		-0.688198	0.685203		53.0178	2.28265		-50.9591	15.487		6.69433	-3.10461		-9.87636	1.36604		-5.22521	-2.30166		3.03879	-3.94008		-6.51549	7.0983		1.26274	-0.916327
-4.1463	2.72404		3.83409	-30.9913		-3.03752	3.33949		1.5106	0.31921		-57.302	-4.07258		8.93107	-6.42486		-1.69811	-2.12577		0.505511	-1.55001		6.60165	-3.92775		-7.29324	11.1749		3.57369	1.22114
-4.38271	4.99838		2.26766	-15.7515		-12.7574	12.0308		-2.36846	1.35372		0.152469	-5.50141		9.37663	-6.75835		-6.15937	2.71823		-4.74377	1.13435		-1.92725	-2.07289		39.1609	0.106527		3.73488	-0.319395
-4.96874	10.2859		0.338052	-55.2157		-1.36521	4.23345		-1.68099	-1.17277		40.1203	-3.46923		4.25229	0.694739		-1.13789	3.14361		-2.9904	-0.945074		-1.07303	2.20473		-11.0034	6.79674		7.00335	-0.517754
-4.46514	4.04554		7.27325	-32.8354		-5.06958	4.64096		-1.65706	-0.393627					7.56376	-12.6957		-3.44036	1.76059		1.96715	-0.0347749		2.47563	0.396778		12.3858	39.342		5.68244	0.38856
1.50925	2.45589		4.30523	-1.39511		-4.00964	-2.85338		-0.189491	3.09475		Sample	5		4.29936	-3.84724		1.88997	2.06041		1.90991	-1.18618		-5.6392	0.0252582		-18.6836	30.8416		3.82668	0.209921
7.72426	3.67155		4.4741	-21.2403		-3.00589	-2.01935		0.835243	2.94331		Section	2		5.44409	-1.91758		0.983112	-2.6228		2.34125	1.52189		-3.3088	-0.914753		-15.0715	9.32993		2.65673	-1.74891
-0.688505	-0.33849		7.39984	-38.869		-3.85992	-1.81683		-3.41623	4.13431		-0.00538815	9.8007		0.655329	-2.76201		-1.41911	2.39387		1.0619	2.93626		0.539036	1.40667		-18.9226	16.9747		-0.922562	-1.595
-3.89559	6.04585		4.03239	-16.7763		-6.28299	-1.64376		-4.25975	-3.5869		-9.33451	-5.88774		5.43383	-13.9158		-6.9103	3.00403		-2.62616	1.88522		8.94596	-4.09794		-10.9981	5.02831		0.671698	-1.5367
0.335461	1.39513		5.64801	-22.18		-8.3639	11.5035		-1.92131	-3.88776		-8.36738	-4.51046		1.55968	-6.8252		-1.56705	-5.37736		-1.47391	0.620178		9.06822	-2.69852		-1.31503	10.7666		1.81069	3.32788
0.179609	2.74452		6.78961	-10.8695		14.9363	-3.75122		-3.65853	2.42324		-6.32601	-9.66821		10.5257	-5.90752		-1.66377	3.85098		1.03582	-0.738127		9.16564	-5.74291		-15.5367	9.28592		0.880613	2.77163
-0.983952	5.20037		2.99006	-1.4409		-6.29456	0.880397		-3.36008	3.66045		-8.35821	-0.344553		6.91526	-11.8501		-0.59823	2.01477		-0.143466	1.75977		7.91145	-4.86398		-12.5962	7.82379		-3.90593	-0.0385762
-1.61501	-6.90391		3.38615	-14.8122		-1.27566	-0.264332		-1.82766	-0.0656984		-11.194	-5.70341		7.27168	-6.68932		0.839195	0.940683		-0.241871	-0.989464		4.34209	-4.24031		-18.5509	17.8085		7.68461	-1.69963
-3.53914	3.23717		2.91465	-12.2826		-3.1798	1.44219		-5.52625	-2.88187		-3.16841	-0.762389		7.04521	-6.05289		1.19525	3.22972		-1.28943	-1.2514		4.08147	3.14483		-5.36476	11.597		-2.12986	-2.5187
-6.91862	4.79611		-1.28664	-16.3915		14.5827	-5.95298					1.24795	8.94699		11.1947	-14.3289		-2.41661	-0.305434		0.801529	-5.36989		4.16458	-0.641872		31.0105	72.7847		3.81247	-2.55675
-4.33174	11.0292		2.44568	-8.9342		6.90224	0.126845		Sample	4		-10.6964	-4.51257		0.999023	-1.43253		-6.42509	9.70574		4.13932	-0.903591		9.91365	3.93151		-21.9179	21.8009		4.51441	-2.03129
-1.31448	-0.262725		3.89396	-31.0003		0.517624	-1.94608		Section	2		-6.07335	8.0957		9.87053	-12.2527		-4.0198	5.07482		-1.67601	1.48258		13.1091	6.91659		-3.4961	50.7728		-5.51656	-4.33555
0.399836	-0.323431		3.02658	-14.9424		5.83727	-1.23317		1.96819	4.95099		0.172492	-2.08474		3.50198	-8.14419		-8.018	-0.525401		2.87659	2.25364		-2.49581	-10.1869		-12.9589	11.3921		3.00259	-1.43045
2.22084	1.63449		9.90131	-40.9431		-4.38777	7.51769		0.998197	2.1713		4.73283	10.6306		-0.643686	-3.59134		-5.96218	17.5788		-2.02228	1.74399		2.99294	-3.06004		-8.67938	25.7628		5.83435	-0.345864
-4.30689	0.362976		1.80626	-15.5514		-7.15503	1.64698		1.57184	3.80688		-10.6671	-4.83392		3.41634	-9.85521		-0.682322	2.88519		0.537474	3.51052		5.35466	-0.237373		14.8782	23.9173		3.4173	1.69294
-1.0086	0.542305		2.43971	-27.6642		-4.31731	5.60304		3.26292	4.42283		-10.6205	-4.80872		3.49235	-3.95436		-1.5513	-2.17144		-3.01641	0.586872		5.91591	-4.98818		11.0171	2.93149		3.8053	-1.40323
3.64084	-0.883351		4.64147	-21.2516		-6.17473	-1.25638		2.73859	3.61216		-12.4119	-7.14091		10.9653	-4.30844		3.83371	-1.97749		-1.43686	-0.894938		-5.24263	2.93295		-17.3504	38.795		4.65949	1.27916
3.81456	-2.16606		8.2843	-6.6126		-4.42183	-2.72691		1.5999	3.80689		-7.69958	-4.6209		6.12481	-2.31058		0.0370521	-0.127629		2.0234	-1.18821		-5.51015	2.3213		-19.9091	19.8588		-5.19066	-1.91098
-1.93853	2.40301		8.53396	-40.1841		0.597372	-0.249189		2.4573	6.90467		-8.01828	-5.02039		8.81229	-15.9648		-3.63182	2.64264		-0.278877	1.02431		-2.235	0.120082		-14.2496	31.9082		5.21703	-0.567932
-4.33273	4.30801		0.70605	-12.2027		-8.76478	12.6117		1.959	6.96082		-13.7043	-3.21855		-4.96892	-16.7669		-1.7763	4.79959		0.803049	-0.989054		0.28385	2.5534		-22.5557	23.1988		3.39879	1.39935
-9.34241	0.774554		9.28543	-40.7041		7.2045	-0.890742		2.06562	5.52655		3.74668	11.4699		6.29758	-8.39737		-1.86786	9.55391		-0.473667	2.1652		-0.337096	-1.70528		-14.8943	12.1607		4.22463	-2.45652
-2.68698	-0.332702		9.44102	-68.6991		-5.10556	-1.47095		1.11583	4.16185		-11.7433	-5.56648		3.36884	-2.43284		-4.10944	7.52239		-3.34857	-2.90014		-0.688228	-4.01228		9.83669	-13.5652		4.07631	0.149578
-4.08583	2.51231		2.03691	-0.167629		-5.79314	5.57042		-0.340405	-0.630683		2.69735	14.1725		8.56841	-13.3952		-1.42588	4.24095		3.34967	-0.608916		-5.71511	-1.83566		-17.2399	11.4357		-3.12806	-0.564054
-3.74315	-4.84003		4.97002	-20.3203		12.2199	-2.73724		2.02892	5.48382		-5.47749	-6.47413		5.85253	-1.1353		-1.83392	-1.25471		-1.58958	-0.382279		-7.03897	-0.687497		-5.24041	46.2515		2.68768	2.17171
2.44473	-1.06554		3.01462	-23.5223		-5.60563	2.47616		1.17922	4.60784		-4.49608	8.8912		8.30817	-15.0854		5.87467	-5.31874		-5.25362	-1.66801		-8.16289	-0.59695		6.18113	11.7832		6.04884	0.446136
0.789138	3.09998		4.55405	-12.5717		12.4426	-5.91896		-0.0263035	3.43737		-7.67603	-5.43485		4.11969	-13.0345		0.280129	-1.4474		-0.136794	-0.747205		0.267167	-5.99489		10.8655	4.0359		3.7472	-1.90441
1.61191	0.566759		11.1034	-46.3544		-5.43815	0.398271		2.7324	4.09525		-10.2517	-8.6866		11.6217	-12.4824		1.63557	-3.6791		1.65912	3.37524		1.26544	-5.16179		-4.17463	-8.98731		5.62348	1.0164
-1.81059	2.26132		4.05429	-27.7488		-12.4818	11.6865		2.32846	2.6063		-3.59889	-5.10875		5.97985	-7.41722		-6.3662	2.72307		-0.617798	2.26205		0.725387	-6.95237		-19.7607	21.5276		4.37605	-1.2945
0.241291	0.837056		14.6437	-54.4247		-8.40745	3.49483		3.4953	4.95309		2.23516	0.306694		6.10624	-4.15498		2.98599	14.1		-2.14979	0.201821					-15.7884	9.98414		-0.986889	-1.42414
-4.00414	2.38825		2.56916	-22.8987		-3.06119	-2.01436		3.34247	7.28552		-12.3255	3.79463		5.19873	-5.66466		-0.135752	-0.394224		0.873075	1.35515		Sample	9		-9.00685	13.154		2.50877	-1.20011
0.268518	-4.40599		2.44011	-12.7661		-6.46846	-2.47541		1.42031	3.4949		-13.7662	3.54035		9.34438	-6.39816		5.97587	-3.22498		-2.55682	-4.56552		Section	2		-2.78313	-3.13985		3.236	0.405594
-0.462488	1.94165		3.64635	-15.4082		-3.07688	-2.13008		2.85467	3.48841		-7.85164	-5.3016		-0.427196	-2.21769		5.22782	2.50403		-2.84685	-0.156773		-2.28719	-0.626848		3.57619	45.5318		5.08006	2.14516
-3.4347	0.701211		4.78555	-22.8241		-8.10729	7.44119		1.05293	3.10895		1.77514	13.9229		3.58068	-3.44232		2.1732	3.38033		-2.28367	-5.58326		-0.379447	-0.848398		-16.7132	16.046		8.02265	0.222602
4.42037	2.32657		2.57068	-27.7058		-5.41164	-21.4882		2.11814	2.63529		3.10556	6.95981		1.21924	-9.44366		-7.0425	3.80973		6.47278	2.5557		-2.21641	0.0110324		-8.81176	30.2603		4.06133	-0.124885
7.1902	0.443939		8.89818	-40.9807		9.18707	-1.6694		1.78237	1.99095		14.2849	2.63151		4.82002	-5.20427		-3.48755	-0.309908		0.490302	-0.28901		-2.91219	3.32581		-10.6118	7.35389		7.30488	0.0104634
-2.04082	2.86148		4.00178	-56.0889		-4.84387	-0.912123		0.549025	2.07563		-8.16267	-11.2914		-0.943485	-5.16083		-0.714887	-3.81524		0.00339263	-2.10473		-0.281714	-4.17611		-19.6143	21.8668		2.29514	-1.0417
3.78699	-2.38063		10.0169	-46.959		14.6121	-6.05074		2.52901	4.66926		-6.66376	-4.22121		7.19389	-6.6983		-0.716968	2.25933		-1.68023	1.97491		-3.15545	-3.16016		-10.6751	17.3925		8.35128	0.0701987
-0.886686	-3.48639		5.37929	-44.2921		-2.10259	3.79254		2.12319	0.974113		-7.03765	-6.09655		9.33283	-6.2853		-3.58793	-1.84071		0.720995	3.65331		2.26952	-1.65403		-4.22403	18.7925		2.95969	0.350823
3.10427	-1.04236		8.15252	-4.39455		14.6573	-5.6748		2.7594	4.53365		-5.48943	4.21695		1.69735	-9.38109		-5.73623	-2.25498		1.98126	1.88897		-0.796399	-4.76481					-4.19762	4.67589
-8.43452	1.75984		10.8452	-48.7923		-6.79049	-0.622344		3.25639	5.20854		-15.2714	-4.77832		7.63816	-11.8859		0.315571	0.230976		-1.30345	-2.27285		3.66039	-5.60847		Sample	10		4.16112	-0.965547
2.56338	0.947329		10.4318	-43.4223		-4.06494	-0.513256		3.44948	5.3237		5.46868	5.82334		0.883479	-9.77168		-4.78481	-7.50165		-0.499258	-2.41193		1.99713	-0.631686		Section	2		-1.53302	-2.43046
-0.979549	0.845848		5.0975	-37.4617		-7.28215	1.50231		3.29915	3.55618		-3.38558	0.0174122		2.6753	-7.17658		-3.43553	-8.91888		-0.506705	0.0755809		2.0181	-4.65535		0.273922	-0.954474
-2.83807	2.34511		7.17967	-34.3988		-1.72057	-1.3685		1.89373	3.55309		-12.2831	-4.30025		6.00942	-7.98315		0.967071	-2.13568		-3.45497	0.140539		-1.56268	-1.01693		3.47124	2.20547		Sample	11
1.32978	0.564381		7.39621	-52.5746		-4.36866	2.15989		1.32047	3.61589		5.67269	-9.70268		14.1644	-8.11167		-4.01864	0.9453		0.163465	0.0945857		-1.45063	1.27832		2.03424	-2.701		Section	2
0.0898331	-6.96528		10.6531	-42.4297		-10.5052	4.62103		2.08069	2.77191		-10.0444	-5.38137		5.71875	-6.45272		0.689238	2.88955		1.60296	1.46257		-1.24573	-6.23712		-4.72708	-1.98543		1.11462	-2.2265
3.29945	-1.87599		3.56005	-0.901252		5.60103	-7.46096		1.99457	4.59409		-7.42824	-4.62844		10.3242	-8.19845					-5.94038	-0.787262		-0.160221	-3.71992		-2.38765	-0.351559		2.34853	0.325947
3.92615	-2.01964		6.02123	-24.8148		-2.90314	2.52657		1.23679	5.63321		-11.0458	-8.5888		-1.82235	-2.4267		Sample	7					-0.973642	-0.973831		-1.68808	-2.4866		2.27726	-0.876289
			8.16457	-41.226		-3.28741	1.12976		1.96603	4.44418		-3.01293	5.79301					Section	2		Sample	8		-0.124793	-2.19692		-3.55202	-6.65706		3.61196	0.459729
Sample	1		3.82037	-30.6158		-9.09837	5.61456		1.54673	6.80373		-13.573	-4.52741		Sample	6		3.54612	-7.58893		Section	2		0.41563	-2.03654		3.35753	1.19311		-41.6692	57.9338
Section	2		0.970587	-17.4454		-8.40193	-2.31733		0.887551	2.82893		-11.5283	-4.92945		Section	2		0.489527	-9.43864		-0.706251	2.47714		-2.11582	-2.20805		3.73796	-2.40879		-2.99908	-0.247338
-0.876759	3.05336								0.700587	4.30529		-9.38499	-7.90494		-8.55721	5.84639		4.50169	-3.2674		1.62028	3.09108		0.540892	-1.03243		-5.33066	-5.17242		3.31142	-0.744484
3.61724	-3.9925		Sample	2		Sample	3		0.654515	2.22121		3.4934	10.9399		-5.01987	-1.46662		1.35705	-0.0178142		0.37054	-0.283447		-0.493287	-3.29499		-1.69239	-2.03158		4.72342	2.23413
-3.41154	1.16805		Section	2		Section	2		1.85237	4.83375		-6.9323	-9.41541		-3.67094	-1.35665		4.95872	-4.04877		3.83028	-0.877641		0.166398	-4.38265		-2.77045	-1.0436		2.81235	1.07856
-0.501731	-0.307463		-24.0069	12.9598		-6.71444	3.37844		1.18834	4.61528		3.80571	-5.71537		-5.63178	-4.4713		-4.89654	2.54007		4.7358	1.59369		0.315146	-0.606554		-3.96536	-2.40012		-3.40424	1.37722
-0.503229	1.47359		-9.26482	2.98465		-16.8121	1.90281		1.22932	3.70283		-8.01421	-7.00927		2.03346	-2.26829		3.06967	-0.535946		1.77865	-1.12405		0.57368	-1.47236		-2.45988	-2.73593		0.975831	-1.58535
-2.81521	0.511725		0.118028	5.80186		-3.5112	5.2816		-2.3033	0.452088		-6.32701	-5.13781		-6.30621	11.2281		3.56377	-3.78593		2.30715	1.9705		0.966784	-0.844159		1.13414	-2.88374		-5.62333	0.595636
-4.46997	0.616146		12.2159	-7.33293		1.55183	3.46915		0.987733	-0.696491		-11.4598	-5.46628		-5.08389	-2.26776		0.620917	-1.79574		-0.117967	-0.650026		0.369917	1.13361		1.85606	-0.939268		4.37593	-0.0543838
-5.10147	-0.0935165		-4.99523	-1.57291		-2.03816	6.0168		2.25586	5.72456		12.7469	1.63613		-3.96457	3.5165		2.73339	-2.68753		2.46337	2.60118		0.749739	-0.0526481		4.27772	-0.599382		0.206173	-5.13663
-3.71889	1.39434		-34.3228	2.82673		-14.6882	3.49733		4.39595	-2.69149		5.63443	-12.3412		-1.6472	-3.08023		3.00293	-2.37534		0.449196	0.2891		-0.966971	-0.445649		1.87956	-1.77138		2.4816	-0.0226261
-1.55252	6.05288		-12.8567	1.53084		-5.95113	-0.0382076		2.46524	4.90974		0.685084	-4.5201		-4.56702	-6.74729		2.49067	-1.62365		0.996983	2.70096		1.64021	-1.45345		-3.20964	-0.832249		1.61289	2.98799
-4.99681	1.9882		-7.98974	-0.631178		0.159126	2.35066		2.07127	3.03759		-14.9343	-6.27938		1.55253	-1.63143		-4.89614	5.81744		-0.933617	-0.51307		-0.923801	-2.30879		-0.307798	1.81953		2.01073	0.425759
-3.45127	0.284974		-13.5214	-2.94242		-12.3456	3.9444		0.0375835	3.50193		4.63016	1.37044		-4.88387	-0.205063		1.68968	-2.1701		-0.906526	0.179316		0.727308	0.15986		6.73208	-3.96269		3.77722	2.02009
-1.34381	0.161102		-37.6336	0.71648		-7.45438	1.82863		1.35106	3.65066		-7.88415	-7.53754		-3.68362	5.2199		6.68874	-8.07843		1.26545	-0.696591		-1.7152	-3.12005		41.2045	-58.8658		-1.07555	4.62713
0.628983	-5.91255		-16.4353	7.26868		-6.17458	-2.23661		3.47921	5.27342		9.61992	-4.42081		-0.260502	-1.30661		0.880371	-2.29683		3.00257	-0.699553		-0.0797578	0.00170824		-2.86979	-4.3319		-0.836234	-1.9969
-0.929981	-3.1214		-13.4403	-4.60594		-6.39322	2.8483		1.20054	0.275317		3.27509	4.07517		-3.35271	-3.48348		0.745717	-4.06786		1.93065	1.37527		-0.70602	-1.8406		0.264254	-1.75605		-1.47703	3.88771
-0.947669	4.00168		-5.6279	-5.65025		1.06824	0.0202051		2.0186	3.99001		-12.3863	2.81982		-2.73875	0.460504		0.293875	2.36463		-3.93894	-0.815121		3.44317	-4.40709		-2.26215	-0.215987		-4.70383	-0.581025
0.492097	1.43332		-18.3351	6.06836		-16.5202	1.01828		0.51362	3.32005					-2.21067	-2.33226		3.34648	-1.97131		-1.46041	-0.657193		0.549056	1.30696		6.8671	1.69294		0.0987046	-0.081343
-4.34021	2.24957		-6.96202	-5.82585		-2.39488	-1.0556		1.55698	4.04135		Sample	5		0.036127	-2.3929		-0.975896	-3.46858		1.61941	3.21972		0.675538	-2.72999		-3.29101	-2.90919		-1.46973	-0.913024
-0.980404	4.98638		-18.6699	5.26176		-12.6561	1.66062		1.02443	3.5993		Section	3		-4.6195	-4.0887		0.417145	-1.77527		-4.43993	1.91468		-0.11837	-0.02422		-0.183517	-3.31938		-8.21072	2.42294
-0.63558	-3.22669		-14.7952	-7.83988		-5.85452	7.87927		0.339783	6.64418		13.9169	-0.17745		5.07161	-0.551137		1.83817	-1.37626		-0.228938	-4.10591		-1.29828	-3.93714		17.3535	-23.6642		-1.86761	0.881094
-3.45366	0.388441		-38.8117	-0.0931388		-6.44167	3.09391		3.18202	5.31735		7.55417	6.81545		-3.4976	-1.10518		5.03331	-10.2309		4.64618	0.469044		0.0900841	-1.21717		-3.99642	-4.35063		-12.4113	-3.79306
-2.91371	0.514039		-37.984	0.0535846		-4.72207	1.46625		3.02921	6.08435		-3.53865	6.59092		0.421286	-1.99783		2.07234	-2.46856		2.03859	0.755429		2.66419	0.389794		10.5593	7.00988		-0.280806	2.05764
10.4341	-20.1871		-8.12515	-0.425687		-8.95337	1.86958		2.44158	4.76089		5.4183	-0.310638		-0.950119	-1.65161		0.00100653	-0.855966		1.69483	-0.532002		3.22846	-2.40116		-1.83092	-1.81025		-2.14663	-0.137979
-0.961669	3.96812		-12.6672	-5.10067		4.36663	0.206934		3.29122	4.34905		7.50548	7.33546		-3.60102	2.69445		3.371	-1.64575		5.36126	2.31042		0.239368	-0.376713		0.306326	-3.2171		0.797654	-1.15933
-1.81381	0.426396		-31.5933	0.496178		-12.9753	4.10487		0.954283	5.14914		-5.9851	9.81243		-1.52555	-2.26173		0.870456	-8.93972		0.436725	3.56737		0.040822	0.359994		-2.72582	-5.79773		2.59778	1.4466
-3.01371	7.66924		-0.983892	3.6694		-4.42525	3.48513		0.590334	1.56385		3.27546	4.29239		-0.362169	-3.08363		0.865858	-4.65848		-2.98059	-0.470101		1.03322	-3.15115		-3.24102	-6.07762		0.391133	-1.86346
-1.20338	-0.0374654		-15.7876	2.34607		-1.98122	-1.68124		1.73527	3.73892		-0.228465	10.4045		1.38198	-1.67605		6.53972	-1.18612		-0.528808	1.82162		1.28453	-0.548286		8.28727	4.26694		0.151163	-1.72339
-4.85498	1.07705		-3.87495	4.83232		-0.111525	1.36792		1.85474	6.40084		15.8983	-7.41242		1.49177	2.91844		1.64641	-4.18542		0.804961	0.774983		-0.923221	-1.04866		-1.13863	-2.33034		3.28321	-1.48131
0.278843	3.75749		-6.99778	1.82653		-9.15237	4.10744		1.88187	1.12875		4.62032	6.56292		-1.16622	-4.3244		-0.0836509	-0.431249		-2.68374	-0.367971		1.31829	1.20497		17.8287	-9.45167		-0.901044	-0.266125
-4.18454	0.969519		-4.72616	1.15543		-8.90231	2.20342		2.18484	5.21567		-1.58282	5.92213		-5.53918	7.11601		4.55675	-4.64178		-0.33167	1.07711		1.20085	-0.222464		-27.3379	14.2537		-5.38456	-1.82641
-5.1849	2.37904		-3.35515	-3.1618		1.9257	5.18033		2.00771	5.73654		1.15498	3.692		-0.0916143	-3.06382		0.451159	-2.52869		0.75657	-0.50967		-0.593527	-0.654081		1.74628	1.88777		4.40417	-0.880398
-5.34188	0.683571		-10.0576	1.29795		-8.72077	2.27019		4.0137	6.63465		10.3099	5.99591		-3.25584	-2.5577		3.99271	-6.47574		-0.728304	3.24054		2.78429	-1.50387		4.21979	-1.32392		-4.3415	-3.79042
-5.65001	2.37851		-26.0971	0.884314		-2.25634	-4.16553		0.901612	4.77954		4.30943	-5.17374		-2.71174	-2.65462		3.88482	-2.82435		-0.841361	2.31355		0.776231	0.0106006		-2.87608	-2.47986		0.700788	2.28866
-1.98164	-0.666513		-12.4352	-4.16445		-6.22236	2.70865		2.52987	6.27203		11.2969	3.69583		-0.176387	1.61013		0.134072	-1.90483		-1.05871	2.67097		0.73229	2.49964		6.00565	-0.868368		-2.80607	-2.49932
-5.25986	2.8533		-8.50447	0.19061		-10.2114	2.78321		-0.404268	3.40172		12.9417	7.39522		-3.09727	5.25734		1.80542	2.55902		0.899758	2.00171		1.11288	-1.53381		1.30569	-1.31589		-0.58663	-2.87277
4.54855	-0.553447		-10.0502	-6.49534		-5.54477	0.916892		5.4056	6.64609		5.85308	4.3956		-3.73034	2.93971		0.215111	-0.0639695		2.46531	3.78926		2.12213	1.74469		-1.77325	-2.36234		1.80437	2.65498
-0.33168	2.1632		-15.5063	-5.31432		-10.9	4.01608		0.905527	2.84229		0.617735	-8.2885		-3.61662	6.1545		3.07835	-4.16957		5.36915	0.646369		2.47905	1.37625		-5.06553	-3.91699		8.55274	1.18209
-0.369988	1.4883		-1.31836	-1.38116		-9.65197	3.03007		1.73759	5.086		28.268	-3.21215		-0.80176	-2.88617		1.10262	-2.69228		3.05447	-1.62454		1.13224	-0.719922		5.12205	-0.0296494		-1.2352	-1.88703
0.397236	4.08829		-1.22304	0.379767		-1.00452	0.562691		3.21306	7.71585		9.11429	7.26362		-3.67178	-0.983168		3.71448	-4.42932		0.600215	1.67498		3.91699	1.69928		3.53556	85.6697		3.66622	0.36416
-4.57361	2.49396		1.79036	-11.4591		-10.2719	3.48266		2.02146	3.09973		10.8953	5.12506		-2.33795	2.7894		0.299828	0.702632		0.532977	0.368772		1.81442	4.12602		9.46567	-3.56239		0.744328	1.15778
1.90043	-3.62496		-0.529438	-3.44425		-2.36932	-0.876366		2.38577	4.33988		26.2846	-3.28696		-2.44133	-3.85184		1.74582	-4.46987		-2.1477	-1.69057		2.09561	2.15027		-2.32313	-3.63059		4.33482	2.39745
-5.24134	0.36517		-15.0574	-5.01498		-11.1635	2.84689		1.41678	3.93899		7.45129	4.75981		1.4381	-2.04176		4.93741	-9.59396		2.47026	0.244245		2.79473	2.20357		4.28095	6.38855		1.34019	-3.19851
4.92326	17.2609		-24.8957	2.3791		4.47527	1.81501		1.66911	6.17369		4.13422	2.52653		-3.6039	-1.67214		-1.92691	0.461699		-0.810552	0.438611		-0.746789	0.413113		0.044615	-1.28765		-0.0647041	-2.96913
-4.79434	2.37845		-17.3905	2.31811		-0.468984	0.81034		5.83312	8.68011		16.1594	9.95822		1.44529	4.78605		2.18357	-7.2537		0.388207	-1.01444		1.43291	0.408522		0.424235	-2.55843		-2.40438	0.730367
-0.359078	-0.385621		-19.0434	-0.897173		-3.31633	-0.0942051		0.413877	1.41012		12.5932	4.9831		-4.61851	5.92338		1.62572	-2.6126		-2.11667	3.49915		0.277044	0.960206		-10.6101	3.92647		-0.294429	-0.924417
-4.13169	0.98067		-5.13497	-5.66069		1.50526	4.15499		1.13072	4.03352		12.3558	-11.2162		0.429594	-0.560577		5.27516	-6.66284		3.25795	1.51204		1.5109	1.5095		-2.83497	-2.996		2.928	-0.685353
-4.73049	2.23747		-32.911	2.02217		0.639399	1.9484		-0.502208	4.2307		6.36157	-0.967269		-3.54978	-3.88343		1.49431	-2.30459		-1.93034	0.892075		-0.328864	1.45502		0.330951	-1.02647		2.23837	0.38044
4.85673	6.50753		-8.18436	-2.00451		-13.7754	1.47194		2.22346	4.04427		8.78396	-2.63331		-2.24786	-5.74262		2.78227	-4.05368		3.94736	0.515096		1.68443	2.4582		-3.46452	-1.33533		1.25081	1.62113
0.263867	-1.54701		-11.509	-4.12466		-1.7124	-10.9014		1.74332	7.00435		2.55558	10.2839		-5.44465	6.38938		1.91089	-2.49339		1.99608	2.70009		0.525859	-0.920042		-2.58492	-2.33211		5.57004	-1.6413
-3.43154	1.50513		-13.1103	-2.48134		-7.87102	4.40049		2.558	4.25528		13.2014	-0.634714		0.285973	0.221499		0.504569	-0.890633		-0.174926	-1.53451		-1.02295	1.56015		0.0416597	-2.53054		2.71537	0.968231
-1.97909	-0.125627		0.805898	-1.49569		3.29999	0.491758		0.854223	5.52019		-0.243012	4.64439		-0.274755	-0.504289		1.78545	-2.4157		0.607287	1.41272		-1.43225	-1.42756		3.9407	-1.19699		-9.75713	3.25836
-1.72187	0.558229		2.97872	-7.57284		-8.60908	4.70211		-1.57021	-2.69189		5.67582	-6.24159		-4.57048	4.60199		0.0662856	1.86084		1.34047	1.5111		-1.53864	-0.22707		-4.28506	0.159595		3.10381	-3.59694
-4.01012	2.00833		-6.32325	3.92756		2.6116	0.439235		1.55301	4.32955		-2.00044	-3.71465		-2.06916	-1.91358		-0.543491	2.14082		-0.741783	-2.09298		-3.29718	-0.42231		-28.1137	-8.69087		4.52423	2.91377
-0.573868	3.80979		-13.0036	-2.27327		-10.3036	3.4283		1.63071	7.01214		9.65626	-10.3341		-2.69489	-2.12353		5.08528	-8.60225		3.15493	0.615628		6.06941	-0.601269		2.14459	0.370314		2.30552	-0.935836
-2.16156	-0.259806		-19.1983	1.92552		-9.31428	-1.10366		2.46605	3.70533		12.9731	-0.962192		-0.510155	-2.54209		-0.170373	1.98654		3.80786	0.934903		0.285463	1.10476		-0.787746	0.670275		-7.50548	11.1722
2.6839	-4.60178		-9.16426	-0.0207897		-2.63932	0.942947		1.04012	3.98057		4.41334	4.16403		0.580028	-6.01038		1.44184	-2.58792		-0.509076	-0.548884		-1.53801	1.6256		3.97709	-4.89159		2.06503	5.71122
-2.04125	0.846727		-9.08994	0.306391		1.02818	1.38542		2.02114	4.98531		10.0778	5.78247		-5.95676	0.117775		-4.71224	7.07394		1.62297	-0.150239		0.763468	-2.9751		-2.48412	-5.71706		-5.06457	-0.689704
-4.25996	1.90434		-5.12313	4.46843		-9.31571	0.805049					3.35149	-4.92068		-4.57258	0.107966		4.72056	-3.91645		3.1718	1.25445		-0.263375	-1.89385		1.07696	-2.33279		-0.408646	1.96943
2.67602	-2.94346		-7.91358	0.677989		-6.13146	1.50386		Sample	4		11.6538	5.54819		-5.22143	7.12863		3.79996	-11.5468		0.561931	3.10047		-0.999073	-1.89793		0.371166	-0.500232		1.4058	-2.05639
2.15684	-0.44818		-19.3719	-0.948425		3.60145	0.723951		Section	3		0.432292	4.07485		-0.415121	-0.0603744		0.234033	-0.392096		3.94365	3.9363		-2.24448	2.55316		-34.5966	-32.1308		-2.0698	0.805257
1.13743	0.205807		3.62167	-8.57901		-1.37824	2.08615		-1.64717	-0.655365		19.7208	-3.15481		-1.6007	-4.63382		5.90316	-6.20337		-0.10152	-0.766989		-1.10728	3.50739		0.203517	-3.0238		2.14254	0.979402
0.239715	3.9462		-8.73312	1.547		-6.60154	-0.426653		-1.38344	3.22577		7.62062	6.17398		0.914846	1.71127		-0.312369	1.39319		-0.868604	2.82836		-0.657226	0.346727		2.30909	0.356393		1.62866	-6.21915
-0.153039	0.645282		-19.5167	-0.947403		-13.3179	2.67663		-0.000606927	-1.41225		0.835014	12.1658		-0.821079	2.63667		-4.00221	2.25384		-4.13264	5.12205		0.314959	0.526312		4.94247	1.49105		-1.74126	-2.27045
-4.51398	0.770763		-6.62466	3.36973		-0.056246	0.965267		-2.03908	1.5598		1.23291	-9.01058		-0.519291	-1.936		3.01353	-4.42742		5.61422	1.94617		-1.00488	2.38063		3.43139	-3.36546		3.63991	0.845987
-5.27707	-0.640383		-6.30991	2.02554		-5.2129	1.1912		-2.19798	2.81799		2.93807	-7.17544		-4.47315	0.978353		1.61506	-9.12633		5.96674	0.48906		2.28605	1.41187		-1.92992	-2.4869		1.57862	1.02761
-5.71138	2.5768		-10.4595	-0.507673		-8.15276	2.83789		-0.298383	2.54629		11.8196	10.6591		-6.88093	3.64136		2.72336	-0.85101		2.08219	1.235		-0.0719165	2.61533		1.99417	-1.49648		-4.12347	-3.49662
3.09587	-6.44574		-9.8871	-3.20345		-5.437	0.514615		-0.165379	-0.877058		1.91207	-10.7601		-1.57113	-4.17866		-1.60487	-0.449348		-1.8938	1.52366		0.360712	0.500183		6.86407	-3.9143		-0.962503	-2.0364
-0.616142	2.97545		-1.89821	2.65737		-9.37435	4.68871		-0.882268	0.493192		0.0302109	4.79205		-2.11145	-1.35039		2.27775	-2.0564		1.98233	3.9859		0.392043	-3.97924		-5.56606	-1.1964		-1.72006	-1.25266
0.621033	3.24547		-15.8031	-4.24103		-2.89265	-7.23768		-1.13235	0.728875		8.73375	9.07876		-3.9493	-1.23719		4.2177	-8.83652		0.326097	1.99891		-0.948679	2.91185		-2.36276	-3.02917		2.59995	0.857961
2.37525	-0.467236		-10.0236	0.182272		-7.11581	2.02424		-0.56063	0.417169		8.44409	-9.08401		-2.00667	2.6738		0.763611	1.75027		-3.01721	-1.90272		2.68759	-0.0492951		0.256838	1.90355		2.91445	-1.60548
5.64173	-3.0118		-13.9429	-4.5033		-11.0455	-1.50761		-1.68173	4.57432		14.2767	-2.17783		-4.60779	7.19531		3.6933	-4.28386		2.48805	1.65784		1.93743	-0.144302		0.350868	-2.6847		1.98768	0.0956011
2.1852	6.01484		-10.5657	2.91033		-13.7863	3.01405		-1.9867	2.01033		3.40007	8.82522		-3.42507	-1.57478		-0.933322	1.46249		-0.51035	1.11652					-2.05755	-1.91593		-5.58938	-1.94837
-4.78688	0.747814		-18.5461	2.05676		-1.74218	5.76345		-2.04122	4.26976		24.0234	-5.09748		-0.857451	1.96982		5.18041	-2.32346		1.75042	1.18462		Sample	9		1.78348	-1.11899		1.96797	-0.991677
-6.19826	2.07547		-35.0477	2.49279		-4.0136	-2.11202		-0.432601	2.15133		13.9021	2.27601		-1.52344	-0.595602		1.16082	-4.12062		-2.47272	3.12641		Section	3		3.46845	0.631428		-0.153236	1.07001
-5.31568	2.15275		-10.6673	0.234202		-1.54938	0.245491		0.802608	-5.25043		4.71508	3.46289		0.577335	-1.87873		1.62091	-5.29952		-1.1222	5.00412		12.4825	5.26861		-2.83376	-3.0725		0.815152	0.886127
3.78928	-4.0974		-15.4403	-3.65178		-5.20666	0.148499		-1.8724	-1.61005		1.70387	4.68603		-2.83841	-4.23285		4.37187	-10.2005		-0.181304	0.906427		12.1766	7.79583		1.37628	-2.04995		-4.14675	2.16571
-0.74097	-0.243058		-17.9699	-2.58956		-10.1294	2.00205		1.75044	0.804479		2.48742	2.67076		-0.59765	-2.86678		4.92008	-10.8847		-1.05108	-0.415143		10.2252	7.6719		-2.75399	-3.03098		1.62326	-1.40544
1.21839	-1.61538		-9.77789	-5.98365		-17.737	14.015		-0.273858	-1.26255		2.39234	5.216		-5.08129	0.398173		-0.711464	1.05202		0.67859	0.904338		9.60786	7.79355		-3.98289	-2.20224		3.50917	-0.465716
-1.34109	3.67615		5.6996	-5.97991		-12.7374	3.79906		-0.859545	0.46177		0.689323	-5.8646		-5.44492	-0.441314		-0.874632	-0.153132		-0.995931	-0.601972		14.2239	5.91887		-1.64169	-0.205454		1.39956	-0.175416
-8.61707	-1.19236		3.12912	-11.4498		-8.64837	-8.44349		-2.63752	3.60823		-6.16919	10.9947		-2.81724	-2.14101		4.84726	-4.36668		-0.782372	2.66161		1.42385	7.38326		-5.74619	-6.61672		-2.29125	0.980818
0.587704	2.57162		-9.72309	2.92196		-6.04241	3.17665		-2.93319	4.54068		2.89666	-9.61802		-0.0513372	-1.36097		0.28466	1.0445		-0.544829	2.329		-1.06274	1.85907		-9.87744	-50.3952		4.49784	1.69098
-0.847544	1.94588		-3.72981	0.417851		-0.968797	-3.28598		-1.37424	4.23031		6.33922	-5.11108		-3.01704	-2.85831		4.11318	-8.52237		-2.68744	2.37167		-7.39353	1.92715		-3.70993	-0.825577		1.42131	0.395654
-12.9521	-6.06854		-10.6833	-0.716776		-2.31521	3.98174		-0.334053	3.70176		6.77497	4.45258		-3.45952	-4.02526		-2.58943	0.17108		-1.01072	0.849726		-11.2305	3.67805		0.920822	-7.33588		1.18825	-1.18637
-5.06247	2.39301		-8.11454	-0.751436		-0.622013	5.84432		0.101856	0.128225		14.3246	3.71727		1.06621	-5.36277		4.39445	-3.07732		4.07725	5.77036		-1.63758	2.8153		-7.42091	59.0506		5.09209	-1.37753
-6.29855	3.17952		-6.90318	-2.25141		-3.99183	-2.17324		-2.37876	3.67383		1.63142	-10.0961		-5.58092	5.01978		6.27227	-10.3032		0.0475224	2.49767		-6.94044	-1.21468					0.459863	1.3463
-2.54478	-0.415258		-8.34124	0.409841		2.1093	2.14224		-1.06232	2.91901					-1.75187	1.27685		2.98377	-2.34736		3.79046	-0.416324		-4.73124	3.93906		Sample	10		4.1887	1.77323
-0.672803	2.13173		-7.26209	-2.58356		-5.08522	5.92083		-0.77634	0.757155		Sample	5		1.00478	3.18649		0.614902	-1.25604		0.783495	2.9295		-5.46612	3.37338		Section	3		8.46949	0.856837
3.31545	-3.39834		-35.453	3.02056		-5.75449	0.717238		-1.73538	2.8464		Section	4		-2.45127	-3.85671		3.75567	-2.80233		1.15247	1.13273		-2.95633	5.08545		-6.32281	19.6573		1.67602	-0.666004
-3.90316	1.24093		-5.84348	4.18446		-7.06934	-1.61969		-2.37587	3.57423		3.72766	4.33447		-2.00914	8.90898		5.01415	-8.27397		3.74024	1.22525		-3.22966	4.29082		-4.85083	-2.99904
1.75681	-3.87718		-4.37879	-0.610914		-0.23462	4.02658		-2.09894	4.03354		20.0679	22.0838		-6.0734	5.24116		3.67936	-5.53525		1.59648	1.64352		-7.48768	4.29631		2.30083	-2.27283		Sample	11
2.33316	-0.69631		-26.6432	1.19894		-9.7174	3.46647		-2.50619	0.969167		-1.35653	85.7235		-0.304586	-4.89825					4.24674	2.11548		-5.72189	1.67313		-4.30827	1.79921		Section	3
-4.85257	-0.267023		-10.4149	-2.22248		-3.86697	-4.94789		-1.76981	4.26219		14.597	26.3454		-3.42289	0.586878		Sample	7		-2.55767	-1.98128		-3.07781	2.22288		0.783672	0.662917		0.159417	-0.249454
-4.7266	1.47667		-7.19473	-1.8798		-12.7527	3.15981		-0.602718	0.374634		-19.7311	-2.0044		-4.65899	-0.366423		Section	3		4.41167	0.996674		1.1013	4.64487		7.45357	-1.88494		-0.481479	4.76571
-5.72294	2.78839		-10.353	3.37745		-12.0152	2.79812		-1.56419	4.79624		-20.0469	-13.0012		-0.621779	-3.6906		0.511121	-0.385505		0.460743	-0.0718983		-4.5057	2.79145		-4.81844	-2.5082		1.30183	0.0894594
-4.93176	0.116229		-5.53158	1.43005		-2.44642	-1.91284		-1.25381	1.05847		11.6745	-1.52734		-1.34978	-0.00656487		1.48877	-2.12065		0.315441	-1.68364		-2.93092	1.59432		-6.35531	-5.01615		2.11061	-2.72101
3.34295	-0.299274		-29.6463	0.949286		-9.4956	2.79104		0.199207	-0.462981		21.4367	-7.59953		-3.3172	-1.53874		2.24181	1.29302		4.07384	1.29346		-1.59942	-4.76708		-1.17796	1.18843		4.27578	0.747127
2.08795	-1.68		1.68466	9.34202		2.52159	0.101834		-0.295252	-0.958318		11.9693	21.3812					2.27182	0.853984		-0.0756988	-0.581309		-0.669284	-4.66179		-0.441305	-65.3986		7.29243	1.06442
0.610496	-0.831461		-23.8665	3.23154		-6.94817	5.17916		-0.207031	0.608264		-8.09604	9.17462		Sample	6		0.390538	-0.436228		2.47295	0.985684		-1.37038	-2.99744		-20.0955	-23.4364		5.56523	3.18752
-1.45553	2.80098		-22.769	3.87463		-15.5898	1.4996		-2.09708	9.13386		17.3154	6.29648		Section	3		2.58617	-2.38364					-1.88426	-3.26705		-4.95675	-5.45296		2.08275	-2.36755
			-25.3858	1.40435		-0.409969	0.740394		-1.51726	-0.47025		13.9265	13.4212		0.497099	-1.80779		-0.264152	-0.862514		Sample	8		-3.58859	-2.63897		23.3903	-7.91151		5.22489	6.0368
Sample	1					-7.12406	5.63623		-6.62989	2.90233		20.9397	3.32292		-1.73703	2.66602		2.8083	0.742412		Section	3		-1.94283	-0.309389		-5.07074	1.71552		-0.251192	1.81808
Section	3		Sample	2		-4.80262	-1.89266		-0.0505661	1.45237		-18.6255	-8.29694		-0.518699	2.2775		1.42212	0.473279		2.16882	-1.40531		-13.385	-0.395891		-5.74057	4.85188		-3.87579	-8.38561
1.81523	2.04249		Section	3		-12.932	4.82777		0.426668	2.04331		32.8096	2.01937		2.89828	6.79616		2.69744	-2.91287		6.43888	2.09965		-15.2089	-0.531662		2.01323	1.6565		1.67674	0.47543
-0.362953	-0.354298		0.174328	1.55325					-2.47423	4.17646		-4.23783	-2.43783		2.93654	-1.10262		0.975943	-2.61677		-2.06158	0.599446		-9.6556	0.172519		-8.72575	2.26666		3.92373	1.75026
-0.92966	2.95416		1.1172	0.773469		Sample	3		0.334989	-0.404538		15.7362	23.9108		-2.75647	-2.73588		-0.105078	-0.602421		-0.221648	-1.32833		-10.8971	0.172666		-7.50813	-4.19012		-0.191536	-2.78418
-1.07859	3.08214		1.506	2.60809		Section	3		-1.38611	-0.91882		5.1493	-4.82951		-2.46714	2.10776		2.33408	-1.85676		0.664849	1.61212		-11.4189	-1.70655		-1.1572	-5.43272		3.026	-3.8574
1.929	1.82959		0.265534	2.57393		-1.48682	4.11424		-0.40538	0.174134		-19.8156	-7.42305		-3.01517	-1.24734		0.576115	-0.499806		-4.71779	-3.09355		-9.48877	2.11461		1.621	-0.705501		4.18237	2.61318
10.5724	-7.70714		2.66593	10.6487		-5.09813	-9.36544		0.763929	0.24866		25.4774	18.505		-0.93207	6.85828		-0.835938	-2.76741		1.69449	0.773324		4.96046	1.58965		1.35587	1.99777		0.110406	-4.82816
2.0941	0.374339		0.334948	3.74239		0.656401	1.63842		-0.252973	2.26795		49.7571	60.9239		-2.41767	0.742681		8.8711	-10.079		1.27867	0.802653		4.36097	0.607524		-5.7389	0.715297		-1.18806	-2.46909
-2.13112	2.78992		0.98208	1.29991		2.18533	9.03495		-2.61063	1.11392		17.3653	2.10857		2.66592	2.71239		2.7168	-2.00761		1.51886	5.13459		4.73119	3.15532		20.0807	-12.7895		6.71303	-0.448796
1.65403	1.58142		2.06204	4.6566		2.60114	-5.98492		-1.69888	-1.04044		20.8773	21.5197		-0.866196	2.85444		3.9923	-0.641261		0.501595	2.15672		6.37813	3.50451		-0.983428	-1.03836		4.1109	-0.0570209
2.41813	1.13222		-0.490341	-8.1684		-10.2922	6.82855		-0.284166	4.39709		20.6506	12.6656		-0.414437	1.74226		1.99934	-2.30625		4.60403	0.10975		0.12241	-3.0417		-5.36453	0.162326		0.775093	-3.14199
-0.739767	0.394088		0.854474	3.72468		1.9973	-6.70997		-1.47629	0.104556		10.3187	5.74604		-0.159229	3.4492		0.405742	-0.351238		0.729119	1.44211		0.954707	-1.82816		-5.78358	-5.20414		0.325014	-3.6584
2.02849	0.635751		0.700094	1.65134		0.163712	3.44602		-0.653818	2.37371		17.0949	8.66585		-1.97226	4.37519		-0.891907	-1.29976		3.35802	0.0380505		-2.81434	-0.932651		-2.4593	-1.67826		-1.87899	-2.34829
1.46453	2.78371		-0.128269	4.13627		6.09126	-5.93162		-0.172609	-0.531068		25.6086	0.189255		-0.800229	3.9839		2.0379	-2.43976		-0.0510803	-1.17865		-0.435914	0.499892		-3.94149	5.28872		8.01564	-2.50267
-0.131211	1.9817		2.03027	8.10932		4.06097	7.70828		-3.07647	6.2755		8.92908	-6.77191		-0.34128	-6.99493		2.55775	0.259498		2.3058	2.92072		1.20503	-3.30434		13.4637	64.794		-3.7089	1.83588
-0.279899	0.687486		1.07836	2.92492		1.49416	8.64392		-0.561762	1.77257		10.1162	6.81125		-1.01014	3.92089		0.224414	-2.4891		1.5136	-3.90404		1.66672	-0.586668		0.217385	5.21082		-3.85337	3.02476
-0.259216	1.85586		0.954558	2.34825		0.30955	3.76089		-1.44865	4.68635		19.1667	4.35458		-2.40486	2.45483		1.56408	-2.68636		-0.0348194	-2.50394		1.15253	-0.81325		16.2627	75.5596		1.03095	6.658
0.0263273	-0.374974		-0.492358	-2.20539		-4.52219	-7.90017		-0.953726	-0.100753		8.40085	4.59893		-0.609778	3.21324		5.89574	-0.523131		3.14989	-0.773115		3.69957	-1.22312		-6.19425	9.31035		1.2649	6.06704
1.4144	0.578295		-0.690299	0.0334743		-7.60206	-4.37267		-0.759325	0.37672		7.43392	1.51862		0.664035	-3.30715		1.49265	-3.79983		0.514414	-0.566257		2.91984	3.05292		-6.34316	67.2354		7.93424	0.53951
-11.1128	-0.897333		0.432264	0.358674		3.64538	0.109505		-3.16821	0.639644		9.23941	10.7958		-2.99388	4.77949		-0.582508	-0.207008		2.91242	-3.39271		3.02768	-0.788507		-54.1051	16.0967		-1.64825	3.12074
-2.03875	2.98444		0.400132	5.32135		0.899364	3.78024		-0.545056	1.22179		-23.8483	-3.5344		-2.19331	5.15687		2.06582	-0.15355		-1.47208	4.6765		-3.63446	-0.81152		-4.60362	-0.869251		3.30249	2.02014
-0.909696	1.18128		0.149907	-2.26087		-3.27444	-6.07118		-1.01417	-1.13242		-13.5261	-6.84843		0.207133	1.15775		1.18536	-1.94226		-3.03179	3.57696		-3.71343	-0.0451977		3.34788	0.0304502		2.86154	-0.8128
1.55546	-2.0386		-0.512465	6.8521		-4.41976	-9.06643		-1.92772	1.56141		16.8191	21.1767		-1.47483	2.98737		0.452124	0.10488		7.93051	-2.21916		-0.170089	0.577666		-2.5064	2.72073		0.783875	8.23023
-0.978927	2.50088		-0.0376802	-2.77611		5.58596	6.02587		-1.67812	4.28991		-2.12184	15.1626		1.34545	4.94522		1.7888	-1.76659		1.81665	0.775189		-0.0259354	2.2092		-0.981837	2.14687		-4.29851	5.59906
2.0123	3.08196		3.40797	8.14889		5.95355	-0.385345		-1.98262	3.13647		18.8105	6.12518		-0.228008	4.26132		0.546182	1.39802		4.24775	1.37109		-0.31838	-1.64056		-5.53259	-0.0472613		2.09703	-2.6752
3.52755	0.914658		-1.52623	-14.5955		4.14999	-5.18004		-1.81639	-0.794559		17.188	12.4509		0.883917	-6.25253		0.390487	-0.262195		-5.00367	1.12322		-3.38247	-3.04901		-2.38655	-5.31783		1.68201	3.82314
18.2796	8.75648		2.22034	-0.268848		-1.15482	-2.17573		0.154554	-1.22631		18.2708	5.86247		-0.290716	3.20834		1.86178	-2.84651		-0.440718	2.24051		-5.28558	-1.91547		1.84457	-2.4083		3.17645	-0.764183
-0.263532	2.84823		1.61629	5.85581		0.156281	-1.77794		-3.1028	3.64126		26.0427	19.1418		0.526487	2.13273		0.241188	-2.77276		1.19628	0.828896		-5.7165	-1.03701		7.72788	0.500191		3.39506	1.1782
2.84033	1.0685		-8.08138	-16.4179		5.75652	3.16989		-0.327036	4.14032		12.0211	8.03638		-1.58932	1.32583		2.05445	-2.03901		0.201658	-0.531914		-5.11652	-0.976734		2.28821	-0.0345626		0.674363	5.89622
7.4201	9.71583		-2.52131	1.08047		2.91136	2.5249		-0.515889	1.24637		20.2473	2.28101		-3.84483	4.29854		-0.181207	0.257429		-0.51316	2.89524		-4.92	1.46926		2.56969	5.29409		-2.84949	-8.07881
0.0259568	2.28607		1.51945	0.0940582		-5.13033	-8.02191		-1.18674	2.59732		10.2862	-14.0968		0.559164	3.10849		2.4034	-0.467773		1.70352	-1.22451		-3.47846	2.24061		-4.15901	0.48996		5.66421	2.41758
-0.529556	-2.55153		3.07407	0.768813		2.26615	-1.43059		0.40673	2.22969		31.6399	0.762974		1.14672	3.31333		0.165711	-2.18286		-0.250317	0.847965		1.57015	3.08558		1.47341	-0.009617		5.69031	1.25523
-0.291345	2.47936		2.17291	4.13165		-2.16311	-7.4297		0.276843	2.08006		-12.5922	-5.52461		-3.54102	-0.506385		0.605992	0.259591		-1.6112	0.859313		6.40327	-0.0273107		-6.479	-1.32829		3.99218	-0.899279
1.01377	2.41962		-0.577103	3.04075		-2.3843	-2.42693		-0.784568	4.70488		20.2098	7.28468		0.128063	-3.2864		4.46689	-1.5914		-2.98429	1.17012		0.0144245	-1.01893		-4.50978	-0.588868		8.82185	-0.245007
1.94799	2.40964		0.133282	10.0688		1.50095	2.86004		-3.34	5.26087		-13.4058	-5.53504		1.69842	-2.55939		1.57398	-1.84269		8.38581	-1.92962		-4.73861	2.27791		-5.21589	0.310628		5.83513	0.359868
0.594145	1.45367		-0.48085	3.95249		6.30679	4.33826		-0.419523	1.72057		22.5571	-1.57986		-0.945751	-0.860597		0.802069	-0.125258		1.8715	1.19345		2.70737	-1.63446		-5.02414	-0.683829		2.40037	-0.487774
-2.29551	-0.852274		-1.5946	-12.5053		4.99097	6.6679		-2.0872	1.29605		18.6787	22.2199		-4.03401	-0.609498		1.63542	0.191523		-7.82042	5.7789		3.64834	3.30322		-6.45401	-4.70856		9.79316	-4.71799
1.3704	1.17427		1.29654	0.9467		3.89468	3.14594		0.26497	2.28476		17.7777	6.63911		0.365926	3.07916		3.73064	-3.73923		11.7067	-1.57333		3.94625	-1.13438		9.9774	3.55364		-2.02554	-5.01357
1.14098	2.28212		2.26158	3.05855		-2.1783	1.83954		0.827659	-0.306873		18.9837	5.72062		0.912618	-0.098767		-2.83051	3.92459		1.30704	-1.3517		1.94538	-0.533977		1.05179	2.69864		-1.32323	-2.07165
-0.208022	1.20924		-0.598948	5.89279		-1.34568	-0.806486		-0.413419	0.59127		5.15541	-10.4705		-0.692591	5.99022		2.77617	-1.35284		1.49438	-0.0832601		-2.58744	-1.79537		71.2569	27.0421		-0.297911	-1.97737
1.51509	1.23331		1.07067	1.15509		3.59844	6.28269		-1.45564	3.8676		23.4225	-1.75451		-4.77964	1.30566		1.8757	-2.7628		0.151266	-0.257963		0.695926	2.97793		61.8448	3.92484		5.77899	0.662953
-1.14386	-0.969364		-4.0353	-20.6135		-4.08914	-4.98685		1.04282	2.3691		9.30623	0.916459		-0.181107	3.44005		0.95155	-1.43765		-2.66117	0.470671		-1.85314	1.36295		-1.4598	0.126592		3.20633	0.226303
-0.397476	3.6458		-0.558801	-3.13883		-7.69569	-3.8944		-2.20657	-1.13845		5.54478	0.310738		2.44499	-0.0121364		-0.170637	-1.02438		0.0935429	1.32924		-1.77773	1.84288		-5.18228	-0.416391		0.274652	-2.74008
3.68429	1.05216		0.890621	3.94503		-4.01569	-9.10946		-2.3518	-0.0394904		3.4209	19.1329		0.302255	2.23845		1.10899	0.0360666		-1.80625	-0.262773		-5.92151	3.47459		1.21871	0.945028		4.83839	0.851591
8.31896	10.1183		2.82975	5.69992		-1.35718	-1.73172		0.0689564	-0.91231		6.05059	10.7267		-1.5833	4.69991		-2.89082	-0.162766		2.00198	6.15353		-6.2633	-1.29522		1.52091	27.7784		5.67687	0.43018
1.57084	2.57816		1.35242	1.18084		-0.240759	8.05425		-2.43571	4.47243		-24.3232	-10.3265		0.218692	0.0114932		1.33932	1.12498		1.54304	2.61996		-6.33991	1.41938		-2.6211	-4.93008		6.55177	-0.632421
1.61027	0.550632		1.26132	-0.495965		-5.24822	-7.08009		-1.61731	3.84166		15.5381	30.2321		-2.11955	3.68239		0.263283	-0.275252		-1.22061	1.12008		-8.9498	-0.296655		16.8711	-4.73337		0.198136	-1.90953
0.0186694	2.66342		-1.08349	3.74235		2.35397	4.43077		-0.123708	0.906228		17.4409	12.5704		-0.53099	3.75363		1.75692	-2.65748		-0.145282	2.29849		-11.2692	2.77563		-18.7075	-12.7755		3.71341	-4.08901
0.782594	-2.48021		-2.0549	-2.45122		5.95158	5.05864		-1.60973	-0.276002		20.9407	1.95384		-0.260398	1.99401		-0.258589	-3.24371		1.35265	5.67497		-13.5787	0.940624		-0.662674	0.63784		0.377456	-4.46455
2.28893	2.43073		2.47291	1.65622		2.70239	0.268741		0.295008	1.58718		20.7283	12.3868		-0.113758	-0.195398		1.04967	0.378083		0.509922	1.26666		-4.47283	0.721313		-3.75496	3.09449		-0.477834	-4.59894
3.68328	1.22261		1.21849	0.42024		-3.91235	-6.32076		-1.55682	3.17425		23.4524	-1.65827		-2.01778	2.99508		2.77869	-0.692563		2.71976	2.11299		-3.16727	-0.0637081		-2.69884	-1.90824		-2.54261	-3.61085
-0.200405	3.34606		-3.66549	-8.5733		-1.49144	-2.20891		-1.12385	2.76516		22.9991	16.9294		-2.39013	2.87459		2.87537	-3.89075		-2.68198	2.02059		-8.3049	-3.70211		21.8136	10.9346		5.48253	0.146255
0.49081	0.553437		1.34091	2.54213		1.90806	0.994933		-2.92725	6.11368		9.82915	6.48444		0.874374	0.0251387		2.13717	1.04959		-0.00984207	1.03061		1.02238	-0.427843		-0.41003	6.4759		-3.61802	-0.429597
3.28829	1.80921		0.30929	3.12554		-0.12161	1.36564		-1.68911	0.835987		-7.37275	2.20659		0.427473	-2.87037		2.49104	-1.33306		-5.99181	7.1167		-5.60495	-0.907821		-10.2349	-5.08692		6.92267	0.111749
3.20639	1.59204		0.141044	3.77146		-4.50733	-1.63984		1.05663	1.51979		8.78415	-7.27762		-2.70972	2.83451		-1.22096	-1.82456		-2.41647	-2.09226		-6.45726	-4.32974		4.15513	4.25735		-3.03584	3.22081
1.20727	-4.57975		-2.36184	2.46649		-0.181267	2.618		-1.16447	0.529568		20.9395	-0.768732		-1.99948	0.175401		1.61091	0.20096		-2.23568	2.63071		1.58481	-3.64418		-3.17754	-0.28187		-4.3004	3.18168
1.40894	-4.52708		1.37328	8.65874		4.7381	-0.596784					20.4596	4.01374		1.62384	0.0248996		1.6085	-1.12949		0.02394	-0.255815		0.614102	-0.517971		-7.38308	-6.24632		0.870927	-5.69974
1.53682	1.71447		-0.343806	4.7482		-2.87243	-3.93319		Sample	4		19.8792	16.263		1.68504	5.12323		1.30996	-2.50279		1.56678	-0.411785					5.47016	-18.3825		1.24437	-0.513352
0.430718	-0.00755614		2.67148	7.87711		3.98573	2.93645		Section	4					1.03416	-0.0969157		2.24647	-1.97322		0.330154	1.50097		Sample	9		-2.6745	-0.12214		-1.38727	0.785065
2.01095	2.08479		-1.81975	-2.06293		-3.19363	-6.96644		4.21714	4.50103		Sample	5		-0.999583	4.94623		5.29585	-2.89521		-1.87486	-2.14378		Section	4		-4.82292	-5.06918		1.67486	-4.2161
1.70478	0.573512		-1.15844	-5.32282		0.642361	3.17022		2.58898	1.68811		Section	5		-1.04787	1.28115		1.41904	-2.00095		-5.44428	1.03357		-2.47613	-2.84229		10.9367	6.23253		0.629882	-3.06314
1.95557	5.57771		1.4782	6.16194		2.77369	9.19127		0.112461	-0.941588		5.09357	5.67046		-1.80862	0.224585		0.518197	-0.369497		-2.25886	1.04212		-0.203047	-1.7345		-4.17212	-4.14238		-5.11472	3.48979
1.4197	0.180328		1.76507	2.27272		-3.81546	-4.25052		4.11188	4.46354		2.25726	1.0253		-2.10066	5.03257		0.0163723	-2.1985		6.17252	1.99828		-2.15183	0.00229883		-3.99576	-1.1086		4.80729	-2.28259
1.47539	3.57439		1.77356	6.17344		-3.36886	5.4713		4.30928	3.20537		3.35969	2.10164		0.624951	4.39286		1.40476	-0.601976		-0.271942	-2.70266		5.79742	-3.21021		-16.1929	-71.0397		5.50368	-6.17374
5.25437	3.17783		0.776571	0.855492		-3.08542	2.97031		1.26435	0.0741987		-1.5408	-0.0311466		0.650831	4.16548		0.327842	-0.176636		5.09932	2.11388		-4.35109	-4.14495		-0.516457	-3.64593		0.469672	-0.449263
2.01768	1.41076		0.79219	6.00866		-4.28441	-3.8363		3.85333	2.41527		1.44816	-6.29938		-0.170278	-1.16878		1.41422	0.033257		8.80489	-2.24447		-1.46976	-1.85306		-3.15712	-0.913902		-0.699987	-1.74107
-1.90967	2.50971		2.95053	-2.42083		2.85008	7.67553		4.02582	2.43779		5.17979	1.68175		0.586636	-0.604056		2.94141	2.56115		-2.86856	-1.84831		-4.92071	2.52887		-0.0459464	-0.58149		4.25965	7.20734
-0.551658	1.17291		0.384534	1.09983		-0.341101	4.09022		3.46079	1.91765		4.19736	-1.14662		-4.30878	4.32565		0.145515	0.209943		2.68097	-1.55425		-7.93832	-1.09829		-2.51131	-5.46002		3.99625	0.641984
1.38208	1.61422		-6.18871	-28.0535		3.38744	1.84058		2.30865	1.05769		-1.83587	1.45904		0.787616	0.893572		-2.32983	-0.702523		0.800522	0.605907		2.50066	-5.20167					3.70824	1.13931
1.27123	1.11327		-3.06903	-4.23288		0.488201	7.6905		0.167418	-1.14211		3.86079	-3.90584		-3.43494	2.03118		1.73121	-0.100918		7.1482	0.00710399		-4.61189	1.72546		Sample	10		4.25575	1.30339
1.97324	-3.31311		-0.128504	6.76155		0.363844	6.42757		1.17851	0.77903		3.38707	5.99012		0.610948	3.05203		2.57892	5.06072		-0.717787	0.605495		0.371797	-2.16929		Section	4		-4.52633	-2.73053
-0.325867	2.55941		2.30708	6.96743		-2.70199	-1.57443		4.95763	2.92848		6.10895	0.904494		-2.85841	5.55748		0.540187	0.00238963		3.7228	1.8729		-0.500118	-2.24412		-10.3219	-14.8038		3.69259	-0.00162917
0.580027	-0.710134		0.688784	2.37118		2.09082	2.09813		5.51384	0.931888		0.39099	0.873787		0.0595114	-0.650968		3.82678	-4.36965		3.7937	-2.4319		0.398804	0.227076		4.22805	1.08644		4.66709	-2.17355
-1.00221	2.67105		0.0758373	2.30841		-0.6238	8.31533		0.731899	0.188945		-1.84678	-5.65286		0.262938	6.35401		1.1196	1.02325		-1.91603	0.841695		-8.75534	-1.38552		12.974	-4.43773		-3.14661	16.775
-0.185115	-0.878616		-0.360677	5.03746		2.37163	6.61255		1.45436	2.56015		6.61354	-1.94818		-1.27686	5.61446		-2.48364	0.293451		-7.31561	6.42125		-8.23881	2.76059		0.0743072	12.2103		7.76608	1.73949
1.45199	1.30767		1.72945	0.864017		0.556652	4.66678		2.4172	1.35024		6.79843	1.2875		0.661481	3.99248		1.5467	-1.99965		-0.479749	3.18449		-2.23119	-1.45323		-5.71422	-2.24991		5.22273	-0.725815
0.464347	-0.66455		3.92379	9.70717		0.236878	-0.799644		1.10001	1.27527		3.96067	3.868		-0.673962	-2.12234		2.26126	1.81615		-1.90178	0.879243		-0.658322	0.17133		6.11624	3.11703		8.78072	-1.60196
1.28276	1.54717		2.03699	3.17657		-6.291	-8.96374		6.90217	-0.28102		3.05431	-3.6		-0.733328	4.32714		0.0339162	0.0852839		0.795805	0.0329216		-3.99501	-0.400349		3.70551	5.4119		4.06971	-4.75236
2.29362	2.56994		-0.749787	-7.25773		7.41408	2.86738		3.38448	2.72302		-1.54355	3.98508		-0.980293	5.59744		1.06064	-0.620674		-1.72866	-2.90231		-4.33196	3.09551		5.26143	3.12494		-1.14958	1.64421
1.83145	4.01515		2.05062	1.48331		2.45945	-0.4557		4.1384	4.55723		10.5925	-1.67123		-1.03949	7.78014		-1.61483	5.40409		-1.62004	-2.29092		-1.06685	-3.6664		4.26427	2.10547		0.166256	0.370869
1.18837	-1.98668		4.32574	3.47199		-0.353568	1.20983		0.721265	-0.220562		5.00965	4.15947		3.02344	0.617895		0.727396	1.36807		-0.476273	-1.9357		4.03861	-0.222307		-4.29169	-7.97561		2.20571	-4.2209
1.16922	2.75169		1.56889	5.82561		6.98354	4.07112		1.07151	0.327571		0.624569	-5.45245		-1.50999	4.88217		0.582979	0.684409		3.00282	0.507335		10.9671	4.20758		-1.36326	-3.70636		5.44342	4.40728
-1.4263	1.89281		-1.651	-18.6618		-3.84237	-7.38345		3.50023	3.09574		2.8223	1.32368		-1.50884	-0.225228		0.612578	-1.14727		-9.28852	1.51928		7.19909	2.59552		3.58622	-3.17809		6.23178	1.55681
-2.5678	-0.184569		-1.3249	-10.8923		-8.50861	-1.22278		0.814391	0.857131		13.4811	-3.50412		-2.25988	4.9399		3.2958	-4.73621		1.14721	1.66714		-0.802718	1.93239		-13.0596	3.54497		-1.68287	1.04207
3.50849	0.976485		0.405921	6.30374		3.78468	-8.88324		2.68407	-0.356286		-1.01215	0.309578		1.0861	1.61505		2.64226	-0.0230713		-0.472962	-0.367926		-2.81616	-2.26802		-4.68086	-5.99957		-0.912727	-5.67926
-0.898145	-13.1276		-1.66026	-9.77717		0.0573412	6.72192		-0.0852723	-1.28572		3.26123	-1.98381		0.804536	-0.514214		1.51811	-3.02196		-6.55539	1.72747		5.21418	1.4818		0.27983	7.24793		1.06141	-2.57968
-0.87609	2.36528		0.825324	2.32426		3.73271	9.17364		4.26038	3.8089		-1.26086	2.12578		-1.80957	4.74483		0.76318	-0.381499		-1.18817	-2.15638		-6.01033	-0.657843		-16.4504	-5.59692		-1.18214	5.22086
-1.25965	3.08661		1.02827	-3.54845		0.827808	3.24939		0.480244	-0.294381		0.48229	-6.01755		0.448395	-1.46528					0.177151	1.53797		-1.55992	-2.45269		6.22144	-1.6538		2.83759	-4.16574
0.370427	0.885445		0.847965	3.00935		0.844805	1.69354		1.47578	-0.504813		-3.55571	-7.53319		-3.38778	-0.581754		Sample	7		3.3381	2.07485		1.38242	0.414999		7.92902	0.25766		0.235691	-4.5668
-1.8828	1.6771		1.55746	10.3723		-0.231322	2.73264		3.76606	4.34491		-14.9198	7.74589		0.306499	-0.565881		Section	4		2.82692	3.95705		1.99545	1.01017		7.22617	-1.93306		4.8654	-0.0591345
0.074339	-0.328932		1.71749	1.13537		7.1831	-0.618167		3.71189	4.26546		-1.00395	-0.209232		-0.662258	2.5674		4.04048	3.53986		3.8002	2.28653		-8.42425	-0.0158083		5.45647	4.38322		4.46104	0.182215
-0.344177	-1.89266		1.04023	8.78725		3.79233	2.36298		4.17677	3.99687		2.4638	3.7808		-0.946459	4.79547		-1.51748	1.95556		-3.82342	-0.307506		-2.69817	-1.65326		-1.14478	6.53351
1.30059	0.779155		-1.95278	-8.5925		8.44864	6.04525		3.99036	2.82804		2.23341	4.001		-2.0593	5.66643		4.60295	3.35085		0.729035	4.77411		1.53122	-3.21429		5.21351	1.58851		Sample	11
-0.733505	3.31277		-1.11263	-7.36163		2.27298	-1.41824		-4.21645	-5.42676		-0.42309	-0.577886		-0.0607746	2.88082		-0.899064	4.7012		-3.48516	-1.17068		4.18147	-2.0981		7.28276	-0.242484		Section	4
2.37392	1.64551		-0.0693328	-1.78738		1.98076	0.31448		4.1287	3.87348		1.07181	-1.10037		0.427893	-1.9596		0.90051	6.50828		0.277095	-2.62977		0.655406	-1.24694		2.62101	-12.6371		-3.0967	-1.3632
-2.2444	-2.32253		0.404194	1.65973		-7.34853	-4.12533		2.75627	1.54425		1.37839	1.22529		-1.94435	4.32663		-4.06663	-3.75196		-0.117772	-0.695302		3.1213	-2.35593		2.56225	-5.67836		-3.91681	1.37924
1.74816	2.35894		0.944747	3.31657		1.96172	5.36169		0.823698	0.390445		15.4725	-3.70667		-1.73336	3.31558		3.53488	1.68134		-9.0467	5.13659		5.80455	1.85928		-8.19054	12.1842		12.792	1.7958
-1.45169	2.77254		-0.189107	0.456352		0.601715	1.81594		3.75362	2.82745		6.23936	-2.8066					2.3469	-2.76771		-2.15495	-0.29163		6.36848	-1.41555		10.697	-3.8855		2.93649	2.07961
4.17456	2.25916		-2.46332	-19.0105					1.01064	0.467007		1.54769	2.77222		Sample	6		-0.169073	1.65333					2.63109	-1.82178		4.36852	-0.894679		4.61591	9.96366
			3.44939	7.80429		Sample	3		0.851749	0.806144		-2.22267	-0.857327		Section	4		-3.1768	-1.99256		Sample	8		-6.49703	3.91871		-14.7717	-10.5542		0.168238	3.02298
Sample	1		3.55571	7.35502		Section	4		-0.625664	0.122215		0.60028	1.04696		-4.39634	1.22121		-3.44489	0.202832		Section	4		-15.8112	4.30919		4.67442	-19.6192		6.46627	9.15669
Section	4		-4.68807	-25.6027		-1.18951	-5.34488		4.82666	-1.30797		1.86609	-3.38092		-2.24341	-0.89431		-0.531102	-3.25954		0.0885622	-1.34259		-14.1106	4.45265		5.91695	27.2478		1.43689	-1.13563
3.59347	-1.56978					9.50795	-7.08457		4.23164	4.88308		3.96548	-3.52541		-2.27121	-1.05356		-5.29043	3.72307		-0.010469	-29.3259		-12.8764	3.42518		1.30913	1.34319		1.7747	-0.415521
-1.96792	-2.73498		Sample	2		2.48424	-7.07684		0.945484	0.580048		1.20308	3.1216		-1.95628	0.943159		-0.737373	0.914344		3.46149	-7.65352		-7.02938	0.71772		-3.96496	-5.55593		-4.34515	2.79896
1.76287	-3.02163		Section	4		7.44273	9.46524		3.01439	3.54419		-0.673339	3.46833		-0.327608	0.00585571		-1.0813	1.27378		-2.61985	-4.72398		5.97242	-0.264705		0.763087	4.11875		13.7655	-3.43183
-7.95957	2.81265		-2.7457	-3.54256		4.22866	-4.18276		-0.480281	-0.0529095		1.95226	0.306624		-2.93941	-0.91572		0.254969	-2.67242		2.46932	-3.97929		7.11753	3.69669		4.50727	1.54748		-0.713293	4.26083
-6.32567	2.71901		0.428434	-1.01186		4.44146	-8.3829		3.95739	-0.298376		1.90693	0.0853097		-1.2658	-0.504394		-0.293182	1.41691		-0.671301	-7.76628		5.13939	1.04843		-2.19895	6.274		-5.46144	-4.97494
2.27657	1.48525		1.67348	-6.02138		5.84807	-2.98253		3.63834	3.89883		13.0053	-5.26982		-3.7142	-2.44546		0.0320471	0.934766		1.5891	-14.8095		8.59951	4.10225		33.6754	76.9353		-2.0901	1.76794
-7.37545	3.16546		0.848816	0.451845		5.05205	-4.41336		0.921805	0.900005		-1.07456	-1.83052		-3.38111	-0.359008		-0.472426	4.1343		-4.34046	-7.88535		-0.369637	0.82673		-5.51759	-4.6213		-0.634499	3.79543
-6.42277	0.504862		1.20136	-1.05398		6.93884	-9.2153		4.3653	4.13989		-1.16598	-2.97662		4.23273	-0.895268		7.74223	4.96797		1.75542	-20.2517		3.11948	1.70789		-6.40727	14.6988		1.29417	1.93765
1.12817	-2.44527		0.52961	1.21394		2.09975	11.1394		0.186777	0.666776		1.4464	-0.233161		-0.515393	-1.26278		-3.05645	5.63787		8.76989	6.6554		-0.808652	5.91761		-2.13611	-1.40006		4.37586	2.46351
7.73753	-2.96103		0.3034	-5.57093		-1.17319	-4.18659		1.37415	0.696303		6.38764	-9.96872		-5.10873	0.506376		0.157828	0.72827		0.523205	11.1378		6.13768	1.78503		-13.9978	2.08561		-4.56174	2.27221
2.90298	0.86998		1.32674	-1.45853		0.418629	-3.97242		5.03512	0.524927		0.189107	-3.99297		-1.59178	2.94657		0.464273	2.97192		0.204532	3.21236		2.51974	0.908493		-15.5963	15.9415		-2.96926	2.69298
-6.66009	4.25987		0.423739	-2.38857		-5.03993	-13.7223		1.43451	1.1074		1.12617	-4.23492		-3.11933	-0.517678		-1.53769	1.00423		3.27456	10.956		5.71815	0.230334		4.09291	2.48074		2.47458	7.68518
5.36809	-2.07113		2.27813	-3.86796		5.29741	-22.1934		2.22004	2.01872		2.35428	-4.78197		-2.10898	5.58801		3.26715	4.76214		1.11009	3.31988		4.42158	-1.08606		-13.7896	1.18797		5.39937	-1.09799
6.26049	-0.816221		-0.561773	-0.477418		9.86434	-9.85226		5.86263	5.37987		0.757928	-7.24924		-2.00104	-1.40645		1.97125	2.82511		-3.54103	-21.1446		3.72105	2.33271		-0.877976	4.67259		2.42896	5.12808
-2.2934	-2.55887		0.329618	-0.369241		1.77416	-7.89666		0.979625	-0.163583		-6.87426	3.24603		-2.51073	-1.2605		3.49962	2.94449		-0.012521	-15.2857		8.80174	0.495863		-0.102845	2.21457		-5.28682	0.632992
5.16398	2.07446		-1.14577	-2.96075		13.4571	-9.28196		4.93922	5.48948		13.2015	-2.06453		-0.440667	-0.756524		5.79425	7.56345		3.50941	10.5417		2.9401	0.217793		-3.89163	-0.0849143		-1.86135	-4.76264
7.2132	-4.74815		-1.39891	-2.00242		-5.6368	-1.07046		0.551271	-0.727099		2.5863	-1.76279		-2.81842	-0.349646		2.74886	-3.45225		-2.46102	-10.0727		2.94578	-4.36293		-1.05185	7.18814		-2.2363	1.45074
4.0981	1.34352		0.677601	-2.49055		-0.779904	-6.04207		3.58968	2.822		3.16128	0.298248		4.64454	-1.83247		-1.20753	-0.75473		-3.72899	-4.37061		0.911137	-0.0205448		5.60361	-6.88568		-4.20471	7.12098
1.66998	-0.155926		-1.21976	1.76806		-1.69706	-1.69381		3.6844	4.3492		-1.94269	1.18294		-1.46175	-2.25702		1.1921	-3.12564		3.1026	-4.58707		1.55025	-1.84683		-1.85808	-1.25626		0.905857	-2.46259
5.02503	-1.72308		-1.35819	-0.833361		1.01491	-8.873		3.26487	2.63085		3.52183	0.291349		-0.791735	0.748795		-0.516593	-1.80744		-3.9	-6.39776		-4.75549	0.847081		6.1024	-2.55589		2.89005	7.31298
4.61392	2.74672		0.796849	-3.29912		8.5063	4.13387		2.75394	2.09745		-0.11314	1.82038		1.25644	0.108578		0.759854	-3.92698		3.56165	-2.53042		-10.8452	0.940702		4.14061	0.648266		3.06907	1.88307
-7.91936	4.58426		0.351121	1.08796		5.29906	-10.5701		1.27964	0.629051		5.41969	5.82841		-0.164764	0.0979332		1.17258	4.3423		-3.71953	-14.2033		-11.5538	2.05169		4.77585	-2.72722		2.66457	4.05243
-10.179	-0.560545		-0.316285	2.89051		1.88018	-7.71829		1.36036	0.334376		0.752445	0.568863		0.0664047	1.40815		-1.07702	0.863321		0.62239	-22.1191		-13.8425	5.87659		5.56561	21.4464		2.72685	2.17211
4.96604	1.45162		0.170214	0.654526		14.0212	-0.0334496		1.97286	1.17705		1.30956	-1.79514		-4.76838	0.82782		2.24921	2.1168		0.627138	5.57594		-4.16232	4.84401		8.65003	1.07673		-0.118931	2.85992
3.84146	-1.56855		-0.648016	-1.72952		8.69899	14.9074		4.21524	4.31528		6.74832	-4.82717		3.5933	-0.907576		3.19208	5.11848		0.138718	8.00915					11.3264	-16.1806		-3.27534	1.99825
-7.9129	3.87406		0.470176	0.449718		3.75947	1.1594		1.84777	1.46279		-1.30841	-0.765423		-3.07977	-0.755011		-2.86843	4.90701		-1.84612	-10.7282		Sample	9		7.29778	-1.12726		-2.18713	3.33714
5.55095	-0.618387		2.91526	-2.94302		11.4573	-11.7851		4.30032	4.31505		-2.61102	-0.420799		0.0902482	-0.431122		-1.2855	0.391415		1.63637	-3.37362		Section	5		7.68307	-1.62705		-2.64477	1.52411
5.30033	-1.14569		0.261986	0.473881		1.9624	-7.63882		1.37323	-1.03986		-12.3788	4.75287		-3.51193	-1.19057		1.32147	2.02434		8.1247	-1.7311		-2.91661	-7.55213		2.6816	4.54772		-3.01705	3.60807
1.82362	-2.84964		1.48069	3.65612		-2.89107	7.94163		0.791133	-0.264841		8.26928	-1.06423		1.56221	-0.204339		5.96697	5.95713		-2.49945	0.866281		4.02722	-6.311		3.42983	-1.65747		-4.77381	0.664531
4.70011	-0.485188		0.381668	-0.532058		4.09192	-4.38039		3.31528	1.35268		4.76501	1.35734		-0.554205	-0.982379		-2.08803	2.42936		-0.619313	5.11637		3.59885	-4.37463		6.44077	-0.964786		0.383126	2.80721
-10.6577	-1.9387		-5.13261	0.00697714		-11.3942	2.16845		0.169876	-1.26634		2.0013	4.46998		-1.91345	-1.16018		2.32547	11.9645		-10.4721	-24.6372		-0.355751	-6.63297		-13.1198	3.30898		-2.155	-1.59615
-15.6198	-4.11988		-0.00514611	-0.748135		4.73131	-2.0141		0.586541	0.348018		9.62593	4.76		-4.42279	0.11805		0.757479	-2.1346		-8.21739	-23.4702		-1.1572	-8.7686		2.51757	1.36329		4.68653	-1.05656
3.48661	0.289992		-1.80011	-0.255399		0.736008	-8.66305		1.1496	0.499505		0.403435	-6.49475		-4.173	1.41921		-0.738647	0.688202		5.82198	-13.3445		12.8131	-6.68513		-3.36624	13.0198		0.881858	2.39124
-23.1909	-7.26428		1.23021	0.474597		-3.52993	-9.49492		3.55029	3.22729		0.187538	-4.56416		-4.15969	-1.99305		6.95744	-0.0406149		-39.8402	-11.6349		5.57876	-2.46185		-4.53228	8.1731		-7.12004	1.04061
-2.33751	3.63212		-0.347557	-2.51198		-2.54769	-9.74244		4.66334	4.31804		2.56767	2.98556		-1.00141	1.62473		-1.46794	1.15852		-9.89971	-35.8184		23.7627	-2.57413		11.3823	-43.7197		0.78202	-7.16386
2.62181	1.22671		0.145645	1.66675		-3.9219	-6.99188		0.499607	0.0237714		-2.53826	0.258285		0.475105	1.03759		2.29781	12.5533		-2.00595	-9.86802		27.0155	-1.65192					1.77674	6.95877
1.21071	-1.18402		0.0813285	1.1602		10.8682	-9.40089		2.60769	0.33133		-1.76896	-1.29147		-0.863667	-0.591445		-2.12281	3.88268		-1.7497	9.3822		-1.39241	-2.1554		Sample	10		19.9106	-6.90989
-1.63358	-1.21944		0.332336	1.58399		6.72485	-7.79194		-0.271811	-2.13768		4.13559	-0.501531		-3.7647	-0.787891		0.0486135	-0.649739		-7.58564	-30.2664		-4.97589	-6.80229		Section	5		-6.35632	1.63074
-10.5429	0.578131		1.78472	-1.60119		1.07117	1.70238		0.651257	1.59938		-1.97707	0.88828		-3.38157	-0.659613		5.02188	11.0496		0.515179	-3.50003		-1.83211	-0.484904		3.6204	0.961055		-8.42007	1.24793
5.36654	1.81294		0.697736	-1.32428		2.24058	-1.88582		-0.798279	1.28306		4.83446	-4.02145		0.52233	0.969236		3.23943	5.1012		-0.591217	1.63437		0.559067	-5.93014		-4.24793	0.697904		-1.37717	0.623059
-1.35584	-3.48482		1.50281	-0.484612		-0.871652	-7.43316		1.76361	0.317676					-3.94047	-2.4653		-3.73248	-3.11829		0.112459	5.93313		2.36886	-0.78516		0.565759	3.58792		-0.873097	2.07967
5.62704	0.219483		-5.13847	-0.683442		3.80587	-3.28292		2.12137	0.790399		Sample	5		-3.32439	-0.569101		-0.585982	0.736968		-0.280576	-2.9186		2.06213	-3.71497		2.6959	-1.81324		-2.4259	-3.25951
-6.23798	0.872992		-0.451689	-0.169325		6.3066	-5.78241		5.11539	3.58444		Section	6		-4.1001	0.421587		-0.581202	1.12116		-2.60453	-11.3386		2.10599	-3.69543		-1.48253	1.65027		-0.376415	0.544339
-20.9212	-10.3738		1.66214	-0.966493		-4.1053	-8.91312		1.98872	1.39541		-16.9733	18.3169		-1.21743	-2.36788		-0.660034	4.10753		-1.14165	4.2728		3.53773	-0.718419		4.5659	11.779		-6.537	-1.80721
-1.434	-2.41028		1.70085	-4.25158		-5.67045	-9.3724		0.421344	0.240883		-13.0794	14.2952		-3.36045	-1.87023		0.498974	5.7497		3.35703	7.06113		3.89207	-1.58032		-2.39441	0.695465		1.02466	-0.124982
-7.7672	2.2916		-0.0309384	1.98805		2.59283	-4.40291		4.71995	3.29714		-10.1949	17.4299		1.56985	-0.209418		-2.48842	-2.16575		19.5064	-6.97517		4.69556	-1.2916		2.71227	-2.65967		-2.54494	-5.74116
1.71407	0.221333		0.322067	1.67344		5.46698	-13.5226		2.41729	-1.06877		-8.82117	14.4405		1.1849	-1.38816		2.49009	6.05578		4.65024	8.15274		4.65962	-0.877341		-2.63757	4.91254		1.19939	7.06662
-13.4892	-1.68646		3.05533	-1.3541		8.03938	-8.26021		0.153254	0.622001		-20.1608	22.5356		0.86249	-0.478869		5.55141	7.26699		-1.18377	0.495517		4.20267	-3.51755		-1.83638	-1.01111		2.07697	6.53212
6.70426	-3.3442		4.90184	-1.91283		8.27196	-8.47176		3.73445	4.75953		14.1988	-14.4105		-4.4273	-0.485605		1.27579	6.47435		-5.33831	-7.21851		2.93571	-5.6658		-6.63202	7.79192		-2.20472	2.26292
3.30271	1.49588		2.37157	0.8966		2.99415	-12.7263		3.90349	0.364504		8.89337	-3.27407		-3.10556	-1.90073		3.88798	5.73841		-7.48494	-31.3726		3.61752	-4.91101		1.95616	4.05737		-2.01408	-1.30654
4.42977	-3.33969		1.66443	-1.62268		8.69222	11.269		0.802907	-1.05276		-32.8308	42.2557		-3.66077	0.860388		5.83528	5.9681		-1.73894	15.5834		1.33653	-3.21287		5.08452	-3.14218		9.54842	5.70851
-7.95891	5.62346		-0.421277	2.34441		-3.25593	-6.8546		1.23005	-0.314816		-15.5773	25.3338		-4.2685	-1.11144		-0.993416	4.54163		-1.62077	7.99997		3.3389	-2.18254		-3.64502	-8.41194		-6.33598	-4.60265
6.32784	-0.796107		3.67536	-3.50933		9.12053	-8.10515		3.37375	3.88284		-12.4942	28.011		-3.49714	-0.450512		0.206389	2.85242		1.4188	3.15568		5.39288	-8.43943		6.85594	-7.10119		-0.252525	1.78993
4.28857	-0.488122		1.61538	1.23905		10.7378	8.20292					7.65632	-1.72245		2.9615	0.239842		-6.40324	-2.99783		-2.30218	-5.87358		3.24184	-11.961		-1.11137	4.49614		0.288831	-2.1845
-6.85649	-3.84008		-0.641233	0.556268		2.76164	2.94563		Sample	4		-39.5963	37.1877		0.149501	-0.248725		1.53291	3.55031		-1.60482	-4.80205		6.82197	-6.50993		-0.498289	-3.65724		-3.11225	2.30793
1.00698	1.81348		2.47028	-1.45948		1.96804	-5.40592		Section	5		-11.0707	14.3358		-2.71488	-1.20774		-1.4204	0.538764		-4.14182	-11.2428		5.63851	-7.19063		-1.43061	-1.6685		6.83352	-3.55149
-7.38531	2.27298		-3.52312	-4.51599		2.70271	0.701419		-0.37127	1.52144		-23.6879	15.3829		4.30336	-0.124958		-1.89182	0.386494		3.78019	-13.5893		1.72929	-4.486		-3.9282	0.379604		9.19027	0.544279
-7.63907	2.0942		1.47938	-0.163102		6.89309	-8.19181		-1.80111	1.87139		-15.942	18.8585		-2.52923	-1.09478		3.81275	-8.91954		-7.87603	-22.5603		9.83162	-6.00223		-16.1652	49.3817		4.35813	5.91898
4.0344	-2.15177		-0.00807738	-2.28926		7.59031	-9.44355		-1.57856	-2.16369		-7.35926	8.40207		-2.60832	-0.603031		-0.573562	3.82167		-4.17769	-11.943		6.72344	-8.85248		1.70291	6.46288		-2.63232	1.27385
2.37757	1.59263		-0.408598	1.10274		2.14563	-11.2481		1.04915	-0.456644		-32.8243	36.4506		-2.90491	-1.55951		-1.77925	7.06201		-4.01726	-0.658258		4.21696	-3.2775		-0.721407	5.38068		-0.228238	-3.86038
5.89193	-2.57784		1.05465	0.00171384		9.47231	-9.74974		0.608205	0.908601		-18.6402	16.5711		-0.881632	0.804244		0.0121747	0.519708		-4.18661	-6.97573		11.0332	-6.23654		2.37079	-1.23577		4.72485	-2.67709
2.67638	0.961864		1.34165	-1.49587		7.98659	-7.34356		-0.366449	0.567242		5.9624	-1.49281		0.175527	1.43052		0.51373	3.84054		-4.63777	6.1446		9.94226	-5.83041		-3.38852	-1.85379		-4.61964	-2.01176
-4.88932	1.22628		1.13397	0.393344		-3.82198	-10.4914		-0.900189	0.874912		-18.3627	14.2665		-3.9072	1.75644		6.03476	1.83918		4.27699	10.8588		8.13569	-1.6074		-28.9845	15.453		-6.46679	0.27756
3.47342	-3.87684		1.2228	-0.552296		6.95388	-2.86897		1.35122	-1.81977		-18.989	17.4246		1.89915	-0.553776		-0.614239	5.54458		10.8628	-22.418		3.41138	-1.14428		-5.63993	-3.36023		3.85486	0.138107
-1.88976	-2.27104		-1.77199	0.181848		4.39795	-24.1763		-1.26015	-1.34944		-18.6324	14.9074		0.0736275	-0.715412		-0.800756	4.80216		-11.0032	-25.389		0.926132	3.20932		0.995982	-4.47857		6.47632	-4.18443
-6.30583	2.44971		1.58839	-0.766835		-0.917683	-12.9508		-0.321209	1.76127		11.0294	-12.037		-4.04307	-1.66453		0.559584	1.74457		0.420397	3.63982		-4.33484	-0.45338		-1.92649	-0.499869		-1.2279	1.37132
4.81308	2.32999		1.37894	0.300608		5.67981	-8.38194		-0.544221	0.0193015		-18.6226	14.8908		-2.30611	1.20189		-0.665966	3.34048		4.32671	-5.61671		0.903047	-0.901707		-6.5682	0.810679		-3.38001	4.47932
-7.93852	1.2592		0.866358	-0.47894		0.0108175	8.04052		-0.919609	-2.11999		-7.71609	12.8573		-1.11716	0.502167		-0.595411	0.157357		-7.29132	-3.75681		1.70034	-0.870115		-43.8782	12.8525		-6.843	-0.234059
4.82174	2.43207		1.41754	0.442028		-17.1451	-23.2833		0.883576	-0.812166		12.2752	-12.9139		-2.62344	-1.92871		3.99359	-3.75575		4.3742	-15.6454		-0.889365	1.17223		2.53706	0.254949		-0.548992	0.780886
6.15606	-1.03389		1.64166	0.0946629		-5.56454	-6.75455		1.50423	-0.715673		-16.6539	18.3511		-3.01296	-2.60192		0.324659	3.92599		3.74997	11.9461		0.272515	-2.60991		2.29133	-9.92809		0.113131	4.86003
-8.60461	-3.20608		-0.0543549	0.0345329		13.8235	-17.2785		2.56502	-4.70545		4.67681	-3.91973		0.276488	-2.09764		2.22927	6.34404		-0.930201	6.93752		-3.20228	-3.84989		-3.3013	0.183093		-1.69538	2.46505
4.36423	-0.642255		1.03274	1.00726		12.9043	-16.4307		1.79388	-1.05109		10.8711	2.53164		-1.55795	-0.999606		-2.84378	4.99003		3.71573	10.1882		-7.864	-3.68		7.22128	-1.34319		4.51881	7.09398
5.23259	1.13142		0.876203	-0.879579		3.32133	8.09235		-1.02234	-2.50002		-40.198	38.3127		-3.2405	1.8911		4.53505	2.40909		-0.475511	12.9976		-3.00635	-4.99904		-3.83992	-3.68675		-6.604	0.757953
-2.20194	-1.49501		-0.824474	-0.584943		-4.7569	-6.49139		-0.464417	-1.21461		-12.4144	7.15672		-3.08576	0.578431		-0.0341372	4.70505		0.149414	8.83781		1.30508	-3.89108		35.6369	-3.18662		-5.57328	-1.64354
-18.4584	-13.8408		1.67612	-1.838		-3.151	-10.4419		-0.436747	1.10312		-39.0371	35.0256		-0.525532	-0.408313		-0.0120987	1.93714		1.00063	-29.4915		12.8499	-6.89615		1.68172	4.99782		-1.72965	2.18
0.287915	-1.82798		0.356675	0.746783		7.69257	-9.121		-1.20418	-3.51421		-29.6692	33.2822		-4.29819	0.707668					-3.48279	-5.20477		9.87375	-3.95607		4.66408	3.92363		-2.57476	-2.33687
3.32342	2.34101		0.00188838	-0.176415		-10.2309	-13.5671		1.7441	0.430281		-16.3	18.8393		-3.16465	-1.22311		Sample	7		-10.4041	-26.548		11.3512	-1.70517		9.0199	-2.95407		4.02548	6.56901
4.20834	-3.09446		-1.25107	-4.79145		-5.74327	-8.97245		0.0319507	1.39022		-15.9956	19.8982		-0.398542	0.209567		Section	5		3.67986	-26.0614		16.1091	-2.18451		-3.08394	3.78393		-0.0917457	1.73094
2.36779	-1.82789		2.40909	-1.13509		-4.37381	-12.6483		-0.321642	0.95117		-16.691	20.0593		-0.0354052	-0.962629		-2.99677	-7.09584					13.1589	0.283846		2.39037	-0.846583		4.09778	7.46102
-0.331265	0.103612		-0.531625	0.155629		6.86576	-10.2941		-1.30735	-0.331396		-27.9836	31.1605		-1.30362	0.275386		0.41972	-3.96771		Sample	8		17.3691	-1.07073		5.96063	-4.30307		1.42831	-7.0379
-7.22816	1.90974		-0.543139	-0.117067		6.46654	-7.85107		0.0285193	-0.0756018		-11.7582	13.0778		-5.23559	2.75751		-2.00825	-3.54333		Section	5		8.01574	-1.72332		-3.3311	1.33083		-1.36469	-1.53527
-0.291721	-3.05205		-1.58047	-2.5113		2.40314	-9.69773		0.821485	-1.88847		8.71664	-14.0005		-1.39425	-0.462005		1.08049	-5.19218		-0.458766	-1.89515		2.59538	-1.89189		-24.5522	-28.8055		-11.3484	9.76995
-12.4066	3.40145		1.61311	0.324739		9.29813	-7.74751		-0.00653615	1.97292		10.2848	-10.7587		-3.83268	-2.04385		-1.73045	-0.491403		6.8656	3.54194		0.942761	-0.746548		-2.43477	0.915022		-4.86745	-3.00055
-6.66132	-2.36541		1.91567	-0.985065		5.32663	-3.57578		-0.666032	0.455757		-37.5816	34.2591		-2.70561	-0.38257		0.733565	-4.98886		-3.35996	-2.29998		-0.314954	0.578986		-1.98918	15.2144		-6.02144	-0.964758
3.94324	-3.46303		0.0868299	-3.7079		-3.05604	-4.47674		0.33284	0.739576		17.2416	-19.1992		-1.19072	-0.0392779		-2.86744	-3.59845		4.14706	3.27638		7.19224	-1.19908		6.2966	-4.651		4.96204	0.298296
-1.50081	-1.30227		-2.94733	-7.43498					0.961388	-0.748162		-19.0132	20.3728		-0.0294905	-1.8593		8.70087	3.7928		-2.03348	-1.25621		3.90984	-0.0580065		9.96984	3.25841		-0.103376	-1.99045
3.77369	-2.52396		1.38795	2.40453		Sample	3		-0.183356	-0.0248516		-19.3797	15.9886		-0.272189	-0.477286		-1.78062	-6.34529		4.21672	2.20636		-2.14278	0.568839		-4.45261	0.783191		2.41259	2.80784
5.89123	-4.11617		0.834977	-0.898937		Section	5		1.0556	-2.59121		-38.4538	27.5729		-3.98153	-1.58919		0.166811	-4.44178		-2.39353	-9.78451		-0.532314	2.31752		-2.05625	-3.64507		-2.36973	-4.75567
5.94834	-0.45365		0.786969	1.55956		-15.2811	-9.8729		3.72945	-2.21734		-18.102	22.1338		1.72022	-0.516972		-6.45874	5.24491		1.21485	-2.73362		-2.88189	-0.369221		2.6484	-4.60149		5.60379	4.95159
4.73342	2.39104		2.33042	-2.24767		5.93198	15.1797		0.436031	-1.86852		-32.349	41.1144		-2.23569	1.07131		-3.99658	0.462653		1.24743	-4.4035		-3.00122	0.39577		2.46567	-4.8066		0.572424	-2.44825
-17.5767	15.6125		-0.386711	1.24061		0.970489	-22.7658		0.703456	0.717417		-19.0456	17.2954		-2.1415	-0.0942702		-4.08013	-3.33583		2.02926	-3.15126		-1.59956	1.67821		-3.68666	-4.28352		-3.90776	0.346499
5.45404	1.69664		2.12472	0.153669		8.67768	-3.91317		-0.269179	0.565798		-13.7044	13.7218		-2.17378	-0.81295		-0.611013	-3.91885		3.14745	-2.85591		-11.2786	-4.51425		-2.85171	-0.955815
5.62952	-1.19414		2.18209	1.68479		-12.4036	-16.9571		0.482563	0.0887245		13.7171	-18.7544		3.81612	6.24452		0.618467	-1.87264		3.06557	-2.46815		-11.566	-2.17497		-0.940319	-6.50433		Sample	11
7.21782	-4.29354		0.542351	0.247573		-21.0969	-18.8576		2.4369	-0.674317		-10.872	2.91231		0.0624052	-0.913268		2.44791	-1.62191		3.81455	-11.1852		-15.0419	-2.91375		11.7515	-75.0093		Section	5
2.55334	0.375128		0.519732	1.99244		-2.19433	16.927		-0.0792402	-0.221272		8.08896	-11.3668		-2.13893	0.795416		-4.37067	-3.46978		-8.57623	-5.58379		-10.8354	0.219454		8.35888	-1.53002		1.93672	0.00130154
-5.31556	1.24729		2.08417	-2.35543		3.58011	-10.3296		0.929183	-0.778026		13.9475	-5.75127		0.927502	-0.130374		-0.971697	-7.42743		-5.18966	-4.29966		-6.31513	0.685001		3.44309	-2.40824		0.555583	3.63594
-3.0435	-1.93052		1.36615	-1.20614		45.0539	20.9117		-0.960872	-1.01725		-15.3367	10.8683		-4.8731	-0.565012		-1.87046	-7.26237		-7.7695	-4.21432		-2.54915	-2.83419		-0.939236	-2.33193		-1.53332	-0.740448
6.81451	-2.02342		1.8308	-2.53583		-7.12428	-16.7799		-1.29116	-1.40727		17.868	-18.4659		-3.06776	1.57951		-5.49314	2.79296		-3.37808	-7.99094		5.61979	0.611193		3.37957	-1.87444		4.07222	-2.72542
3.99045	3.28637		-3.0709	0.826932		0.994158	-13.7362		-2.48956	1.36544		-21.2094	19.6658					-0.25203	-3.10657		-5.84676	1.98913		4.58592	-1.01744		0.356311	8.56957		2.91112	-1.98141
			1.47536	1.63381		13.4078	-8.63439		0.0313649	1.53805		-31.8117	35.1663		Sample	6		2.66334	2.64103		27.5156	-1.64383		4.84342	-2.44774		0.173877	3.87804		4.47485	-2.53545
Sample	1		3.07805	-3.23821		23.9485	15.8253		0.301946	-0.135797		-19.1906	22.6071		Section	5		-2.82638	-4.38217		-5.52447	-4.7992		1.92693	2.33749		-6.795	12.9269		0.999621	0.201978
Section	5					-3.26767	10.5563		0.385903	-1.16911		-9.04917	10.2628		-6.26046	20.572		0.617804	-5.46159		-2.34002	-2.04736		-1.16769	0.904292		8.16541	-2.47928		0.61254	-2.28015
14.5188	-4.6544		Sample	2		14.0391	-17.5775		3.56902	-1.781		-18.0577	18.6426		0.10152	11.3028		-0.687311	-3.53469		-3.76992	-1.90761		13.7969	-4.22903		2.10656	-5.07212		3.60449	0.0947757
44.0328	19.0497		Section	5		-9.22057	-20.9414		-1.6535	-2.13955		1.49971	-4.62627		-6.28943	23.1742		0.330299	-2.78739		-9.56885	-3.96932		0.891239	-0.385715		-3.45672	-2.95621		1.86416	0.363873
-6.5495	3.72552		-2.54531	-2.58537		-14.7442	-10.5703		0.0392588	1.54793		16.5307	-18.1602		-4.52188	14.1244		0.592259	-3.32458		-3.92658	2.4009		20.1438	-4.43737		6.68241	-0.840645		3.30655	2.11283
0.669918	0.370565		-20.1087	-3.68599		-16.9551	-13.4927		0.160252	-1.20083		-37.7258	27.0645		-4.76687	24.7367		-3.17011	-3.30815		-4.0379	2.58221		-1.39201	0.648341		46.2441	19.7587		2.15186	-0.516709
-9.17368	2.24749		-9.56514	0.0925767		6.64582	-18.0108		-1.64026	-5.47704		-18.2517	21.022		-0.93571	17.893		-0.24861	-3.47211		-2.04834	6.3236		-2.34796	0.00198806		0.886992	-1.50642		3.13039	-3.51298
-1.43781	-5.23471		-5.75764	-1.1028		-15.4466	-24.2544		-0.419364	1.18894		-17.9157	22.2176		-1.67452	3.68865		-1.83854	-5.82247		3.70364	9.07878		4.66056	-0.736684		-3.78594	1.1785		3.56002	-7.16768
-11.2457	2.96357		-11.6728	-2.53298		4.68927	-10.3846		-0.398875	-2.77052		-19.1709	17.7709		-0.0747348	4.18947		-0.969921	-4.83428		-2.27596	-4.3887		3.12608	-2.1579		5.84878	-2.86917		3.42569	-0.0607258
10.0777	-1.40968		-8.65497	-1.43264		-19.2051	1.79999		-0.893423	0.561705		14.4525	-10.6848		-2.7637	11.8437		-2.79125	0.326037		-1.44151	-5.55619		-1.86222	3.16378		-3.56542	2.76598		3.20161	1.79356
13.7215	-6.03217		-9.10029	-1.94328		-29.8451	-11.4499		-0.769692	0.305368					3.495	5.3448		-1.96473	-4.89343		9.65426	7.98333		1.4767	0.0280659		-0.90517	0.629895		-0.570966	1.1307
-12.8706	1.09866		-22.7932	0.900116		-3.78846	7.94894		1.13004	-2.16527		Sample	5		-1.16097	5.21853		-1.01507	-0.684789		0.574084	-5.17967		-1.24809	0.705866		3.62798	-0.720029		-0.00346146	0.303548
-7.77746	3.4924		-4.98636	-2.37461		-2.6629	-13.8804		2.45609	-1.92502		Section	7		-7.96437	28.6541		-5.9722	-3.20373		7.18195	1.6157		1.94711	-0.00183355		3.81328	-2.43264		2.74526	1.95067
-8.05016	3.14921		-21.1209	0.521419		-4.06426	-0.757114		0.735647	-1.84765		2.70206	-3.18983		-2.62259	11.2197		0.282484	2.10993		-4.55694	-1.1298		-0.738317	0.986912		-2.27466	-1.62305		2.046	1.21749
8.91791	-0.448985		0.532742	-1.58768		-8.03773	-6.77247		0.191832	0.0607049		57.2721	-56.5076		2.5616	4.76794		-1.15279	0.0552498		-0.319189	-8.05289		2.67935	5.4192		-5.76543	-2.81939		1.55763	0.204679
0.378318	-4.69271		-1.53348	-2.02474		-3.28854	-2.99709		0.314569	-0.444713		4.24967	4.5788		4.49568	2.27318		-0.850661	-0.1105		2.97646	-3.63873		2.06908	-1.25611		-6.38911	0.99852		2.59896	0.937782
-11.7923	3.63891		-15.7391	1.16148		-9.31626	-5.78504		2.24649	-2.72959		68.0132	-57.2247		-8.46756	25.9797		0.781594	-5.60878		0.831342	3.96154		0.183554	2.82751		0.283043	-3.08764		-1.51225	1.77903
-0.633494	4.59258		-21.3636	-4.89418		-0.105792	-3.01117		0.208196	1.30861		1.08335	0.967533		0.861764	11.7604		-0.134124	-1.16258		3.81213	1.985		-3.00954	1.96995		-4.84342	-49.5064		-2.73548	4.5385
-1.74822	2.52938		-4.40027	-0.985245		-14.3532	-0.766222		-0.834054	1.25462		3.42171	-1.47588		-3.08653	10.6886		-2.76633	-0.457606		-1.71754	-6.95417		-6.43031	-0.94527		9.76	-5.49801		2.9555	0.795938
1.38062	-0.25008		-13.9743	-4.9886		-9.88906	16.9732		0.678005	0.169502		4.38215	0.157714		-0.457609	4.22044		-1.57228	-4.97358		4.49586	5.72122		-11.3977	4.72068		-1.33405	-0.689693		-0.139977	-2.89867
1.77768	0.382361		-11.2796	-1.15001		-9.29397	18.7047		0.278126	-6.42552		-6.30932	-3.85921		-9.4408	17.4525		-1.31336	-9.52416		6.43551	7.57437		-6.10965	-0.797164		-68.2186	-40.7148		0.067675	-1.20417
14.1882	-3.64704		-7.30622	0.388689		-3.63796	-10.3138		-1.71374	1.37548		3.03783	-3.21969		-0.23531	6.19416		0.262955	-3.08985		-0.575069	-6.61688					-13.7035	-0.503654		3.71617	-3.61658
-8.36369	2.22887		-19.9365	3.16409		12.0681	-2.13594		2.49525	-4.78181		1.34971	1.32567		-8.9298	28.2649		2.36481	-3.64801		1.3376	-4.95563		Sample	9		7.16318	-0.78536		-0.637124	-0.0179387
-1.82539	-8.1825		-3.65462	-2.71787		0.170859	10.0175		-0.233153	-0.767391		6.02011	-1.49941		-1.86626	-1.50692		-1.25706	-7.81631		4.36496	5.30029		Section	6		8.49887	-7.75544		3.30509	2.63852
7.87905	-0.203073		-2.53402	2.5856		-31.8962	-10.2052		1.07569	-0.708169		68.8253	-56.7297		-0.482514	11.0708		-2.0345	-8.12363		-0.64158	-7.34514		10.6682	4.7468		5.7505	-0.394349		1.70543	1.2221
10.1663	0.438873		-5.03821	-1.93876		-4.08778	-2.95549		-0.457447	-0.932516		-12.7853	-0.244078		-7.54386	13.8134		-2.31451	-6.43366		3.4731	-0.148565		14.4726	-1.48162		-0.860385	4.66609		3.62259	0.0606217
11.2982	-22.616		-12.4172	-2.07342		-6.74319	-17.7752		3.0291	-0.30766		0.11332	1.38732		-5.21188	17.5466		3.86415	6.95846		-1.90718	-6.55056		10.0509	-0.251551		1.04188	-4.41626		-9.80192	6.85244
-11.023	4.12387		-15.0791	-2.01794		-37.9635	-13.1546		0.117494	-4.71997		-1.16255	2.96085		0.997728	8.51201		-2.6335	-3.67004		-2.63101	-9.4041		5.42828	0.0550555		-32.7666	-3.91956		-3.36489	5.2031
-2.41233	-6.44608		-18.7863	3.4734		-8.07124	-2.53348		6.55567	-0.756077		62.5114	-52.5724		-0.187216	13.8247		-1.50235	-5.49164		-6.73562	-2.93386		8.24106	-0.131517		-2.26725	-1.46241		1.73866	-1.02107
5.12637	-2.16219		-10.9303	-0.798911		-13.1566	-3.11399		2.69638	-2.50607		-3.29876	0.377702		-4.41318	7.58734		1.41683	-4.7686		-1.52599	-6.9645		8.65914	2.10598		9.67804	-1.95531		3.61109	-1.29144
-3.35587	-3.84587		-6.5743	-1.86212		-4.91113	-5.74626		-1.02783	1.5554		-3.03451	2.66694		-9.22215	14.4945		-4.81226	0.783817		3.68059	2.16908		-1.52909	-1.98401		8.66012	-2.2237		2.12846	0.145471
-0.402963	-3.80702		-21.6168	1.81167		-0.358224	-9.41736		-0.346951	1.57241		64.5388	-52.3462		-5.29444	21.2183		2.94395	-6.21984		1.76177	-7.30718		1.13599	3.52105					4.0851	-7.73459
-1.01654	-6.04239		-16.3401	-3.29702		-3.80441	6.63175		0.701924	0.662709		48.8738	-52.0323		-5.51202	6.99999		0.926238	-0.733342		-5.08779	-9.13602		8.61095	1.48886		Sample	10		1.82567	-0.728939
1.08638	-5.94		-11.9222	-5.85749		8.35286	-18.4362		0.614777	-0.244028		0.285205	-2.70001		-5.98976	12.1456		0.892302	0.145758		-5.97391	-4.20242		-2.93007	2.00724		Section	6		1.88261	-0.126626
0.818111	-3.16014		-19.5348	-3.68816		-7.27616	-11.1853		-0.888305	0.149164		-9.46469	6.09563		-0.420089	4.3115		6.90709	2.86407		-0.193795	-6.78068		-11.6402	0.0773791		-3.22058	-3.20587		-1.39543	-6.63669
-7.8863	2.73672		-9.16382	-1.49301		-15.8069	3.49405		1.35162	-1.44656		1.24391	-2.19724		-5.46415	17.8598		-3.03235	-1.31564		2.58621	-2.54625		1.74038	2.90229		0.285671	3.17238		3.92296	-4.3401
-13.4386	0.416118		-18.5335	-1.47107		2.58713	-4.12643		-0.118408	-0.311808		-4.83965	-1.83591		-4.17449	14.1774		1.14305	-1.88645		1.77161	-1.32928		8.16061	-0.314841		1.95464	-9.32762		4.0037	-1.9245
11.2666	0.701066		-5.19992	-0.826162		-35.9091	-14.4278		0.727891	-0.370644		0.738603	-1.40034		-0.924949	26.176		-2.80206	0.0278199		5.79395	1.56983		3.39937	2.33883		-0.917974	1.22607		-0.750183	1.47928
-2.08043	-3.57905		-3.36439	-1.78033		-36.3775	-8.07758		-1.68646	2.5909		4.76039	-2.59176		0.331989	2.37469		1.24043	-1.64452		3.3052	-1.31908		2.34042	2.49198		1.57022	1.03379		1.01472	-2.12603
-6.36868	0.645985		-9.37082	-3.64908		-3.31018	-22.497		1.81727	-3.15508		5.30861	1.06914		-6.19709	27.3054		1.79177	-6.73349		0.408307	3.09744		6.07763	2.22381		-5.56077	-5.56446		3.54828	0.727217
44.2322	11.7442		-1.67244	2.61953		3.51857	-9.72311		-0.226312	1.7846		0.51705	-0.386113		1.25606	7.44927		-3.06947	-0.280852		4.63743	-1.73263		1.36683	-1.09924		-3.05624	0.0563634		3.8616	1.21698
-8.68037	3.82354		-5.37209	-0.507375		-4.36764	1.99023		-0.447591	0.790759		-12.9501	-1.70483		1.95836	1.74385		2.82377	1.03974		5.3782	2.19128		-9.55274	0.302927		-37.1081	69.3652		3.64729	4.82342
-9.33378	2.23049		-2.75431	-3.05586		-0.374318	-13.1773		-1.18639	1.99093		-6.93983	5.61267		-5.71543	26.0443		-3.30868	0.253017		-4.03526	-5.02353		-1.61452	0.668109		15.0282	81.2385		-0.968069	1.19933
33.6972	23.8631		-15.2881	-2.60492		-2.74938	-2.11012		-0.982249	-0.246809		-5.08841	-1.41814		-3.88179	19.9277		-4.70323	1.52308		-7.95592	-5.52979		-1.62797	4.22181		-18.1117	36.8324		4.54207	0.686653
-8.98148	3.24318		-5.64329	-1.72423		-16.1859	-13.1019		-0.645662	-0.9278		-1.71593	-2.09629		-0.910332	-0.835576		-1.36107	-5.25215		-1.22679	0.386218		10.6789	-0.348409		0.0182798	3.08855		3.82547	-3.36221
-10.6992	-2.06949		-5.0304	-0.817115		19.3722	12.5894		-0.376447	0.500436		-2.46101	5.09913		2.29935	3.85356		-4.18014	-2.12564		5.00893	3.54726		0.685756	-1.90714		-5.54621	-10.9357		4.21697	1.69814
6.39688	-1.31179		-13.7356	0.748328		-27.1773	-7.27171		0.941225	-0.751943		57.9951	-56.4607		-1.12209	3.2053		-2.68056	-1.5007		-5.49782	-2.61025		-4.22941	-3.69181		-4.4638	2.62373		0.811	3.55061
-7.50981	4.95601		-14.1539	-4.00932		-31.8204	-15.743		0.616673	-2.27795		-6.4577	-2.91093		1.4659	2.53885		-1.43975	-3.89748		1.62995	5.96671		-4.15595	-0.285664		-2.54897	-12.3773		-1.19514	0.735743
-5.93936	2.94939		-12.8296	-1.50726		0.245895	-5.49669		0.418762	0.321932		-3.61888	-0.0485573		-0.608794	2.83511		-5.76004	-5.59553		-1.4806	-4.04746		-1.09398	-1.13311		-3.00016	-5.15845		-6.23153	8.58667
4.53404	-2.55462		-17.4717	-3.64204		9.01125	-6.80127		0.622484	0.382729		0.114736	1.06094		-5.74999	17.1693		-2.49215	-0.722567		-7.35927	-3.99048		6.23335	2.1759		-3.00015	1.932		2.79526	-0.690186
-6.39225	0.366774		-5.37952	-0.340566		-18.6759	-2.42564		-1.14564	-0.782567		57.427	-57.486		2.38325	15.8377		-1.24742	-7.39134		-3.24038	0.139075		6.03316	2.70566		-2.282	-0.870178		4.23098	-3.02667
-19.3015	-14.6475		-0.347147	-1.46305		-6.08838	-0.593487					-5.52729	2.64251		0.662528	19.66		-2.29725	-3.09125		-3.59078	-1.88237		6.68851	1.24015		-5.7429	-3.1384		1.83777	-0.686621
-6.65415	6.12355		-18.2244	0.756713		-37.839	5.21311		Sample	4		-0.291606	5.0635		-1.39315	12.9705		0.0114287	0.154081		-1.41862	-4.81915		3.21504	1.83982		12.802	-1.8614		-0.185229	-0.605762
-24.3761	-14.8382		-13.972	0.302155		1.8878	-15.1563		Section	6		-7.26573	1.5038		-2.52533	8.24114		-6.99373	0.0246125		4.29441	7.68262		4.14741	0.535906		-4.15488	-1.86234		4.20303	-0.213362
-9.98079	4.08018		-3.8204	-0.934181		-2.22118	-8.9613		2.16011	0.72204		62.3352	-52.8972		-3.24864	-6.53864		0.0211561	-3.14938		1.54939	-4.47718		2.23148	-3.23264		3.9643	70.3258		-1.29525	-0.77684
-11.1121	0.782249		-1.6656	5.22151		1.89378	6.33191		0.985385	1.02678		-2.16825	-8.63585		-5.12147	13.2485		3.35345	-6.92202		-1.51771	-7.48953		2.66261	-1.8341		-0.509986	-1.83915		1.00443	4.08051
19.58	3.57784		-4.38208	-1.22172		-5.29913	-3.97316		0.867547	-1.81239		0.232597	0.477197		-5.82976	10.4308		0.734965	-1.01702		-3.18874	-2.02269		-2.4514	-0.588633		2.71646	-1.5506		3.69748	-0.57207
-3.832	-1.62191		-19.8827	-4.47262		-17.4161	-0.0567962		1.34904	-2.17435		-1.54747	-2.24452		-5.04094	9.59134		-1.69214	-1.22956		-2.60331	-8.2667		-1.40498	0.971876		1.0725	-0.333625		1.29568	0.805338
4.97102	-3.46826		-0.455248	3.18544		-33.9183	-14.8158		-8.25496	2.65995		3.08587	5.18617		-1.43172	8.95916		-0.928381	4.22766		-6.25931	-1.57297		0.886079	-0.48163		-7.05593	-11.0011		3.51888	0.00457897
-7.05349	3.66726		-19.2251	-3.90618		1.15165	-8.70883		3.12123	-0.399109		-2.03341	2.97954		-1.95156	6.04184		-2.78162	-0.388625		-7.64573	-7.48257		3.3218	-3.528		-5.70851	1.18696		6.18743	-1.13559
-1.91187	-8.49925		-2.32021	-0.868451		-19.2534	-2.82713		0.552498	0.273907		50.6052	-63.3815		2.20124	3.77407		-1.10151	-9.80033					3.44912	-0.754758		-3.9337	-0.604125		2.99956	1.3655
-0.528428	-4.88183		-18.0287	-5.39066		-21.5369	-8.456		-1.68805	0.770945		7.89176	-1.08725		-3.4049	7.17745		-4.82681	0.811094		Sample	8		2.78766	-0.206511		3.29012	-25.2695		0.776571	0.907093
-4.17487	2.70119		-11.3854	-2.592		11.9913	-3.45965		1.10104	-2.00539		8.58998	-0.55004		1.59768	8.8964		-3.70067	4.6347		Section	6		1.24899	-2.60563		-1.06609	3.36435		5.3486	-1.87205
-17.6298	-3.5526		-7.92448	-2.41782		-12.2831	-6.12101		1.48345	0.319087		50.1351	-45.4902		-7.93593	15.2172		-2.83869	2.6927		3.89204	-13.8858		0.877748	-0.790236		-5.44506	-6.80768		3.47819	-2.90464
-10.3237	-1.03376		-2.05665	-3.73669		15.1397	-8.89868		-4.34683	1.92913		1.81398	-3.4525		-0.947979	8.99105		-4.4372	-1.69653		12.4782	-4.24527		3.01827	-4.02861		-5.28949	-3.67454		4.05944	-1.02523
-3.57455	-1.84462		-11.5645	-1.9441		3.89523	-3.67705		-2.30798	4.35519		58.3207	-56.6562		-4.40328	18.9125		-4.091	-1.37541		3.02328	-14.1305		0.312005	-1.24112		6.55348	-2.87697		-0.0090708	-1.1238
-11.3611	-1.15008		0.410323	1.84058		-43.3272	-11.622		-2.4107	4.16139		58.3777	-56.8772		-6.31921	21.3994		-0.850292	-9.55369		12.1784	1.67841		1.36465	-2.25759		0.502005	-58.8227		-6.52958	5.71343
-10.2602	3.00714		-14.5349	-0.129787		9.12683	-4.58954		1.46902	-0.140722		18.4988	-7.75371		-2.13743	8.90228		0.757638	-4.31012		35.0227	4.80488		-4.53448	-1.98145		-3.36285	-8.73755		3.2157	-0.930005
9.04469	0.641253		-19.3243	2.77844		-9.26366	3.76293		1.0064	-1.84515		-4.49949	5.86303		3.68388	2.73188		-5.04056	0.409236		-7.60819	-0.529007		-2.28489	-0.304286		-3.11015	4.04213		-1.30081	1.89077
4.17666	-4.38897		-15.7964	-3.39236		-8.49273	-17.0915		0.607355	-0.635808		-7.29844	0.163329		-6.23137	23.1318		-4.62001	-5.24995		3.43846	1.40774		-1.91708	-2.18689		5.95104	-2.73337		-3.53337	0.345756
3.72221	-2.63676		-12.4024	-2.24977		30.1388	39.556		3.0573	1.20511		10.8392	-1.36696		2.45474	7.16782		-0.295473	-3.04382		32.6806	12.8141		-4.59713	-1.03405		-0.980765	2.06083		-1.46862	1.97458
-8.07584	2.56963		-8.75829	-0.454643		5.11981	-10.9982		-4.80532	0.320986		66.0772	-51.1417		-8.10181	19.9834		2.25042	-7.39352		30.0939	5.85645		-5.75522	-5.64213		-4.46877	0.906072		0.522474	-0.0896766
-4.23776	-0.739715		-8.8806	-2.25506		-16.7372	-4.96946		0.762667	-1.94079		48.9302	-53.0361		-7.65251	27.4009		-0.0330615	-8.69544		32.2132	11.808		-5.87646	-1.00593		5.55864	-2.18185		-0.209357	0.279764
0.0489988	5.50113		-4.75964	-0.087741		-5.27386	-1.31895		2.06804	-2.44361		58.0298	-55.6366		3.96079	11.5406					33.4097	14.0288		-4.10981	-1.63863		0.702737	1.37669		2.6689	-3.91145
44.5602	17.5003		-3.64378	0.0617675		23.6224	-3.97655		1.6594	-2.04305		57.4973	-55.7713		0.614249	7.77846		Sample	7		36.2752	9.1155		-4.01006	-1.01745		2.0623	1.34552		2.64571	-0.205247
45.0488	15.5185		-22.6328	-7.96402		-5.90214	-0.794623		-3.96535	3.07637					-6.71051	19.0443		Section	6		6.62362	0.0669639		-5.29541	-1.05184		3.53664	-0.548686		1.31727	0.161162
-7.65969	4.8255		-2.93832	-0.449168		-16.9264	-4.10124		3.35078	-1.59614		Sample	5		-8.54219	12.9457		0.446723	-3.12228		17.3812	2.72218		-5.10277	-0.665511		-24.5366	6.75317		2.73207	1.41413
-4.37914	3.11888		-4.54879	-0.186416		11.2297	-4.91534		-4.23709	1.27153		Section	8		0.565329	17.4789		-1.75983	-1.0172		34.0242	4.54166		-5.40635	-0.810802		6.91659	-1.90066		3.91464	-0.691203
-4.04561	2.79791		-14.5128	-1.5865		-45.7545	-11.3986		-3.8295	0.397344		0.520735	3.21051		-6.48922	23.569		5.53108	-6.14468		0.930211	-3.82384		5.17859	4.38548		-4.51011	-0.907635		3.21311	3.65384
7.209	-0.965452		-13.5778	0.905131		2.85368	-10.4638		-1.79626	-1.18909		0.212006	-1.31471		-0.209098	4.15326		0.425012	-2.38086		36.0685	4.54498		16.3311	7.31702		-1.80104	-2.18581		-0.542017	2.21996
-10.6397	2.53563		-4.48214	-0.4727		-6.3232	1.71247		1.53632	0.248706		0.675896	6.63502		1.05651	11.5427		0.190225	-6.14594		22.0642	6.84483		-2.98825	4.13033		-11.6574	-23.5511		3.78688	2.863
-8.61489	3.34737		-20.8766	1.06772		7.44832	-11.5154		-2.83751	-3.68848		-0.267003	0.920564		0.889125	13.456		7.09137	-10.6845		1.91928	-3.99506		-0.439877	5.17928		-2.22371	3.0684		5.80601	-1.95775
-8.20902	2.97484		-11.015	-1.89357		19.9732	-9.20148		1.04489	-1.19579		-2.14153	2.38326		0.52263	5.13432		1.601	-0.0793313		2.45175	-3.6666		13.6902	8.70705		39.858	-66.4636		2.43315	2.68866
4.46275	4.38813		1.52362	0.519981		-0.982932	-6.22874		2.7326	1.06878		-6.12826	-1.78735		-1.23828	16.3706		0.00899032	-5.69433		28.5937	11.0459		-4.94163	-1.32131		-3.60621	-1.3672		-0.446725	-1.76672
0.21999	3.2751		-8.53216	0.637646		-19.7445	-12.0523		1.2593	-2.24991		7.69603	-0.933443		1.19778	5.63791		3.55264	-5.0123		26.1819	-4.71183		-9.13831	-2.46598		-1.71341	-0.554618		1.53971	0.84989
-9.28853	4.13712		-4.05317	-3.896		11.14	2.59375		-6.64965	3.10387		-6.3438	-1.0085		-2.82297	6.68452		1.09155	-3.68751		28.5846	7.34252		-8.59054	-0.766695		-5.23877	-9.71909		-4.77444	5.4916
-4.77023	2.04856		-10.2432	-2.10437		-5.76312	-14.8054		-5.42033	3.37456		3.64107	0.356723		-5.03681	24.3607		-1.41863	-2.97458		8.73874	-8.80328		-12.6431	0.441411		-2.01468	-4.29668		2.28886	-0.399611
0.18189	-0.319048		-19.5554	-3.53453		-0.590983	-12.4093		-3.7739	-0.228673		-1.88394	0.135808		-5.79894	26.7986		3.23119	-0.425412		4.00654	-5.06692		-12.4498	-0.962336		-5.78843	5.80854		0.187201	-2.01559
-12.371	3.96459		-20.1857	3.0067					-1.11021	0.166285		-4.13074	2.31842		-0.649351	4.88872		1.61686	-1.10419		12.3293	-3.02886		-9.37057	1.22894		1.65888	-19.9582		5.467	-1.16036
0.534167	-3.11796		1.04664	0.290201		Sample	3		-3.73519	-0.30037		-4.90226	4.80651		-0.455316	6.68247		0.934126	-4.34769		2.41407	-4.0274		-10.2013	-0.982057		27.496	1.504		3.99637	-0.49964
10.5693	2.24664		0.788812	3.81822		Section	6		1.68192	1.77399		-2.86488	0.765057		-9.87398	16.4793		0.994983	0.890853		31.3774	-1.84794		-4.95513	0.028271		-1.44491	-0.275755		2.05188	3.39345
-16.3855	-2.19979		-17.2458	-1.06604		3.07056	-6.22687		-5.19383	3.91952		-0.984678	-2.12595		-11.1219	15.1172		-0.0581399	-1.96259		3.92475	-13.1321		-5.09914	-2.64207		-3.60673	-1.24451		-2.51281	2.08705
1.07722	2.96646		-7.91265	-0.384724		0.782865	-0.337087		-1.92654	-0.838375		0.499761	1.67747		-0.565344	11.9409		-1.64756	1.61803		35.3849	-0.599286		-5.38449	-0.536859		2.337	2.65805		3.28431	-0.546597
-10.2662	3.94177		-15.7684	0.91488		6.15415	-0.918312		1.90803	0.205184		-1.85174	1.75427		-3.13035	6.35648		0.346498	3.89035		18.3649	-0.230445		-5.55965	-5.27449		1.05605	2.43673
6.20362	-1.70762		-15.751	-0.418753		4.15376	1.92507		0.536696	-0.957681		10.4759	6.23618		-0.0542051	17.3513		5.3342	-8.85009		-4.34057	-6.89893		-5.31134	-3.44159		-0.085457	-7.97793		Sample	11
1.98314	-7.18733		-3.43371	-0.598038		7.56896	0.77797		-2.05386	-0.0366167		0.0134409	2.29157		1.42869	5.62319		0.702716	-8.67795		1.46438	-5.65405		-1.56379	-1.43847		0.714518	3.04768		Section	6
-10.3363	3.08068		-4.95194	0.382647		9.41687	-3.04551		-3.80722	1.20096		4.04686	2.2852		-7.77566	20.6927		1.20149	-4.8049		17.4495	-2.78305		4.44887	6.43887		-1.19741	1.01089		-6.56042	3.61051
1.52649	3.43162		1.91319	-0.232097		10.7956	-0.34099		1.35976	-2.67585		-4.54698	0.0694486		2.32626	12.1457		1.28322	3.41614		-0.169346	-10.7148		6.50502	6.03615		-5.09231	1.26566		3.46418	0.338013
-6.11875	2.29199					3.58965	3.07628		-2.13945	4.12529		-1.68112	4.71057					3.93957	-9.91422		33.817	5.52901		2.57756	7.01302		3.23076	6.58908		-2.70075	4.07915
1.32572	-2.43338		Sample	2		7.293	-2.00895		0.763601	-2.26596		-2.4402	-1.61965		Sample	6		6.68545	-9.58302		13.2582	-2.67114		2.41416	1.97966		-9.14876	-2.52511		3.94711	1.74924
-13.3402	0.253655		Section	6		7.9868	0.575703		-4.48187	5.16871		0.687063	2.89849		Section	6		4.42833	-8.468		1.89084	-13.9106		5.2684	5.62235		48.0192	-45.1306		-0.140155	-3.72277
0.116425	0.447963		72.0563	-38.0348		-0.231459	-3.59527		3.61348	-2.43975		4.87778	0.95738		-1.18589	-0.372271		0.98788	-3.94954		13.1649	-0.41623		-6.68441	2.93326		-18.595	24.7272		-0.279644	-2.41119
			29.301	-18.8439		4.50969	2.66539		0.0255219	2.00789		-4.15702	3.26948		2.48059	-3.50091		0.885656	-6.83908		32.2108	13.64		-0.110373	4.13914		11.3421	2.58177		3.65193	2.11699
Sample	1		73.9518	-49.5976		3.23216	0.524727		1.38695	-2.30963		-4.87969	4.15665		5.3971	-10.6173		4.60526	-7.10203		-0.123436	-6.84114		3.64102	5.58632		-2.4837	0.170134		-0.486934	9.01669
Section	6		76.9239	-55.1523		7.83192	-0.88719		0.661432	-0.605562		5.92006	2.00592		4.30172	-11.0774		2.5401	-7.4608		27.5025	11.5879		2.09921	1.68405		5.85629	-40.5161		2.60086	-4.39527
0.209308	-2.644		36.8474	-11.0627		5.8242	2.58718		3.13209	-2.44177		0.207373	4.32882		4.76427	-9.8597		1.32333	0.284998		1.60517	-17.1003		7.83694	5.69115		-15.9816	1.10396		1.71879	-4.54418
4.04685	-3.7188		63.4598	-37.047		3.59995	-1.7753		-3.64413	2.96911		1.42539	4.11883		9.06677	-9.837		4.21667	-7.86736		0.306087	-4.56474		26.1426	3.73737		2.92479	-4.21336		-0.0519988	4.78628
5.73422	-4.27679		74.2	-33.2741		3.46782	-4.68051		1.80238	-2.35733		-5.02797	4.28878		-2.80134	0.261999		2.49913	-1.93892		2.25267	-5.03479		-3.33404	0.891837		-1.0309	-0.0372138		3.38202	-3.37688
7.33276	-0.594531		-11.392	11.7245		1.99599	1.80618		-0.338971	-0.299867		4.71709	-0.78434		0.353418	-0.810891		0.821794	-5.2572		4.16518	-0.720282		1.18227	1.41068		-3.34245	-2.59817		1.35007	-1.99469
5.43597	-1.9273		68.837	-36.5659		7.92511	-1.54934		-0.165074	-1.72096		-0.00870939	2.386		4.75529	-9.24054		4.88552	-4.51895		20.7817	-1.20657		5.59906	1.04473		6.14215	-1.34264		-0.0101896	-4.17545
5.50766	-2.84328		12.4282	-6.71509		8.08334	0.665321		-0.247314	-0.715892		1.15656	0.961911		5.64991	-11.8184		2.15109	-0.0457519		14.4616	-2.03541		1.16426	2.95401		43.8926	75.9373		-1.78127	-0.444238
5.54296	-2.64764		-5.08629	0.169026		4.58708	2.87693		-7.60841	5.28044		-2.0474	4.11869		4.48814	-11.9966		-1.49674	-4.75633		6.12462	-6.3292		0.92874	3.25855		5.34653	-5.0489		1.20586	-0.532902
0.412666	-3.11206		89.3349	-60.8862		4.06858	-1.17001		2.96309	2.52437		-11.9027	46.6896		6.52933	-5.01736		1.85274	-2.47332		36.8687	8.40964		-3.57273	-1.70522		-4.35512	-8.59865		-0.268534	-3.22288
2.70289	6.65476		68.6308	-42.9727		8.33795	-2.81992		0.206089	-1.53093		4.9389	-3.25814		4.16611	-12.8086		1.87988	-3.76687		33.0189	4.22951		-4.12638	-3.25866		1.34236	-5.15763		-1.15394	-2.51616
8.70084	-0.765402		84.4006	-47.4125		4.86385	-6.02708		2.83179	-0.914395		-0.147036	3.76773		4.82367	-5.98578		1.28457	-4.13746		-1.88027	-4.47553		-3.44835	-1.84061		-6.11584	-1.24835		-9.21892	5.18821
0.978509	1.15727		0.184119	-4.48261		4.34069	-0.0495718		2.00825	0.101344		1.30541	2.42401		4.39233	-5.49317		-1.84963	2.32966		34.9661	1.95099		-4.3827	-0.715105		2.93785	-0.0970056		-2.96469	-6.61886
0.624567	-0.375704		83.7934	-51.3355		-0.392067	-4.83072		1.7943	0.37913		1.14407	-5.41567		4.57713	-9.95119		0.510568	0.744173		28.17	9.06042		0.904108	0.446898		-4.61395	-3.793		4.94221	3.71548
2.34561	-2.49481		38.2205	-12.7455		2.67729	-0.929803		-3.72728	-0.751327		-6.06795	3.96886		1.71324	-3.71805		-0.250436	-2.90891		8.57464	-0.759709		-0.478099	1.38633		59.7945	-34.4796		4.43756	0.740066
3.10939	-4.35861		22.7047	-11.7182		5.19214	0.0988178		-5.95117	4.59005		-1.23944	5.99402		1.07792	-0.894066		-0.399499	-1.39802		11.8597	-4.53492		-0.191823	4.41767		-17.7246	28.3548		-0.954708	-3.24817
-8.87304	-1.49231		74.2717	-56.1968		0.204689	-2.17908		0.599927	-2.23639		1.2028	4.22992		2.91014	-3.45348		0.0011139	1.14136		29.4698	6.99351		0.317414	0.999988		-3.33401	-0.296851		3.49317	-3.19878
4.89578	-0.440402		82.4435	-53.0459		3.49376	-2.88412		1.49018	-0.00313061		2.88362	-1.57978		2.27225	-8.62084		1.88653	-3.79052		-0.394075	-5.44778		0.774421	-1.17066		12.9495	-45.2462		4.81907	3.01873
10.7886	-0.445122		55.9256	-29.3399		0.895987	-4.04989		-1.66114	4.95465		-0.00680415	1.32748		2.542	-5.02927		1.91352	-2.50299		7.42096	-0.787007		1.23408	-1.49865		4.4685	-10.8152		2.4575	-1.62958
8.48803	-0.08573		58.3614	-34.5625		1.74558	3.23271		2.73032	0.823183		-2.92075	2.07359		0.0920705	-1.57151		-0.0780631	-1.48496		5.70644	-16.874		-1.12364	0.833089		3.90429	1.19477		1.70042	-1.22067
5.26955	-1.53332		-2.87926	1.43021		2.61885	2.52722		-0.015992	0.155961		-4.10139	7.23668		1.96267	-4.48578		-0.740591	-3.55599		35.7617	3.66544		0.111705	-4.66057		-2.15996	0.23223		3.72766	3.61508
8.48183	-0.769976		28.9234	-17.5327		2.98275	0.112262		0.208033	1.66802		-2.09469	3.18547		0.842781	-4.43001		6.21636	-7.58735		23.6242	4.17569					5.00971	-7.17553		-2.18097	-1.50674
-10.2545	-0.292122		73.7735	-47.8111		3.595	0.247288		0.571751	-1.31644		2.61312	6.86601		7.21768	-8.97906		1.56668	-0.838083		-1.46255	-3.08578		Sample	9		-0.980364	-1.29532		-2.68353	3.28186
-10.0931	1.55732		77.1219	-47.3024		1.24261	-3.95552		1.26839	-0.823458		-3.01669	-1.32878		4.83956	-9.63965		0.850802	-8.50466		2.8114	-14.1197		Section	7		2.32183	0.853698		-3.18926	-2.24099
4.89622	-2.78533		38.532	-20.6379		7.94964	-4.76321		-3.38471	0.386337		2.27615	-2.21177		6.00782	-9.62592		5.32758	-4.84187		2.66354	-11.6242		7.48625	1.4997		-3.78228	-7.91844		-2.77928	9.66658
3.63173	-2.29947		39.5401	-21.2387		-1.23855	1.18014		1.79147	-1.12404		3.14622	1.00206		3.90155	-5.54295		0.669422	1.99553		25.3204	5.4639		-9.04744	-3.83843		-1.48264	4.5505		-0.855019	2.41689
10.9225	0.189346		34.7781	-15.5436		4.37036	-1.77082		1.84848	-1.2759		1.61915	3.22208		6.95685	-9.98677		2.91204	-0.584854		-5.87739	-12.2442		-10.7862	-6.64236		0.418125	-54.4091		4.50031	3.33208
-7.40934	3.70959		27.7377	-25.3576		3.1411	-1.83692		-0.928983	-0.688449		1.11086	1.27345		7.68673	-9.7929		0.101172	-2.88074		30.1992	12.1562		-6.92998	-4.88638		-2.34438	14.024		-3.05384	5.5875
-8.43802	1.2836		65.1839	-42.0005		3.91162	2.37183		2.46991	3.75059		-4.62709	2.41571		3.12621	-7.52774		4.41717	-7.37695		25.1108	7.71353		-8.05481	-3.60817		31.5915	-21.3141		-2.75729	3.66858
-7.8651	-0.805892		18.7363	-16.7564		1.91494	-0.138566		0.681378	-1.15151		0.24917	2.03819		5.36674	-12.0055		2.92809	-3.84646		37.0428	6.17596		6.08786	-7.47538		-21.6062	-4.41999		5.09007	-4.37205
-9.81776	-4.48224		3.7328	5.71911		3.44045	-1.24905		2.73544	1.00595		4.69747	0.831504		0.933002	-4.73279		1.00365	-1.83097		34.894	14.4685		16.0165	4.94592		82.7299	-5.0331		-2.20492	-1.69485
3.26472	1.17042		64.3989	-49.3588		1.71881	1.32376		1.78584	-0.818229		-5.11973	4.23749		1.33062	-2.34546		3.55141	-8.24381		28.5005	-3.61095		6.83996	6.07545		30.8367	-69.8676		6.79587	0.611255
7.78168	-2.69419		111.387	-77.1445		3.09464	1.90814		0.781398	0.425922		-0.624064	0.655494		2.24707	-1.43245		0.311481	-2.35247		6.51996	-8.05788		22.026	5.53499		7.88993	-4.66734		-0.573328	-2.27931
2.95967	-0.00605617		71.3615	-44.056		6.5512	2.46407		0.104801	-0.675967		4.87856	-2.06809		5.31022	-6.93574		2.06282	-7.91769		15.1124	-12.6052		7.26092	4.59499		21.713	-14.0443		-0.316385	-2.95989
-17.1786	0.386745		10.1403	-4.06318		2.01606	-8.57189		1.64951	-2.51976		3.24528	5.8626		2.2769	-7.29345		3.72172	-8.63314		-12.0498	-7.47589		30.5755	0.831673		-3.64118	-3.61139		-0.456868	5.42517
0.140609	-3.61072		67.1794	-40.3936		7.30373	2.1483		0.455765	-2.56849		0.676585	3.42897		3.99455	-5.79963		5.58966	-7.90009		34.0743	2.50668		-5.40708	-3.32459		-17.5893	13.6738		-1.67034	-3.6918
-1.09116	-2.99512		19.474	-16.3693		9.6521	-3.21094		-0.352211	-0.949786		-0.865205	2.86223		3.24433	-1.90324		-2.05214	-1.4558		14.4713	-10.3082		-1.68175	-3.64218		1.3614	-1.3217		3.98607	1.1308
6.5981	-3.90199		78.7503	-53.5525		1.38001	1.10886		0.537181	-1.29937		-1.0914	0.856981		-1.79059	-1.44577		0.693607	-5.12106		-6.47276	0.869006		-3.30378	-5.04782		-1.16383	1.5273		5.2557	1.78437
5.35417	-1.08651		83.624	-47.5228		4.65555	-1.7994		-1.92436	0.0150441		3.85623	-1.0664		4.93889	-6.71851		4.62081	-8.47748		10.694	-5.9684		-4.33245	-1.41239		-4.99871	-2.38671		5.3919	3.6729
0.584318	-3.81002		-5.00687	-0.823505		4.52291	2.5815		1.00163	-1.72412		2.74726	-6.18172		3.5684	-7.92051		-0.677862	-2.90967		34.1589	9.4048		-2.42341	-0.120904		2.05267	-3.06846		-3.17921	-5.10459
-8.04902	-2.71569		6.4407	-1.66497		2.77437	-1.30886		0.894436	1.24288		3.35552	1.93441		5.3347	-11.5258		5.13829	-9.37908		1.19316	-1.73969		0.997678	-8.26868		-1.93309	-2.22425		-0.300804	2.62703
1.90075	-3.00505		77.8343	-51.9224		-6.18161	8.4611		1.1036	-2.6514		1.59334	2.35807		1.42493	-2.89505		0.856965	-0.672645					2.84495	-5.41849					3.59427	2.44058
9.04714	1.54926		83.1751	-45.9499		6.16202	-3.71656		1.30039	-2.03352		5.21535	-0.574645		3.48815	-8.8235		-0.44237	1.20344		Sample	8		2.9754	-3.42726		Sample	10		4.84227	0.948811
6.61994	-1.26589		74.5366	-49.9882		5.20011	1.46159		0.823763	-2.07338		6.02483	0.387098		2.19894	-10.8233		1.11588	-0.0245215		Section	7		0.658278	-5.47718		Section	7		-0.141438	-1.17519
3.19907	7.68492		5.96219	-4.3074		5.34339	2.59037		1.9555	-1.52777		7.84606	0.397724		-1.3924	-4.3538		-0.137278	-2.09616		-8.21836	-1.43437		-2.53464	-7.4572		-16.9144	5.46824		1.96056	-0.980564
-0.33578	1.91054		90.5273	-57.461		2.62821	-0.1942		0.117069	-0.380507		-4.50051	-1.43522		5.99422	-15.7611		-0.163157	-2.37122		-2.73205	4.971		3.08758	-6.74581		2.67111	-3.41033		-0.506959	0.379261
5.44913	-2.28971		74.8905	-50.3985		-0.485455	0.583313		2.81936	1.71749		6.95834	2.68934		1.64621	-2.23479		4.45447	-9.14586		-1.47123	-2.44719		1.43858	0.439262		-15.457	12.1679		0.571175	0.0970798
9.08611	-0.499186		77.8193	-42.9483		2.95664	-1.05798					0.639966	4.45374		-1.12602	-3.29803		-0.337317	0.522905		-3.32007	-5.49337		2.85485	-2.05609		-10.7461	-23.8286		3.88643	-2.84482
-15.1815	1.44878		62.5499	-36.1159		9.74461	1.37872		Sample	4		5.12069	0.117611		3.30877	-4.96217		2.92226	-1.64496		-19.2951	-3.42369		3.59487	0.790442		45.959	-76.8062		1.98863	-4.21902
-10.9456	-0.0509256		80.4424	-47.9336		4.96763	-0.760658		Section	7		-6.43577	0.305773		-0.351622	-4.04863		0.24388	-2.93126		0.493278	-3.50671		1.70454	-1.65125		3.36984	-3.23861		2.6981	1.40972
5.34525	-1.79095		15.3635	-7.74917		1.53282	-1.86416		-3.18676	-2.05647		0.118408	4.11304		-1.0046	-1.51564		0.66504	-7.31764		4.4607	-3.04033		2.57308	-5.07199		-5.12784	-2.92633		9.06372	2.50708
4.86494	-4.35225		9.58656	-5.25264		3.72586	1.3751		-1.08715	-1.0525		-0.649831	-2.1993		0.553727	-7.49118		4.97293	-9.16137		9.21918	-0.634489		-0.958055	-4.03326		9.42314	-6.63604		5.3813	4.0446
0.634402	-1.61517		14.1801	-9.82941		2.48684	-0.770864		-1.13599	-1.87936		2.25228	3.4575		3.66581	-3.79378		-0.255394	-2.70132		-6.19163	3.96026		8.95757	0.225656		3.09995	-2.79472		-0.749425	-3.99247
6.2956	-4.09543		52.7675	-30.499		3.47394	-0.899988		-0.857215	0.39177					0.819202	-3.55478		1.43434	-0.822408		-3.19793	-7.37159		8.58931	-0.0958809		8.23291	-8.30774		-0.857762	7.14551
-7.42735	-2.5881		56.9087	-32.7999		3.17867	1.65145		-0.784549	0.557049		Sample	5		-0.453336	-3.60568		-2.86366	2.36741		2.80734	0.516709		2.0878	-3.46455		-13.8596	10.6656		1.94192	-0.199653
3.94324	-2.34033		92.9768	-62.4988		5.05287	-3.17761		-2.73615	-0.169926		Section	9		2.4648	-5.26138		1.23284	-1.74381		-1.71929	0.0870054		-11.6564	-3.68394		7.13655	-6.26626		1.14846	-0.0928532
6.25869	-1.98622		67.1588	-40.3301		-3.65625	-0.0714262		6.03323	-6.00674		5.37874	4.59702		6.09621	-9.28518		3.6017	-5.28353		3.26214	2.20858		-21.7375	-5.43757		-19.5105	-13.756		-2.67735	-2.22771
5.1266	-4.46435		10.9397	-9.25291		-2.77719	-8.3969		-1.6602	0.594562		-7.22026	-4.99936		4.58828	-5.40283		0.208366	-2.91325		-0.0903707	-3.18916		-9.49936	-6.15903		9.24812	-7.54581		4.00232	1.64654
1.00782	4.98827		56.7196	-32.4973		2.95019	-0.00601393		1.32827	-1.61151		0.794209	3.27841		0.220171	-3.78044		4.54878	-9.14717		5.69432	0.925737		-2.87517	-4.58686		10.4085	-5.84686		5.4677	2.73792
5.38234	-3.16831		83.3562	-54.1377		8.02674	1.39838		-0.846062	-0.167838		-0.601743	-2.13829		3.4748	-10.263		0.9838	-5.56516		1.84079	-7.78472		-8.82108	-1.93636		-21.9071	-1.04387		5.42808	1.93703
1.51278	12.8677		27.4504	-7.9667		2.44267	-2.5796		-1.54831	1.40213		4.11954	-1.64265		1.42493	-4.90221		-0.682213	-5.6193		-17.9959	-7.55173		11.8993	-2.60158		-18.7669	-10.1224		2.45566	-0.822478
6.01662	-2.23444		35.4329	-12.4667		5.17424	2.96346		-1.28863	0.837267		0.106438	2.86942		0.77707	-7.8466		3.86803	-8.42947		-6.93991	-5.24509		1.02636	-2.4225		10.7067	-6.49515		0.999444	-2.73853
9.73663	-0.548621		75.7452	-52.5319		4.75022	-1.69526		-1.63446	-1.34791		-10.0662	6.84844		1.21977	-4.45884		-0.560339	-6.79189		-1.02866	0.661054		0.826251	-9.08438		-15.6761	4.20597		2.47211	3.48046
4.14118	-4.20713		81.4744	-50.3059		3.27574	-1.4319		-2.11679	1.20293		-2.17517	21.1348		0.898628	-2.80182		1.37442	0.064656		-5.28131	0.0761135		0.56719	-2.10611		-33.775	5.10246		2.28426	-1.31895
-0.989645	-0.667229		23.5839	-20.8283		2.92024	-2.18584		1.44937	-2.10755		-0.441136	-2.59073		1.37619	-2.95934		2.98896	-7.31972		2.89572	2.19956		0.444064	-0.164555		8.34124	-6.9596		5.25399	6.0412
2.71126	1.44552		6.2802	-3.22771		1.9203	1.50522		-1.14598	2.08214		7.87974	-1.80436		0.832421	10.7048		1.63454	-2.41215		10.0012	-9.56041		-6.93347	-0.372291		10.1734	-9.23648		-9.15338	-1.72213
-9.5643	-2.48427		77.5282	-43.3469		-2.34238	-4.84538		-1.88465	-1.78549		-5.04159	0.219444		2.12969	-10.5893		-2.42372	-0.582009		6.48671	-7.80141		-2.28609	-0.0177918		26.3294	19.0197		0.912963	-0.232481
1.93976	-4.99109		42.855	-18.5424		2.76183	2.48193		-1.26014	0.529085		-9.98062	10.5714		4.48233	-7.95468		4.39122	-9.27995		-8.69413	-1.55911		-4.33688	-1.13932		-10.1217	0.530884		5.51299	1.88795
9.11904	-0.372266		-4.20025	-6.24929		-0.540967	-0.162502		-0.21819	1.93327		4.64869	1.68879		5.28632	-4.88304		0.919168	2.1174		9.20673	0.109328		-2.564	-0.930546		-24.0062	-0.0378813		2.29403	-1.83991
-0.406175	-0.315305		78.1166	-48.7933		1.93173	2.67341		-1.35188	0.606043		-5.63524	-5.12327		6.06631	-13.2084		5.18169	-8.97102		-7.9907	-6.94346		2.20785	1.71282		10.7902	-9.22571		-1.06124	2.29079
2.40537	-1.03633		56.1549	-35.4209		2.00381	-1.03429		-3.69944	-1.60383		-0.128094	1.24921		1.59563	-2.70447		-1.95929	-3.94674		-8.0773	-1.48552		3.23749	5.20635		77.0544	7.26825		2.1358	2.83733
3.47951	-0.348277		81.0353	-54.1124		1.75468	-0.921776		-1.33777	-1.23583		3.37234	0.454687		3.77811	-3.33204		0.831691	-0.0237285		13.5738	-11.3053		5.26129	3.44372		11.4761	2.68447		3.94137	1.97765
-9.3617	2.72546		9.08304	-2.9442		0.50445	-3.05434		-0.999025	-1.16913		-9.35571	0.673296		1.45332	-3.25202					0.645422	-3.41434		-0.182227	4.617		-14.251	5.56363		0.101862	-0.539774
-4.16954	-7.32342		57.6262	-32.9033		1.06774	-4.62122		-3.07488	2.00909		1.95272	13.0404		5.62875	-13.7179		Sample	7		-3.44864	-10.0775		-5.07986	-0.185719		-58.9341	8.24526		5.50812	1.57134
-8.81487	-2.66788		75.2374	-32.336		0.863864	0.501432		-2.08519	-0.0647326		5.44129	5.85277		5.16875	-9.76005		Section	7		-15.459	-1.31202		3.39412	1.2279		11.3548	-8.93919		4.80436	3.63819
6.25112	-3.5331		79.1699	-44.5326		3.52385	0.986779		-1.12523	0.406481		5.13627	2.68165		0.310501	1.07583		3.10312	-1.69692		-2.63095	-5.38985		0.636857	0.566907		10.6893	-11.5111		2.07344	4.64199
4.93458	-4.5633		11.9112	-9.87847		4.17303	-1.09312		-0.97068	-0.200951		1.84449	1.40395		4.92579	-12.3586		-2.32439	-2.55888		1.37462	-4.70877		5.29912	5.83911		-34.7139	5.82626		-1.25033	-5.17553
-7.7934	3.8661		35.8142	-12.6437		7.99422	1.37821		0.0504584	-1.04121		-5.15098	-0.789882		5.57591	-12.1572		-1.23449	0.907656		-4.22694	1.59006		0.930788	12.1157		-33.1767	-1.6603		-0.613718	3.25479
10.5399	0.98376		40.0539	-36.3389		-1.64773	-7.87083		-1.44038	3.62979		5.77533	2.7393		4.00906	-7.04836		1.07209	-2.50138		-0.0719876	-1.51886		1.9163	4.41392		7.30643	-9.46795		-1.20484	2.66057
-5.588	-2.65359		53.7421	-28.3563		5.6877	-3.06994		-1.00298	1.55991		7.39286	0.637768		-0.961856	-3.35163		3.1122	1.80184		9.81677	-11.5895		22.4982	-6.25815		13.7102	-3.81329		-5.25072	5.28924
3.13184	0.925865		35.1984	-16.7507		9.3459	-3.20961		4.83965	-7.50817		-8.35804	-1.03485		-0.636606	-2.85863		-1.21904	-3.2138		0.589846	-3.6744		-1.17771	-3.47206		-16.706	-8.19081		-2.30121	6.78464
6.06762	2.67712		55.9223	-30.0416		2.8927	0.998975		-2.07542	-1.18338		1.21783	-0.494585		-1.64776	0.82513		-1.85525	-1.18576		-9.94896	-1.47899		18.4284	-11.0453		3.31414	-3.6508		0.702816	-3.7515
7.47208	-4.86408		2.95144	-0.508374		2.88856	1.66021		-0.688145	-1.50553		-9.56644	-13.0185		1.9385	-1.67401		2.47651	3.14936		3.16026	-4.21821		-16.0091	-3.55168		11.6121	-10.1256		0.776608	-1.76314
4.33141	0.958157		48.9684	-29.7113		-1.29472	-2.53885		-2.40752	0.619948		6.5652	3.70046		5.60391	-9.67746		-1.73937	-3.02854		-11.7422	-10.7353		-14.6314	-5.9016		-37.3009	-0.807531		0.450809	12.7658
2.302	-3.81702		63.097	-25.0715					-0.484241	1.89775		5.91081	0.46929		1.58912	2.22553		-0.0703841	-1.51853		2.5885	-7.06725		-4.98235	-0.648456		8.40438	-6.47568		1.14436	6.75388
2.57037	5.35061		103.344	-64.4131		Sample	3		-2.94317	-1.51863		1.61325	0.858108		6.67033	-13.0667		3.27281	0.418704		7.74691	-10.9153		-5.22733	0.308074		-53.6278	7.20148		5.99107	1.56027
5.1434	-2.99135		15.5826	-11.1299		Section	7		2.62791	-1.89399		1.9245	-0.896348		4.06614	-5.72631		-0.887638	-2.72362		-6.65069	-11.5455		-9.64659	-2.28239		-24.5233	15.1199		6.37415	2.92917
4.53632	-5.1488					-1.31297	-2.51241		5.64081	-7.35217		1.52526	3.25037		2.43629	-9.95243		1.64258	-0.686929		-15.0833	-7.16922		-7.02603	-2.22943		7.88738	-6.13725		4.34926	-0.873328
1.98549	8.18325		Sample	2		-4.53558	0.867253		-0.246434	-3.08132		5.4505	4.3284		5.62364	-7.35383		-0.925292	-3.2094		-0.612121	0.0809492		-7.65541	-2.08674		-0.345418	-38.3538		5.12723	0.735593
-8.95699	-0.3766		Section	7		2.95881	-0.954561		0.356314	-0.0951097		-8.37063	-2.65907		5.20085	-12.4863		1.7291	3.05246		-14.0262	-9.20887		-7.53746	-2.27452		-26.9153	-0.508862		-0.0944831	5.34944
-10.0765	1.33893		-8.19578	-4.22662		3.23934	-13.6394		6.22385	-6.12456		-7.72949	-2.79424		5.23108	-8.87353		-0.806294	-4.29771		-6.16273	2.2349		-3.83349	-2.61468		3.27983	-33.6858		3.57796	4.17135
3.45486	2.27289		-5.46034	-6.35882		10.3192	-18.0326		5.47962	-6.61371		0.678378	12.2518		-0.771511	-3.27314		1.02926	1.85284		1.54131	-0.423447		-3.77732	-0.71098		-38.3787	-4.52812		3.18307	-1.18013
0.5646	-1.85731		-16.1819	-14.1969		6.20956	-12.1297		-2.68026	2.19472		-3.73134	4.1742		7.18009	-13.3747		1.65975	-0.251929		1.04567	15.0784		-0.815832	-0.147581		-16.2186	-7.96986		6.07144	5.04331
-1.1851	-4.11379		-12.5556	-11.6773		-1.61028	-8.69987		-1.33933	0.887058		-5.95266	3.28356		3.95138	-4.40373		-0.843507	0.494593		2.5938	2.64178		-3.56425	-3.09826		-35.3911	28.5422
			7.60526	-7.2035		-3.10217	-12.3589		-1.27424	0.46266		-0.228166	3.44164		5.3719	-12.1235		-2.33475	-1.08497		3.69831	-0.952986		-3.75318	-2.30708		0.229834	-1.35309		Sample	11
Sample	1		2.71129	3.15759		-4.02083	1.16864		-0.316806	-0.222948		3.1383	0.446367		7.78833	-13.946		3.00666	1.05769		9.56344	-10.8468		3.83108	2.17782		-54.202	12.7526		Section	7
Section	7		-7.46649	-5.22151		-2.40249	-1.23734		-1.73093	-0.978914		2.76788	7.41983					3.46566	2.8577		14.6541	-9.131		-1.50564	1.11744		9.04076	-7.59979		6.20539	-2.64489
1.73497	0.138507		-4.93667	-6.99833		-4.02889	-8.18879		-0.370858	-0.160183		-1.14863	1.11955		Sample	6		2.66961	3.40392		-11.3849	-3.58169		-1.3108	0.195748		11.7055	-9.84498		-6.23721	-1.59092
3.77557	-3.11015		0.0245432	-1.7476		1.77922	-14.1766		-0.917177	0.00650991		-5.31242	10.8388		Section	7		3.50281	-1.74453		8.29131	3.37086		-6.861	-4.29851		-44.2939	-22.8313		-4.45771	-0.103951
-5.00541	2.43989		-10.8944	-10.427		-1.61316	-0.779682		-0.357537	-1.68531		-8.72008	-3.26532		2.13162	-1.58563		-0.989447	-2.58901		7.80232	-12.1078		-3.28667	-2.57537		-20.4116	-14.6433		-9.73489	-3.50071
-1.99205	1.75495		-3.40961	-9.01175		-2.96863	-13.3391		12.6384	-10.9123		-9.01907	-3.18406		2.06907	9.33608		-1.0711	-5.12335		-0.336798	0.599921		-6.36549	-2.93997		-17.0404	15.4445		-0.448432	2.15934
1.61312	4.30409		-13.9375	-9.73912		-8.49596	1.55104		-1.32654	-3.16099		-4.0723	-0.972508		-0.957668	-0.422629		1.25455	0.949458		-12.7488	5.43471		-10.4821	-1.82317		8.87041	-11.4272		1.2844	0.0948201
-4.30449	1.81285		-1.13755	1.37088		-2.367	1.15772		-2.28417	2.59526		-2.21188	2.12382		-4.32665	5.01056		2.77705	2.73084		-12.3729	-3.40783					9.84825	-9.51834		-4.75676	-11.4954
4.22463	-2.76593		6.03689	-3.38073		-6.57697	4.53541		-2.53678	2.00334		-3.25811	0.903495		-5.57885	2.63916		0.808231	-4.07678		-11.2175	-9.3929		Sample	9		2.69245	-4.89447		-1.46378	5.09129
4.72609	-1.72639		-9.53955	-5.02956		-3.6099	-3.51838		10.8793	-10.4955		3.73798	26.0252		2.29731	8.19057		-0.812237	4.66471		-3.06666	2.52615		Section	8		-26.8316	-0.264793		-2.17361	3.26639
-1.7448	1.42807		-6.67252	-7.2723		-3.32714	0.720095		-0.601681	1.29379		-4.17452	-0.499401		-0.614415	6.95049		-1.87318	-2.58004		1.96793	10.0305		6.43352	-4.62938		10.493	-10.5011		-0.386565	-1.44444
0.814204	-0.830678		-4.80926	-5.60662		0.791785	-0.0522791		-0.844572	0.146595		-2.65728	-3.27582		-0.0940802	0.754972		0.0581429	3.44156		-0.159297	2.13021		16.1789	-1.20432		9.83825	-7.92719		1.98397	-0.115345
0.760551	-0.992742		-4.14895	-4.4854		-3.2153	0.888902		4.5634	-4.16587		-8.72818	-3.59826		-2.77216	1.10415		-1.4956	-5.93611		8.67751	-5.06589		12.3353	-6.37348		-24.0489	16.693		1.7458	3.56188
-4.80221	1.13292		-0.966847	-6.84519		-3.14735	0.563881		3.38829	-2.385		-0.635934	2.8229		-4.75001	3.79372		-0.0666672	-2.02633		11.1812	-11.5176		13.2492	-4.95764		9.62065	-6.3506		4.83658	1.20844
-1.30687	1.30943		-2.33622	-3.28191		-1.60774	2.56052		-1.86623	-2.98422		0.133989	3.13246		0.0716403	5.00032		-1.45909	-1.96944		-7.63201	-5.89287		12.8812	-6.56832		4.56063	5.95788		-1.2453	5.99069
-1.53911	0.293781		-6.8976	-5.58165		4.05267	-2.88982		-0.145998	-3.33745		0.716958	4.14279		2.58476	6.23834		2.75251	0.886843		-10.9952	-10.56		14.0865	-4.15355		10.8742	-10.7974		-4.57495	-1.50145
-0.247303	-1.59304		-0.265609	3.68758		-2.64624	0.297577		0.0226309	0.0607095		23.7954	0.677403		-0.123462	2.54602		-1.76483	-2.25292		10.0358	-11.1269		-7.70361	6.7012		8.79428	-4.41198		-4.47381	1.73822
-6.27561	4.82378		-1.03592	-1.45009		-7.5286	0.678307		-1.51022	2.74048		-9.62186	-0.969689		-2.71238	1.4745		0.450218	-1.36385		3.07997	-2.28564		-6.13387	8.49282		-7.84971	-1.06325		-5.22845	0.250606
-1.99916	0.580872		-12.9715	-14.3204		-2.01835	6.06259		-1.465	-2.338		-8.56426	3.05644		-1.10188	7.687		-0.695047	-2.92891		-6.06344	-0.605745		-5.27034	6.28874		-8.69179	9.41788		-3.10983	3.22744
2.85275	-1.32418		-14.6271	-13.7811		4.88287	-10.8526		-2.54567	1.77632		-2.13761	-2.30235		-2.46739	4.91236		-0.308152	-2.50978		5.02614	-8.55897		-9.23205	7.38772		8.73035	-5.4824		2.98211	1.20794
-5.76299	1.92992		-7.732	-5.68014		-2.28906	3.15931		-0.987308	1.41128		-3.69348	5.14571		-0.358017	5.63326		-0.297615	-4.33211		0.63203	-10.2036		-8.07363	4.54836		9.90736	-4.53704		1.78226	1.93802
1.71229	0.156062		0.0720227	-3.98274		3.46697	-11.6912		-0.12573	-3.14361		-2.67129	-1.55118		-5.2917	6.16424		0.121789	5.87841		1.03692	-4.04255		-1.09645	5.99296		10.1856	-5.20919		-3.06457	3.16428
-4.49979	1.2522		-1.12264	-2.43188		-5.60545	-12.0632		-0.519113	0.327707		2.55833	5.42975		-2.90908	3.584		-2.77583	-0.373634		-9.71366	-3.30008		-9.96364	7.98889		2.43266	-5.45225		-3.40753	3.24952
-8.95556	4.12933		2.75517	2.47461		-6.79768	-0.349616		-1.07672	0.800665		-5.61782	-0.889501		-1.21143	4.94318		0.229276	-2.31463		-15.3192	-6.98821		-18.1383	1.29864		-33.3322	14.9064		-4.4364	2.03305
-8.40139	4.55504		-3.59247	-5.44338		-4.71425	-10.7722		-0.539096	0.218961		-0.33895	-3.76634		-2.94991	6.86723		1.17149	-3.135		-13.1558	-10.719		1.83293	-8.68606		-2.3629	14.8456		-8.53698	-0.120804
2.17377	-0.823395		-5.17299	-4.47609		1.80092	0.851805		0.195992	0.78713		0.80906	-0.394628		-3.8696	2.51281		-1.29288	4.29904		4.06989	-0.587829		2.82477	-7.97572		-34.9829	3.81368		3.81081	-0.229062
-4.54764	1.90017		-14.2686	-15.5242		-8.56762	1.55355		0.0349717	-2.15575		-1.10566	-1.44731		-1.2655	2.7286		-1.52415	-2.1995		-5.92434	1.26744		6.64297	-5.16922		9.22334	-6.41271		-6.11512	-4.13041
-0.313671	2.17171		-1.65322	-1.95824		1.99016	-11.36		-2.28568	2.9592		1.92357	1.03319		3.18946	0.197088		-1.97089	-1.75113		3.65089	-8.74816		2.64989	-5.26121		-20.5374	-10.7351		1.04924	-4.89228
4.07806	-2.03236		-3.80245	-2.45458		0.270263	-6.49023		-1.24156	0.708403		3.0525	4.83664		-2.77175	7.19457		-2.48563	-1.4741		-8.99779	4.57795		10.7948	-9.31963		-16.0498	4.11346		10.8896	-14.4978
-3.50234	3.85773		-5.645	-2.18152		-6.89997	2.9817		5.78056	-6.07685		-0.730246	-0.331465		-4.99917	2.09558		-0.688714	-2.50077					11.756	-10.374		-49.762	8.5437		5.21209	-2.66815
-5.08449	3.99078		-9.45035	-3.85573		1.26915	-10.2568		-1.51383	0.599058		-6.9	1.69221		1.79443	3.70259		-1.22684	-1.31667		Sample	8		14.3123	-9.3904		-21.2179	-47.2233		-6.1236	-1.73681
-2.15259	0.254019		6.392	16.4104		-6.44594	0.925902		-0.91253	-0.653093		-1.84114	-0.96108		-4.65489	3.00457		4.25063	-1.64093		Section	8		-1.87847	0.386987		8.23075	-1.22739		-5.45507	-2.37964
2.47273	-1.41213		-0.208322	-6.96953		0.234831	-10.253		-2.19039	0.73088		-1.59606	-0.152821		-0.977262	5.69427		1.74132	-1.9649		-2.29824	3.12172		-1.97093	0.590575		113.57	-33.0187		-0.491421	6.1939
-1.42588	0.0536676		0.242739	3.54662		-1.57567	2.67382		5.53011	-5.70449		0.812365	4.24977		2.93034	0.562982		4.64837	2.17377		1.38076	-1.28702		-2.38241	1.47391		-12.1184	3.69988		4.93417	2.44889
-4.17574	3.47072		-19.4755	-16.8636		-3.35348	1.78813		-1.04358	0.345811		-3.18091	-4.03171		3.7033	-0.721367		-1.67537	-2.05214		-0.621091	-0.828025		1.89915	-5.16595		8.17307	-5.97395		3.68547	5.42217
-0.0123589	-0.661108		-8.19458	-14.4245		-0.13275	1.96106		-0.210596	-0.308467		1.35465	1.49796		-0.409063	3.52838		1.70398	-1.08628		1.4526	1.57269		6.86107	-8.79046		30.3799	-27.96		-10.5858	-5.03708
-6.47614	1.81786		-14.6936	-13.5871		-2.87776	1.85983		-0.973421	0.927727		-1.5486	-3.86775		-1.99829	0.0973602		2.21469	-1.27479		-2.19805	-0.782901		-6.18615	5.02595		-12.673	70.622		-10.0689	-6.17847
-5.90759	3.46187		-0.218273	5.4769		0.259888	3.85273		-0.870157	1.04987		2.35891	4.0325		1.4562	4.77795		1.18046	-2.42369		-0.483731	-3.5016		8.61849	-10.3964		96.758	-41.418		-7.46855	-4.79634
-0.360106	0.80062		-5.43059	-6.96295		-5.69682	2.52919		-2.16222	0.911818		-8.82183	2.7363		3.06832	0.124209		-1.26611	-3.71569		-2.08115	0.928955		2.15754	-7.6097		9.52098	-2.56421		3.39433	-6.86525
4.32374	-3.17983		-2.63262	-4.0967		1.32759	-13.8628		-1.71249	-1.63474		1.736	2.77703		1.04829	5.59567		1.36208	3.6844		0.176743	1.79784		-7.25325	-0.424876		-0.926775	-10.7518		-2.46722	-4.15207
-4.16755	0.745304		-10.7027	-9.49074		-4.2832	-11.6167		-1.07173	0.733816		8.2564	1.37538		1.5664	4.28214		4.15613	1.74887		2.14448	1.14024		-12.7833	-1.82728		15.3237	-6.78408		-5.74102	-3.01921
8.37953	-5.70083		-14.1385	-13.3857		-1.82004	2.82076		8.61489	1.46183		-7.07675	7.74826		-0.295096	4.28586		4.09111	-0.170489		0.544045	-0.505817		34.5012	-3.96211		-11.1038	-63.7984		-1.42786	4.19859
-4.36139	2.34804		-3.67235	-2.89414		-1.12462	-7.03343		-2.44122	0.55107		-5.17003	0.219869		-2.23683	0.808578		3.52469	-0.318855		3.25547	-1.77761		23.2935	-3.87126		98.4309	29.1665		-3.8194	-1.0608
-2.5149	1.11642		2.41398	-2.82968		-0.859265	-7.39701		-0.84888	1.06269		-5.95014	-4.24917		-0.0478802	-1.88908		2.0228	-3.41544		1.22068	-0.266247		-1.11919	-1.56622		8.81945	-6.41207		-8.24019	-3.25113
2.33258	-2.65145		1.22143	-2.42901		4.97665	1.04506		9.39869	-8.80517					3.6057	-0.340303		-0.887463	-2.88743		3.03098	0.233417		0.469295	0.515193		8.82257	-6.64589		6.56984	2.60276
-1.36753	0.729912		-7.47147	-8.84845		-1.64995	-8.23638		0.900728	-0.773464		Sample	5		-0.403513	9.81415		-0.912341	-2.70882		-0.624973	-1.72884		1.85517	0.570831		6.77128	-7.17735		-0.797476	8.78645
-2.17963	0.910644		-6.18468	-5.21024		-6.69023	-9.63269		1.67452	-1.01176		Section	10		2.73448	8.59044		-1.49853	-3.48886		2.46399	-1.81183		5.31278	2.23233		11.7688	-4.4088		-5.27868	1.4106
5.96467	-2.9246		-6.55681	-7.17211		-3.56414	-12.8653		-0.524962	0.90585		0.286735	1.23977		-4.57895	0.904488		-0.99399	-0.542248		-1.21305	0.643865		0.602226	1.08028		9.68579	-5.36995		-5.84903	-3.21781
-4.99626	3.41087		-2.7266	-1.45044		-6.56447	-5.87566		5.5885	-4.707		2.85246	-5.98599		-1.93889	2.43014		2.74808	1.7694		-0.465518	-0.132811		-7.05229	-0.0492831		2.84229	-2.85614		-7.46716	-4.12184
-0.520633	-3.42385		0.340727	6.18809		-2.54512	-12.8517		-1.19804	0.543764		-1.18113	0.572038		-2.82827	7.68617		-2.26696	-2.19583		0.257972	-1.61882		-0.996191	2.97566					-6.45803	-3.67426
0.787544	1.00943		-6.89495	-4.47812		11.6088	-15.1765		-4.51924	-2.86025		0.402099	1.04603		2.17358	-8.33467		3.21811	2.93765		-1.96506	2.76544		-0.40611	2.02298		Sample	10		-1.31414	9.673
-0.120101	0.317568		-6.98203	-7.91019		-6.76278	3.88784		-2.82438	1.5614		1.33307	-3.21931		0.283974	-1.07421		1.85692	0.0816112		1.17636	-0.628931		-3.45256	0.721421		Section	8		-9.06649	-2.8795
0.129586	-0.135021		-4.15501	-5.56615		-1.68186	0.907703		-1.19241	-0.477442		2.0816	2.36044		0.265219	9.10903		-3.51944	2.23586		1.3171	-1.90395		-5.35646	1.19559		1.98773	-3.25426		9.7498	-9.3858
0.420793	-0.77883		-1.57187	7.26121		1.96403	-2.72534					-0.329613	-1.65118		-3.72025	7.20053		1.66504	-1.89685		-0.0124766	0.699326		-8.50077	8.95216		7.98758	2.69502		-7.03421	-4.29746
-1.95359	0.747305		-0.365431	4.04522		2.65424	-0.717761		Sample	4		7.48489	17.8277		3.23965	0.389265		1.22712	2.72106		1.67326	1.18929		-11.1164	10.3268		-2.90491	-0.323987		-0.772331	8.23286
1.91959	1.73243		-5.94003	-0.508345		-3.18857	1.83666		Section	8		4.94425	6.08476		-0.913502	3.56586		-1.21217	-2.69703		0.0630078	1.6253		-8.17039	9.29077		-6.82742	62.645		9.04745	4.42453
5.02419	-2.73746		-5.16436	-4.28518		-0.443758	0.277453		3.21362	-3.90652		9.4367	-6.00638		-4.97778	3.47461		2.05518	1.33415		3.00858	0.139659		-7.14117	8.82947		1.39967	-7.6686		-4.07805	-5.90485
3.34345	1.0843		-4.77272	-6.26702		-5.55851	-5.54457		2.03547	-0.764531		-0.507398	3.30921		3.24686	0.659853		0.0221651	-2.44854		2.07531	-0.180268		6.73823	2.61138		-4.86167	4.50298		1.85821	-7.38669
-8.49391	3.78307		-12.7491	-6.01163		1.70169	-2.42381		2.82782	-2.85936		-2.16555	0.949815		-2.75922	2.36123		1.30287	-3.36512		-0.469361	-0.813797		3.78958	-0.610346		-1.52115	-0.437916		2.93704	-2.43979
5.25456	-2.30368		-0.0789992	6.85783		-0.221169	-11.8466		3.21235	-1.85664		2.96743	0.693135		-2.906	2.52434		-1.75964	-0.32042		-0.557414	-0.414012		11.7508	1.05741		2.06665	-3.86334		-9.74341	-0.799194
5.03544	-1.69215		2.76793	4.26492		-2.36096	-8.62257		2.54361	-2.54559		-2.22446	3.35486		-0.63309	8.75797		2.95355	0.968958		0.428574	-1.71913		-9.43834	-0.278134		1.34199	-4.74229		-1.06284	4.85554
3.02391	-5.97798		-12.3071	-10.5153		5.7209	-14.2695		1.94387	0.00749521		-33.3693	27.1112		-3.38811	1.13708		2.03626	-1.81785		1.53123	-0.419733		-8.93939	1.2233		-9.06505	2.21722		9.08286	6.2037
3.02441	0.621726		-6.12408	-8.0845		-2.1079	3.0565		1.17989	0.512069		-9.58833	7.93403		-3.28184	1.17672		2.91594	-0.938552		1.1368	-0.768059		0.99436	-1.31533		-1.62016	-3.25752		-8.16702	-3.23153
-3.02601	-0.802234		1.59283	1.84467		-3.94719	-7.55315		2.03279	-4.60236		0.999589	-1.83488		0.235198	2.30636		2.01195	0.0164606		4.17621	-0.974155		2.96963	0.929793		-2.56266	9.44227		-1.20373	6.71567
1.19354	-0.723463		0.364937	6.30796		-1.272	3.07239		3.17858	-5.00553		0.473719	-6.90399		0.801707	3.96304		-1.04083	-1.7879		0.588431	0.813423		4.62413	2.55189		2.47544	-2.05973		5.20002	-5.59364
0.550953	-0.379591		-0.310347	4.38723		1.06169	3.90985		-2.21388	0.112542		4.02255	1.68993		-8.55745	2.70762		-0.816034	-3.39819		0.0987765	-1.59106		5.46896	3.3858		-4.80595	6.64811		-8.12638	-1.93319
-1.35125	0.0581364		2.81358	3.64356		-1.16313	3.04512		0.874273	-1.51866		-10.4954	7.72155		-3.62149	12.3107		3.1691	3.34894		0.42696	2.5249		8.1489	1.05108		-6.32772	-5.28484		-9.92452	-4.29882
-9.33104	5.09852		-7.23756	-5.90956		2.49696	-0.411025		3.15708	-5.85352		9.90046	-7.0648		2.36746	0.432991		-1.59036	-1.35189		0.472977	-0.165637		4.73325	1.30633		-20.7481	-8.92491		-6.65709	-1.582
-7.39313	2.1781		0.910427	1.59596		-7.41156	-3.89634		2.98471	-3.14359		-0.0485991	-6.63401		-5.54139	1.77669		3.98451	-0.432502		1.08921	-0.675229		1.46277	-0.898733		-4.27377	-5.5901		4.95204	1.67225
4.44773	-3.64134		-2.93068	-3.62223		-5.25736	-11.9861		2.44704	-5.50964		-3.76137	-3.51254		-3.15669	4.02501		-0.118045	-1.8103		3.17649	-0.173532		-0.0738185	4.56453		-6.56037	10.802		-4.11709	-4.06838
-6.31991	0.0731415		-3.52346	-3.90538		-1.38092	3.43143		2.40372	-3.69584		-8.6893	0.677069		-2.18743	-1.16247		8.88377	1.06481		-2.12143	-0.277467		-0.577958	6.09171		0.23297	-4.90843		-6.73818	-2.9129
0.104902	0.383409		-3.45064	-6.05075		-0.686428	-9.9875		-0.115267	0.307842		4.59104	11.1979		0.698774	-0.673546		1.09839	-1.8463		0.409144	0.149943		6.40978	2.03347		-4.21567	-1.40734		-5.89995	0.698376
1.72739	0.466397		1.21565	2.75686		-7.84622	2.03922		0.905636	-0.25945		5.54295	4.36004		-3.93205	6.88245		-0.984928	-1.0863		1.59925	0.367804		8.63706	5.31346		13.9622	-78.5067		6.45961	1.07518
0.39192	2.73925		-14.2332	-10.8212		-2.6015	0.814989		1.7276	-2.05619		8.48751	-13.0954		-0.497344	2.51145		1.83792	3.04375		-2.6736	-4.50851		7.93038	5.0002		-1.68986	-8.03241		4.16475	-0.912577
-6.85609	1.67361		-4.75633	-8.1198		-6.86491	0.48589		1.09424	-1.76689		-7.01072	1.25976		-1.12915	9.16016					2.28593	-0.405639		12.4377	-11.5959		-58.7042	-40.8843		1.36048	-1.11618
1.35689	0.259496		-0.966626	0.653993		-2.86676	-7.08971		2.56664	-5.74725		-1.36535	4.36371		-4.99318	6.48137		Sample	7		0.670259	2.24023		-1.8456	-6.10417		0.112146	-8.25112		7.78332	-3.5677
-5.68377	3.98292		-3.46079	-3.85589		-3.04034	-1.01801		2.78067	-1.21282		-7.09913	-4.79904		-2.28156	6.53219		Section	8		2.41082	-0.481474		-9.27785	-3.39231		-1.23274	-3.65225		-7.10368	-3.57191
-5.60325	0.664569		0.56359	-3.02891		0.597178	-8.63174		0.74712	-1.10641		-3.00822	1.39561		-6.28289	4.2819		0.394349	-0.862669		1.72716	-0.306029		-3.69608	-8.68319		0.233367	0.53827		-6.26022	-4.39223
1.09785	-0.998198		-7.56332	-5.90938		-6.51978	-11.1908		3.13196	-6.49764		-7.82501	-0.842024		2.42947	-0.0268292		2.56762	-2.66582		4.09952	-0.209777		5.62712	-11.3546		10.2669	29.6573		-6.24694	0.539484
-0.824627	0.217224		-1.83597	-2.37012		1.67098	-2.62512		2.77199	-2.97885		1.12236	-4.48311		-0.392097	8.57522		-0.601121	-0.60072		3.03124	-0.170052		3.84777	-0.106852		-2.86566	3.43728		-0.27619	-2.12754
0.504224	-0.301885		-1.21107	4.29446		-4.9097	1.30848		3.6103	-2.93865		0.466974	-3.79237		-1.97591	8.60916		-4.15173	0.989085		1.83159	-1.15327		-11.5864	5.49587		-4.63596	-8.74563		4.96136	0.303532
-6.10615	3.94529		-10.2668	-13.1364		5.4405	6.59831		2.57632	-2.10936		9.14576	-7.30129		-0.292328	5.99664		-2.4274	-2.75112		0.163861	-0.561506		16.0182	2.23853		23.7576	-16.9706		-6.70119	-3.88578
2.47829	1.5691		-5.51851	-8.73742		1.74337	1.51228		3.33826	-3.89787		-1.54309	-21.692		1.89585	-1.43663		-1.18746	0.540381		4.05155	1.38405		-17.303	0.686701		-1.29562	-3.23414		-8.65688	-4.066
-2.75285	0.13359		-11.194	-9.87797		1.26949	-13.7617		2.77824	-1.93684		7.26718	9.7798		-2.52846	1.95767		2.34758	-0.45259		0.110399	2.43025		-13.0046	1.62186		-0.941517	0.965466		0.351238	0.877736
3.81996	-0.416657		-12.4436	-9.88269		-0.0897162	-11.5905		0.374909	-2.3592		37.4885	77.8169		1.79127	4.2264		0.0107493	1.61004		2.57082	-0.276201		6.71739	5.81592		-8.14679	-3.49784		-2.65392	2.89122
-1.00936	1.55631		-5.40104	-5.52182		2.46102	-10.2068		3.5468	-1.62605		8.69886	10.0953		2.71513	1.51079		1.34218	-0.999219		2.01874	-1.43225		0.946627	6.35616		-4.21426	-0.309204		-7.63122	-3.7938
-1.62724	1.85738		-8.88939	-5.68263		0.684747	0.410653		2.24957	-2.10091		-0.371475	0.86986		-0.252085	8.3728		1.6306	-1.76294		-1.71387	0.0588862		5.49458	8.07131		-6.92312	3.10754		-3.92369	-3.67597
-8.12368	2.72648		-7.46474	-9.22458		-2.66387	2.19487		1.29767	-1.00318		-5.96949	4.52357		-2.56131	3.70558		2.16635	-0.88103		2.8781	-0.41713		13.2315	5.46656		-0.622553	5.6585		-6.739	-3.72202
3.65473	-6.29783								2.26398	-2.70937		-9.18086	1.05476		-2.04242	1.87452		0.378741	-0.86496		2.95036	0.538468		9.32651	2.77969		-2.63107	3.10479		0.227508	4.24549
3.06046	-1.91354		Sample	2		Sample	3		2.2695	-2.15361		3.34491	-1.79636		-0.660508	0.684684		2.06444	-0.189872		1.8737	-1.03946		3.63636	3.00347		-68.7361	37.0399		-6.17951	-3.84228
-7.53355	4.70117		Section	8		Section	8		2.10013	-2.29174		0.906528	-7.27088		1.81084	0.630716		3.39693	-0.0748761		3.31023	-0.485175		5.09595	5.44149		1.28337	-2.69972		0.49764	-1.18216
-6.61859	3.20092		12.1417	18.1402		-11.785	-13.4236		1.86442	-1.69396		4.93887	-5.71347		1.2157	2.27734		2.47457	-0.559762		1.45281	-1.57954		10.3066	1.62486		-9.38687	26.5009		-9.15762	-5.245
-0.191722	-0.0945129		3.06428	8.14273		-1.23857	0.0663786		0.984155	-0.0947542		-6.74623	1.49536		-3.89295	4.04156		2.85594	-2.68876		4.98744	2.45646		5.11193	1.06363		1.35472	-6.19588		1.64737	-7.88215
			7.86319	7.59871		-0.148704	-1.43409		2.45738	-0.79708		0.768588	4.99994		-0.619057	-0.363238		3.97897	-0.0287313		-0.269884	-2.00627		4.89902	0.468553		-9.61847	5.01866		-17.5241	26.596
Sample	1		9.09672	24.6374		5.52933	7.35189		3.52991	-3.10206		-5.20482	-4.28627		-2.92139	7.74575		2.26498	0.0734836		-4.37049	-2.10618		6.51232	3.04563		-2.85179	2.92369		-6.7572	0.938391
Section	8		5.1141	11.8321		-0.414729	-5.37858		0.781902	-6.80246		-0.81244	-7.54306		-3.93314	5.78375		-1.93347	0.227086		1.86085	-0.693192		-2.5142	5.94512		5.64747	-10.1286		-6.50405	-2.60913
6.31313	2.62362		11.9978	27.5398		-1.04725	-1.5505		2.21509	-4.74926		8.22026	-6.63955		-0.0653409	1.18575		1.17448	-0.565403		-2.19001	0.439558		-3.79696	7.41915		-2.95044	-3.68688		-9.09429	-3.04573
-3.76557	2.79825		9.72552	48.6081		-0.670864	-0.975431		2.80733	-4.23951		-5.71279	0.634618					-2.01121	0.0903317		1.69559	-1.15786		-0.436441	2.95439		2.11094	-5.82044		-0.81978	-4.72394
1.0965	3.14684		-16.7545	8.52		-1.83809	1.14612		-0.552323	-0.927653		8.63261	4.28923		Sample	6		-2.81595	-0.644774		2.27514	2.66931		2.84564	3.75133		0.454323	-4.53578		-3.79294	-1.13438
1.63219	5.012		8.3794	42.4622		7.66438	5.07347		-1.30618	-1.63458		3.61395	9.47822		Section	8		1.50449	-0.659941		-0.292128	-1.35025		1.82583	4.62277		-5.79143	0.753671
1.86759	-2.58631		20.1685	40.3764		-0.433947	4.4302		-0.628864	-0.358333		-6.35086	4.2935		2.42022	0.89273		-0.0424229	-0.416074		2.33023	-0.323288					-8.6968	0.297014		Sample	11
3.64529	-0.920569		3.94533	13.5394		7.40165	3.96372		3.27782	-1.69396		-1.85557	-1.20975		5.35438	2.82568		0.507142	-1.48965		-2.78107	0.209374		Sample	9		-6.0892	7.36371		Section	8
0.824737	3.38618		13.4002	33.0452		-7.19823	2.62835		2.68085	-1.3338		-1.41202	-4.12007		0.583879	0.0422158		1.88356	0.155469		-0.685627	-1.90639		Section	9		-7.42239	1.21622		4.03712	2.2848
1.4122	-6.32802		7.61063	38.1833		6.47194	0.81146		1.36671	-0.106407		-0.756859	-0.284969		3.14651	2.14575		1.4649	-0.00216208		1.80101	-1.15079		-8.51577	-9.81251		-4.53518	-2.53994		0.916715	-2.52412
2.02952	5.02364		10.0325	25.3606		7.36007	5.24575		-2.23143	-3.07387		-1.79083	5.51663		-0.530064	1.6102		0.335923	0.0555527		-0.476261	1.29938		-13.8832	-4.94422		-6.16606	8.39307		0.724226	-0.447899
-0.411104	-1.26437		2.70096	13.5279		7.03055	3.41111		3.45789	-2.04803		3.9163	3.57774		2.35256	3.2211		-1.49803	-0.241246		-1.53299	-0.524216		-14.9947	-4.04964		1.96736	-6.18902		1.21446	-0.272571
3.39231	7.61658		16.8878	35.6511		8.43093	8.02475		2.26005	-3.04966		-7.34692	5.72148		-1.2608	0.569515		1.62451	0.108972		-2.04048	1.19504		-12.1405	-3.21948		-6.07049	-6.75918		-1.02813	9.90404
2.79877	-1.15923		1.81302	40.4298		4.59915	4.61846		-1.34502	-1.16131		3.73687	-6.89448		0.267384	0.696608		-1.73902	0.833872		-2.11709	0.405967		-7.93731	0.659583		21.0037	-76.0029		-1.84391	-1.31973
1.1748	2.57042		7.20938	18.0249		-0.371747	3.17478		2.9016	-2.2934		0.554437	-6.7129		1.3556	0.633358		2.52884	-1.24085		3.59067	-0.58236		-11.1228	-0.188732		-5.12599	-33.7465		1.09917	1.39963
0.762131	3.99004		7.95041	37.2898		5.33968	0.862128		2.08811	-0.146151		4.07331	2.64163		-2.64682	1.40706		1.30123	-0.904343		-1.27179	-5.29518		14.6925	-0.688699		-0.871035	-7.78766		-0.815303	5.77228
2.79438	-0.684439		7.87089	13.543		4.44169	1.93576		-0.996122	-0.0801722		-12.8752	-1.16875		0.509137	-1.03317		-3.86019	0.0612376		-0.864023	-0.0301333		14.0335	1.00742		-11.9125	12.2848		0.732918	3.00533
2.72386	-0.581389		-0.396678	-5.24061		7.09793	3.67403		2.65457	-3.28659		-2.22075	-2.06236		3.2031	2.35928		0.724694	-0.5121		3.72644	1.12601		6.36774	0.689662		-8.19698	0.00533539		-3.48921	-3.35877
-0.0760875	0.287483		8.50316	19.0136		4.24235	2.38875		1.87747	-0.113254		-1.02315	-5.02666		-6.19413	-9.37419		1.36227	0.0802169		0.948039	-0.463698		20.2972	-1.46146		-0.598016	-8.68118		1.2006	4.51745
1.38761	4.42797		12.5781	24.1333		7.9623	5.67194		1.41979	-0.415973		5.18396	5.71887		-3.99976	4.49049		1.85279	0.810551		-1.61433	1.83989		20.2515	-5.54145		-4.9468	-3.96245		2.28774	0.912202
4.75111	-5.70701		7.5135	13.1455		0.776371	1.70231		0.313246	-0.156508		-8.21255	-17.1545		1.22322	1.74203		-2.38287	-0.66658		1.24849	-0.819108		15.2546	-5.17715		74.1521	-27.9335		1.52289	2.91551
2.15133	5.36224		-0.962623	3.35078		-7.07163	-0.0173218		3.40607	-3.34976		-5.86759	-1.57507		2.36799	1.20243		0.58315	0.350174		1.70299	0.813733		15.5346	-0.832362		11.6044	-23.6988		-0.497001	7.94212
1.12187	4.65396		8.7565	16.7618		5.52476	2.01506		2.94388	-2.93345		-8.18748	-15.562		0.598379	2.04694		0.714686	3.15812		1.04378	-0.239288		3.75525	-1.46875		61.597	54.4132		0.681069	-3.12114
1.02019	3.18402		-2.28642	-2.16696		7.20747	5.60299		0.904922	-1.53388					3.06254	4.44022		0.91931	-0.441376		-1.28598	-0.142674		-2.96122	0.191786		1.40971	-0.543598		1.85338	2.21719
2.82147	3.49415		10.428	27.3245		0.895786	3.99382		1.95067	-1.30989		Sample	5		1.36181	-0.354809		2.56883	-0.718068		-2.65613	0.771591		4.34707	-5.34281		0.637925	-8.76128		-3.16984	-3.97507
0.487822	2.32745		10.7316	26.7733		1.31723	-0.987675		0.401859	-1.67162		Section	11		-1.24364	0.185839		-1.04195	1.59032		1.81365	-0.503525		3.08509	1.46246		-7.3641	3.33442		1.43975	1.23424
0.578877	-2.47703		6.93788	32.7217		5.88118	4.7786		-0.0451878	-1.48247		6.65407	-0.584935		0.234521	1.3157		0.38415	-1.04568		1.25514	-0.112709		4.56506	-3.28163		-0.886923	5.70692		3.6344	1.96446
1.78573	1.46018		-8.23743	18.485		3.36925	4.33576		1.44457	-1.30926		-3.57369	-1.46806		0.535446	1.16101		2.07905	-0.570079		3.11963	0.593688		-3.47272	-0.642357		0.053802	-8.27723		-2.37498	-4.36451
0.497537	-2.061		10.1981	25.4443		-3.10351	-0.509738		1.4942	-1.25386		4.72956	-5.1195		3.26935	-4.4307		-2.69588	1.37887		3.7202	-0.741375		-4.02843	-4.07719		-6.12141	5.99538		1.50545	-3.05977
3.91041	-1.63564		23.5426	53.9458		1.72899	5.59544		1.83353	-0.825575		1.81973	-4.00868		-1.16258	0.721702		2.39664	-0.240556		1.85383	0.432111		-8.44582	-2.00734		0.227232	-8.29344		-0.055881	-3.79875
3.81539	-2.09951		8.87558	17.905		3.38593	8.29175		2.35143	-2.55525		5.85033	-1.39868		1.56197	1.20693		1.6893	-0.00400206		0.612991	2.43358		-8.81433	-0.0995505		43.8137	-11.5899		7.3309	2.53928
-0.122112	2.03918		14.7559	52.0628		4.43841	-0.280374		5.95445	-4.49446		-1.87239	-4.69574		-0.979493	0.723154		-0.960049	1.10908		-1.16067	-1.68652		-6.85375	1.02765		3.68754	5.77494		5.05157	0.20872
0.104519	3.37601		-12.4383	11.8386		1.2171	5.85614		3.59023	-5.69214		-4.96378	-3.55095		0.830267	-1.81557		-1.6225	1.14067					-6.12593	2.26242		0.463869	-5.80113		2.31345	-0.844114
1.65874	4.27015		8.56159	15.8428		2.69085	2.39159		2.05765	-2.02004		3.11959	2.70017		-5.31465	1.14656		3.45282	-1.509		Sample	8		-4.50286	1.12742		-5.43126	-4.16768		3.87561	3.49984
1.31539	-2.0017		15.4761	12.9954		1.63892	0.635685		1.46267	0.120673		-4.07573	-0.435633		3.49287	3.82114		1.76932	0.403607		Section	9		-6.95987	-1.22249		-4.06928	5.26615		1.81609	2.73375
-1.65912	-0.992861		4.04766	-1.47008		-7.21263	4.58074		1.29718	-0.87499		-6.05795	1.04824		-0.39192	2.03275		2.2845	-1.5572		-0.685265	-2.8715		1.6709	-7.79808		-6.09131	4.2467		1.55808	-1.17305
-0.494634	-0.191663		19.4022	54.5585		7.83779	4.88199		0.176598	1.32031		-2.23582	4.57179		3.48864	1.90172		-2.96153	5.67213		3.28425	0.164898		4.48059	-5.9759		-62.0301	56.8449		-1.82256	7.8824
-0.0831184	-3.17842		-2.88548	5.04229		0.776459	-2.15478		1.81449	-0.944539		2.00472	3.13523		1.72847	0.822162		-3.72884	0.144276		0.325048	5.68366		0.738291	-4.41737		-7.69442	3.99676		-3.22323	8.96722
6.73658	3.4514		8.06175	13.2655		3.18581	1.59879		1.83605	-1.38142		-4.97518	3.398		3.26146	1.0361		0.892113	-1.68977		-0.759466	-3.1063		-4.63328	-5.01364		-0.427784	7.79582		-1.91531	-6.70619
4.92994	-4.59082		17.3585	40.0189		-3.08345	-0.637132		3.02561	-4.71018		-1.03611	3.00368		0.648697	-2.01363		1.64009	-0.188396		0.601858	1.26906		1.92603	-3.39775		0.962701	-5.32548		0.781672	0.819081
3.78464	6.62831		2.13516	8.94266		7.39762	5.90942		1.47954	-1.06439		6.68381	0.142643		1.91288	3.1474		1.3346	-0.374825		0.239494	-3.40921		0.704042	-2.48825		-3.95656	-4.27197		-0.275973	-0.920582
3.69062	-1.939		5.75529	12.6302		7.17315	4.27484		1.32779	-1.9251		-3.53978	-0.381851		2.80144	2.67093		1.73592	-0.925521		2.24843	-2.4482		0.709186	-2.85698		55.566	-44.1335		-1.63723	9.12273
-0.285451	2.27011		8.52663	36.2502		2.39307	8.71188		1.26357	-1.44629		-1.60824	2.76727		-0.563504	0.605346		-1.65751	1.02508		-0.327681	2.09937		0.0830396	-1.21671		-5.41346	0.244214		1.9176	1.54147
3.92562	-1.73573		5.56692	12.6764		2.23279	8.49282		-0.490013	-2.95121		1.90691	-2.91341		2.38372	4.12049		0.701942	-0.265064		2.69611	-1.22634		-2.1624	-0.965279					-2.03244	-1.21698
1.27748	-3.02776		14.4454	51.1234		6.69558	6.95799		2.08897	-1.05402		-1.84927	3.26471		-0.816595	1.83533		0.310898	-0.243161		0.449934	-0.795034		-3.24783	-3.10594		Sample	10		-0.314073	4.32316
0.997382	3.74866		10.6424	21.1336		4.70088	1.80708		2.6401	-1.7087		0.7171	4.40412		3.12609	-1.23567		1.38144	-1.58491		1.26879	-0.166436		1.90904	-5.55923		Section	9		1.46663	-0.406676
1.30374	-1.67082		9.97624	27.4808		-3.34015	0.64558		0.135	-1.40695		-9.66178	-2.90102		1.73153	-0.947376		-2.34916	-2.11847		1.32395	-3.15181		6.46453	-0.50404		22.4318	19.6738		4.67061	-2.24225
-5.5917	-1.24517		-17.559	8.41426		1.13389	5.67442		-0.47668	0.0436095		-5.19111	1.6303		1.26086	1.99541		0.775699	-0.0417961		0.885005	1.92391		-4.7863	-2.59753		1.83247	83.938		-0.939259	-3.08317
1.31026	1.97454		8.96754	18.8166		3.91718	1.20355		2.89245	-3.17907		1.71401	3.40737		-1.30558	3.75385		-1.52228	0.414847		-2.15391	-2.06976		-0.719801	-4.08122		18.8675	4.32427		-1.94443	-3.27233
2.7398	7.79297		8.24664	43.0156		4.52164	5.69174		-0.509293	-1.08506		-0.785978	5.1711		-0.462687	1.39725		1.9155	-1.18568		0.187107	-2.56809		-4.62504	-8.02712		-8.55518	46.1426		1.07314	2.07409
2.77438	7.6286		10.2234	49.3423		0.528209	2.42512		1.84666	-1.02314		4.99647	3.32931		0.867449	1.38436		0.39701	3.85422		0.503529	-2.32013		-4.14028	-2.37736		4.97391	-43.8231		5.09612	5.12184
-0.254116	-1.44273		7.21379	14.3623		1.84239	1.93914		3.35597	-2.75045		5.21663	1.46227		1.37163	0.662756		3.7309	-0.537979		1.88556	1.93719		-8.27938	-2.45666		6.21981	-25.8713		-0.44371	0.345437
2.05657	6.27236		6.72636	17.3575		5.20033	-2.5857		1.01226	-0.278968		-4.52072	-2.64808		-2.36944	5.71973		0.539984	-0.0766092		1.51495	-2.34408		-9.90585	-1.2069		-0.645313	19.6051		-0.949755	4.38916
1.20799	-2.43048		8.16849	14.0181		-4.6573	-0.986751		2.78688	-1.22123		3.89854	1.07746		-0.710441	2.0116		0.286968	0.43642		-1.20834	-2.25593		-4.7445	0.175677		-53.4143	82.9481		-1.47898	-0.97191
2.42019	7.16862		-1.63258	2.64118		-1.65657	-1.18825		-0.678533	-0.832961		-2.34584	-3.76136		4.42263	3.06802		1.12253	-0.203441		0.160455	1.09079		-8.87969	1.6618		0.444418	85.1336		2.10584	1.98243
-0.224384	-0.033878		6.50808	14.8482		6.39096	-0.661655		-2.41251	0.483045		-0.0177446	-2.17343		0.238617	6.05338		1.51716	-0.800653		1.37752	0.300138		1.34073	5.78278		38.0747	-1.31494		2.34214	-2.84085
-0.605503	1.10902		4.81759	3.08322		5.75224	-6.25262		1.06393	-2.11386		-1.8402	2.21298		3.18351	0.257853		1.38166	-0.693577		-0.686605	0.422701		-5.98392	5.94345		-11.8272	19.4213		4.29379	5.16367
1.32326	4.69964		7.67733	5.21022		4.18598	-1.27872		1.64575	-0.745531		3.8871	5.67343		-0.168649	-0.768771		-1.7456	-2.99233		0.0400165	2.04056		-5.32961	3.87917		22.606	-21.3517		1.86939	0.191908
2.5715	-0.958195		15.6596	35.7478		-0.798571	-0.472798		3.05917	-1.17638		1.18641	-4.01675		1.0509	-0.927524		1.70843	-1.90741		1.02447	3.59386		-1.83176	-2.98666		60.6373	-3.68456		-3.46301	-5.31601
0.155583	-2.21568		10.1181	23.9406		6.87996	7.14227		2.88336	-1.6408		0.42875	6.59774		-0.904255	0.638501		-1.10648	-0.177358		2.66937	-4.89059		-2.22664	-1.47393		9.26053	0.903941		1.77634	1.43349
2.15587	1.65065		12.7913	29.5584		-3.74812	-1.38352		2.54068	-2.95545		-3.42073	-2.86566		-1.43747	2.25814		0.99757	-1.46148		1.20565	-1.16989		-4.13072	-1.29539		-39.5548	-66.0916		-2.21101	6.91099
-0.622716	1.28951		11.5158	31.369		-4.4868	-1.04059					4.85623	0.338524		1.89881	-1.42524		0.633056	1.47193		0.539543	2.03619		-0.201365	-3.19134		-104.247	39.6704		-0.406853	-1.44142
6.47272	-4.44647		4.14304	21.3217		4.11823	3.70403		Sample	4		2.24483	3.91814		0.409301	0.841299		2.31863	0.228968		0.946128	-2.11388		-0.543274	-3.84434		-65.3585	20.6561		-0.749976	5.00643
0.800176	1.94327		5.35158	10.9927		4.14276	2.17187		Section	9		3.67908	2.67318		0.493114	0.677269		-1.96287	-0.45898		1.82026	-2.66036		2.35293	-0.671046		10.3747	-43.9472		3.50257	0.905438
3.20572	6.3191		6.59125	6.34349		-1.30071	-1.94274		-0.245066	-0.626311		-8.49944	-5.7672		0.460413	0.313189		1.00821	-1.65964		1.67095	-1.5808		-0.914166	1.55503		-32.2127	-3.22991		4.73146	6.58829
2.16253	-1.08714		6.06296	14.8333		7.32655	7.61068		-0.334797	-0.644248		1.71129	1.1566		-0.928239	-0.587251		1.91346	-0.494453		0.615158	-2.56284		-1.48144	1.33453		-54.5518	-19.4799		-3.59712	8.55312
2.18789	5.93208		9.52202	23.9449		1.84344	5.23664		-1.51282	-0.437714		5.9839	1.55772		0.28577	2.08006		1.16999	-1.19648		-0.224339	-0.362788		-2.95331	1.4794		38.28	-46.9304		0.561843	-1.15281
0.665052	2.61308		0.310732	9.59268		7.33876	4.92798		0.497892	0.297367		1.84644	8.34566		0.0767599	3.71233		0.97672	-0.720899		-1.59886	0.273251		-4.38022	-0.736622		41.6979	-29.7671		2.3704	3.02943
1.65111	2.8069		5.0316	18.6072		6.78104	1.14132		0.448678	-0.0797683		-3.95828	0.627133		0.408652	-0.0730753		-4.31299	-0.289253		-0.765566	-0.464983		-0.711235	1.63052		7.86372	39.6803		1.43282	1.66305
2.64135	6.14341		8.69415	16.0208		5.01936	4.71394		1.24602	-2.22896		-0.192243	1.67586		-7.0572	-0.231318		0.163876	-1.14698		-3.11391	-0.785114		-4.34863	-2.11984		-80.811	68.8707		-1.45093	1.63509
-0.423358	2.5279		3.46825	5.9705		-2.23339	-2.03107		-0.08593	-2.54979		4.17822	5.46365		0.498546	-0.15653		-1.64932	-0.320388		-2.13545	-1.82892		3.72389	1.07199		-26.651	80.9971		1.9938	3.37404
0.95836	-1.51547		6.5786	15.2605		7.07607	6.4716		1.0222	-0.285208		-0.347844	1.24424		1.8539	3.16229		0.208871	-0.819844		0.709826	-0.257668		13.7089	1.11926		-45.0195	26.8707		-4.08375	-5.72929
1.96486	-2.90766		8.42456	20.3317		1.54033	-0.300741		-0.672893	-0.956782		6.21863	2.40073		0.530174	-1.49433		-1.44408	2.28204		1.41947	-3.14865		3.96558	4.29041		-34.3193	-11.6943		0.431457	-2.59905
1.1154	2.34577		11.7673	31.3582		6.36112	3.2732		0.304877	-0.695566		3.86219	2.14962		7.39592	3.08361		2.46663	2.23717		2.09349	0.253594		8.06893	3.28478		-18.1667	23.5811		-1.93421	-2.93557
3.51344	8.86134		6.80642	15.1258		5.07813	3.02926		1.34402	0.232418		-1.08751	5.34305		4.48466	3.16402		-1.419	-1.62103		0.516983	-2.62493		0.792546	2.08989		3.89715	8.31952		-0.479032	1.94613
4.88323	-4.00879		8.14175	15.7273		-0.272754	3.59611		-1.02748	-2.33739		2.04313	-1.89478		4.49217	5.77353		0.261369	-1.79352		2.33544	2.98975		7.48421	-2.44681		13.0514	8.97484		-0.0291269	-1.76146
5.4128	1.93351		14.23	37.043		5.90272	-3.78427		1.25923	-0.502309		-4.43189	-0.41331		7.646	-3.57019		0.908487	-0.476409		-2.31252	0.0917732		2.61255	3.12744		14.629	5.08567		-2.66836	0.0986569
0.891529	4.65367		14.9683	35.6559		-2.49965	-2.53882		-0.399126	2.44515		-1.9091	1.60607		-0.47297	-7.73065		-2.70052	-1.33123		2.2475	-3.7628		-9.84348	0.29078		-2.09088	1.52861		-5.80841	2.77925
2.76344	7.23608		6.13811	16.4182		5.95391	2.44213		-0.445111	0.277549		2.5972	-0.364225		-1.79218	-0.394063					1.98786	0.243098		17.3081	-0.409828		1.91193	13.5215		-1.18028	-1.16114
6.48403	2.47496		5.01222	12.3822		3.06819	7.92843		0.817402	-0.526401		-4.1095	3.93251		2.65142	-1.73366		Sample	7		-1.54378	-2.09378		-8.3934	-0.121235		16.5726	21.9495		9.13816e-05	-5.19138
7.33592	-0.000437673		10.1354	26.5859		8.52521	2.96932		0.861899	0.393593		3.15459	-4.22049		0.380246	-0.750815		Section	9		1.00819	1.00752		-11.5595	0.477606		9.87734	5.11749		1.54334	1.76194
0.768424	3.51354		-1.30538	1.05279		8.07508	7.43752		0.346742	0.830212		4.09096	1.90627		0.52134	1.29259		3.68266	-0.419085		-0.577967	-2.28623		-10.7551	-0.349239		-8.08648	12.7917		-2.1241	0.478528
-0.50783	1.80426		12.0782	13.8098		3.38121	0.860884		0.0600579	-0.572095		-1.01503	-6.05155		0.740906	1.49335		2.51581	2.1956		1.43261	-1.59441		-11.9195	0.331532		21.1041	-4.00124		-2.57121	6.98043
2.19115	-0.690321		10.1226	29.4524		6.85916	2.82442		-1.01758	-0.353225		2.57019	3.64068		4.0675	3.83301		2.58774	4.51486		-1.68088	-2.848		-7.44823	1.16117		-2.21002	7.67959		-3.51105	4.82573
-0.845315	-3.1671		8.82703	17.5757		11.9163	12.9233		0.0264434	-2.70533		0.962791	-2.15459		-0.26364	0.0137012		-0.350791	1.65528		-0.305671	-0.613588		-14.0708	0.52746		12.4079	7.99082		-2.11801	-3.14049
3.16076	8.04723		10.6865	24.0217		5.75132	1.29608		-0.9661	0.779915		4.42388	5.57211		-1.25403	1.22422		1.29377	1.39486		1.6569	-1.78903		-12.9932	-0.353708		-11.5685	32.4681		0.850177	3.76602
1.69155	4.75258		0.115524	3.68396		1.75544	7.29989		-2.98415	-1.55254		-2.45779	3.7181		0.430517	1.67428		1.12616	1.32632		-0.470095	1.96015		-4.31536	-0.768161		19.1464	5.07343		-0.462844	3.39973
3.40825	-1.68324		11.0497	27.1105		1.07335	-1.40877		0.235929	-0.0541954		-5.68379	1.67025		-2.49992	-1.06134		1.68788	-0.93904		1.34402	-0.0930954		-11.0231	-2.90319		10.7936	4.49885		-1.58821	1.62092
-0.918816	0.539555		6.3286	17.9847		3.23325	1.18035		0.658741	0.599185		-1.66708	-5.91373		-0.312987	1.90534		2.36292	5.02092		-1.59309	-3.25479		-7.08894	-1.76723		-16.0185	23.806		-0.839362	3.12277
0.975178	-2.51892		7.32407	6.64864		8.97891	13.7456		0.560924	-1.28442		-0.366915	4.73892		-1.21015	-0.279346		0.0510473	0.757669		1.96048	-0.927201		-9.77006	-3.8446		-12.9748	26.2538		4.95479	1.87698
8.54903	-6.20681		22.2505	49.5374		5.32714	-2.79401		0.260208	-1.17939		-0.367981	1.49702		2.25436	5.05139		2.72433	0.607064		-0.767981	6.71431		-6.68781	1.26086		38.2737	6.33642		0.264094	-0.517823
3.17232	-2.0789		12.5322	35.688		3.82634	0.460716		-0.332048	-0.303919		-3.27005	-1.96151		0.421284	0.907201		-0.509498	0.467268		-3.27076	-0.761895		-10.2446	-3.06168		7.48719	6.81804		0.480299	3.79211
8.96048	2.49062		-0.277606	4.81469					-0.622189	0.431238					0.621831	-3.08152		2.16019	0.0756782		0.882227	-2.16409		-6.74631	-1.00067		-14.8345	23.9874		2.83765	-0.853329
3.41836	6.77835		14.5466	10.9105		Sample	3		1.97886	-0.523311		Sample	5		0.559969	2.10827		0.0537572	1.92525		-1.08851	-3.09421		-9.94087	-0.112146		10.59	4.73045		3.82921	2.98738
-0.181039	2.96176					Section	9		-0.709697	-0.194755		Section	12		2.93899	-0.0528737		2.62432	4.46148		-0.754812	0.616048		-9.13582	0.806147		11.8327	6.10538		-3.00521	-0.74301
5.44404	-5.15363		Sample	2		2.21519	-7.69551		0.927408	-0.31475		-3.38668	3.52219		12.7719	-9.83474		1.48934	2.85092		-1.55008	-5.31688		-10.4087	2.13061		-2.18253	10.2526		1.97897	2.20627
2.03441	6.34392		Section	9		6.32589	0.288378		-0.138712	1.34003		-8.35093	-2.93353		2.37276	-0.773676		-0.420993	2.00063		1.04723	1.38957		-8.77708	1.43488		26.7069	-41.0869		2.74013	2.16812
2.41864	5.52461		20.1918	6.01454		8.45565	1.25005		0.545394	-0.0324173		6.04721	-0.497148		0.0748308	2.04477		1.27538	1.45778		-0.886253	0.604808		-11.2623	0.24233		-73.7544	14.2399		-3.73487	-2.83727
-4.94638	0.0758125		11.5221	4.84494		4.63949	4.39688		0.901267	0.279158		1.2445	-2.35768		-1.10787	-0.436299		-0.799035	0.860679		-0.179767	1.45113					-14.5902	23.8889		-1.40448	-7.57835
			-1.42071	5.0603		-0.219051	-1.88049		-0.142432	-3.17244		-8.04356	-1.87116		3.22625	3.70874		0.499967	2.10402		1.6461	-2.73258		Sample	9		-16.0112	22.9454		0.299289	-2.33159
Sample	1		18.2348	8.96394		8.26461	8.82168		1.213	-0.605878		0.400898	-7.75308					1.32096	1.48427		1.48356	-7.78691		Section	10		-11.7251	19.5692		-4.12343	-3.21846
Section	9		12.3547	7.12761		7.16311	-7.99233		-0.0925158	-0.211788		3.42877	4.07958		Sample	6		-0.0490353	1.08489		-2.9984	1.13583		9.09509	-2.15189		19.2479	1.51433		1.27538	1.084
-0.33608	1.56828		7.10531	4.57539		5.83422	-0.117691		1.21756	-0.236992		-2.77289	3.87838		Section	9		0.288035	0.893709		1.26813	-1.89532		12.6289	-13.1771		76.1732	-20.2924		5.86994	1.87433
0.731166	-2.053		8.47209	3.91039		-1.27409	1.12619		-1.2849	-4.16739		-5.99336	1.37907		-0.622649	3.90805		0.656827	1.31377		-0.706943	-3.94715		14.6015	-8.24279		80.4527	-47.3111		0.683402	0.940095
-0.822512	-0.050868		2.83873	1.61822		4.00649	-4.89266		0.539294	0.663137		7.19207	-3.35358		-2.56672	3.44412		1.16827	1.72289		0.0335888	-3.47679		7.91302	-5.84501		-9.03605	16.4141		0.488215	0.758499
-1.23864	0.144038		7.89163	3.73914		6.11076	-2.77151		-0.145825	-0.604346		-4.95982	-5.8358		-4.79901	8.13235		1.6001	2.72076		3.54827	1.0733		8.61547	-4.67945					-3.79696	6.82678
-0.494846	1.72207		11.9164	5.7524		5.82132	1.84567		0.955808	-0.302402		-2.33097	-2.16269		-4.81426	4.67437		0.0585246	0.403384		2.18582	0.761875		8.60726	-1.67915					1.9638	2.3462
-3.46274	10.8927		3.65634	-4.03439		2.63279	2.58236		-0.459582	-1.38495		-4.19047	-2.28527		-2.49693	5.68429		2.05559	4.01663		-2.9685	-2.17586		-13.7274	-0.303112					1.5768	1.4884
-1.22731	0.42434		13.9969	5.79647		-0.820467	-7.5935		-0.27913	-0.744039		-4.36966	-7.61941		0.368123	4.50084		0.130928	1.88182		0.907085	3.58514		-15.7879	0.55365
1.13201	-3.6845		12.2124	5.76231		1.19945	6.37498		0.774675	1.24195		-13.3735	-0.39811		-3.38494	7.48996		-1.08409	0.465666		1.23696	-1.92319		-17.4891	0.884553
-6.43271	10.2012		19.4595	5.1242		4.64808	1.24968		-0.0551212	-0.135531		-8.0356	-4.63956		-1.94398	2.15453		2.5116	-0.0342588		-0.0207611	-3.04691		-12.7981	1.69943
-0.975218	3.23851		11.233	17.8373		2.9463	-4.34056		-0.369899	0.1572		-2.69774	2.38663		2.9947	3.02695		2.71508	1.72387		0.310252	-2.42748		-38.0302	-4.75633
0.392481	-9.55636		-0.444317	1.09351		1.1356	2.12194		-1.2335	-1.20625		-5.38328	-8.35474		1.46915	2.96702		1.02231	2.13241		1.53252	-0.718505		-5.77006	-9.25969
-0.818598	-1.34137		8.5577	7.24293		3.83547	1.29338		-1.69928	1.62263		-4.18313	-7.17614		0.387226	2.26156		-0.457871	1.1918		0.981752	-1.54252		-7.34469	1.4832
1.75529	-3.371		15.3875	8.5073		4.15514	-3.13313		-0.22806	0.92822		-4.10456	2.14603		-4.69243	4.54154		6.60878	-1.57969		-1.00469	2.29398		-7.55291	4.07519
1.24102	-3.20989		14.4605	8.62053		6.307	0.520827		0.381717	-2.042		-3.61992	2.98632		-4.77817	7.33244		2.80126	5.72983		-1.90828	-2.2752		-7.47258	8.52662
-1.54057	1.87865		2.37408	1.12588		7.30871	2.05942		1.48793	0.205795		-9.87136	-3.37854		-6.93302	6.54944		0.964864	2.71409		0.598648	-4.46809		-6.63351	7.1257
1.62635	-2.68752		11.4779	4.286		-1.46588	-0.255724		-0.93252	-1.24406		2.88884	-7.27895		-4.19948	10.0009		0.408485	0.0799768		-1.97294	-0.113086		-15.2875	3.22199
1.21105	-3.32578		4.0313	2.70079		3.97351	-0.0384374		-0.616281	-0.944549		-4.64889	2.91389		0.662029	8.22403		-1.58818	0.422047		-2.87755	-1.34564		15.1707	-5.57007
0.741697	-2.43078		13.392	5.93836		4.1319	-0.649076		2.27646	1.91361		-14.7084	-1.21653		1.28599	0.676479		0.138197	1.69714		0.27921	0.897315		-10.6811	-4.8756
-0.62317	0.68632		3.44956	1.62643		3.11516	0.0722133		0.577191	0.123419		-3.50443	-1.71199		-3.92532	6.73782		3.07968	5.13627		0.203098	-5.87433		6.95509	-7.74305
-1.75414	2.77642		10.5763	4.5317		11.2088	8.46403		1.07725	0.238427		-9.29237	-2.94058		-6.92514	7.8956		1.00165	3.04815		0.443239	-2.44035		-36.5438	-0.771387
-1.77641	2.15094		-1.52184	6.04156		4.25121	-1.96881		0.0949608	-1.30903		-5.99524	-9.76207		-3.99268	8.25599		1.02254	1.51576		-0.253277	-3.14751		-2.31597	-0.545161
-0.692899	-9.32355		8.82596	6.64783		7.0662	-1.33816		0.791496	0.0712727		8.72556	5.88458		-2.55197	8.72353		0.494978	0.478031		-0.100613	1.45718		-6.34473	0.514254
1.15643	-1.00815		11.6391	5.98937		-0.707133	3.69577		-0.379156	0.342282		4.33544	-1.31985		-8.0378	6.65754		-0.0415483	1.98129		0.282345	3.02699		-4.4216	1.10554
1.01898	-1.60243		6.67691	3.56691		-1.39434	11.9847		-0.441839	-0.188087		-1.12291	1.91373		-7.21778	2.26396		0.277401	1.02024		1.05355	-1.87517		-2.20878	0.437312
-0.441431	2.11065		8.16544	3.87666		6.67576	-14.6135		0.263905	-0.833493		-1.55986	0.859906		-1.72602	3.92548		1.7932	3.79812		-1.35997	-2.44847		-4.69557	2.4279
0.000641028	-0.142911		1.51405	3.89523		8.52654	2.47177		-0.646983	-0.89462		6.73552	1.30444		-0.218867	4.40045		1.93798	1.07989		0.387026	0.997745		3.68074	0.51618
-0.471592	2.09294		-1.80141	1.95717		9.69524	5.14935		-0.799112	-0.396113		4.47087	-1.63429		-2.87073	0.247862		2.66275	3.64646		1.97701	2.35073		-2.45663	-0.308259
-1.57599	1.38317		6.0728	5.91511		4.77518	-8.34296		-2.09657	-1.73341		0.153462	-7.70183		2.94938	1.96604		4.38177	6.2808		-0.313192	2.24131		6.82122	-6.06642
6.05191	-6.10076		13.7943	6.60606		3.37942	0.949081		-0.299165	0.503864		2.09618	-3.35351		-5.88841	8.11994		3.85301	0.8668		3.1158	-1.14519		-0.314656	-12.8577
1.53523	-2.29539		1.11696	2.97744		1.32828	-3.40068		-0.185079	0.599449		-7.81278	-9.66198		0.463178	5.97882		3.00181	4.75171		0.380266	1.30653		-2.25696	-8.24888
-0.235539	1.96488		13.9944	7.46616		-6.83113	9.88225		0.495806	1.12729		4.41431	-1.47463		-5.67258	7.54788		0.531192	-0.621275		0.0676532	-2.34476		5.26855	-9.35231
-1.19436	1.60136		16.7573	7.98011		2.68248	-5.90131		-0.293752	-1.48103		-1.43534	5.67538		-1.60323	0.819574		1.22929	-0.51117					0.644255	-13.0435
-0.0499836	1.89704		6.44589	2.11765		0.397971	-2.55168		-0.113635	-0.0259075		-3.79808	1.15177		-2.78713	4.98095		-0.605752	3.59151		Sample	8		5.82486	-5.45788
-0.178815	0.808867		2.50808	4.60784		4.22661	-0.479327		0.230749	-3.08097		4.03362	-6.3223		-1.94831	5.5848		2.27959	5.78651		Section	10		2.72686	-3.12477
0.369246	-1.05266		5.72587	-2.05506		4.12481	-5.4823		0.117623	-2.60973		-6.46798	-1.64246		-3.31757	4.64641		-0.254483	-0.431448		7.70691	7.79635		5.10207	-7.3516
1.21091	4.6409		14.7011	7.19948		1.79532	0.715969		-0.0394097	-1.55131		2.79057	-7.90482		-6.19675	3.35813		0.524579	0.701856		-8.10032	3.61469		10.4879	-9.47138
1.26745	-3.86348		13.3214	6.1879		1.09257	4.95646		-0.255842	-0.587067		8.4429	0.451163		2.65718	5.83063		0.808445	1.74792		-0.833268	0.728972		2.61836	0.330377
0.321216	1.40545		13.9383	7.39125		4.4794	2.7136		-0.2729	-0.257259		4.07816	0.419693		-2.69664	3.86442		2.06019	2.78637		-0.300482	-27.8493		3.61723	1.43037
0.307956	-2.04399		4.03189	4.47824		3.45072	0.354283		1.03046	-0.156466		2.73386	-1.56159		-0.423071	3.39822		-1.92863	0.851162		3.92276	-25.9024		2.98386	-0.216386
1.79113	-2.80673		12.3193	4.72851		3.53109	6.92924		0.417461	-0.386185		-12.6289	-8.21892		-1.79989	4.26327		4.72829	-0.534791		-10.2331	4.76485		1.71587	-1.55799
-0.249047	-0.967931		12.4681	5.45923		7.31454	0.421911		0.933818	-0.0338554		4.07702	-0.630905		-0.996744	6.8589		2.37046	4.39855		11.8307	5.81269		-0.619429	0.141782
1.68191	-3.3692		7.24316	3.70049		5.78718	2.19332		0.400966	-0.552271		9.36879	-3.32476		-0.0904858	5.58678		1.15024	3.06356		6.31651	3.15591		4.6253	1.17296
1.64557	-6.47636		11.6667	6.71747		1.88711	4.02058		1.0267	0.350691		5.44657	3.84084		-4.42315	8.10526		-0.44973	0.794541		20.2991	1.52679		-3.40365	-7.28954
-0.50839	1.62004		10.6629	6.56573		1.36373	3.64935		0.0378665	-3.65534		1.46431	-5.80004		-0.477782	4.95315		-1.02493	0.889445		1.29857	1.68249		-0.368277	-2.9072
-0.346392	0.722798		17.7771	6.66784		1.63017	3.47327		0.0624244	0.213415		-8.24187	-4.20737		-7.63556	5.53886		3.14721	-0.769127		-11.1678	4.03296		0.243935	-5.77487
0.539793	-0.698243		7.70153	7.20028		11.905	9.02346		0.718188	-0.161964		24.0606	-29.0147		-0.0522182	4.5852		1.1422	1.38856		8.79675	4.94424		-2.91571	-4.90577
-1.00254	-1.97254		19.9806	8.10531		-3.52239	3.2981		0.655475	0.235765		-4.59008	-1.2338		-0.00266223	7.47962		1.90559	1.52894		6.13117	-23.7624		-2.04506	-1.18972
0.537415	-2.57114		1.89232	2.19952		6.68338	-0.223949		-0.583131	-1.02353		3.04242	3.75543		-3.06176	6.72469		2.38907	4.60346		-10.9907	-23.0891		0.110387	-6.43791
-0.201448	2.00044		-3.16293	-10.6743		0.393698	-1.72908		-0.387252	-1.38971		-7.38851	-4.61776		-1.05406	-4.85841		-2.19566	4.52662		1.13906	0.741141		4.0801	0.338405
1.19901	-2.74937		1.02305	3.35704		7.78989	2.01587		0.935134	-0.30968		-11.8665	-1.69307		3.23817	3.97489		2.55925	4.4621		1.52724	-1.6187		2.77488	-0.450759
0.0131498	-3.06059		5.01872	3.24548		2.33834	1.91792		-0.217014	0.393737		6.37516	-5.42394		1.05986	2.59747		0.771488	1.14889		15.4597	-16.8635		1.69155	0.164019
1.26427	-1.35489		13.5872	6.69615		8.4285	-7.55218		0.346855	-0.0295801		3.59137	-3.06637		1.95404	5.37661		-0.819687	-1.34713		-1.09497	-1.92362		-0.794449	0.686014
1.32918	-3.25757		1.85512	1.06107		10.9136	6.63432		-0.666422	0.0150864		7.18662	3.23032		0.737661	9.90877		0.162229	-1.11104		-17.4835	-5.88039		1.77347	2.26108
0.739148	-0.705415		7.70341	3.77402		5.55176	0.329883		-0.448739	-0.263532		7.39961	-2.10004		-1.0585	6.76941		-1.00559	1.94686		-3.15279	1.7012		-0.0237559	2.23751
3.24591	-9.39004		16.8251	9.57415		0.568779	-0.338176		-0.427472	0.0374997		-12.8211	0.338353		-0.78896	10.0206		1.90461	6.23687		8.47286	6.57529		2.64816	4.02892
1.17801	-3.31624		12.5079	5.52693		8.11456	1.016		1.176	0.211493		3.87696	-2.6764		0.759972	4.60872		0.383061	0.492249		-24.0553	-9.7969		1.77535	1.81651
1.16342	-2.57239		5.3421	3.1513		4.6573	-4.40341		0.766115	0.000422939		-6.2487	4.75769		-6.92872	6.0476		-1.48424	0.223015		-4.77751	8.8391		1.27084	3.00739
1.12641	-1.99124		14.8363	6.59793		6.07642	9.48381		-0.378901	0.0497627		-2.67982	1.2296		-3.30868	6.52229		1.1715	2.25827		5.28633	8.63797		3.22754	0.648401
0.74014	-1.10031		10.4826	5.76188		3.42182	0.836294		0.479256	0.537441		-0.393727	-4.52242		1.18902	3.33546		3.36097	2.74329		-19.012	-4.78099		4.61812	1.35684
-1.35189	3.36706		2.37033	-0.612115		1.12607	2.5444		-0.292664	-0.601084		-10.4727	-1.74896		-1.27603	2.94178		3.96242	1.0455		6.98624	6.50546		3.69532	5.17746
-1.38488	2.79042		2.71022	-1.86465		4.6131	-8.33536		0.333473	0.638884		3.87015	-2.85413		-0.754007	3.30689		-1.02577	-0.109982		10.5015	6.02009		5.84867	4.01417
0.020159	2.30212		3.40401	2.52213		3.02798	-0.718868		1.03636	-0.0631427		4.48767	-1.67381		-6.92706	2.73419		1.35775	2.57956		-5.58316	1.87648		1.60955	5.83263
-0.251973	2.48874		6.23432	2.69033		-2.36334	-1.09804								-4.71151	8.15117		2.57243	4.05775		1.58752	0.0395927		3.33775	3.80872
0.0581321	-1.84831		7.13716	2.63405		1.92544	-0.115561		Sample	4					-3.99512	6.36197		-0.134187	1.9145		20.709	1.52611		4.43383	4.37982
2.15605	-4.52765		14.0572	5.32762		6.72251	-1.13955		Section	10					0.420714	5.40053		-0.693295	1.71509		9.87444	6.39009		4.05701	4.73098
0.0948617	-0.464118		6.86247	3.01958		4.27798	0.00706525		-1.67169	1.11906					-7.74155	7.68436		-1.28716	1.1005		4.36358	-4.66948		4.39287	2.47005
-0.00433228	-10.0573		11.5141	7.36645		2.3805	-6.29993		-4.55383	4.84569					-6.94699	7.55458		1.57519	0.967284		-25.594	-14.6702		-2.74463	1.07635
3.73098	-2.67973		18.3319	9.35707		2.10059	3.32272		-2.70813	1.00077					-0.910208	-0.506461		1.98839	2.87857		0.0486811	-0.0905785		-7.02173	-4.46118
-0.824731	2.10017		4.36715	1.21106		4.43296	2.93559		-3.46242	3.63111					-5.52636	10.182		2.70895	2.34996		4.48587	1.49566		-6.77593	-2.69407
-0.309802	-0.451491		12.132	5.68818		0.0451961	0.697971		-0.394325	0.758263					0.726218	-0.466741		-0.517143	0.0575725		16.6197	4.67468		-1.58781	-8.12821
-0.592579	-0.695493		4.63081	1.7418		5.24981	-1.70087		-5.14464	5.30823					-6.11363	2.65239		0.870759	1.25999		5.65382	6.96105		-6.53567	1.12929
1.05428	-3.67313		14.9596	7.61345		3.83619	3.42597		2.2113	-0.184138					-1.72233	6.37942		3.13479	1.30348		9.4275	-20.815		-0.907788	-1.29075
0.0954369	-9.91844		12.0947	6.77621		3.29211	-0.317618		-0.370085	0.910093					-1.33234	5.32714		-0.117454	4.88785		-16.8503	-4.39903		-0.10056	-0.752649
-0.623783	-0.0161755		8.43025	2.13814		-0.571948	-1.1642		-2.69603	0.647896					-4.78483	9.93521		1.88165	1.99493		-20.2703	-6.11902		-5.20218	1.48776
0.955621	-3.1283		6.56869	2.8928		3.42378	6.31733		-2.19354	1.02498					1.11569	1.30863		1.57367	2.49544		1.37288	0.165778		2.89078	1.35938
-1.2791	1.83778		7.10267	3.73786		1.56848	1.5934		-3.51708	4.76427					2.00505	6.30841		-0.340484	2.24329		9.97608	1.99733		3.24098	-1.22441
-0.94759	1.29141		1.16768	2.3928		-1.02646	-4.13982		-2.04448	0.364288					-2.25474	3.1345		-0.541556	1.85071		3.87486	-7.5494		5.22417	-0.526197
0.277562	0.199784		13.3854	5.71671		9.19551	6.6456		-3.61621	4.64078					-4.03178	4.8139		0.927326	0.427626		10.9358	-12.0969		1.0836	0.997447
0.143693	-0.340175		6.79734	3.27636		5.289	0.912956		1.03234	1.31952					0.343728	4.10085					-18.2391	-7.32544		4.37774	0.862319
1.14042	-4.2605		14.8908	4.54135		11.0263	-0.292246		-3.35557	3.77498					-4.63883	0.265434		Sample	7		-15.6118	-2.33571		3.72539	3.49445
0.343879	-0.511467		9.99645	5.16941		-2.07204	-0.188361		-2.87973	3.40684					-0.745695	2.85414		Section	10		-2.29008	4.44668		4.04341	2.46449
0.522608	-1.48793		20.2669	8.31411		0.315743	-0.315211		-4.93072	4.49053					-2.79239	4.89884		1.35934	-0.00967809		10.0748	6.82871		4.54881	0.450566
-0.52394	-1.36132		15.8209	4.70805		9.15567	2.70341		-1.61102	3.20521					-8.64224	7.34291		-1.01981	-4.63121		-1.82621	1.2003		1.43827	3.37268
0.381429	-9.66746		4.36875	3.82392		3.74298	0.074674		-5.43763	4.8585					-2.73623	3.60638		-2.52416	0.542871		-3.84885	-28.9083		4.45611	0.42025
-1.73618	2.82382		16.8374	5.227		5.62566	1.45164		-2.99774	2.69106					-4.53252	5.12406		-4.75335	-3.2434		-11.7481	-2.00829		2.50208	0.514555
1.54578	-2.90173		16.0272	12.4157		12.2891	8.68346		-0.343392	0.902305					-4.4624	4.52693		-1.78577	-1.31673		-13.6384	-3.3117		-0.39963	1.34474
1.66564	-5.03149		1.73906	4.22269		4.77916	0.0816908		-3.97313	7.82271					-0.126042	6.23185		-2.47496	-0.162119		1.00867	0.881539		2.76175	4.93805
1.02232	-2.6827					7.67604	2.67841		-2.39202	3.44357					-0.44689	0.696433		-5.39484	-2.08729		-14.5735	3.31166		-6.54772	13.1862
-1.12451	1.206		Sample	2		3.23051	2.60123		-2.76467	1.68051					-4.61636	7.86371		-2.26115	-3.2101		14.2988	-18.0213		2.30654	3.70437
0.899371	-2.89594		Section	10		0.139577	5.17026		-2.22946	1.92513					-0.839496	5.43261		0.188668	-1.81931		2.82055	-1.70553		-1.80776	6.36826
1.88722	-4.63617		-3.17726	-6.89851					0.797042	1.41796					-4.5764	6.93599		-2.08482	2.2674		14.3869	3.15273		2.88887	0.729202
-0.673953	0.697896		-6.66448	-15.8548		Sample	3		-1.17993	0.996244					-5.24282	9.82967		2.02926	-4.37453		-1.32886	3.41464		-2.85701	0.00233274
0.794565	1.21962		-1.77036	-3.70455		Section	10		0.0669401	-0.00351217					-0.986026	2.69892		-2.2113	-1.76777		-26.8417	-15.2453		0.0183477	-2.62083
-0.174453	3.19403		-1.9393	-4.31534		-7.98933	1.96884		-2.43406	2.03888					-4.82587	4.45134		2.46041	-3.40453		2.64841	-0.534686		-0.0272664	-2.14871
-0.0133573	-1.37433		-1.65712	-6.2574		-0.00896063	2.75357		-1.7317	0.589621					-4.14051	7.61022		-3.54549	2.06718		-3.28757	-0.16516		3.62411	-0.0123068
-0.863531	1.90845		-2.66292	-6.74056		-10.3862	3.53136		-2.01081	2.42977					1.54339	1.50973		-3.78607	2.17608		0.881347	-6.88182		3.63784	0.225228
1.26744	-1.41597		0.823862	-0.206267		-1.12615	0.736724		-4.70093	6.4778					-2.69741	5.38962		-5.88806	-2.81014		-7.70779	2.56844		6.34878	-0.84371
			-4.51881	-8.86191		-7.89194	1.97514		-2.26966	-0.932015					-2.1457	7.80553		0.600679	-0.806433		6.11027	-9.02003		0.865665	-0.337438
Sample	1		-2.47405	-4.281		-8.26073	7.9393		-3.27482	4.62147					-0.290025	4.08109		-2.86598	-1.56216		3.3735	6.24626		4.28477	1.31422
Section	10		-1.48302	-5.78265		-5.7646	2.38655		-1.1489	1.85426					0.420429	9.14804		0.819947	-0.340296		2.06967	-28.2963
4.07062	3.10074		-4.49926	-13.7278		-8.52333	2.23249		-3.04659	2.98307								-1.64964	-3.37515		-5.46032	-29.7788		Sample	9
3.3257	1.02259		-4.80373	-13.1652		4.9767	-0.799504		2.26284	-4.87912					Sample	6		0.748863	-0.586194		-3.47428	5.2599		Section	11
-0.376769	5.04555		-1.04553	-3.0483		0.27239	1.38859		-0.838492	-0.182022					Section	10		-7.01368	-3.49054		-0.817029	1.20808		-2.44524	1.90056
1.1396	1.89429		-3.49614	-8.71939		-10.641	4.53316		-4.02709	5.31744					1.84931	-8.64535		-3.17077	-3.13413		-7.81462	-30.1982		-5.23513	4.03878
1.926	0.914001		-1.58996	-3.40697		-2.82823	4.10465		-3.19509	4.04591					5.08622	-10.3722		1.30713	-1.00538		1.66933	-8.73147		-4.24052	5.09719
4.29008	7.00837		-4.44684	-10.0582		1.04011	0.362104		-2.50349	2.80181					1.48385	-2.78028		1.63142	-0.884864		8.67703	-16.3429		-1.22497	2.62114
1.24831	-4.8061		-5.84148	-11.2384		-4.41234	3.56573		-1.21775	1.04984					7.32349	-12.3068		-3.25874	-4.94874		12.5556	6.11327		-29.2707	7.73344
-0.597731	6.01936		-1.08397	-0.271887		0.689047	2.41885		-2.48904	-1.06427					3.85845	-3.39874		2.19675	-1.45168		-10.7612	6.26497		-6.02011	3.13063
-5.43513	0.214625		16.3734	-3.25017		-7.56178	1.61633		-2.65787	1.19872					0.936025	-6.5028		-1.29023	-0.543344		5.09866	-3.05528		-2.83925	2.7391
0.00853518	-0.0877355		-4.07995	-9.95764		-6.27933	-2.67367		-2.02347	0.869437					0.204283	-2.94154		0.61203	-1.12522		1.56951	6.23776		10.135	2.51565
0.232069	1.29967		-2.15653	-6.44117		3.59589	0.390192		5.45609	0.852852					0.48122	0.798576		-3.7323	-3.643		5.46452	8.31652		12.2517	1.83668
0.903753	-1.38571		-2.12968	-7.20646		-3.36391	4.37478		-0.0126842	3.39066					-1.76486	-3.87969		-2.70289	-0.0809074		2.73183	-25.4148		6.517	0.528216
-0.935359	2.85546		-0.419197	-4.53242		-7.76273	1.8956		-1.13787	1.75533					1.30779	-4.20343		2.76678	0.220976		-24.9651	-9.14714		4.66912	1.52532
3.3195	4.11814		-0.681386	-3.43597		0.181194	0.0613777		-3.7818	4.03804					-1.34026	-6.822		-1.28711	-0.558569		9.37304	-22.1531		-4.20666	4.25327
-0.760475	-2.29912		0.46784	-2.90046		-4.59148	1.05957		-2.3113	1.30215					1.15995	-3.06628		-2.69689	-5.6835		-19.2015	-4.37743		-1.96577	1.43429
0.24582	2.14898		-7.76285	-14.5487		-4.47047	3.90073		-0.707073	2.21059					0.589821	-1.63742		-3.04606	0.0361939		8.26717	8.47611		-10.3911	-0.339515
0.45392	-7.39667		-5.87981	-21.8753		-0.85114	1.332		-2.19987	0.074471					1.01666	-0.361236		2.22317	-2.17078		-22.4386	-20.9466		3.06823	4.48711
-4.58933	-0.842159		-10.1175	-24.2901		3.75191	0.207918		-1.06435	-0.500055					2.05033	-3.29157		1.13173	0.557617		16.0652	-18.1052		3.94126	-0.707241
2.31505	4.98817		-2.45991	-9.57185		-3.25534	-0.133422		-1.86292	1.24677					2.04336	-10.8117		0.639644	-0.238198		0.147001	-0.888284		-0.44564	-2.82403
-0.232985	0.12606		-6.77722	-9.89598		-0.651005	0.966473		0.492779	0.0880797					-1.24352	-1.08665		-5.79656	-2.4226					0.664376	-0.832018
3.8793	2.73314		-0.320591	-3.46164		3.0704	0.480061		-4.54737	6.07175					5.72217	-13.1524		-3.72682	-1.18012		Sample	8		-2.73472	3.07797
0.647272	4.4351		-0.274239	-2.84987		-1.80509	1.89053		-2.47054	1.60532					7.25817	-15.9365		2.51636	-2.42396		Section	11		-4.58092	0.813153
-0.62439	0.309482		-1.80445	-6.34641		-1.23267	1.92205		-1.89599	0.607461					5.32719	-5.26905		-2.93085	-3.21924		-0.282159	-0.263787		-1.6196	-5.02373
3.13746	0.95361		-3.9323	-7.84973		-8.16446	2.04659		-1.93039	1.07824					4.20412	-6.81309		0.590856	0.134018		-11.4128	-3.33239		-10.065	0.977317
0.700699	2.28015		1.05839	-1.43626		-1.97417	0.177967		-4.50725	6.85919					2.1464	-3.74566		-0.0344459	0.719107		2.0136	-0.364877		2.93848	-4.33301
0.131122	-0.0544067		1.50922	2.78744		0.229408	1.93509		-2.89727	2.64998					-0.230493	-5.2858		-2.96545	-1.88826		-14.5664	2.9862		3.73264	-3.51212
4.07329	0.906479		-1.41802	-3.69777		3.68972	0.89858		-2.69697	0.913259					3.39826	-8.85775		-2.32123	0.0585348		-17.8901	2.68047		2.04274	1.17753
-0.823135	5.773		-0.0286931	-1.97669		10.0994	20.0675		-3.04937	2.69366					1.82719	-1.13145		-0.946801	4.11015		-9.18432	-2.31238		6.31147	1.73107
1.45665	-1.30755		-0.450948	-3.63124		-9.322	2.5061		-3.99259	5.15958					0.78122	-1.37232		-5.41553	-1.29827		1.21494	-1.23138		8.83184	2.7818
-0.256816	5.50624		-8.66655	-26.9803		-5.5577	0.791668		-1.6241	-1.11075					1.43799	-9.57285		-1.05727	-3.83962		-1.79537	-4.96413		6.16361	5.09183
-0.231333	0.76858		-4.32924	-10.307		1.89261	0.279042		-0.608419	0.0555116					2.57778	-6.24611		-2.2158	0.964997		-3.32707	3.07307		5.42154	3.00964
1.97057	-6.99009		-0.118483	-2.18029		5.14912	-1.8227		-3.98569	4.82314					1.50759	-1.18117		-2.9138	2.00481		-12.5765	21.0993		-1.83431	1.38224
1.06793	0.050165		-2.37916	-0.353585		0.683465	-0.0518792		-4.35954	5.47432					4.44882	-9.17789		0.857089	-0.769928		20.6776	20.2297		4.5069	1.73526
0.860337	4.20369		-1.28868	-7.52145		-4.93964	1.74543		-0.110602	1.71715					4.77698	-10.6363		-4.94063	-5.8016		2.62325	-7.40016		-0.343372	-4.09411
0.290788	7.7537		-3.0688	-8.89293		0.829768	0.8483		-1.44636	0.849027					3.635	-11.1083		3.53325	-1.32092		15.8247	-2.47069		-0.174373	-6.62703
-0.0676164	0.0737981		-2.80947	1.03042		-5.54895	0.595288		-0.00532232	-1.2478					3.99541	-10.8287		0.87719	-4.82033		-2.30307	0.855096		0.657275	-1.73449
1.86695	4.28091		1.53421	-2.04225		4.14654	0.619526		-5.16084	2.32073					1.5093	1.07097		0.611368	-0.18897		15.5016	12.6249		-1.86819	-0.37358
-1.39013	1.2576		-12.1689	-16.9445		-1.45044	2.43235		2.18774	-1.98646					3.90522	-8.97895		1.34357	-0.355437		-7.82661	31.7563		-1.27912	-1.02369
0.00336715	-2.49917		0.155441	-5.02081		-3.15324	1.93197		-1.83381	0.908949					0.923985	-1.7888		0.990904	0.425842		-8.89494	32.4363		-1.73626	-4.27459
1.18418	1.1505		0.188298	-3.87532		3.48661	0.456465		-2.61563	3.14883					3.06784	0.144574		-3.3941	-3.94606		-2.07441	19.3672		-0.881593	-4.84907
4.81505	-1.93236		-5.08833	-8.87288		-11.1208	3.91137		-3.16465	4.0413					9.35782	-12.014		4.30607	-1.75104		-1.82622	3.72388		-1.60044	-1.90856
0.981716	6.53589		-2.31875	-8.34575		-4.10569	2.46769		-4.29194	6.47484					-1.37932	-2.328		1.93639	-2.45104		16.3663	13.504		-0.366617	-1.25396
2.38972	-0.424314		-2.88053	-5.50923		-9.12794	3.2202		-1.13181	2.0707					4.29377	-8.7827		2.32639	-2.09548		12.848	-1.43102		-2.0219	-1.4203
0.744787	-1.71862		-4.39328	-9.653		-5.32535	1.91386		-2.75657	0.534678					-1.05375	0.134341		1.36684	-1.56377		-0.336119	0.0797848		-1.01151	-2.68358
-1.21381	6.17067		0.326493	0.85291		-9.03613	3.38187		-1.35047	2.39158					3.83277	-11.5183		0.853251	0.819097		-9.76089	1.73323		-0.130209	1.24742
3.60059	3.28763		-2.8989	-5.2874		4.28506	-1.20549		-2.30869	2.02288					0.0134069	-2.75649		1.72314	1.52795		2.51182	-1.94821		-1.57714	-0.649811
7.00451	9.54752		-3.05858	-4.85632		-1.45709	-3.22898		1.13219	0.124582					3.46051	-12.2477		-7.33966	-0.656344		-3.95545	0.649942		-2.30086	0.768277
1.03401	-5.28667		-0.0240865	-1.26191		6.80823	0.722127		-4.94214	5.48939					0.163373	-0.0132423		2.27368	-0.36304		-0.575414	0.221055		-2.15075	-2.54074
-0.502017	2.89341		-4.15062	-10.1211		-0.274486	0.172176		-1.45824	0.886026					2.27875	-5.56428		-0.131265	-3.03336		-0.923825	-0.025949		1.28768	-0.985163
1.34589	-4.58162		-2.02955	-1.61179		0.260108	0.827713		-0.0796307	1.57461					-1.79663	-5.66482		-4.81756	0.106861		-2.3752	12.2724		-1.28904	-1.2387
1.69535	1.82626		0.272555	-0.117024		-2.4022	2.0493		-2.66911	0.977822					3.03013	-11.0495		1.64102	-4.99559		-0.169189	-0.642216		-7.32004	-0.940634
-0.850683	6.85063		-3.24496	-7.18086		3.51039	0.508286		-2.95846	2.38021					7.37886	-13.1605		-5.35173	-1.75247		-0.884632	1.06034		8.5902	1.22865
-3.4369	-2.25819		-2.92252	-7.76794		-0.150208	1.41144		-2.49781	1.20859					0.598758	-0.287384		0.547742	-4.53907		4.65574	-8.21788		7.8873	1.89739
8.22224	-6.94825		-5.94343	-16.8984		-3.59209	3.29869		-0.863239	0.062759					4.13759	-14.6292		-5.25386	-2.56585		-2.93936	-0.567497		-9.95227	1.45445
-5.82676	0.677332		-17.5805	-21.3306		-1.71658	2.10265		-1.21631	3.0459					-1.55496	-2.34938		-3.60285	0.587884		0.386356	-2.1655		7.79926	4.20385
-0.0922499	-2.58409		-5.6292	-15.7227		-4.10964	3.93202		-3.27609	4.49546					3.66214	-13.5732		0.080524	-0.332317		21.1146	19.4597		1.80828	-2.99528
2.43189	1.36653		-0.408488	-3.23454		-6.83112	2.59244		-1.06676	0.286822					3.96178	-13.6324		1.89696	-4.11194		-12.0401	12.8221		-2.04334	-2.45916
2.59393	-0.737266		2.77844	-2.52		-10.8147	-2.08975		-4.26651	8.18282					-1.6368	-2.78287		-5.35362	-2.58771		7.52551	-5.35794		-2.63752	-1.03572
0.547674	-2.43984		-1.11076	-1.05115		-4.95612	3.76206		-3.1944	-0.144091					0.418908	-4.06972		2.39227	-4.61183		-0.892406	-1.26469		1.87799	-0.666735
1.00276	1.79701		-1.82278	-6.27333		5.6726	1.24599		-3.18955	4.38038					3.19811	-11.8349		3.89991	-2.35255		-4.08761	36.2402		-4.07454	-0.918873
1.43859	2.20095		-5.77931	-16.472		4.73755	-1.07268		-2.44701	-0.341483					-0.113728	-1.43969		-3.05678	0.548379		-15.8277	21.56		-1.22478	-3.52199
-4.55638	0.304662		14.3268	-16.2848		-0.634878	2.91085		-2.09454	1.75576					1.73675	-10.7714		-2.36159	0.083437		-7.86068	8.28094		-3.50648	1.08154
-0.95449	5.63301		-3.43027	-6.47638		4.96116	-1.02756		-0.522671	1.14993					6.57175	-6.39586		-1.50192	-6.19527		-10.0288	4.25587		-4.96476	-3.22902
8.05559	-4.70322		-3.57517	-7.00288		-8.56723	0.468242								0.246732	-5.74517		-0.788575	-5.62943		-6.66043	34.5426		-7.36842	-0.969533
-1.08411	-2.92748		-7.65585	-18.0527		-8.1754	4.05406		Sample	4					1.01202	0.25824		-3.25803	-5.91042		-0.813571	-0.622457		13.5501	3.80777
-0.492479	6.94215		-2.65799	-10.1754		-0.249081	1.95179		Section	11					-0.173739	0.174468		2.68585	1.08766		-0.757461	1.46379		9.64453	0.0218625
3.13506	10.2801		-1.24681	-3.08323		1.17528	4.85257		-0.771942	-0.52624					-3.31859	-2.05426		-0.560544	-4.79108		-4.15125	18.9085		-6.10105	-4.04705
-2.27426	-9.45375		-2.41862	-3.18434		-9.83682	3.86691		0.1983	-0.184286					1.16532	-2.24523		1.63448	-1.60267		-14.7324	22.5489		-8.12815	3.15981
3.47631	9.34782		-6.67371	-0.422884		-2.1646	7.7447		0.160219	0.434606					8.28514	-8.79526		-1.89185	-0.993288		-7.5019	30.0314		-8.19643	-1.74438
-4.1156	2.05585		3.47297	-1.05336		1.49196	-1.49928		0.847851	-0.862841					-3.40168	-2.4437		-5.1309	-2.51587		4.55424	4.58074		-2.27188	0.399713
-0.965642	1.59908		-5.71082	-23.744		-2.50531	4.23059		0.252384	-0.00395396					-2.0881	-6.38752		-1.36823	-3.70547		6.83758	37.0259		-0.141834	0.0130769
0.392518	-0.400154		-5.3639	-15.2227		2.60367	1.49274		0.378431	0.0714819					4.66356	-7.96961		-2.79827	-3.24804		-12.5491	22.8112		1.62846	-1.92285
1.91453	3.71467		-1.65594	-5.54177		-4.3316	3.80116		0.511125	1.09403					2.3998	-8.54103		-4.0506	1.71151		-5.72374	36.4063		7.44164	3.68592
0.508178	-3.32309		3.84608	4.61861		-6.40473	3.93964		1.46346	-1.16073					-5.03662	0.134167		2.16997	-0.219842		5.06237	-3.15012		-1.96539	-0.743763
-3.02821	10.6018		-1.83112	-1.55963		-5.05019	5.82713		-0.481235	0.196117					4.09957	-7.16207		-1.9638	-0.368898		1.35756	-1.17942		0.359505	2.42324
-0.331351	5.32336		-1.45764	-3.11969		-3.09201	0.903106		0.728774	0.223848					2.27462	-0.28178					-0.521614	-1.70797		-3.45844	-0.97041
2.12076	2.82118		-0.0946358	-3.62747		-3.50228	1.86429		-0.996444	-0.0458467					4.30306	-2.54391		Sample	7		-6.04433	36.1503		-2.02157	1.68379
0.0128711	-3.3701		1.13522	-2.51538		-2.05957	3.65251		-0.0292381	-0.195996					1.70762	-2.5896		Section	11		4.05956	-5.82864		-2.08065	0.505325
-0.363769	-0.740716		-1.28484	-2.15886		-3.36229	-0.359742		-1.06253	1.58921					3.37747	-11.7472		-1.19935	1.17493		13.8136	2.29611		-2.76978	-1.0845
-3.00861	1.6139		-1.39874	-6.66901		-2.23311	2.28326		-0.0759615	-0.389403					1.78556	-0.859474		-3.75171	4.3399		7.94058	38.2391		-1.4619	-0.29887
-0.964741	-0.400112		-0.123359	0.622782		-8.59805	1.07375		-0.301929	0.0706374					0.405913	-5.42696		2.59456	1.29331		-13.9941	25.7755		2.85518	2.98799
-1.02661	-1.9011		-6.609	-12.5644		-1.53493	1.79086		0.190174	-0.667472					3.90405	-4.3012		-3.29498	4.33695		1.15192	-1.20937		-2.53792	6.12662
0.228684	-0.0177189		-3.08281	-4.05537		-0.754874	-0.496602		-0.0558055	0.873899					-2.51126	-0.440561		-0.934085	4.15163		5.74034	0.86466		-7.34163	-1.95901
3.7375	3.86625		-0.584841	-3.49637		-3.50525	1.9324		-1.48916	-2.27729					3.45909	-7.1996		-4.69427	5.58827		0.849122	0.295391		-2.78214	1.33282
-4.78678	-0.589416					-5.60047	1.70575		-0.546121	-0.18766					4.21886	-13.2702		0.875386	2.67757		5.14479	35.674		4.30444	2.21125
0.110698	0.495522		Sample	2		-0.738812	0.0214999		0.494639	0.802284					-0.0695486	-2.32335		0.166989	2.61864		-6.59537	32.0586		-1.43781	0.590708
1.22677	2.21837		Section	11		-1.12513	0.136463		-0.469749	0.107464					6.39668	-14.6371		-1.31459	4.25309		-14.2523	2.7282		-3.891	-2.67201
0.710269	-1.7611		7.34086	-11.4112		5.34204	-0.163686		0.40262	0.971325					1.26384	-1.06466		-7.83871	5.56897		1.61189	-1.11252		-2.7226	-2.00218
-0.451138	-5.31257		6.74694	-11.757					0.348768	0.150093					1.65724	-2.4066		0.147112	2.84483		0.202831	-5.37505		0.181697	-1.52058
-5.1083	-0.38074		11.0743	-18.9084		Sample	3		0.883902	-2.13472					-0.966459	-2.14713		-3.96464	2.56582		-6.88953	-5.37596		-2.98959	-0.507243
-0.437712	-0.45621		24.4055	-38.1725		Section	11		0.215869	0.094304					-1.84609	-2.30596		-5.00736	3.7377		-6.03551	-3.77185		-2.71966	-1.45038
0.492329	-2.70331		3.43565	-7.85078		-3.7212	3.72519		-0.308055	-0.417754					0.249448	0.653298		-1.56032	5.8536		-1.51548	0.841969		-5.90292	-0.858483
-0.205218	0.219317		6.05297	-15.9817		-0.292514	-5.89999		0.0303128	-0.874031					-1.09086	-2.29241		-1.02088	2.04369		20.5353	11.2563		-3.64818	3.33006
			27.1788	-36.8199		0.998463	-3.11279		-0.34489	0.585913					3.06468	-7.99843		1.54099	3.06162		-5.48189	12.0805
Sample	1		28.9033	-34.0468		1.12833	-6.61947		2.67226	-1.15053					5.00768	-8.43145		-1.43139	3.38922		-2.83618	24.6779
Section	11		1.39466	-7.27366		1.41085	-2.7397		-0.787517	-0.58916					8.8496	-8.7146		-1.67753	1.88819		17.1061	12.7133
-0.853357	-0.360693		33.9812	-50.6348		1.25817	-6.16444		0.492899	0.307589					-0.993762	0.396242		-1.53773	5.29514		-9.74946	2.1019
1.34142	-11.1723		12.4267	-21.3269		1.66275	-6.65139		-0.320703	-0.57559					0.321909	-0.0852227		-1.17929	3.63571		4.17062	2.85717
1.4554	0.454485		16.8797	-28.4882		1.95387	-9.8838		12.6093	8.30191								-4.10515	-1.70307		-7.54994	12.8439
-2.46439	0.677913		9.93772	-16.2365		1.1085	-5.21755		3.12946	-1.54944					Sample	6		0.250365	2.14767		7.97283	36.3654
-1.14474	-0.0173699		4.08797	-7.86876		3.60655	-2.56418		1.752	-0.579455					Section	11		-3.7339	0.816549		-2.28555	1.73978
1.03741	-1.37915		6.29689	-6.03783		-3.05136	0.650131		-0.37339	0.821079					-0.483856	6.1524		-4.93149	6.11009		6.24454	-3.29021
0.742079	2.43922		14.0151	-24.0874		-0.266125	-7.49116		-0.691197	-1.32479					6.41049	2.81551		-2.85921	1.76667		3.45425	-3.25876
2.63553	2.82052		9.55116	-17.1069		-0.0551155	-2.18683		0.537308	-0.0392864					-4.19626	1.2046		-3.77861	2.36424		16.027	14.0767
-0.781939	-2.33363		38.6691	-48.0397		1.80016	-3.3414		-0.0984411	-1.31096					-5.37415	3.62063		-0.639457	2.46186		-0.69279	0.269376
5.52064	4.74832		37.6713	-47.1026		1.35603	-6.00539		0.381863	-0.113332					-1.4438	-4.56038		-4.1127	1.89008		-7.12303	29.8758
-0.300217	1.18671		7.71716	-16.16		-1.38455	-4.389		0.711955	-1.79149					-0.910655	2.96158		-1.40893	2.72914		3.42857	-1.04871
2.4613	-1.43584		5.77529	-11.8342		0.011804	-8.90408		0.8794	1.22697					3.62085	-2.77967		-4.1204	2.98228
-1.37439	-0.539339		7.10917	-14.1702		-3.81972	1.25367		1.00503	0.568173					0.975585	-4.61775		-1.24845	3.99387		Sample	8
1.15446	2.95204		3.72709	-5.59691		-2.99491	-1.59345		-0.754494	-0.1441					-6.54942	3.95543		-5.06568	5.06218		Section	12
-0.533312	0.0715705		15.3067	-26.6602		1.96819	-3.7584		0.306358	0.308251					0.329892	2.43062		-1.91531	2.85633		1.07257	1.30367
-1.73052	1.59662		3.00543	-4.12723		0.4758	-11.5996		-0.325014	0.857708					9.01507	1.82841		-0.734664	2.77841		1.41274	-9.46986
0.315624	2.40069		15.0158	-24.4552		1.84846	-3.74586		-0.579653	0.630986					1.88402	6.07285		-0.914491	4.46524		-1.26012	-8.15382
-0.959841	-2.54021		5.81975	-6.99263		1.16322	-7.50123		0.376932	-1.94553					11.5619	-2.98948		-3.65933	3.20889		-0.571776	-5.77063
3.8954	2.35983		23.0317	-34.0229		3.853	0.382167		1.02987	2.07716					4.44593	-3.57942		-2.27285	2.35342		-0.348975	1.20966
-1.26489	0.130861		14.5128	-24.5771		-2.11008	-6.59391		0.228326	-0.301027					13.3061	-2.76549		-3.34775	5.90405		0.47937	-5.60319
[truncated: 192 more rows]

## Sheet: Accumulate Intensity (high-res)
X TRE	Y TRE		X TRE	Y TRE		X TRE	Y TRE		X TRE	Y TRE		X TRE	Y TRE		X TRE	Y TRE		X TRE	Y TRE		X TRE	Y TRE		X TRE	Y TRE		X TRE	Y TRE		X TRE	Y TRE
[truncated: 1,207 more rows]

[truncated: 1 more sheets: Accumulated Nucleus based ]
