# Supplementary material for: A Method for 3D Histopathology Reconstruction Supporting Mouse Microvasculature Analysis
Source: PLoS One. 2015 May 29;10(5):e0126817. doi: 10.1371/journal.pone.0126817 (PMC4449209; doi:10.1371/journal.pone.0126817)
Supplement: S2 Dataset — Raw fiducial registration error values in microns for each sample and each section of the pairwise fiducials. (XLSX) [file pone.0126817.s002.xlsx]

## Sheet: Fiducial registration error
X TRE	Y TRE		X TRE	Y TRE		X TRE	Y TRE		X TRE	Y TRE		X TRE	Y TRE		X TRE	Y TRE		X TRE	Y TRE		X TRE	Y TRE		X TRE	Y TRE		X TRE	Y TRE		X TRE	Y TRE
(µm)	(µm)		(µm)	(µm)		(µm)	(µm)		(µm)	(µm)		(µm)	(µm)		(µm)	(µm)		(µm)	(µm)		(µm)	(µm)		(µm)	(µm)		(µm)	(µm)		(µm)	(µm)
Sample	1		Sample	2		Sample	3		Sample	4		Sample	5		Sample	6		Sample	7		Sample	8		Sample	9		Sample	10		Sample	11
Section	1		Section	1		Section	1		Section	1		Section	1		Section	1		Section	1		Section	1		Section	1		Section	1		Section	1
0.106599	5.6526		6.54306	2.36367		5.25768	10.8684		-8.95942	2.09131		-11.1017	-190.174		0.751208	2.98258		-25.9268	8.14766		-8.32587	-5.00226		42.7082	10.9071		-30.7145	-46.921		-3.44925	12.3738
4.44073	-5.34336		0.880192	-0.815801		22.828	-23.3598		-2.39509	2.98493		32.5639	127.939		4.42259	-6.32987		-23.094	2.94696		-1.44547	-3.54576		64.9014	9.95656		-42.2442	-32.7756		21.3523	2.94181
-4.76789	5.50935		6.39514	12.7718		-11.6722	-0.61809		7.70012	9.84453		-77.8702	33.9579		1.59128	5.93529		-10.3578	-1.1747		4.75061	-3.50526		38.2652	6.22457		34.2884	47.9482		-86.5236	110.515
-7.74653	10.0302		27.6593	10.8946		-19.9818	11.399		-10.3931	3.93978		99.9989	11.8765		3.28287	22.9332		-4.91173	-47.4768		-11.6585	-8.65559		30.5837	56.5614		-30.863	-59.874		8.74741	-3.29997
-5.01485	9.91135		-9.81096	-22.0583		-24.9902	9.07357		-11.0766	-0.66369		1.05232	-9.36184		-1.7261	-1.53081		25.3404	-2.46642		-1.59925	-10.0835		17.6047	56.9614		-25.3119	-75.1542		14.2171	6.2213
16.9343	-1.87988		3.5832	-6.23943		3.93735	-10.0042		-13.2827	-9.85266		-67.6647	47.3035		9.82477	-0.219539		-11.1716	5.06977		6.599	3.58338		33.87	35.8097		42.8516	116.178		0.0131462	-10.7189
-0.912644	9.11896		2.62295	9.95324		57.5676	-31.2337		-2.85183	6.83932		-8.30264	101.437		12.8409	-0.430268		1.82778	8.14236		-7.09543	-13.5538		47.6905	39.0862		6.11088	-29.2699		-34.04	10.5445
10.6963	-6.85361		11.2122	-55.0061		-27.3218	5.2906		-10.1066	7.05618		-2.14819	-180.864		3.63585	-1.64555		26.4083	2.14116		7.80939	-1.43471		17.2269	6.03123		38.7961	-46.6894		3.56111	-10.5389
-11.1427	6.6375		-31.1079	-8.69819		-14.4034	7.12513		-10.7772	-27.5484		42.8147	138.684		4.15917	0.731136		1.84222	-6.22019		1.4703	5.16997		13.5094	-17.5837		-45.838	1.33317		10.811	0.106931
-3.12131	2.60068		-31.974	-21.4879		-21.2132	10.6217		-0.18381	2.3204		78.7484	-67.4644		-18.8873	2.16448		31.7915	-39.7173		-20.7229	-6.01819		38.9443	-0.284671		63.0331	-40.266		-0.568659	-8.65969
52.4441	-72.518		-3.34318	9.71429		33.0803	-23.5791		4.07182	-6.16421		23.3404	48.5706		-4.66173	-0.0875147		-9.96324	18.2727		-5.71144	-9.14344		4.55272	-14.3242		-4.34046	-32.1712		-11.1548	-16.8249
-13.3611	0.140094		0.612243	4.2161		-12.9826	17.392		21.1767	20.5318		-132.441	-112.123		-1.13319	4.8078		-31.8468	35.9703		0.509735	-6.40058		7.0913	-3.20082		16.1781	42.1488		2.36718	7.1201
-3.05536	3.03208		6.08401	0.427629		17.3111	-0.661901		1.29124	1.48223		49.7472	-17.7156		-0.610602	3.44401		-0.874702	-8.29779		3.55221	9.17075		46.024	-103.555		-27.4149	-5.87157		-19.1065	0.135187
20.3495	17.2583		-6.92474	3.36441		-8.26905	-11.952		-4.29856	1.79398		63.8852	46.6426		-9.75987	3.98175		-10.0332	-8.57		-10.1376	1.40235		-13.673	-21.4522		47.3896	-52.1154		-5.60643	-7.90964
-6.32983	7.57485		-3.73917	10.5943		25.1263	8.36099		4.33678	-5.17904		-1.72684	-163.336		-4.58679	-1.32359		4.54798	4.87406		-8.93826	6.63457		-18.408	-17.7795		-29.9622	-31.1611		-2.00926	3.50623
-4.22301	-2.59385		2.74955	5.97257		43.6145	-38.3539		-8.0544	-18.8872		244.801	337.731		1.9198	-1.95244		-12.1078	3.33198		10.5543	-1.46252		2.77736	-2.38783		57.4311	65.8298		1.99183	7.99703
-1.03863	0.107598		5.07643	15.5608		-26.459	15.9684		-258.593	41.1232		20.745	83.1477		-2.99042	-10.6603		-0.51369	6.34412		2.18042	-1.01175		-14.0915	5.02076		25.6802	8.88057		9.00439	5.14688
1.89212	4.52904		-3.35002	-45.8684		-26.1965	13.3848		-6.58422	-5.42789		24.1911	-93.2166		-10.3271	9.66063		1.11975	11.5783		-2.42164	-6.68813		-18.6157	-7.2609		45.6893	-72.7239		2.19926	-9.86772
0.68417	4.49529		-14.1867	3.57811		-22.1037	6.07628		6.00234	-5.43079		-64.7248	11.6015		-10.5308	18.3639		-12.5692	-0.783525		-2.64026	-1.64365		-17.7635	-3.77636		43.7172	105.27		0.879379	-6.04056
-3.58339	12.1467		7.3034	13.9205		-15.2238	4.60393		14.6078	-14.7438		11.229	115.897		1.90864	26.6145		11.8758	-11.8765		1.23073	-5.11599		-130.128	6.85358		33.0947	-39.1917		-13.66	19.2286
0.832434	3.52062		-2.19172	4.51884		-4.02732	-8.39844		18.2891	-15.5581		70.7323	-20.8726		1.71248	-11.6035		3.86927	-8.15814		-4.60643	4.97832		-24.9092	4.28746		-42.2097	6.65678		-19.3756	-1.0071
8.19461	9.22474		-0.722792	10.2557		-6.96656	15.5752		2.05375	-6.20234		-71.4789	20.7163		12.5747	5.55693		17.805	13.9746		0.433391	11.0122		-24.0668	6.31947		-7.492	-102.684		2.05748	7.41485
-5.56651	0.740399		-18.0749	-18.5856		-25.1578	25.9853		-19.4363	19.3258		-120.989	23.5934		-1.31794	7.75323		-5.02584	-5.26427		-8.91395	3.33195		-29.1625	3.92423		-48.5324	-10.5011		-1.42188	2.34116
-6.73459	7.65012		6.75137	14.0939		-30.3445	18.6457		13.5824	6.61865		-136.13	-86.6483		3.37483	16.267		5.53986	2.21232		3.73786	-1.93222		-27.9335	6.34408		-56.9978	-38.7376		9.95958	0.575375
6.9374	-2.20162		-6.48477	-4.32567		-14.0129	2.63818		-12.9648	2.02981		37.7091	133.713		0.401166	8.57816		24.0077	-9.1661		22.2928	13.9659		-40.182	-9.03411		-10.5894	-29.2412		7.88191	-2.53804
9.43687	-24.3205		-10.399	-22.0792		4.81801	1.29878		9.65318	2.03073		-41.3993	-20.0185		-14.3213	15.1522		4.31825	9.10649		-23.6809	-4.77753		-29.8322	-5.63566		30.4846	-69.9816		-21.3448	2.45504
14.2985	-11.5318		-2.71572	3.72259		-15.5552	18.6544		9.72746	-15.7705		36.9007	126.655		4.3477	8.01233		-3.54138	3.42721		2.93013	-9.4813		-15.7817	-4.09398		2.51422	57.4472		12.3385	-3.0541
31.3987	-67.715		10.1597	3.34738		5.12292	0.0432767		20.9221	-14.2865		-65.9301	-62.3601		-15.9828	-7.21074		2.21052	0.821056		0.886352	-9.5109		-27.7028	-13.1738		-14.8438	-9.30596		-3.74229	2.31466
-3.29748	24.9538		-1.4541	6.82633		-13.2204	3.77466		12.3484	-18.4535		-27.701	0.910574		-8.74096	-7.49671		35.1666	28.3985		-17.4473	-17.5867		-33.3509	-1.30009		-6.61211	-19.5109		14.5653	2.52954
-5.66482	2.06005		-7.41867	11.7424		-23.916	11.2837		20.5174	-33.5596		21.2434	54.1181		-2.63968	6.01768		-3.95537	-12.7504		11.8295	-2.19777		-44.3257	-26.6488		100.07	-66.0573		4.27107	-4.92322
-15.1382	0.26685		4.8918	2.80304		-1.74896	-4.26365		26.4582	1.60289		96.3212	346.559		-3.04013	-0.869429		-18.672	-41.7941		-9.83215	-8.03899		-32.1583	-37.8049		-44.0536	-8.19721		-11.9723	-12.8731
2.58332	-7.95819		0.223457	8.64529		24.9301	-23.7028		20.767	-7.48409		-14.1846	-182.032		-5.21286	-3.76929		7.12077	42.5558		-4.61557	7.87731		-22.2314	-21.0635		32.2221	26.5003		-41.2253	-25.4135
3.48515	-26.9877		-0.596667	-23.2355		36.7503	-12.23		9.14138	1.91187		-16.0883	-195.248		2.56855	2.79306		16.0519	-13.5069		11.9448	-3.89708		-15.3429	-14.1317		-50.5046	-22.8381		-4.6193	-5.05294
-3.82978	1.77653		14.6181	-2.57463		-34.0499	14.7579		-13.1897	13.3508		-88.6813	0.90968		-15.6438	-18.0375		-3.09524	2.43815		-15.1334	-8.19209		-19.661	-7.93398		38.7449	-35.1363		-6.24045	-2.37985
3.10754	2.88131		-3.99662	10.1848		-4.47918	1.66802		5.38107	-11.7512		-117.647	-52.6567		-14.8571	-0.13292		6.31781	1.773		14.6566	13.4588		-20.4186	-16.9049		57.3528	140.79		-7.70315	1.55702
-3.28427	8.4994		6.4076	13.4085		9.94896	27.1539		8.42688	16.9484		19.4342	45.8442		-8.26864	-15.5264		5.13234	8.66249		3.13045	-5.67907		-18.569	-2.36141		51.1333	-35.8803		4.95065	5.33317
-11.5551	4.21904		8.91689	-3.34985		-28.0206	9.70512		7.99024	-20.6291		34.6173	123.275		14.2209	1.39309		9.90127	10.3171		-14.1064	-14.0952		-22.3899	2.88052		-26.998	6.40837		15.4719	3.61095
-6.26323	1.14134		14.405	1.40207		-35.2673	6.9564		-0.415611	-10.8679		-97.656	-56.3972		13.2738	-1.81936		-1.8788	-3.33403		-4.26103	7.75609		-5.00579	9.75847		6.39977	50.4468		-32.9224	-21.1022
0.198101	9.0466		-4.80832	4.46825		-25.8663	13.0102		-6.42749	2.73808		-99.9864	-57.7346		-4.30257	2.60862		3.13779	2.45053		-6.4201	-9.01717		2.78498	7.38293		-40.3205	0.442787		10.2089	2.18964
0.763105	7.28928		4.12624	5.36422		48.3879	-18.9886		1.32663	-3.00754		16.632	84.6907		14.2102	0.882889		1.11033	-4.7162		7.8992	8.0231		0.488375	13.0173		-43.2511	0.0655497		6.63039	6.43283
-6.9225	7.37909		-2.41033	6.30776		-3.90122	-2.70864		-21.1458	11.9318		70.5096	-38.346		-0.356377	-2.60808		-5.41141	9.99115		-0.393779	5.69901		10.9367	26.4883		44.2062	-18.2804		2.63166	4.75121
-0.0474586	10.4622		2.71348	9.86598		-24.6152	19.8452		-9.84643	0.028292		36.5111	34.7377		-0.716175	-11.5313		16.8733	0.670615		4.34877	7.63252		5.69173	21.832		1.78203	-69.883		26.6106	-4.65138
4.75852	0.00444904		-12.3238	-12.3617		-24.0112	2.3692		-22.4601	16.237		-2.57908	-118.149		-1.56738	5.63033		0.0992053	2.33756		8.90473	-4.5487		-30.0233	-9.53582		-18.9481	-3.20048		4.43435	7.18497
-3.10071	5.49081		-15.0415	7.38497		19.3597	7.18323		1.55877	-0.0592383		35.1409	-86.3141		7.47913	0.401384		-12.1992	4.25372		5.0527	17.647		-21.4643	-7.10641		-36.6387	-52.2891		2.28195	-9.10601
-14.5749	8.54528		14.0812	2.21319		7.98146	-8.3456		224.763	14.7047		-76.0085	-43.7389		0.602253	1.59122		-33.6683	-5.16949		-20.4625	-8.1307		14.6359	-6.79499		56.8141	22.449		-5.99229	-0.611969
-1.39328	0.871559		-5.92887	-0.0848658		-14.1788	16.925		11.2941	1.62974		-135.834	-106.464		6.28976	4.10223		-1.17322	-4.82418		3.0179	-4.89406		28.9962	-6.3222		27.6423	42.8655		5.5029	7.6596
-2.66159	9.07028		-9.46238	-0.191016		-19.2255	24.262		-4.4376	-1.79657		83.9535	-50.099		4.35304	-2.71441		-18.9362	5.14988		-7.66557	6.0499		-5.64528	-0.835208		87.7775	-69.2206		7.36576	0.0110608
-17.3031	27.6963		-27.4969	4.92177		0.311557	-0.901814		-5.10346	1.92809		225.451	-89.1777		16.2995	12.2616		2.80887	3.70415		-3.99306	-2.18397		-0.93503	15.8357		2.1714	48.7429		21.6797	-4.84285
-3.06822	5.26146		4.39058	10.6514		-11.1122	21.0043		-13.4513	10.0242					-0.885979	-8.97913		-8.22767	-13.4931		11.1785	1.36209		13.4734	9.19608		38.4535	23.8215		16.2597	-1.75795
3.91768	9.37634		13.1036	1.92025		-2.63485	0.346363		2.99603	4.78546		Sample	5		9.31005	-9.71196		9.41793	6.66657		9.52088	-3.4247		-19.4076	6.2068		-39.3848	8.82231		6.75058	0.621916
25.8084	3.42265		-1.03785	5.90352		6.04405	3.4251		13.5179	12.7655		Section	2		10.9349	-1.19309		10.937	-11.138		9.7606	7.4423		-9.51798	2.86144		26.7447	-46.8759		4.95868	-7.03651
-1.26557	-0.198452		2.20973	10.0973		2.4669	-3.87717		-2.97547	11.6467		29.7964	41.3904		0.553119	10.9812		-3.88811	9.79563		10.0157	12.8501		6.92431	12.8853		-9.98755	-27.7862		-13.1626	-10.0838
-2.15015	11.9707		-0.766123	2.23033		-15.5455	2.80458		1.76476	-3.12179		-4.56964	-6.03547		1.51673	-7.90606		-22.0836	6.05609		-7.57951	8.59856		39.7815	-6.90669		-41.1775	-38.8499		-7.09515	-7.63732
-1.73598	4.63235		3.69891	4.99984		-10.1737	20.2353		-2.37463	-1.23699		-7.80875	0.950737		-3.03752	2.5552		-2.09019	-29.1068		-4.6382	3.44214		41.1385	-0.831986		-19.3021	-39.6458		-0.666712	17.1122
0.0879306	10.3783		12.9604	-10.2198		47.8301	-22.3004		-9.89731	2.72666		-8.42553	-26.3395		7.11609	3.30028		0.605534	6.95257		15.0034	-1.59272		40.5954	-11.7227		-30.115	-8.81069		-3.97438	14.1873
11.4572	9.00505		6.70522	-1.12435		-9.39077	-1.74431		-4.11249	8.75974		-40.1348	-20.1131		-2.34934	-7.34243		-0.0806206	14.4056		3.45219	8.22712		36.5485	-9.00599		-32.569	-3.91545		-21.1626	2.24971
-20.72	-29.0936		-4.46466	13.6067		29.4305	-1.92775		-1.37338	5.17133		-14.5473	-5.95722		-7.41593	0.895599		10.9376	-1.8856		3.12194	-2.94596		22.3887	-7.63641		0.446532	-30.5759		24.2921	-9.61748
1.44563	3.4541		-5.69374	16.5645		-8.22345	14.5598		-4.49818	-11.2211		21.0208	7.68392		17.6125	-6.64747		12.6508	3.87772		-2.74147	-3.93596		23.3085	20.186		42.632	56.9755		-19.4492	-10.9664
-13.6468	6.82164		-24.11	1.48556		40.4776	-21.8041					5.93419	36.5174		14.6951	-7.86924		-7.74995	-2.00512		-0.846982	-20.8302		22.4073	5.34801		105.883	129.626		6.27895	-12.4399
-13.7805	30.4762		10.2724	-26.8409		16.2088	-1.64235		Sample	4		-15.3826	-0.0473576		-32.1658	12.3494		-18.5466	24.2164		18.7271	-2.74046		46.3864	24.4933		-48.9198	-5.18474		6.6903	-5.30935
-5.32059	-0.194611		-5.87055	1.3523		23.2933	3.05842		Section	2		5.8753	32.6528		-2.71692	-3.94267		-8.50078	9.70664		-1.65396	7.26565		59.4224	36.8589		-11.648	60.1394		-33.5926	-18.6468
8.93949	-2.95383		-6.02166	11.6964		18.4327	-18.1788		0.864357	-0.731104		10.3882	-10.5542		-1.55377	2.05376		-28.2161	2.49992		14.3768	9.94839		-10.3459	-29.761		28.842	-27.6434		2.63502	-5.22025
2.31116	5.39266		9.70258	3.70852		-14.0107	24.6653		-0.277594	1.32842		20.1357	43.5129		-10.7401	-4.8906		-16.3896	51.1024		-7.94418	8.00787		12.1649	-0.676761		-81.652	101.227		15.1924	-3.81054
-15.5161	1.00322		-11.0957	19.7661		-20.3829	17.323		0.779843	3.58234		-18.0924	-5.18052		-0.761711	-1.19625		4.76038	1.94064		-1.52176	14.9122		21.5603	11.5303		16.0745	93.0592		5.56026	9.34155
3.562	0.269051		-13.9306	-4.87797		-8.58191	7.51219		4.32645	-0.25936		-10.5191	-6.55652		1.62133	-10.9498		0.218872	-8.43536		-8.52927	3.55508		24.5375	-8.26411		-12.7527	6.9572		4.66784	-3.23129
3.99483	-11.4736		-0.647138	6.74678		-8.93898	-6.86212		4.0431	0.691759		-19.9525	-17.8993		2.04646	13.4139		23.2424	-12.2413		-2.58065	-2.5166		-14.9444	14.8472		-40.5667	7.98091		12.0058	0.621957
11.2777	-7.0191		25.78	-21.4669		4.06822	-11.4577		0.775839	1.28809		3.85559	-0.958217		12.113	3.60309		4.71158	7.1902		9.28599	-3.44681		-16.6632	13.5282		-33.7215	-11.6101		-27.7367	-2.10124
7.49475	-1.35302		4.29026	10.9701		2.19783	-15.5602		-2.1702	2.94963		-9.97442	-3.46221		-1.96423	-15.6151		-9.44188	6.08126		2.23745	5.61014		-2.66	4.91819		-39.2166	12.465		13.3121	-3.40083
-2.04549	6.18771		-11.8066	10.9702		-10.3247	27.5652		-4.38653	2.36192		-24.8489	-0.19782		-19.4099	-34.503		0.397734	9.29104		3.61074	-2.992		7.85886	13.9871		-34.8649	-15.5084		5.84426	1.24536
-21.9595	-9.10565		7.8681	1.25283		23.8648	-15.7789		-2.3319	-2.79224		17.7692	50.8021		6.24538	-12.7844		0.0944552	23.4731		-0.0745851	9.6402		-4.08867	-1.246		16.0743	-33.5629		6.63259	-7.45204
-3.12263	-3.11342		2.68368	-84.3757		2.35626	-4.88394		-4.00645	-1.13162		-16.5406	-10.1672		3.78764	-5.15114		-9.30787	18.2417		-10.4908	-10.3791		-6.30521	-9.56523		68.2233	-29.1739		8.41946	1.54261
-13.855	9.82427		3.06555	2.67909		25.1735	-0.29336		-1.76855	-1.64911		14.8378	60.7426		0.990858	-10.7353		1.66759	7.18437		14.4087	-1.55212		-25.6056	-0.398206		-45.0525	7.62428		-20.1158	3.47952
1.55097	-28.6956		1.62284	4.26434		38.3976	-19.1109		-0.881537	3.70841		13.5888	-8.93783		10.3396	11.0181		-1.02127	-5.10242		-2.26884	-0.513684		-31.2574	5.14485		-28.576	161.161		1.50681	12.1231
3.72923	-3.67002		-6.7603	6.93465		-4.16801	3.63781		-4.36975	2.21686		-24.013	20.6377		7.53617	-10.8353		27.5094	-35.9289		-20.4094	-5.48446		-34.358	4.25449		10.897	46.0884		16.6388	0.156663
1.93608	12.2565		1.99654	11.2161		31.9841	-19.0586		-5.24519	-2.04032		-17.5202	-7.67849		-4.14454	-3.59487		8.19597	-8.80389		2.94405	-2.03587		1.44464	-23.2844		13.4356	-62.667		5.61515	-8.15713
1.70357	2.13759		12.3612	5.76507		-3.48092	2.896		2.62435	0.0309918		-27.2123	-23.7774		2.89944	-4.24943		10.2313	-18.3586		5.40855	14.7715		5.75327	-19.7033		-23.6995	-5.34509		14.5351	1.61649
-4.66279	10.6302		-4.28673	8.75535		-23.7921	24.8942		1.91162	-3.36732		20.6439	-3.16185		11.0279	-17.1785		-19.7228	4.91962		-1.45556	10.1864		3.94752	-26.439		-35.5957	-6.48967		8.67016	-4.51348
1.61201	4.02823		25.0176	-31.1492		-14.0612	5.19273		4.84907	0.890741		21.9559	1.38164		-12.9885	8.5715		14.862	45.1564		-5.00994	1.81282					-58.5725	-32.2138		-13.4234	-9.69915
-0.52902	-0.13852		-8.56121	8.49157		7.07902	0.794519		1.27101	4.24223		-19.8202	14.4097		1.72385	-11.2303		5.88442	-2.68707		5.27148	6.69911		Sample	9		46.977	7.26226		5.05807	-5.44441
-10.5076	-24.9601		-6.54407	9.30063		-34.7642	2.4145		-1.52481	0.167142		-24.635	12.8272		18.5346	-5.8226		27.8286	-28.2257		-1.461	-16.6263		Section	2		-31.1114	-65.0518		5.24478	-2.53552
0.579586	8.76158		-3.18932	9.11171		6.86891	-5.23059		3.53308	-1.85694		-9.59837	-3.93447		-8.30128	15.1847		29.3201	1.03367		-9.04214	0.444783		-9.80926	6.05509		14.8533	42.2762		8.5271	13.3016
-9.68616	2.77656		-0.0940706	4.76198		-17.2947	11.2626		-3.46894	-1.59464		10.9855	59.2944		3.33457	-6.6056		10.5718	5.92682		-4.397	-20.9079		-2.39503	4.23688		-49.9201	-19.7609		25.746	-2.16197
11.413	-1.57302		-13.2715	-11.6683		33.5173	-105.915		1.40143	-1.80531		42.6606	31.9996		-5.74097	-2.40311		-22.8516	9.20447		30.4308	11.8269		-9.54118	7.76479		-22.1463	2.75865		8.93264	-2.06346
21.9806	3.69412		5.8072	6.00658		23.8146	-9.73953		2.38989	-9.47947		75.6161	9.32814		-6.38135	5.10399		-8.39587	-1.07394		4.75869	0.0506955		-12.8497	19.9566		-20.7551	40.9661		21.77	-1.81434
-10.9512	10.3073		-10.6591	-7.84932		0.781347	-3.4779		-2.07025	0.127764		-33.5758	-62.4862		-5.60485	-0.900212		2.40217	-25.2119		0.0263744	-7.50524		-1.24058	-7.27451		-33.1439	-6.64532		-0.749654	-5.21623
9.68385	-8.5206		8.3329	5.13218		42.8432	-27.4051		2.49348	-1.93683		7.07702	-4.01116		-1.18497	-0.48395		4.4143	2.36916		-1.27991	8.97505		-12.9373	-3.87173		33.6312	60.8623		27.2272	-1.69908
-0.796414	-14.8441		-8.2316	-26.9472		-8.0146	19.2617		2.0174	-7.05091		-5.46629	-7.91533		-5.90935	7.50991		-8.64576	-4.68428		5.57277	15.6328		9.94692	4.24556		52.3893	81.9688		3.30218	4.69024
7.08596	-3.29043		27.3895	-21.7602		40.4948	-16.4527		2.06947	2.06344		-13.4755	12.406		-4.96894	-2.76924		-17.6615	-1.61676		10.9133	8.4525		-2.65863	-8.92135					-24.9383	13.3612
-18.491	-5.23375		11.2744	6.00053		-7.86164	-5.46013		2.80663	-2.90864		-33.1705	-6.47596		6.80566	-5.20316		8.61543	-4.40006		3.90857	-7.60211		15.0926	-13.1549		Sample	10		8.27509	-2.79716
3.90787	3.09141		12.5515	10.6523		1.3518	8.36454		3.72737	-1.32015		22.5627	26.3162		-9.12734	6.8257		-14.5556	-38.9377		-5.66489	-8.98355		7.98324	5.9532		Section	2		-15.7905	-11.6197
-3.89828	4.15563		-4.96533	7.70533		-9.2604	0.813615		7.99904	-5.27729		18.7724	8.88928		-3.13422	5.22574		-9.74991	-45.0947		6.48679	1.83209		8.66487	-7.72924		2.24185	3.47502
2.61917	-2.74109		4.1788	2.84323		-15.0606	-7.01104		1.07931	0.17216		-19.1845	-6.75673		5.1815	1.2661		10.7285	-9.01714		-11.955	1.64029		-5.39714	4.6205		6.21472	18.0458		Sample	11
0.864673	1.43528		-3.93271	-23.108		-8.4355	4.70286		-1.99994	-2.20146		29.5382	-25.8085		10.4848	5.93982		-13.7573	2.3166		-0.31775	1.19063		-5.24524	13.1336		0.369647	-2.7107		Section	2
-13.1537	-31.6166		11.6643	13.3291		-21.8404	5.97047		0.648452	-2.55653		-7.36348	-6.39077		3.46719	3.12263		5.3819	4.04338		6.17865	7.17151		-4.9326	-18.2888		-14.7079	-1.64799		2.23673	-9.54384
9.20993	-5.93323		10.4209	9.47057		50.636	-33.5828		1.57217	2.39966		-5.19297	-1.16159		5.3038	-4.0822					-12.2305	-1.49767		-0.319016	-8.11401		-1.89592	4.90239		8.12149	-2.07606
10.7823	-6.65887		3.1252	8.95852		-2.74206	5.20961		-5.02586	4.41501		-46.7039	-51.7239		-8.55819	12.7339		Sample	7					-3.3186	3.64019		1.05672	-3.50814		10.7783	-7.17805
			2.37841	9.71121		3.55817	11.0813		0.594576	1.29023		16.1239	23.9468					Section	2		Sample	8		-0.0719124	-1.93845		-7.14096	-19.404		14.5012	-3.12156
Sample	1		-5.796	0.368731		-16.9163	7.74624		-2.18536	3.43524		-29.1317	-4.12926		Sample	6		4.38238	-12.634		Section	2		1.21628	-1.71185		12.8927	12.9601		-162.931	219.514
Section	2		-15.1686	-1.84051		-3.11079	-20.5846		-1.51825	-7.8032		-14.7558	-4.5574		Section	2		-9.78253	-13.1491		-5.19354	6.7795		-8.93864	-3.14016		9.13239	-0.20822		-8.60651	-10.2896
-0.818924	4.4223								-7.24539	-1.07145		-23.3923	-19.8474		-12.8956	10.4301		6.20224	2.94006		-1.85413	4.02621		1.29733	0.690903		-14.2264	-13.5841		12.819	-3.7614
16.7238	-14.2025		Sample	2		Sample	3		-2.76943	-2.51026		13.723	42.5445		-12.1897	-0.654904		3.68603	6.46818		0.744806	-1.9142		-2.72473	-7.31995		-5.98517	-1.46331		20.3771	0.530046
-7.73194	-1.25791		Section	2		Section	2		-2.87484	-2.08718		-10.9408	-27.7576		-3.52417	-7.69269		7.22425	1.83663		16.1787	-9.31115		0.512667	-10.5811		-9.29503	2.79057		11.7474	0.578183
0.748674	-3.96721		29.0179	25.2803		3.30089	-0.433651		-1.76872	3.12611		22.9175	-32.0869		-4.4844	-11.7825		-24.3724	16.5454		20.1939	2.327		1.4109	3.14607		-16.1867	-1.48972		-10.1472	-3.76687
0.911133	-0.354263		-6.30805	11.4071		-13.6746	5.79463		-0.0802802	-1.857		-12.7015	-16.6831		10.1863	11.0958		11.2499	3.7648		5.99576	-7.46426		2.39603	-0.0645244		1.34048	-6.40644		5.79326	-9.43683
-4.86854	-2.06376		20.8105	43.0441		3.88409	5.16903		-8.12687	0.420083		-1.57077	-3.35149		-4.3724	22.4089		2.68341	0.224153		1.90838	4.94877		3.78857	1.29677		5.61614	-2.81254		-25.7652	6.1546
-11.0843	-2.00769		29.7725	-13.43		32.6781	-4.75059		-1.1889	-11.2049		-14.129	-7.68355		-13.6869	-10.3326		-3.29459	4.4155		-1.91206	-7.51564		1.64445	9.51986		7.64923	5.14794		17.1956	-1.71864
-9.89766	4.30747		-0.273648	-1.55986		7.25099	8.56425		-2.46408	-5.62552		63.7121	-2.33796		2.05387	6.42992		2.62859	-1.07119		5.88047	5.21163		3.48143	5.53176		17.2535	6.57899		2.18715	-23.9065
-8.94253	-0.529859		-12.5191	-1.9849		-25.7163	4.59513		18.4727	-7.59042		24.7209	-41.4851		3.1447	-5.52293		5.58199	-0.819549		-1.77236	-5.97419		-3.25658	4.60372		4.79479	-0.31438		8.57791	6.07601
7.62659	12.9684		1.23584	8.8456		1.16324	-4.13105		0.312409	2.43285		9.92176	-28.2458		-6.82026	-7.49327		-0.373356	5.34689		0.246398	3.28421		6.25592	-1.79951		-6.27143	1.58564		7.82119	1.9755
-13.6048	0.916604		0.260489	2.55437		-1.73574	8.32382		3.36284	3.57801		-33.4179	-12.1025		8.8671	11.397		-23.7044	28.2143		-5.77711	-4.54252		-3.28671	-2.95453		1.87569	14.6691		6.26616	4.425
-7.37989	-2.55789		-0.121667	-2.99579		-14.1043	4.05072		-4.27207	-2.0053		26.1834	-6.59926		-1.98579	-4.82005		1.13396	2.80093		-6.07146	-1.19508		2.26766	5.04914		28.1238	-10.1328		13.8526	14.8705
0.402963	-0.60242		-30.6771	0.198347		0.266189	2.53422		-2.03181	1.11669		3.2529	-12.048		1.75371	3.79913		11.9232	-6.89258		-1.4481	-11.4502		-7.8302	-8.60492		156.858	-227.537		-2.10726	7.23522
21.2838	-26.2731		26.0099	5.96795		-25.0287	-28.5175		5.44744	3.17806		45.5319	-2.96104		1.521	3.06737		-1.97522	2.9404		3.37038	-9.63774		-1.22259	3.4077		0.0433697	-13.0059		-2.03646	-11.6273
-1.12791	-13.3986		18.7011	-6.60218		-1.82058	0.594311		4.70707	1.95806		47.3608	24.7354		-3.15576	-0.540267		-1.62029	-13.9589		4.565	3.34974		-4.016	-4.50876		-6.06004	0.210709		-3.42178	5.43356
-3.00645	6.79686		-1.47285	-11.062		2.30675	-11.7174		2.20262	4.41572		-48.6941	-7.40414		-8.49968	12.9593		-7.99837	16.7269		-17.4508	-3.4786		12.2298	-13.9344		-6.2993	6.12751		-15.496	-13.7738
4.57696	-0.401752		21.1824	2.11471		-10.3034	-2.22514		-3.63858	1.23679					-3.90915	-0.313088		1.76652	7.01469		-8.26296	-4.23688		0.57685	8.09781		22.0648	13.8034		1.59724	-1.55604
-10.9527	0.692622		-1.98343	-9.94179		21.1577	5.24216		0.287947	0.834866		Sample	5		5.13891	-0.170094		-13.9808	5.35188		9.2767	8.42163		1.11663	-8.30386		-8.85703	-5.3302		-2.72624	-13.167
10.564	9.38962		18.3726	-1.58654		-10.8317	-1.39792		-2.96723	-1.62921		Section	3		-8.77449	-1.82099		-1.59588	0.806283		-19.873	2.49133		-2.38332	1.87291		8.4971	-7.42595		-35.2476	10.3026
-0.353815	-13.3623		15.2478	-17.7293		-35.7493	35.123		-1.18015	12.9928		17.1052	-6.16844		20.7227	-8.03686		8.46114	-7.30712		-4.95323	-16.3266		-6.3294	-11.5057		72.0289	-89.1685		-4.00942	-5.12409
-7.1269	-2.44007		-30.5816	-4.96786		0.307487	-2.52931		3.49134	-0.379219		-4.04609	5.12085		-1.56491	-11.8234		7.88397	-20.8994		12.0779	-0.984908		-1.51216	-2.22747		-9.09428	-10.3099		-53.851	-7.59144
-6.47923	-2.86299		-10.8432	-10.8851		2.56611	0.056375		3.12671	5.76888		-42.6059	-6.10852		5.4734	9.66572		-4.27457	6.033		5.34741	-4.58262		8.54243	3.27212		34.0023	37.8872		1.26241	-1.62952
55.8599	-96.7732		-0.795789	0.421467		-7.42034	-0.608056		-1.06566	-3.41624		-19.9208	-10.717		-3.97374	0.489408		-2.86926	3.62526		-0.320376	-5.08093		12.8844	-5.47976		-0.609144	-2.34671		-5.74927	-9.2312
-3.19823	6.5975		-1.87483	-9.60946		14.3608	-6.3488		4.14338	-0.816591		-3.50954	6.62746		4.27447	0.58242		3.57506	4.1602		13.5587	2.8239		0.619614	1.29413		9.91653	-6.95379		5.59374	-10.3481
-1.12086	0.468489		-10.0725	-10.1476		-13.3309	9.98018		-3.25189	2.34693		-31.867	23.9251		-7.66622	-3.03678		-2.53037	-20.5542		-2.02439	11.9724		-0.470061	3.4059		-17.235	-13.3049		8.64853	3.40593
1.87278	19.7499		12.5753	10.127		5.1714	1.96088		-2.52594	-3.75043		-24.5566	-4.17305		5.20238	-5.19895		-0.811051	-16.9279		-14.2804	-2.40375		4.08193	-9.56595		-5.57141	-17.5108		-0.330865	-9.1214
-2.35623	-3.96625		-10.4751	10.6928		12.0523	-1.76125		-0.751171	0.326955		0.80956	21.7784		10.1955	5.06779		18.2321	5.33454		-7.58934	2.65682		4.76993	1.43897		25.4324	24.9853		-1.16909	-9.37925
-12.1995	-0.794885		-14.2114	12.5922		10.4179	3.66914		-0.820636	1.02164		14.3557	-20.3754		3.61267	18.2815		-1.53741	-1.66657		4.38019	1.11618		-4.5339	-1.31468		4.94532	-3.68261		12.5729	-6.38668
3.03389	5.52697		1.40613	-8.59713		-3.68126	6.50137		1.99766	-6.35052		-16.9301	4.52387		2.04559	-3.91715		-3.68659	6.45939		-11.6402	-2.25731		4.03985	6.63024		62.3653	-28.144		-1.7309	-5.56205
-9.5361	-2.34258		0.589705	7.02059		6.13713	-6.23231		-0.260186	3.21932		-12.9763	3.36577		-1.43684	10.7207		5.21449	0.145403		-8.41064	-0.336536		3.3977	0.265604		-120.167	66.0795		-24.8293	-5.13297
-14.4111	1.36722		-4.04729	-6.30121		-11.9765	16.3189		-1.22647	3.55289		-8.57898	-8.69964		6.63507	3.54497		-6.29331	5.15176		-1.38981	-9.69801		-3.33155	-0.919925		-0.163556	15.3404		17.8121	-8.83926
-11.2096	5.83026		22.032	-15.7436		-3.26639	3.48766		5.35903	3.7653		8.05596	7.52904		4.28036	-5.09647		1.21067	-3.76942		-8.265	8.07484		10.6726	-2.45169		7.69603	3.59625		-21.4166	-6.78515
-11.2532	9.78911		-8.09591	-9.04125		16.6542	-18.425		-3.0213	3.53819		0.583727	-10.1963		-2.87189	1.28772		7.61953	-0.552931		-4.81668	2.60077		2.00539	2.52385		-6.9793	-2.70981		5.15873	-0.69125
-0.0835496	1.31776		-2.32427	-6.25827		-0.566525	3.13444		-1.89898	0.346083		-13.072	46.4587		3.43188	9.73794		-5.51662	4.64808		-4.27007	2.40539		1.68024	11.0612		18.8785	5.89611		-7.81555	-21.4766
-14.9959	2.18814		5.41934	3.93153		-8.42134	7.76494		-5.52574	-2.39369		20.4323	14.4424		4.31836	4.71227		2.24358	17.9422		0.066319	3.95717		3.80067	-3.37049		3.10442	1.62422		-4.44286	-13.3782
25.5944	10.8561		3.63106	-13.5151		8.69486	8.60789		8.28577	-0.901435		-12.1895	-1.93237		3.81249	1.3609		-4.14843	8.27586		0.492713	8.38659		6.03743	6.77579		0.2579	-4.6502		8.45543	0.975471
-0.0516927	3.74123		17.5518	-9.22534		-10.0715	10.122		-1.61779	-5.35903		-17.6226	-21.1048		2.75292	7.45508		12.8597	-22.417		16.7354	-0.53129		7.61581	5.11436		-14.4439	-9.55224		35.1937	-2.02292
0.677024	0.656076		0.860261	13.3191		-7.9631	4.54846		-1.73426	3.24422		78.1883	-11.5878		5.15497	-12.6267		-0.392919	0.134165		3.07216	-8.39067		1.93054	-4.11545		11.6162	9.06913		-2.33993	-13.9072
3.67773	8.24283		-2.65724	19.8134		6.326	-3.27246		4.58839	6.27237		2.19206	11.2021		-3.90232	-6.42311		2.06994	0.634717		-1.86799	3.67444		13.1484	5.37218		15.3845	348.544		13.0332	3.20291
-12.5405	0.938651		-25.6156	-35.4119		-6.40144	9.05765		1.24907	-2.18421		8.61564	6.09198		8.44121	1.44787		-1.18189	8.6432		-0.220599	-0.248287		3.54206	14.6042		31.0421	-6.87314		0.698887	4.64073
8.17839	-12.493		-1.93461	3.74291		17.134	-3.73246		2.22692	3.48314		71.1722	-13.1825		6.59231	-11.3018		3.09708	-6.54428		-10.4067	-7.20515		4.44676	5.66356		-7.56261	-7.2843		15.7584	10.7651
-10.0801	5.46987		19.6922	-8.36423		-13.7558	-0.59033		-0.831678	-4.68894		-5.85113	4.66263		5.51914	10.0272		4.57791	-12.4969		5.49473	-4.81283		7.53747	6.13251		10.723	33.1529		7.76628	-19.9964
19.9715	51.1587		2.2438	-7.49422		14.2199	5.79977		-3.75379	0.725452		-25.7894	37.4386		-8.83428	-0.189877		-18.1499	11.8813		-9.06381	-6.8133		-6.52188	-0.399495		6.76607	-0.0494324		1.31648	-17.2607
-13.8121	-1.20324		-3.39011	8.37522		7.72305	-2.63733		11.2998	5.79774		36.0991	23.9004		15.8102	-1.2949		8.07012	-34.4911		-0.908983	-5.89183		2.58289	0.800586		10.5555	-4.12447		-13.1815	9.72634
1.39345	-4.35013		4.74369	2.71311		0.707531	-0.724728		0.941802	7.27393		17.1144	7.95654		3.76312	7.35351		0.291827	2.20633		-10.3389	7.42907		-2.2411	2.2365		-37.1504	23.432		-0.58703	-5.65609
-8.95823	-1.84501		-0.826583	-11.0083		17.7531	1.69827		-1.04923	0.402793		2.83123	-33.2929		5.35548	5.35575		11.1464	-7.81641		5.34928	3.28703		2.17231	2.74985		-6.6636	-5.61028		11.4398	-9.10008
-13.4784	-0.999788		-18.4533	-3.83971		2.15467	-1.89386		-1.47112	17.9746		-15.9362	-13.1518		-7.25337	-13.1013		-0.235287	3.63811		-11.4923	-2.43014		-2.13997	6.37254		0.634843	2.97321		8.61842	5.82991
36.2306	19.0431		1.03609	-2.82227		-10.0047	1.24134		-0.963153	-1.82359		-15.8452	1.02886		-0.536618	-6.54053		-2.29161	1.25783		6.56491	-4.87262		5.49153	9.68374		-12.0205	1.30202		3.17904	8.53939
3.47262	-9.21872		-0.990673	-35.8592		5.96229	-37.3492		-1.03587	4.57903		13.4075	35.5791		-7.36539	0.160739		-5.02631	6.27761		10.995	6.46547		1.02167	-4.23991		-3.31085	-2.84083		21.6904	-10.3202
-7.57119	0.749292		0.430316	-0.309356		-4.64777	3.53892		1.00336	-5.1651		15.68	-7.84059		1.56083	-0.0284794		-3.70297	7.48845		-2.61693	-6.95262		-5.46713	5.15354		-1.45457	-1.72983		9.01003	3.53475
-0.047706	4.31018		-5.05106	-0.253382		1.6725	-7.57329		-3.21184	-0.459965		-13.8304	-22.3911		-0.760659	-1.95606		0.741577	3.10909		-4.62838	2.72982		-6.64074	-4.68716		14.408	1.72604		-35.8877	5.43337
-1.9307	-1.61757		-2.70194	-21.3699		-3.89387	2.32241		-11.6966	-16.6325		6.83545	-11.8574		-1.47389	-0.835041		-0.995269	10.5328		-1.31855	-2.58453		-6.81275	0.460105		-13.1534	7.17176		13.7518	-17.9102
-10.1836	0.0976958		-1.39907	10.7831		18.5774	-4.58501		-4.3662	-5.36702		-27.9897	-3.34636		-1.79227	1.80812		-4.53746	12.787		-5.56592	-9.47957		-13.5415	0.0759189		-122.297	-26.053		19.7073	3.46013
-1.79612	8.93062		5.01306	-3.10883		-9.23139	6.80348		-1.39832	3.99515		-9.55525	-30.1938		-5.97182	-0.626974		5.46268	-9.15884		9.21364	-5.17283		20.6776	-7.62921		2.88693	10.1795		9.06432	-3.84229
-0.79077	2.80703		-4.68059	8.62291		-4.78533	-4.78428		4.13109	3.12915		13.3034	-7.03491		7.50351	-5.31517		-1.98436	10.9784		16.61	1.22376		-2.4497	-1.09352		-5.38164	10.2735		-28.5067	40.5254
11.3837	-16.5646		4.19893	4.79099		4.13572	3.52382		-4.19309	1.2198		-19.4732	-2.29417		8.50676	-1.74913		1.34187	0.0264953		-1.74364	-3.87212		-9.86372	0.0435158		9.26027	-12.0363		5.80198	29.068
-1.96857	-0.0315665		3.85478	3.02682		38.1975	-16.4108		1.09507	-1.60347		8.52168	2.39712		-6.34247	-4.07305		-34.6532	47.9511		1.95542	-8.26103		-0.169069	-16.8306		-2.34486	-15.4756		-23.2629	-1.95016
-9.83102	1.05802		-1.41937	17.2333		0.811332	1.56902					-3.46232	-9.32733		-5.04133	-7.17797		11.8427	-6.19182		13.129	2.43898		-4.17693	-11.9861		13.5734	-3.39016		0.542999	1.27694
15.1252	-8.47229		5.209	20.3297		2.37162	2.11437		Sample	4		13.4581	4.4774		0.237477	9.3229		4.97119	-28.2014		-1.5637	6.718		-8.06068	-14.2472		0.225196	5.11196		8.00898	-15.5157
12.3513	-4.78751		5.49051	4.15135		4.10423	-3.92197		Section	3		-3.18282	-6.87309		2.82401	8.81277		-4.43311	7.73125		10.1062	14.4212		-11.5568	6.89447		-146.459	-120.659		-5.99649	-5.03543
7.11404	-4.88021		-17.9965	-23.4327		-22.8984	2.14144		-3.73277	-4.67835		43.733	-14.1171		6.50176	-1.76413		11.4984	-5.44502		-1.67103	-9.26923		-6.51927	11.3472		10.081	-6.41024		7.52407	9.81592
1.74175	6.22556		1.93971	7.70908		-1.06452	-5.06348		0.648451	0.609209		-4.90754	2.45214		2.49591	22.3305		-3.45864	9.38909		-5.09445	4.67165		-4.9502	-1.12888		3.44945	10.415		8.75712	-28.0847
2.38613	-5.39666		7.01853	2.84385		-14.8609	4.02636		2.77432	-7.46785		7.51274	33.5374		-5.78871	15.8135		-20.5085	14.5405		-19.1711	14.7612		-0.433077	1.77702		14.7992	15.2734		-8.99691	-0.928244
-10.4186	-1.49779		-2.1853	7.99251		10.5087	3.8634		-3.02674	-2.12699		-14.708	-23.9665		4.53689	6.27106		-1.84588	2.04901		13.4092	2.59172		-6.1262	7.66846		6.82565	-5.67557		15.8295	-4.61539
-10.1191	4.06761		-3.09262	1.64181		6.98717	1.4057		-3.16264	1.22125		-7.44137	-15.3634		-10.1395	5.49302		-6.37606	-12.8904		26.2346	-1.61324		7.08886	4.56896		-10.2346	-3.45578		4.37904	7.64147
-10.572	8.60343		0.620171	3.43648		-5.38248	3.16082		3.9047	1.41468		15.8512	27.3502		-7.13647	11.7046		9.74334	2.7364		0.685245	-2.03595		-2.19489	10.2223		6.23661	2.65046		-13.4496	-19.1621
31.15	-10.5267		5.62486	-1.67191		1.92084	-1.81055		2.33687	-5.00937		-14.9749	-29.0349		-0.808324	-1.29721		-12.2923	8.40078		-9.93903	2.90379		-1.95522	-0.913782		20.6781	-6.21005		-2.31884	-10.1956
-1.33068	3.64751		-2.91285	9.85277		-6.01246	2.25863		-1.0388	1.71865		-4.56515	-3.03723		2.68067	-10.3206		-3.85719	8.40952		4.57248	11.4539		-2.47139	-20.6699		-11.0109	0.808051		-5.41321	-10.3142
2.61272	5.83056		-3.88569	-7.00223		1.68385	-23.7545		-0.300624	-2.46568		-19.1351	59.327		-7.54564	-5.09793		3.33522	-10.7075		-1.13673	5.0033		-7.42059	7.90866		-4.67338	-5.64292		8.08324	9.30275
13.3022	-4.73894		-1.04603	4.61634		-0.494978	3.42491		1.74554	-3.03801		-13.9586	-25.4575		6.4408	-0.0320452		2.33674	8.4496		-13.5096	-8.13226		7.9282	-2.87583		8.97887	13.9558		11.8137	-6.89785
24.0581	-11.0129		-0.612716	-7.2915		3.95853	-3.73541		0.295377	3.22824		18.5436	-12.2315		-0.847249	8.73813		2.63286	-0.376879		5.63761	2.54061		4.66654	-4.47194		10.7368	-5.08149		6.63757	-3.06238
25.5237	17.5569		-2.28431	10.023		-11.0435	7.61468		-2.35254	-1.92281		-20.2436	9.9732		-0.732251	-9.92414		-5.95914	9.90869		-4.33591	1.07674					3.74078	-3.18136		-25.9506	-4.64563
-11.7586	-1.96234		-4.57897	9.57968		5.48724	9.15998		0.0259325	-2.2544		60.7205	-20.5269		-2.44979	4.21991		14.6797	-2.45216		2.74932	1.38672		Sample	9		3.50928	3.58167		7.45041	-10.0492
-12.5051	6.49884		-14.6862	-0.318878		2.64847	-4.42199		3.43252	-0.388414		48.8755	17.2375		4.04549	0.375223		-0.607374	-12.9697		-11.1539	5.97666		Section	3		5.22296	11.676		-0.683239	8.52447
-9.03434	7.7535		-4.07051	-7.25192		30.8927	-20.4612		3.67434	-14.1759		-19.2802	-2.08581		10.4075	-3.96682		-2.54586	-4.18435		-4.78763	12.3331		48.9784	8.89059		-1.4185	-7.80249		2.28476	1.98049
17.3416	-13.9741		-3.77308	-4.28436		0.831762	-2.87149		-5.16499	-6.67677		-2.4853	-3.71286		-1.5366	-4.58643		14.9613	-41.8985		-4.09814	-2.81649		48.5037	19.9368		3.21115	-0.755861		-20.2792	14.9552
2.56366	-1.83329		10.6077	-1.9039		-2.80357	-1.01374		10.0106	0.551848		2.04317	-14.3125		2.3994	-22.7034		17.2468	-44.7204		-6.56682	-3.30552		40.7717	20.0416		-0.570681	-7.95821		7.68224	-8.35931
12.8255	6.99212		-1.09637	-12.2678		-52.5143	36.7891		1.03101	-4.45107		-37.2092	50.5583		-7.03462	-3.33804		-4.56797	8.63174		-0.22557	1.1273		39.1577	20.6165		-11.2158	-1.84422		11.9239	1.42493
-5.29796	6.12655		9.30843	-8.61799		-11.2085	9.1422		0.505173	-2.65192		-15.591	-12.1895		-7.97125	-7.0952		-9.1721	6.37257		-4.02258	-3.83662		56.7035	11.9998		4.36265	3.55117		3.04287	2.05915
-21.0764	12.9063		-19.5434	-35.2906		-17.9109	-26.3633		-2.97757	-2.91434		-27.1795	29.2589		-6.05059	2.41092		4.57781	4.32384		-7.33365	3.96663		4.68509	15.8768		-10.9689	-21.1927		-11.9025	7.25853
3.08419	5.80045		-6.70405	10.9645		8.856	-1.3127		-3.64351	-0.963587		-5.4517	-27.3785		8.47407	-2.42857		-2.67092	3.45422		-5.84542	2.67557		-3.80579	-4.88369		-36.7133	-196.091		19.6819	-1.90493
-1.08152	2.46711		2.84895	4.37662		37.1037	-34.0496		1.98296	0.303342		9.96196	-9.31335		3.69493	-8.74447		1.86394	-9.33293		-10.9685	1.70067		-29.0983	-4.21359		-11.088	2.98887		3.76743	4.97721
-35.3314	-7.43078		0.898649	3.46835		6.7104	-2.39984		5.87968	-0.961621		-8.92666	-0.0300735		-3.45205	-2.64018		-12.9157	7.0567		-8.00531	-3.0903		-44.152	3.4661		1.60141	-22.8529		3.48371	-0.582945
-13.8934	0.50427		8.41479	0.584511		7.77263	7.13837		2.71343	1.06606		25.4799	3.2033		9.74315	-28.5282		10.2883	-3.94243		7.01525	21.7666		-6.85136	-2.26001		-28.2811	242.053		20.5445	-11.1044
-13.8126	12.9893		1.47244	-4.39287		14.1985	0.054864		-2.43819	-0.621842		-16.6342	-26.7976		-2.60455	6.66051		9.89888	-15.1062		-0.884584	7.22002		-26.0702	-15.7319					0.398968	10.781
-2.01843	2.53461		-0.441063	5.95984		-1.87582	2.94486		1.42763	0.547914					-1.7401	-5.63093		1.16964	3.55806		7.38143	-4.59184		-17.4136	3.62532		Sample	10		18.4553	-0.808601
-0.9356	3.43173		-4.34379	7.38918		2.4669	8.23131		0.787129	-1.32362		Sample	5		14.6628	-5.62992		-3.71363	8.11379		-0.745197	9.11859		-19.4973	2.74098		Section	3		34.8953	-3.60693
18.0624	-3.78209		-6.82524	-1.40815		2.53747	-1.86434		-1.23264	0.178791		Section	4		-4.70582	-1.51747		0.757506	9.13558		0.417868	1.2171		-8.26537	10.1691		-26.5486	61.5283		7.99268	-3.75972
-9.07304	-1.45494		-1.88923	16.0445		5.73715	-2.26172		-2.41983	-1.36359		14.5701	-10.9648		10.1294	9.39412		4.3943	-6.58699		10.9147	1.91632		-10.236	5.83829		-17.8087	-12.0498
9.28549	-16.9362		9.43346	15.0567		-4.20724	-2.03208		-0.853968	-0.71708		18.4387	44.7395		-5.42913	7.16213		-0.319559	1.1532		5.50272	1.50482		-28.2999	5.47515		12.9343	-4.96346		Sample	11
13.2728	-4.18434		-14.0145	-2.13894		-5.02206	8.7736		-4.01296	-7.48277		-21.4694	313.424		4.90015	-4.23294					17.7519	6.25531		-18.6891	-1.97061		-14.2234	5.0703		Section	3
-9.1766	4.28197		-6.3076	-2.33204		12.9642	-20.9112		-7.03071	24.8341		0.785027	52.9468		-13.9596	4.2566		Sample	7		-11.7397	-8.36122		-6.98221	1.75224		0.293214	-2.97447		-6.00272	-4.75419
-13.6262	-2.28322		-2.80046	-2.0732		-13.1572	0.282462		-0.480745	3.03935		-111.036	-35.1741		-15.6096	-10.6332		Section	3		13.4136	0.546017		10.6424	12.5546		35.9687	-7.77999		-5.79689	11.1083
-10.4561	11.8141		-2.2559	11.251		-8.75375	5.43744		1.28677	2.38589		-103.877	-80.4666		2.15947	-4.49726		-1.87496	-2.2366		-0.240518	-3.60924		-11.945	4.25762		-17.1247	-11.0413		1.12485	-3.81941
-8.89183	7.21786		-1.5756	7.67998		18.7331	0.959911		-0.402471	-2.7871		21.364	-65.9318		-5.14298	-0.247636		2.23063	-2.84801		-3.76845	-15.3149		-6.99648	-2.24694		-26.3899	-15.5337		-0.773502	-10.6227
18.1579	8.62773		-17.1139	-3.17727		-2.03841	8.02563		3.48123	-2.12075		12.1871	-24.5188		-12.1936	2.73699		5.42843	2.22221		11.8306	0.0763212		-2.89763	-26.4539		-5.32891	-7.31711		9.30692	2.13323
11.6526	-10.2201		1.38915	32.8944		-1.64116	-9.90005		0.768411	-2.07874		-19.2243	45.2954					5.11844	1.53727		-2.12905	-4.90776		1.70872	-25.0398		2.14983	-271.447		16.6361	11.4885
4.89674	-5.92604		6.14497	-4.83865		-3.92512	6.30107		2.05308	0.870833		-33.7308	-7.39412		Sample	6		-0.884437	-2.67894		5.65931	-0.218014		-0.373798	-17.1041		-84.9801	-88.8901		18.4158	7.17841
-3.50198	3.51648		10.1125	-2.78293		-8.32827	-4.47698		1.23982	12.4648		9.41915	-3.67642		Section	3		3.88456	-2.36706					-3.48812	-21.2392		-20.8611	-17.0223		-1.21892	-4.95637
			-10.5894	-0.961725		10.0636	2.07666		-4.96163	2.55188		37.4385	39.518		1.6593	-8.68115		-10.336	7.55149		Sample	8		-9.42845	-17.4808		87.3229	-31.1294		16.9977	18.5579
Sample	1					-8.45876	9.37212		-21.5871	3.98458		19.6153	-7.97529		-4.10272	-13.3256		6.48349	7.77216		Section	3		-2.7318	-7.6793		-19.5066	5.99035		-14.5162	17.6796
Section	3		Sample	2		-5.83134	-3.05848		2.55117	5.0309		-86.5171	-66.5067		0.914626	1.71686		1.6643	2.51615		11.5864	-11.5044		-45.6765	-6.18963		-17.301	12.2892		-21.949	-33.3033
2.59127	6.83592		Section	3		-14.4673	11.9184		5.16809	4.97817		80.3789	-5.91443		10.8989	8.54787		4.44926	-4.19965		17.12	11.5241		-52.2032	-5.74874		2.68922	-0.642601		0.460388	-1.26592
-0.678079	-5.41601		2.25334	12.7776					-1.68309	-2.66779		-49.3833	-59.0035		10.8818	-8.3451		-4.13495	0.343202		-3.26169	-5.56488		-29.1291	-1.7939		-41.6578	-2.09881		12.2826	0.820888
-5.49064	8.3116		6.34673	10.0565		Sample	3		4.46194	-4.58049		2.13628	50.1987		-7.91006	-4.72794		-3.18982	-0.057959		-3.98383	-6.69346		-34.5486	-3.06225		-29.6251	-12.3458		-9.66661	-11.6518
-5.8524	9.27203		5.24523	15.9484		Section	3		-2.16379	-6.3288		-10.8274	-71.8028		-4.94592	-1.12489		1.4706	2.90504		-3.37508	8.10218		-37.2695	-11.2833		-2.98141	-15.7522		1.66427	-9.7609
3.14509	5.76902		1.93408	13.4405		-20.062	-10.5983		0.761652	1.4279		-124.157	-64.4584		-8.04619	-4.01686		-2.35824	-0.809339		-29.5826	-6.87035		-27.9646	5.82601		11.02	-1.24158		11.1998	6.5256
29.7938	-31.9244		0.441026	13.8331		-5.2963	-11.1184		6.02254	-0.39143		57.8973	16.3575		-3.44136	4.24659		-7.95706	-9.21063		5.24466	0.63717		26.8178	1.55449		1.47202	0.570549		-12.1575	-9.53881
-2.03974	-6.8411		-0.394083	8.80152		4.81934	7.82697		3.05241	3.74306		186.858	212.074		-5.49487	-2.18887		26.6854	-34.9197		4.72026	-0.401475		24.3519	-2.04419		-19.6976	-3.0492		-18.9573	2.15844
-9.79624	5.09814		5.63643	9.27804		0.727571	21.0439		-6.26454	-0.662186		47.9364	-56.2318		15.4475	-8.87669		2.87039	0.322185		7.87368	15.1387		26.5499	9.23293		75.4154	-66.3706		16.8055	1.26694
-3.5593	-1.99677		7.02156	19.961		16.0956	-15.5813		-3.94024	-6.18839		30.2241	34.9234		0.938324	-10.5677		7.64512	4.48679		1.18577	5.76718		33.8322	11.2266		-7.55103	-9.96735		12.7971	-5.47205
2.62714	-1.70272		0.61093	-13.4636		-46.7894	20.4215		5.83221	2.66666		9.5509	24.8708		2.57651	1.97393		-0.351502	3.65463		12.5917	2.03636		6.06986	-16.5553		-18.2873	-6.92847		-6.86298	-11.6006
-2.37559	-2.93575		3.13603	16.202		14.2377	-16.0887		-3.01136	-1.77532		43.0667	-13.853		0.245427	6.76002		-1.50482	-2.52089		1.12987	3.37813		9.98039	-10.733		-22.7776	-16.1033		-7.13127	-11.7052
-2.61173	-5.44268		2.29533	7.62936		-10.304	-5.85845		2.55123	0.143807		12.7009	-1.1415		-6.79607	3.98456		-9.49319	-1.96654		18.9612	-7.94118		-4.62765	-6.07919		-11.5796	-22.7843		-12.0252	-12.943
-2.64037	1.05988		-2.41625	10.9909		32.6131	-3.29612		1.86162	-2.42627		37.4952	-2.3175		-1.25652	-1.64069		3.0045	-3.97666		-4.44062	-5.23674		5.75678	-0.232713		-14.5113	0.140973		21.0653	-6.12261
-1.27419	2.74779		3.00753	21.6161		8.1592	15.8471		-3.53383	3.7187		-28.5307	-18.7718		1.61987	-19.7713		4.45838	2.70473		11.6387	5.80064		11.2451	-16.9432		57.701	250.165		-19.8442	0.997102
-0.47448	-1.9517		1.85948	7.22825		-4.83159	15.0083		1.64908	2.31599		31.9121	1.16197		0.103367	3.45573		-5.97158	2.78274		-3.81022	-11.285		15.9251	-4.06452		-4.04081	7.94104		-19.2693	4.07612
-1.67156	2.26774		2.00076	14.908		-0.0957183	13.3301		1.72927	1.98277		3.43617	2.08876		-4.51478	-0.270432		-2.24211	2.19274		1.0268	-14.5853		14.5778	-3.98437		61.3951	313.272		0.880284	19.2044
1.0243	-5.18424		-0.461304	-5.52553		-7.54655	-10.6771		-0.914555	-2.48045		24.9056	-4.32395		0.73504	5.85859		16.2439	3.65767		5.51085	-1.23321		25.5912	-5.24979		-31.9316	29.6494		1.75439	15.578
-4.78724	-4.68939		-2.2627	-0.695411		-19.1054	0.369336		-0.335773	0.555863		17.097	-53.7519		4.53138	-6.18741		-1.77762	-7.62051		7.85472	-10.5707		22.3837	12.1999		-24.7122	250.996		18.831	10.1011
-56.9248	-4.73764		3.669	9.58294		14.1305	-1.44566		-10.7213	3.6093		24.5895	19.5993		-8.77974	12.5551		-7.21994	-2.14812		8.67428	-15.2184		21.5696	-5.25869		-221.238	50.0505		-10.2094	4.09809
-9.31934	8.78799		-1.23728	13.3413		2.58869	14.0846		1.61488	-0.467446		-128.977	-47.5263		-6.42078	0.846673		4.93494	-3.45001		2.56756	7.79905		-6.16717	-4.27444		-17.8379	-13.052		-1.17714	19.4533
-3.34029	0.751863		1.53955	5.9019		-4.89537	-8.46081		-2.14859	-3.16679		-91.8477	-71.0936		4.34892	9.60254		1.17268	-3.45097		-19.3351	16.6329		-5.66113	-0.0417262		17.6834	2.46999		-2.3737	7.3799
8.63214	-9.63642		-5.59144	11.3242		-6.99197	-16.1669		-2.3343	-2.98027		-6.24039	59.3701		-6.54698	0.56454		-1.08999	2.57513		26.6976	-8.85342		9.64942	3.06745		-9.51631	-1.93382		-12.8951	47.0006
-4.31823	4.76148		-12.4039	-65.2183		15.0959	8.41286		0.693166	0.351594		-18.558	27.8421		4.46782	3.74266		3.65135	-2.30817		1.99589	4.32565		9.07472	7.91458		-10.4774	4.81083		-19.2323	11.5926
11.0091	13.398		4.02895	2.99821		21.2534	-3.57341		-1.04975	-2.48177		10.5696	1.18156		0.421923	-7.42184		-2.73064	7.36574		19.2671	0.152646		6.35153	-8.27623		-20.0932	-3.30818		-1.40392	-5.89237
2.57792	-7.31815		-2.09415	-33.8506		21.9117	-6.86025		-4.37723	-5.31592		9.11194	15.3257		6.25429	-14.2726		-1.35202	1.08034		-28.6834	7.85464		-7.24077	-14.3653		-7.94456	-31.1769		6.30882	3.16039
56.8926	26.8727		8.45408	8.6932		-8.20546	-10.3826		1.77769	-0.92579		15.0357	-8.12041		2.46684	-4.84527		3.50924	-5.13486		0.370012	3.85562		-15.3714	-9.7667		9.32457	-2.94597		3.63595	0.893137
-2.70421	8.69911		6.24099	17.1511		2.72528	-3.17462		-4.8797	-2.6225		58.7593	18.855		6.18366	15.2293		-6.02366	1.49829		-0.349994	4.17431		-16.3906	-5.14569		37.3777	-1.00315		11.0873	-2.0439
0.0908603	-6.42814		-29.1543	-41.1053		18.9683	2.98844		5.71809	1.38335		35.8592	14.1246		-3.21616	-2.27035		0.280132	0.4001		-1.2966	-4.3069		-13.0779	-4.32676		8.00642	-3.1923		1.05138	12.7829
19.2388	24.5542		-11.0787	16.7181		6.13504	0.158276		1.22708	1.96903		4.56417	-1.04103		-12.5944	6.16672		-6.19165	3.81737		-6.50689	11.438		-11.7952	6.08026		17.921	13.2378		-20.5065	-27.4123
-1.10827	4.15867		7.84	3.95589		-7.38414	-10.643		1.1577	-1.4365		-34.3371	-43.3214		1.96926	3.44175		5.75604	0.485821		10.0429	-11.285		-2.83194	7.56803		-14.3709	-2.55338		20.8526	1.27109
0.127751	-12.1391		11.4386	10.5638		10.3106	0.112999		5.50607	4.2985		66.2493	-2.7462		9.38153	4.59325		-7.39501	0.0606463		-3.08311	1.41761		17.7633	11.7716		2.05916	-3.70703		16.2361	3.57614
-1.1984	6.146		7.59044	17.8002		-0.105986	-13.0606		5.22492	2.83466		-93.9216	-61.6036		-9.72233	-1.04834		-1.48942	1.33743		-9.53456	2.2842		37.5907	-0.000518264		-23.7133	-8.61663		5.53553	2.03567
-4.20096	0.195314		-3.40208	10.3746		-4.65666	0.490598		4.17267	2.69856		11.3975	8.98716		-0.240436	-14.6547		9.55738	4.44863		-15.6426	3.92893		11.0556	-4.86103		-16.6982	-9.8695		21.6857	8.00534
-1.69128	-1.19524		-6.96782	25.679		3.7143	8.6324		-4.55413	-0.358869		-91.572	-66.34		8.76209	-2.43018		1.16707	-1.31262		26.3417	-5.89065		-8.61084	7.22489		-18.6354	-2.77355		14.139	3.20497
-4.63505	-0.0802664		-3.90891	12.8082		15.3782	-1.82107		3.37089	-1.72453		17.6282	-13.0279		-2.18088	-4.2718		-2.15361	2.01248		6.17784	1.97951		22.6879	-5.82645		-18.678	-8.74527		0.342529	-1.14107
-9.2336	-11.2804		-2.73036	-26.8469		10.5211	6.48184		-5.42952	4.06437		20.3383	38.182		-11.4593	-0.608949		3.33626	0.189227		-25.3404	14.1869		27.3883	14.1514		-25.4249	-14.6191		23.0978	-4.05004
-1.2811	-0.765137		5.11608	12.2567		8.70003	1.17256		5.10642	3.89915		8.46415	-0.338151		4.60735	7.01839		9.10028	-8.57738		39.6753	-4.48808		29.1595	-2.33244		47.2089	11.4784		-12.7016	-23.2373
7.13362	8.60824		-3.14652	-26.7085		-23.3081	-18.6475		5.498	-0.537781		13.538	-3.1973		5.05716	0.955919		-15.8659	12.402		1.73866	-6.45885		21.4456	0.74941		9.41763	4.33286		-18.766	2.61055
-0.198271	-0.0345113		-4.04522	20.5807		-2.08745	4.28074		1.48995	0.244844		-50.4757	-29.3774		-2.50214	10.4119		5.09982	1.54148		8.10163	-5.46231		2.58014	-4.82127		277.506	99.668		-7.28835	-8.66398
0.110546	4.53449		5.78544	8.27463		5.11861	5.10163		0.833457	1.63078		23.1444	-17.5281		-13.0408	7.89226		0.389916	-1.42712		-0.507275	-3.84552		14.569	14.879		251.394	2.93591		16.5454	0.560319
-4.991	-11.9976		-11.377	-57.1839		-8.75841	-8.46959		8.79959	2.40538		35.2908	-22.8826		1.8351	-4.15799		0.586355	-1.85306		-12.9612	0.117135		5.12192	9.60139		-6.35826	-14.0925		3.62424	3.99528
-3.36945	9.64797		-0.390351	1.84661		-21.1976	1.23918		-5.21587	-7.91298		13.4551	-18.6848		15.5336	-15.171		-7.28174	2.03865		4.62939	-1.627		5.42092	11.7623		-18.2303	-3.81738		-6.53528	-9.63694
3.42419	-6.62983		3.04786	8.22604		-2.0017	-12.9899		-5.45863	-4.60465		2.12202	48.7761		1.40839	3.60118		0.641937	-0.535792		-10.6095	-1.53639		-12.8403	16.2929		6.9043	6.15899		12.3283	2.20039
23.0382	26.1214		-0.18718	-14.393		0.339685	5.92363		1.53781	-0.0251003		12.8549	17.0497		-4.38577	3.52279		-16.5948	-2.41264		10.758	18.4341		-11.6223	-0.273997		6.91958	94.4412		11.9319	5.65641
1.7818	9.27248		6.67301	10.8845		-15.0481	6.19266		-2.22363	0.75228		-137.14	-71.9194		7.14629	-3.96915		2.03753	1.83457		4.72553	7.82061		-16.3714	7.01655		-8.66238	-15.129		16.9099	-0.589598
-3.9754	-5.85327		-7.12797	-55.3087		-10.3915	-8.11033		1.3464	-2.74667		3.79545	69.8723		-2.72769	11.4539		-4.30293	1.31766		-10.239	5.53538		-25.986	0.888021		61.4338	-20.5638		-6.72763	-6.49743
-1.7284	5.94687		-9.27194	-12.9587		7.17578	12.0981		2.13488	2.89519		15.1845	9.66742		1.19006	0.103783		-1.33847	2.25047		2.53824	3.19693		-35.3997	13.663		-70.9143	-59.3733		3.66937	-9.93477
5.03391	-12.1871		-4.71646	-0.302552		16.2879	3.46179		-3.48917	-3.4911		8.58906	-1.7551		3.34355	-11.3463		-7.89198	-11.6428		7.80742	16.7936		-43.3161	7.10082		-4.13782	-12.074		-4.70642	-23.1456
-1.19489	-1.55201		9.03073	15.3124		-1.60151	-26.9993		4.89306	2.28579		9.63185	26.7744		3.60099	-9.10443		-0.874162	3.23907		3.73231	0.352604		-4.9861	7.92797		-20.1435	8.81061		-11.9584	-12.7732
3.81709	-5.45261		4.47385	10.2747		-6.33051	-8.09123		0.0373012	0.0977313		23.0729	-16.8962		-5.11828	-2.03612		7.09475	-3.93457		10.466	4.97119		0.624126	5.51038		-12.709	-16.7983		-24.8683	-1.29539
-2.3235	8.36385		-10.3247	-12.9622		-0.276548	3.76454		-2.88974	13.2615		49.8257	10.6842		-7.19239	-9.5857		5.16775	-8.46556		-2.30868	-2.46244		-19.8392	-8.45522		79.2505	39.0798		11.9399	2.75273
4.22535	1.64427		4.71119	17.5393		9.7249	6.78924		-3.00372	3.33238		29.2389	5.28542		4.18461	-0.792876		5.03603	1.52978		2.25223	-1.09757		15.8996	0.199223		4.47937	17.01		-19.458	-8.39991
2.40854	-2.99992		1.24084	14.2608		0.463743	6.88772		-5.91798	8.71433		-22.5538	-57.5793		1.24684	-12.3013		6.14037	-2.06533		-18.3675	19.8543		-9.37311	-0.721317		-41.3874	-16.151		17.3376	3.68915
15.873	6.54373		-1.04527	9.45021		-10.7861	8.65586		8.29758	0.835409		-30.1478	-20.1062		-5.71315	2.41032		-9.9005	-3.49159		-11.3102	-10.5593		-11.4578	-12.4143		24.5499	8.49437		-16.0416	5.01122
6.98204	-20.894		-15.414	-23.6597		-0.144699	11.218		-1.72286	-0.157002		17.5481	-18.3394		-2.39949	-9.00999		2.13382	0.308305		-0.178465	-0.32931		19.7432	-10.3226		-11.7245	-4.96584		-28.6447	20.5524
7.73487	-20.8589		-0.271533	17.8419		6.68332	-29.8992					8.55281	0.873814		5.48044	-5.56521		1.77034	-4.54595		-1.47262	-3.65907		15.0523	1.10212		-31.4476	-16.5739		-6.85755	-20.2533
0.287601	2.32561		-4.06475	-0.69295		-3.56126	0.902256		Sample	4		26.6994	17.5537		10.9158	5.05592		-1.18027	-3.60871		9.77785	-7.9718					19.8813	-61.2452		-0.8436	-3.68168
2.57868	-3.9539		0.836908	1.37173		7.13394	-6.33331		Section	4					9.94727	-13.938		0.520466	5.22075		1.95127	2.28485		Sample	9		-7.97996	-3.29532		-10.1201	-3.96865
3.48185	7.62994		-4.70643	0.903245		-5.24212	-13.109		-2.58926	-2.18885		Sample	5		-2.46573	11.1969		14.1817	-5.42976		-8.92711	-11.0507		Section	4		-21.1365	-12.7385		-2.84661	-16.124
1.24908	1.89188		-0.749753	-4.88129		1.73807	11.6963		-0.387053	0.0899986		Section	5		-0.538642	11.7073		-1.8947	4.10445		-26.6562	4.45168		6.98925	-6.46111		39.9822	35.3415		-6.65769	-12.4884
5.96564	22.9624		2.42976	15.7095		6.45143	24.0797		-2.65362	-2.72751		5.61725	28.304		-3.26927	-4.81532		-2.13683	-1.73251		-13.557	3.98379		13.5956	-2.30857		-16.7279	-11.0828		-23.4036	4.3941
-4.12963	-4.67014		5.95314	13.4001		-7.39599	-0.570129		-1.87867	-0.769967		5.04983	-4.40229		-4.40447	5.46403		-8.18446	1.577		16.1431	11.0603		8.80222	1.79342		-15.8452	-2.28582		8.42079	-3.22975
3.33853	14.3701		5.21708	10.184		-0.456888	42.1943		2.63962	2.32901		1.19589	1.07484		7.53521	6.09637		1.51457	0.2764		-2.59303	-13.5355		35.8564	-8.76218		-69.6689	-298.686		8.8456	-14.2252
13.5641	15.5891		4.23789	7.09702		-27.3031	-14.7189		1.65551	-0.375539		-9.40705	-9.14098		3.68416	5.76842		-7.92819	10.1608		15.5104	9.24494		-2.97749	-11.1103		0.36922	-8.7679		-5.3815	-4.73171
1.88379	1.61839		1.52877	15.9331		-10.8942	-2.72739		1.01849	-0.95966		-7.30348	-14.9648		1.53439	-3.2668		1.41788	2.93532		28.8568	-7.81055		0.733399	1.09125		-10.4635	-1.00298		-12.2337	-2.55736
-9.10163	3.36475		14.8726	-2.84182		-3.35968	5.3779		3.5441	0.41374		7.36941	0.0696784		2.23659	-3.82235		8.1412	6.06381		-11.6869	-10.814		-16.5504	19.0114		-6.95287	-4.58172		14.0327	21.8943
-2.4897	-0.244349		2.18243	9.6971		-12.0743	-2.78887		3.09219	1.69383		13.8419	-13.064		-11.2196	19.0094		-4.36918	-0.357744		3.33418	-4.12793		-26.2833	2.27914		-11.4869	-17.779		8.44914	1.34366
-4.55384	-3.14535		-19.6811	-82.128		5.59207	-8.59186		1.22394	2.65306		-13.6227	12.0273		8.80083	-8.02131		-14.0406	-0.567905		2.30208	-0.704455		20.12	-14.0361					0.064347	16.5258
-5.13494	-3.16518		-8.72061	-5.8575		-6.62924	16.8939		-0.804571	-5.5975		4.66141	-9.59072		-10.3081	2.04444		3.44529	0.480475		20.4126	2.78297		-12.1583	13.9658		Sample	10		2.58524	16.6476
9.60787	-16.5827		-4.16375	10.1833		-10.2414	-0.637023		-0.291764	2.18087		0.00379382	19.7193		7.70836	6.21207		2.2645	25.4262		2.38294	-5.38672		20.3905	-11.1949		Section	4		-22.1807	-19.2835
-3.16207	4.70578		4.79915	18.1126		-5.98228	3.80679		5.61557	2.26592		10.5545	1.9695		-10.713	4.1776		-1.10141	-1.79932		19.378	0.126089		11.2744	-8.55066		-19.0077	-40.6873		0.0517501	11.9676
5.59808	-3.75344		1.54221	5.40107		6.60651	6.98759		8.44944	-2.93471		-7.10911	-5.49355		3.48524	2.53608		8.30983	-13.1133		6.73041	-6.68137		18.3545	-1.43314		18.6385	-15.9062		7.64544	-2.48375
-5.7394	7.47071		-0.204152	13.005		-16.9673	7.79696		-0.145306	0.55892		-22.5313	-15.095		2.14422	14.8675		1.50973	1.24605		-11.2981	2.58782		-19.2413	-9.36028		11.2753	-18.1638		-11.3626	52.3987
1.89401	-4.73941		-3.16442	18.2253		-0.195258	6.68419		-7.97274	0.788637		12.5599	-9.4088		-4.6527	6.94379		-14.6095	3.0072		-23.1711	16.6543		-21.6239	9.94661		2.08993	72.7844		22.8361	7.94868
1.0896	3.0081		7.03374	13.5942		-0.822579	12.4321		-0.056202	0.637082		21.163	7.56417		3.78134	3.99383		1.02064	-2.05746		-9.72733	15.3502		-5.58306	-1.90633		-12.2818	-0.741051		19.1189	-11.6743
-12.605	-10.3038		6.73697	14.0162		1.91076	0.2951		2.46483	5.1051		1.75903	11.63		1.33128	0.346397		5.22833	4.49608		-11.5834	2.89734		-3.00363	4.1213		4.36543	39.1454		21.953	1.74244
-4.47727	-2.21976		7.52944	15.4435		-10.574	-10.8092		10.9028	-10.7871		-2.91892	-4.52787		0.827677	5.38573		-3.72932	0.40548		6.46143	-5.9191		-12.0479	-0.113228		-18.0213	46.4642		5.81853	-17.1098
-0.652245	-1.14996		-0.548687	-9.54176		20.8533	-7.11497		0.16901	1.25636		-5.35023	17.3474		-3.27379	7.69314		0.73382	-2.04771		-11.6354	-11.5865		-12.5973	14.9827		23.2324	-7.24167		-11.2148	2.87875
5.38442	16.7627		8.70959	9.63766		12.5696	2.1335		-1.86836	2.49313		23.81	2.93113		-4.30106	11.4615		-7.63304	15.8965		-7.84929	-11.606		-13.2928	-5.27514		-8.89204	34.5639		-13.3011	12.5543
7.81375	-9.54143		5.12824	-26.1105		-1.63072	9.20486		0.293178	-0.129324		7.43004	11.6182		18.5133	-11.6852		-2.71545	7.4918		-4.21522	-9.84125		8.05384	7.27983		-5.48926	-13.4616		-1.77185	-10.9986
-4.08363	2.67842		3.36312	20.312		24.4598	8.10661		-0.287833	-0.304338		-13.6505	-14.1335		-2.2883	4.74038		-0.913137	0.986523		17.9384	-6.46049		59.966	11.1391		4.22559	-7.95421		15.608	15.065
-6.60263	1.59939		-2.41493	-48.4527		-2.60739	-6.05636		-0.590205	1.87119		4.86419	-2.57675		-4.04186	-1.20816		-6.79454	6.06514		-29.8672	-4.04765		44.3767	3.43245		-17.4942	-39.0078		18.4784	3.21738
-21.0109	-0.19183		-1.56298	-21.317		-26.8622	3.83709		-2.89954	1.1823		37.2788	-10.2746		-3.94297	13.7257		7.78596	-13.7774		-0.25585	7.17451		15.2055	-1.56412		-75.3032	-31.301		-18.4671	12.4181
2.65251	-7.47413		-1.02623	22.1598		21.3209	-20.1556		12.4709	0.413156		-0.723949	6.41337		4.21137	-1.29179		6.75296	-2.69591		-4.38417	-3.32273		4.19568	-17.5957		-1.4863	-12.2325		-12.5346	-19.2077
-10.9669	-49.3874		-3.17019	-17.264		-12.664	0.594493		-1.58766	-5.58357		17.3902	-7.76688		2.69719	-4.45445		-2.24343	-1.87738		-18.4181	-3.60489		42.0809	-3.03124		12.0413	-3.9154		-3.96031	-11.4485
-5.11417	2.67082		4.49195	10.57		7.59766	21.6235		-1.08606	-0.848282		-2.92426	11.6262		-4.3356	-1.6372		-1.7817	-0.988007		-6.29823	-10.9932		-19.0887	-4.13521		-35.2879	-21.0884		-8.11437	12.3112
-6.9068	8.53164		-9.51085	-70.4922		2.76285	12.746		-2.04285	-1.12304		-13.4876	-13.4479		1.4385	-6.92117					2.8062	1.09161		-3.3611	-11.6656		19.7535	0.810908		0.922736	-10.963
2.44018	-1.62038		2.82736	12.0661		4.99712	9.66192		-4.86846	-6.33957		-11.2323	-34.4449		-9.50563	-2.20658		Sample	7		14.0802	4.14585		7.80408	-0.866355		22.6588	-2.01579		-8.0107	-18.8915
-9.4939	0.700929		5.64632	30.6129		-14.4268	-13.1237		-2.27309	2.9266		-82.9416	36.4333		1.94384	-2.63881		Section	4		6.31204	16.7992		11.7228	0.155394		17.1324	-18.3001		16.3956	-6.25106
3.7309	-1.73128		-5.88262	-37.2024		23.0404	-10.7344		-2.45345	1.69634		-12.9582	-0.947315		1.59703	-8.77963		5.45413	-7.85281		23.9332	-1.86383		-25.1507	-3.63707		20.2838	-11.1517		11.2208	-1.86237
1.23962	-9.04413		-3.27875	20.6682		3.60498	-14.6012		0.787481	-0.600782		-3.03331	8.91292		-1.53246	3.05269		-7.38019	2.77688		-18.4756	-2.25853		-12.4666	-4.4769		7.63728	5.00947
-4.75069	-2.93032		-4.19682	-13.099		26.0358	7.85838		3.92437	3.23073		-3.89362	8.9744		-5.84686	9.84879		7.71386	-9.01041		4.93823	13.486		-1.16592	-9.18077		-5.34112	32.2956		Sample	11
-3.70302	11.0846		-1.97035	-10.5299		-7.0236	-34.4275		-16.6382	-15.4595		1.55747	2.83389		-0.808936	2.16514		-8.21865	7.74706		-15.7383	-6.60089		9.88497	-6.14919		22.0482	10.1791		Section	4
1.56866	-0.999659		2.40846	3.60072		8.84588	2.32729		-1.83745	-0.658533		-5.18583	-12.8848		1.37315	-8.91683		-4.86361	9.39827		-0.558716	-13.2186		-0.410695	-4.52785		10.3427	-29.2196		-15.8775	-6.46592
-9.35647	-18.5158		2.69485	10.0583		-17.8562	1.78232		-0.791671	-1.97633		-10.6567	2.72451		-4.0328	2.12493		-9.55752	-16.5674		-2.95877	-4.67132		-2.28926	-3.52927		-19.8291	-64.4012		-10.3651	-3.9845
-3.13717	-1.58278		3.80559	14.8687		-9.68566	-11.8009		2.73015	4.6689		47.6294	-10.977		-2.91838	1.91727		2.28242	-17.6674		-29.7591	11.1967		5.51099	13.7277		-12.3867	15.4043		35.3477	-0.582676
-5.77325	5.92972		-0.0498274	-0.154893		3.25852	9.29676		-1.11674	-2.23877		10.1944	-7.39404					16.6538	2.79565		-12.4583	-1.76316		8.58047	-1.52621		16.9998	-55.8005		-0.556054	1.32623
9.25036	11.8065		-5.70644	-49.6426					1.41259	1.10224		-0.193203	16.4045		Sample	6		-0.774323	5.45192					-1.8752	-3.85791		-13.821	1.78271		9.33635	28.4197
			6.56446	16.6361		Sample	3		-0.554682	2.39561		-7.67597	-3.4216		Section	4		-6.15988	-8.24959		Sample	8		-14.1483	8.52889		-35.3542	-22.8253		17.9004	9.76309
Sample	1		6.75902	13.5497		Section	4		-7.05971	1.16864		5.62007	7.10341		-9.38881	4.74872		-13.2714	3.19534		Section	4		-55.7318	9.89645		3.89294	-61.3915		14.6383	26.4146
Section	4		-13.7731	-72.938		-6.05271	3.04736		17.5039	-0.674373		8.24272	-14.098		0.469161	-1.59453		5.41718	-1.65738		-4.34153	-30.7988		-46.2013	8.7564		-1.49573	60.0675		-1.96795	-8.68542
11.2827	-3.73887					24.9621	0.154694		-2.65171	-0.782792		7.52899	-16.0677		0.186564	-3.32969		-22.1533	15.9938		12.1318	-56.7874		-37.8048	3.86953		4.81484	-14.717		-0.395177	-6.20093
-13.2437	-9.23477		Sample	2		-3.49145	-7.87268		-0.78689	0.510099		-11.327	9.80184		5.49151	6.89831		-0.0275428	-1.86861		18.6807	6.22534		-12.5638	-6.5401		-5.57493	-3.96113		-10.6793	8.31295
4.47396	-11.2406		Section	4		2.38077	53.0561		-1.13164	6.23182		-2.52186	14.7558		6.7838	-0.756162		-2.24815	-2.75666		-16.1689	-47.5199		21.1889	-2.78976		11.3466	0.338807		37.9732	-19.3893
-18.7769	11.2691		-7.31686	-15.141		3.43653	6.36141		-1.92405	2.83219		9.89708	5.46391		-3.75119	-0.990513		7.07718	-6.29559		10.73	-9.85193		24.3172	12.2391		20.0701	-0.659447		11.3791	15.0977
-10.8454	10.8833		0.0262514	-1.46905		6.60761	-11.0402		5.23716	-5.00068		11.8463	3.76959		-1.87058	-2.43309		-1.13018	1.98115		5.00037	24.8333		15.6226	0.998955		-33.4151	53.5075		-5.50875	-28.425
4.0027	9.10233		-4.026	-16.6794		-1.03311	40.452		-0.957529	0.10018		33.9918	-14.7329		-3.23264	-5.55224		0.671016	4.81876		11.1409	-26.5953		35.3328	11.1942		123.33	269.786		-6.99756	6.95225
-15.9875	12.7298		0.781762	4.92731		12.1051	16.4625		-1.15248	2.80305		-12.9785	-0.850985		-4.51715	3.02579		-6.81697	2.80974		-9.39918	26.312		-1.39267	-3.9748		-11.094	-10.7086		6.97105	16.5427
-11.7981	2.78188		0.161982	0.0996955		2.39707	-6.19277		1.02726	0.0099835		-9.86783	-5.18988		22.7244	-7.56523		17.6132	-9.92179		10.0874	-56.9496		13.4872	-2.46015		-5.96678	23.0244		12.1408	10.0571
1.22476	-8.14577		3.29526	4.60885		11.1621	76.6838		0.526796	5.39912		9.79763	2.67588		-2.11369	-7.68603		-12.8619	4.24752		36.1061	56.6899		2.85225	13.323		9.46409	-0.482819		35.1419	7.87151
32.2087	-11.1587		-10.0464	-14.451		-6.57943	8.81052		-3.19872	1.97254		8.23715	-29.6582		-10.0781	4.2242		1.63201	5.1717		6.10591	58.3165		22.4101	-1.75316		-29.6933	-2.51071		-11.5804	10.042
7.0766	6.88649		1.10887	-1.11278		0.208265	8.0025		4.66139	-6.15751		-6.79296	-10.9197		1.5068	12.6868		1.09394	9.52264		2.08857	11.1462		-0.204424	4.1057		-80.0963	11.1747		-7.56957	11.806
-13.1391	16.5333		6.9068	-10.6885		-25.7003	-42.2405		-0.242525	2.55375		-10.8351	-6.69334		-4.19985	3.53004		-2.22196	1.83432		15.9308	54.1174		7.83924	2.71601		-11.3731	36.933		2.20989	20.2894
21.1983	-6.71584		-0.133415	-6.54566		-22.9201	-31.836		-0.781381	3.3752		0.8531	-13.6407		-9.67559	19.2447		2.82522	-2.22237		6.60499	8.8944		1.90007	-3.96816		-27.4886	-6.61119		10.5831	-7.39431
28.0611	-1.99288		-0.780268	-0.399967		29.0489	-9.80664		4.08992	4.27907		-0.933454	-21.6084		-1.30264	-4.74245		-3.71242	-13.2665		-8.16452	-47.7797		3.53886	9.48174		8.36234	-15.8606		2.6789	10.3607
2.61221	-9.93121		-3.02442	2.00447		-4.45077	-9.27462		-2.13663	-0.640143		-26.3302	17.944		2.06872	-0.866131		3.71908	-10.3018		1.3465	-48.5767		25.0869	-1.80552		11.7836	-4.66819		-19.2707	-3.19434
21.999	11.424		-14.3335	-4.64098		33.3382	-16.2568		1.00611	2.40494		40.4668	3.39096		9.44972	-0.69241		10.1908	0.7262		17.305	54.2027		1.38716	-3.69599		3.54786	-0.674546		14.3471	-25.1477
31.3106	-18.5599		-2.41024	-9.6451		-18.7525	17.3337		-4.48632	-3.35239		4.20652	-9.63448		-9.11463	-4.50413		18.293	-2.04439		-0.90263	18.2812		-0.0212789	-22.3539		13.4311	7.42451		-12.4057	-0.341251
12.6263	8.71677		0.634915	-8.67888		-7.87394	17.9874		0.942729	1.4699		3.07646	6.60775		19.2648	-6.14692		-0.336954	0.794877		-21.8991	-52.0346		-3.02335	-6.29719		0.26992	-1.43761		-3.01578	27.2511
1.39749	2.26498		-3.87264	7.84463		-7.67308	16.7373		-1.78401	-0.0722667		-7.16069	-2.94835		5.1655	-3.43752		7.24137	-4.71686		13.389	-11.6825		-3.06621	-13.9309		3.0612	-1.59375		-4.08964	-13.849
19.546	-4.56289		-4.59263	-2.39785		-7.21355	-13.4347		1.10548	1.98503		4.82398	-3.24033		1.41177	6.03583		3.25484	-0.247242		-8.83139	30.7314		-12.4855	2.9135		5.35923	-35.8585		4.37862	18.395
19.2599	14.2835		-2.38633	-7.07826		9.00811	28.4867		0.904147	4.93308		-9.92844	-1.11396		17.1016	2.31166		10.6705	-3.42588		10.2072	-41.1771		-35.9863	1.86327		-13.6822	7.08776		2.02914	1.79839
-18.4772	18.4639		-5.23128	8.77006		-4.57783	-10.7977		2.89776	2.30324		9.09525	26.441		4.06541	3.64324		-1.01468	5.72306		-9.71592	-22.249		-36.3849	6.83401		-4.21604	-24.7784		22.0515	18.6018
-53.8853	1.77019		1.7034	11.0118		14.3027	-12.946		2.53	1.34111		7.70046	5.1555		9.99806	6.26302		-3.4122	5.03722		6.19834	-65.7373		-49.7037	16.2534		6.16432	103.342		1.97795	2.58193
21.6933	9.04535		1.53856	3.29075		39.948	11.7952		4.38431	6.79623		-6.3196	1.6553		-10.7931	3.5131		6.00488	-4.41111		4.14258	28.2404		-8.57565	9.92481		-5.51046	-36.2086		16.3905	9.14485
12.5302	-3.84521		-5.55604	-3.02236		6.37941	77.3713		-1.83966	-1.97871		10.985	-18.0813		14.3932	-3.12875		2.62862	-1.5769		3.04928	36.3181					20.9682	-46.8212		-14.1183	0.265963
-19.0158	15.1911		1.38438	2.5332		2.89086	6.61833		-0.521271	4.53149		-3.8025	-0.175947		-6.76673	-5.25584		-12.0054	1.73646		1.45594	13.3992		Sample	9		12.5215	19.0632		-13.7925	4.96027
26.9468	-1.35992		5.44376	-6.40615		9.12255	-18.1552		-1.16194	1.40159		-14.7232	3.41259		1.99745	-3.57755		-1.46186	1.46922		2.65673	-35.1952		Section	5		25.8112	-11.9654		-11.0241	8.17383
26.1167	-3.89201		1.77036	2.5009		0.808933	-13.1846		-1.02456	-2.96038		-48.8992	24.5601		-6.89095	-0.914253		2.30616	-2.47653		34.3219	21.084		-35.2169	-6.9671		16.3819	6.82537		-7.74369	2.98021
4.45538	-9.76525		0.334954	17.9871		-35.4214	47.7936		-2.68097	-1.41437		16.534	5.98286		17.5839	-0.184896		10.657	-5.56566		-7.72775	31.3862		-4.01495	-5.70494		-24.1598	-9.0368		-18.1824	-1.20276
19.5948	0.871649		2.07955	-0.79458		8.40778	16.5808		1.42646	-2.66737		5.25515	2.71065		0.56098	-4.07729		-7.15366	-1.26419		-1.35511	24.2877		-5.56661	2.32958		-0.319518	-17.2086		3.6638	11.9102
-50.8104	-5.3915		-14.8846	0.139013		-44.1129	12.0001		-2.04097	-2.87512		-5.18101	11.4813		-1.48726	-3.91573		-0.244633	15.3155		-33.6965	-51.7165		-23.9104	-4.16796		-24.5005	-4.1713		-11.4374	-7.07758
-70.5003	-14.2443		1.07949	-1.92609		1.92309	9.66582		-2.18353	0.0561955		24.4264	24.7892		-9.61579	0.410935		10.974	-2.51178		-24.3698	-45.1653		-26.2104	-13.9015		16.5067	0.0431087		10.2401	-9.80724
22.6843	0.884406		-5.71248	0.646574		-9.24327	-18.1697		-1.34661	2.08917		-11.2786	-14.8533		-12.4211	2.9051		-1.63495	0.850259		23.8453	-40.5929		25.1018	-2.02938		3.90739	17.0342		11.4914	11.6211
-101.789	-26.446		10.2653	1.13766		-20.1867	-18.9848		-0.972821	-2.31027		-14.3577	-8.02576		-7.983	-3.89411		18.2674	-13.3515		-148.346	-2.32365		-1.0102	11.9534		0.301032	11.252		-23.8217	0.429391
6.63748	12.5923		-4.77272	-5.89119		0.168488	-16.9997		0.136609	1.28947		-1.90933	5.68463		4.76976	6.94676		-2.60888	0.549142		-25.9992	-79.0804		71.3471	12.5874		24.5611	-158.603		24.7265	-35.0317
5.65738	8.43955		1.39934	7.71824		-19.3219	-15.6282		-5.2321	-0.918866		-14.766	8.40161		12.8571	5.30583		-0.783945	17.367		-7.07755	-29.9876		85.9679	14.377					15.5262	30.0358
1.59011	-2.67199		-0.218641	6.3936		32.5609	-8.35476		4.9747	-6.38378		-14.6235	4.33205		2.55543	-0.22217		-12.6421	4.19457		-2.6996	52.8009		-27.622	11.8975		Sample	10		59.4911	-31.8664
4.82393	-4.7235		1.81187	6.69845		14.8415	-3.47448		-2.0215	-8.9686		5.69894	8.25243		-7.47941	1.68929		3.77066	-1.74082		-24.6865	-87.9215		-37.2499	-12.7976		Section	5		-24.5146	2.9904
-24.8658	0.374719		5.25144	-5.05241		-0.873535	41.8043		-7.03227	2.16606		-15.8319	-5.68456		-5.86527	2.06997		8.98582	11.0214		2.64534	-9.54524		-22.5359	10.3843		20.3284	12.6951		-29.1703	-0.0786081
20.1849	10.3122		-2.65004	-0.559565		-9.36644	4.74045		-3.02539	8.75095		24.9542	-11.776		13.1341	4.49246		5.17399	5.32209		-1.43187	27.0444		-13.9256	-10.3139		-9.96208	11.4854		-9.11287	-3.4258
-11.0044	-11.9022		10.8318	-2.84553		-6.93188	-1.58051		1.13767	-0.55922					-3.23379	-4.93633		-12.1596	-2.65603		2.30325	30.5081		-12.7063	16.3665		-4.87823	5.86565		15.3317	4.13832
23.3572	3.77968		-14.9175	-2.76143		7.80707	21.3774		5.54588	5.35206		Sample	5		-6.36181	2.34255		1.81453	-5.47227		-4.04841	-37.4736		-14.9479	5.90202		11.9817	-3.2514		-13.0787	-15.2471
-9.14376	1.73281		-3.03957	2.0266		10.0756	2.62758		3.59786	0.385135		Section	6		-11.0949	0.424564		-1.14812	2.31407		-1.34274	12.942		-13.9128	5.32165		1.42983	17.672		15.032	-1.34682
-67.8833	-38.1348		4.89313	-2.52765		-25.0053	-20.9464		-0.63071	2.75027		-46.4805	51.5096		8.02741	-5.31227		-8.26356	-0.00969275		-8.38756	23.3689		-7.02035	18.9447		10.1978	36.8275		-26.2887	-9.61098
-10.7409	-7.98194		-1.19968	-10.4292		-26.6718	-25.8003		-3.18857	-0.0982124		-8.31147	2.62552		-4.96984	-3.98918		-6.9134	1.26444		17.328	29.4625		-3.92696	13.8253		1.90088	18.3462		-3.08658	-5.03489
-17.3378	9.80621		1.04643	8.29173		10.6745	16.32		1.00013	-2.55543		-1.24968	31.0763		7.15653	-1.48033		-15.1609	-14.8679		91.7677	51.3199		0.0389579	14.2908		8.55727	-11.0052		10.5773	-29.3736
17.4018	0.696508		0.351118	8.28575		14.2297	-31.4893		-1.1252	-8.12578		14.052	10.1783		5.18607	-7.04842		1.02968	2.64188		24.4769	42.9386		1.17163	14.5806		-9.59317	20.7041		16.2232	29.5329
-62.9929	-5.02977		3.77441	3.61807		13.162	-13.4728		-3.50796	3.1412		-14.5856	18.4111		8.05431	2.36174		9.93071	-0.00121938		0.259594	9.15989		-0.651948	3.25495		8.83133	15.5131		1.72879	15.9184
30.1484	-13.2424		11.8422	1.52268		23.7414	-5.14553		-2.87737	3.58431		121.808	-124.276		-7.61741	1.93495		-3.42435	9.19745		-13.4439	30.9213		-4.84077	-6.59459		-46.708	10.0916		-12.4321	-2.74592
9.68627	9.81252		3.89031	11.6421		6.418	-26.5082		3.4487	-5.08299		63.2216	-45.3501		-2.36818	-5.92338		3.93898	-2.01575		-24.7431	-95.0135		-0.728637	-4.93561		0.687106	8.12079		-13.0676	-9.866
16.1061	-11.2403		1.64926	-1.43475		13.1142	53.9863		1.69199	-5.51175		-83.2672	115.582		-9.78996	1.97105		10.1898	-5.0663		-3.72003	72.0416		-9.56633	2.19709		11.9365	-19.7229		23.3009	13.2192
-19.2496	22.0914		-0.676249	10.1956		-13.8275	-3.06644		-1.06813	-1.11424		66.0762	-19.3867		-10.2718	-4.55094		-9.09109	3.73771		-3.69458	37.042		-2.51601	7.30768		-11.264	-24.1721		-10.2264	-25.4162
28.3699	-1.89333		6.22973	-4.79729		16.2605	-11.689		-2.72061	1.88836		-20.7306	72.4587		-4.0668	0.553682		0.226275	8.68951		5.6381	30.616		6.28948	-19.7356		16.9669	-38.1697		-6.44113	2.20617
19.4997	0.893654		4.67755	7.41816		27.973	42.1193					22.1043	-8.17354		15.0813	4.35018		-22.7982	0.442568		-2.82734	31.2249		-3.08183	-33.3985		-6.62169	15.1119		21.3605	-13.7689
-16.5258	-12.2864		1.28239	1.28807		6.05265	46.3435		Sample	4		-87.0205	74.9822		2.70666	-3.0299		0.27497	2.10899		-12.3672	-48.6115		13.827	-14.2082		1.09541	-8.04262		-7.69819	10.1214
-2.33874	10.4957		4.5252	-0.681373		-4.58549	0.94075		Section	5		9.29905	-5.105		-2.41973	-2.02753		-3.35155	3.61591		-7.74883	12.0443		8.17622	-15.3323		11.8015	15.9566		13.3629	-19.206
-16.0116	9.35213		-7.77533	-20.1207		6.98252	43.6098		-0.331728	4.23307		-70.6644	38.3898		17.0161	-0.0979525		-5.03715	7.60102		17.0871	-38.5171		-8.55596	-3.33753		-22.5653	-6.31175		22.3797	-5.31042
-16.9966	9.08649		5.03239	1.62897		20.3729	-4.97504		-6.15145	4.03697		66.0229	-46.5709		-3.97866	-3.67662		26.423	-28.0847		-23.1398	-40.3667		26.8582	-12.8903		-83.8362	177.538		6.95123	12.7768
15.6775	-6.75421		-1.67275	-6.25552		19.9843	-24.1257		-6.15597	-4.01989		31.33	-24.2155		-5.30731	-6.44083		-1.61079	0.636022		-7.83214	8.33759		13.5772	-24.2106		19.2882	44.3392		-13.9487	-1.94633
4.6385	9.8124		-2.13564	5.78511		6.68525	-22.2831		0.131086	3.63056		-94.847	101.544		-4.01385	-1.98868		-16.2826	10.8214		-16.4297	9.76823		6.06454	-4.84964		-14.2753	7.89547		-11.2015	-16.8267
24.2746	-8.97885		1.16876	3.44047		24.1067	-13.1966		3.80685	6.57309		-42.3835	34.5493		-0.407465	2.79608		4.89478	5.35851		-8.69024	31.8141		34.5732	-17.2119		22.6328	14.7452		5.6547	-14.8452
20.5178	3.43524		-0.0237086	-2.10879		23.2144	-2.90034		-3.66473	6.55335		12.0871	-4.32705		10.7578	5.64383		-8.39467	-5.96642		-25.0542	9.93976		28.4423	-13.7705		-3.66125	5.41737		-3.91325	-14.6439
-4.66673	3.27556		-0.199697	8.95352		-21.794	-22.9301		-3.17516	2.58146		-43.4732	27.6672		-9.56689	6.68713		12.8699	-15.847		20.4359	55.9539		21.0223	2.94248		-108.643	76.4282		-21.1729	-3.48082
12.1748	-14.8231		3.96058	-0.211521		15.9003	-7.23561		1.33366	-0.585456		-37.8837	33.3811		7.21925	-2.73988		-4.28701	8.11094		56.4138	-22.9993		3.45208	2.52679		-9.64372	3.10589		5.93413	-4.7515
3.9659	-8.87008		-5.17409	1.97773		-25.4853	-38.5588		-5.61073	-0.171087		-24.0093	12.2582		10.5103	-2.45353		-8.19989	7.31912		-36.3359	-57.6474		-5.33671	18.3294		6.33405	-12.0097		12.0787	-20.574
-11.0896	9.76625		1.31073	1.24901		-10.6894	-29.6805		-1.11612	7.29979		69.413	-78.9369		-12.766	-8.97619		1.43036	2.51081		3.54808	16.5625		-23.428	0.91779		1.04213	9.45484		-3.90021	5.29318
19.8435	12.245		0.669018	5.08082		-5.20094	1.06727		-1.8901	2.94132		-40.5996	27.0078		-0.173397	6.51463		-1.90477	4.72458		17.5421	-17.7338		-3.4169	0.449616		-17.9687	13.7554		-2.27557	17.2956
-18.0766	5.96725		-1.09766	1.51131		-25.5348	46.3315		-4.00906	-3.50756		14.0252	7.87946		0.797342	2.0348		0.13582	2.96311		-23.0335	38.1184		-2.09467	2.4407		-164.254	70.5724		-23.6864	-5.81648
18.4345	13.4065		4.83348	3.39719		-94.4022	-38.4504		0.739727	1.60147		84.8063	-91.8724		-2.69883	-2.76265		23.2179	-1.6113		20.5181	-41.6452		-12.0547	9.93322		25.5314	24.0674		-0.68897	4.81787
29.8788	-3.36505		0.782149	4.98087		-25.5097	-15.4924		1.74505	2.07065		-13.6704	12.7685		0.279742	-5.8112		-4.08189	-0.103174		18.4953	60.6729		-12.0752	2.88067		16.221	-32.5325		-7.35035	10.7614
-19.0977	-11.9693		1.19672	1.28917		30.5289	-26.9427		4.52138	-13.266		7.95173	-14.9923		10.4132	-9.61921		0.38229	3.53784		-1.40412	31.3183		-24.8123	-3.33455		-5.39471	10.2005		5.81906	8.52925
19.5023	0.197699		4.44166	4.78876		24.4144	-21.5351		2.91671	0.670067		28.8801	14.516		-2.37184	-4.09832		-11.4932	3.36199		19.0363	57.1862		-42.5202	-3.22063		30.6272	0.117444		10.4861	17.1201
18.2623	8.22101		-1.79879	1.1509		19.9456	54.276		0.317259	-11.5745		-99.8492	88.4027		-7.03031	7.15209		6.79708	-12.6052		3.58848	60.0617		-23.4545	-7.85009		2.68285	8.32107		-17.5258	-5.32186
-14.3036	-4.16351		-3.57706	-0.267689		-26.084	-8.9582		2.36866	-6.50538		10.907	-28.924		-9.93485	-0.837239		-5.63972	2.98637		3.66073	42.7542		-8.48558	-1.10082		149.311	1.07655		-24.3361	-8.96959
-58.7109	-51.7776		1.89904	-3.98323		-11.1333	-19.4091		-3.65397	9.28307		-78.6005	60.8484		0.558476	-1.96437		-0.188444	3.48213		16.9763	-54.1745		40.1219	-16.9157		-3.67965	6.73053		-10.8149	0.00157556
-3.8859	-5.62082		-0.282467	5.12524		2.26011	-1.09125		-5.29017	-8.73244		4.45095	13.9955		-5.7859	7.36313					-6.25007	37.4793		29.0642	-6.38207		30.6851	33.8648		-15.2642	-13.0636
8.81676	14.3837		-0.214168	0.666958		-44.0454	-45.2378		7.98182	3.751		3.5959	0.808458		-4.22191	0.145554		Sample	7		-34.0753	-63.5731		37.0673	0.40601		17.1512	-32.3068		5.57795	15.3008
14.9106	-10.7797		-15.296	-11.6642		-27.8994	-21.5203		0.411916	6.22292		-20.9276	27.5256		1.98707	1.23907		Section	5		27.1351	-40.8446		55.0156	-0.0498654		-16.7175	10.0547		14.8217	4.52687
7.66084	-5.95581		5.38127	-0.175162		-18.8131	-32.2363		-0.974936	0.966185		-17.0707	22.7378		2.19079	-5.38829		-6.40665	-12.7077					45.1415	7.97078		2.66823	-8.73662		8.47383	18.8179
1.23807	4.529		-0.582052	0.848279		29.178	-34.9708		-5.1435	-3.31803		-73.499	77.3974		0.581916	0.682894		6.11871	-0.170035		Sample	8		60.5093	4.194		28.6897	-9.03821		-4.34637	-28.1352
-15.5248	8.25642		-1.20358	0.192044		0.909574	-1.95314		-0.231091	-2.14628		8.97377	-0.733261		-15.6834	8.68445		-2.16376	11.8884		Section	5		23.5223	-0.230511		-8.2752	11.5113		-10.8141	-10.8499
-6.06932	-10.6133		-2.98923	-11.95		0.65395	-14.2083		6.80196	-7.13858		48.0211	-77.3526		0.952564	1.96624		7.65062	-4.7827		0.661718	-0.304173		3.37608	-2.56313		-74.9984	-84.6247		-43.2204	30.1602
-59.1199	15.3476		4.83205	3.57186		22.0609	-4.1503		3.01887	4.52063		111.181	-113.64		-8.25085	-4.31995		-2.31112	-0.624837		25.6611	17.2606		-1.56045	0.620375		-9.40605	3.11654		-1.46334	-18.2273
-10.7782	-8.87538		5.43526	-0.995917		20.1815	23.8938		0.510185	-1.32056		-57.5408	44.9996		-6.22275	-1.44736		5.84425	-3.28376		-14.0049	0.180618		-5.95195	5.53811		-13.8041	58.812		-19.7231	-8.28271
14.3739	-12.9627		-8.53751	-7.62126		-14.4384	1.55142		2.24716	3.10342		77.9504	-96.3979		-0.118132	-0.0207049		-7.57529	-5.91366		17.9741	11.3511		21.9754	0.713674		27.2889	-12.2704		11.0259	-3.54602
-5.70098	1.96269		-5.94311	-31.9215					-0.0275424	1.80268		-10.4039	9.81611		9.66498	-7.96795		40.5829	6.96569		-6.0855	1.59185		8.89481	4.91943		37.7319	15.5001		21.5758	-12.5286
13.9688	-8.91535		0.605676	12.6577		Sample	3		-1.96326	-0.67689		-37.0977	25.5897		1.28791	-2.40653		-1.83655	0.771018		17.1542	16.787		-13.7026	4.7676		-4.37243	19.8375		-2.83374	4.14458
23.199	-15.4277		-2.61502	1.41541		Section	5		0.644474	-3.76392		-46.7114	4.61583		-6.68404	-2.36976		3.78978	-1.83395		-10.5881	-28.4155		-8.11256	12.4193		1.45802	-2.8864		-11.9528	-19.8386
27.9159	-0.764915		-1.51787	13.7361		12.9756	19.0577		8.54706	-3.14231		-21.2259	30.0474		10.9862	0.226677		-19.2579	41.5888		0.693103	-4.3639		-15.7024	-0.063007		4.22801	-24.2675		11.2781	12.8673
20.4987	12.7258		3.26028	-2.55186		8.99498	79.8135		-1.3857	-0.976882		-93.3086	131.353		-6.43282	1.35068		-11.4857	-3.95932		1.84386	-9.21351		-14.3193	0.921309		18.3656	-7.03852		-8.25966	-8.85346
-78.3326	63.7786		0.0156484	5.68231		34.4191	-59.4686		0.0213049	8.84381		-36.5684	31.5583		2.86171	1.28366		-10.3469	10.3333		4.28513	-4.67565		-9.98433	7.98802		-7.94541	-7.42517		-17.3802	-2.36724
22.2104	10.2323		6.88632	1.72841		58.8661	25.3788		-0.920253	5.63258		1.51982	-9.56226		-1.36605	1.09299		3.09117	7.79124		8.69305	-4.64718		-55.2257	-7.71993		-10.2656	-1.98016
22.3816	-3.29977		3.7373	9.79109		19.5606	-12.813		0.409534	4.40818		115.448	-137.579		14.2279	20.9092		5.03689	0.0460968		8.19243	-6.58949		-54.8748	0.230816		12.7287	-6.9479		Sample	11
32.256	-16.9922		3.06304	1.80925		-8.94911	-19.2814		3.8076	3.33074		-41.1181	2.94027		2.09659	-4.52422		15.2185	-0.189659		20.942	-32.5301		-67.6673	-4.05455		39.3329	-307.911		Section	5
5.96816	4.83742		1.13292	9.57703		-14.9742	90.6749		-1.34182	-1.7782		123.567	-134.337		-7.57936	-0.373946		-12.2646	6.607		-33.4295	-10.1996		-50.6055	8.94621		29.1624	-7.09654		11.6142	-6.85046
-6.65703	3.42227		4.79955	-5.5088		20.3878	-10.5389		-0.0384354	2.04981		40.1189	-19.6533		4.56269	-1.15587		0.308297	-1.54863		-13.0553	-4.64999		-30.9784	9.13373		16.0671	-3.00599		-4.92453	12.8174
-0.226769	-7.27411		2.36508	-1.32682		140.015	34.3535		-4.74675	1.78096		-19.175	2.48448		-7.89916	2.11279		-1.34282	-13.1307		-30.3333	-5.14125		-13.0952	-8.65404		-4.40299	-8.76194		-4.89658	-7.17991
30.9769	-7.24546		2.42168	-4.37416		-71.8081	-71.8709		-8.55205	0.767764		79.1534	-92.2385		-9.46908	3.43677		-17.6746	4.65211		-10.2411	-23.5047		21.553	3.05348		26.5797	10.3102		3.81481	-8.4611
16.2895	16.3902		-6.78395	1.96122		16.8262	-28.8607		-8.06147	0.763081		-53.1661	35.095					4.59007	-0.150048		-26.4022	9.69311		18.4988	-4.60152		-9.7732	23.7293		-0.792655	-4.11852
			6.42653	6.90217		86.9438	6.46772		0.971959	5.03049		-16.96	31.6246		Sample	6		15.8113	5.50354		114.638	10.5755		20.3507	-10.8324		0.638654	14.8609		5.07266	-7.24747
Sample	1		3.57226	-4.40465		81.435	23.0764		-0.315712	1.6208		-19.5281	26.7154		Section	5		-5.64865	5.56096		-15.1947	-7.91799		7.35704	10.0678		2.62899	90.6099		-1.59989	-0.82415
Section	5					-0.741183	31.9666		-0.841446	-3.51251		23.838	-15.9111		1.98462	-3.04017		8.75927	-4.69739		-3.66055	0.317997		-6.9506	6.29203		30.5853	-8.25636		-1.61272	-11.174
65.375	-7.48505		Sample	2		83.65	-32.0165		8.41982	-1.22455		-29.7682	21.3068		9.26795	5.70468		1.32352	1.40201		-8.84986	-0.452297		48.6504	-11.0743		24.5007	2.70994		6.71234	0.213473
154.415	44.843		Section	5		-4.60153	-50.5863		-11.2577	-1.1135		89.6917	-97.4105		0.449981	7.53335		3.77092	-2.75981		-37.2958	-3.70324		-1.38185	2.32802		-4.68086	-1.17145		1.56541	2.49007
-13.9867	11.9233		11.1885	-2.57808		13.2762	-24.6085		0.473849	6.37786		78.9282	-95.519		0.0746962	4.66518		7.7699	0.546898		-14.2129	24.2046		75.2368	-12.9437		35.3348	10.7576		6.37952	7.06403
10.0245	5.69038		-14.92	-5.64253		-24.9305	-14.2311		-2.48713	0.545857		-46.3099	4.29267		0.856178	12.1207		-6.98082	10.4985		-18.4079	7.24674		-9.13272	5.36397		168.177	63.0662		2.99519	-3.76245
-14.3184	2.211		2.07741	6.11533		3.71442	-75.2995		-1.81767	-23.521		-20.5773	24.3756		5.65139	14.9601		3.09395	3.27047		-12.2024	22.2152		-12.6329	2.21069		14.9075	11.1121		-2.30718	-9.37086
-5.42678	-17.309		-9.2892	-5.25193		15.8925	-41.6336		-1.58522	4.4479		-9.71902	20.5831		10.2746	-22.4905		-2.04531	3.28888		14.5102	41.1407		15.6012	-1.58011		-19.0352	0.371574		0.310929	-23.1101
-54.3679	6.91202		1.14128	-0.440592		-3.52996	-27.0358		-6.33326	-3.74063		-32.3641	29.3445		-6.70321	10.342		1.85767	-6.20748		-10.0448	-6.91638		11.9485	-9.74105		24.8374	-6.33923		3.4681	0.272912
49.7383	3.24758		-5.6322	-1.97572		-86.0563	10.6094		-3.38097	-0.775774		82.2438	-72.7785		-6.66643	24.9021		-5.22004	10.0444		-7.83778	-21.8225		-7.04363	11.1078		-2.07625	26.2675		6.13632	5.47635
61.1743	-13.1501		2.54211	0.401738		-36.4647	-3.5412		-3.21474	3.51286					6.32276	-15.7504		-2.49574	3.7016		41.9141	49.4438		4.81346	0.168999		-12.5126	-8.85517		-7.23075	1.30413
-59.3596	-7.24057		-4.36707	4.61271		23.8788	19.1487		7.59478	-7.52604		Sample	5		-14.458	10.455		-0.900381	4.67786		1.53532	-12.5503		-7.51424	4.39039		16.3673	3.06124		-5.19713	-0.909112
-19.4705	10.5001		-16.3548	-8.86778		31.5583	-35.046		12.7208	-5.85958		Section	7		-3.31343	13.6127		-18.0486	8.12864		32.5936	12.0497		8.95312	-2.76422		16.8327	-4.2249		2.95492	7.19889
-20.5236	8.78237		0.578974	2.9456		-18.1262	17.841		4.32048	-3.31925		-24.4419	26.6454		4.23934	4.70028		4.81345	-0.0270928		-16.9453	9.2207		0.106049	-0.985909		-1.47851	2.40978		1.65814	3.76903
44.9116	6.42272		19.1923	2.12518		-50.6264	-26.4441		0.874719	1.80287		49.4769	-61.5879		2.04835	-11.3116		-1.81656	1.53975		3.45233	-20.6602		14.6941	16.4554		-21.8861	-8.52908		0.923068	1.72937
2.40525	-13.8477		-0.336851	-5.50816		-23.817	5.21016		-3.12421	3.7236		-69.2514	96.9494		9.6452	-29.0911		-0.287971	3.63467		8.1287	-6.54417		10.6384	-8.4069		-21.428	9.97523		5.90166	2.57227
-52.8213	9.31095		3.66063	4.49852		-12.2945	-13.46		4.32725	-6.33903		80.0403	-55.7394		-4.55773	5.79836		9.53688	-5.00529		7.30414	19.2686		2.50681	7.77406		8.86716	-3.45428		-7.02528	4.3737
18.987	18.8708		-3.4916	-7.4691		-11.2825	0.156746		2.91082	4.07917		9.40184	2.15515		3.44207	3.58825		3.94024	-1.6474		15.0389	15.7082		-12.5383	5.35431		4.90402	-164.838		-11.6015	13.5005
5.05429	10.7129		-19.4968	-6.43821		-56.8835	-0.0715027		-0.355167	2.18577		-62.7622	63.2966		7.98724	-8.49404		-6.23533	-1.16329		-3.92407	-20.2491		-23.7992	-8.66657		34.8601	-22.2188		2.34264	3.0058
12.2957	3.07556		8.61101	-11.9341		-40.3114	55.2506		4.48682	0.603962		-62.7821	79.8735		-10.6222	13.6057		-0.378081	3.31457		18.8144	30.3225		-44.9732	15.0399		-4.37601	-1.2163		0.82436	-15.8262
13.7459	5.70883		1.84622	4.54067		-36.0238	66.7457		-2.9864	-17.8957		78.173	-103.068		-8.67219	-15.0558		1.1912	-22.5136		28.742	47.1904		-26.3624	-4.22379		-268.729	-152.171		-3.14566	-5.61641
64.9856	-3.71736		-0.0207998	6.87888		-34.9598	-43.6924		-5.88313	2.70382		-70.5183	63.5908		-7.42848	-7.26132		6.22294	5.58689		-4.17377	-15.8237					-74.9866	-23.2673		2.64249	-12.5386
-28.9812	6.53313		4.65345	7.14128		85.4735	40.4786		3.69175	-13.1972		-91.22	92.6337		-7.04115	12.2855		15.0595	5.11276		4.51592	-11.8221		Sample	9		34.7791	8.13378		-8.15095	1.1967
-8.77661	-27.8816		-10.4383	-12.2354		4.73694	64.8342		-3.0958	0.618876		-34.353	48.2161		9.78191	-40.0489		0.0208687	-3.75626		17.9554	28.6068		Section	6		28.9125	-33.0474		8.88372	8.55387
41.3256	6.14258		15.0511	21.4695		-32.0053	11.4289		0.993456	2.0801		78.1682	-49.1684		9.16452	9.83437		-1.8284	-18.3955		-4.37723	-18.5791		27.513	13.7914		25.2213	4.42494		8.76392	0.0557472
52.4245	9.93599		8.68828	0.527145		-24.2877	0.405373		-1.32745	-7.37		-9.42762	-35.1906		-3.18191	-15.3454		-5.28582	-14.917		9.77982	1.66202		45.7625	-9.70952		-7.19235	13.7808		5.32074	0.077675
39.605	-81.1272		1.35507	1.11611		44.098	-13.0861		14.5653	0.67298		24.3247	-8.6676		3.57178	-2.96563		20.9404	21.4586		-4.74876	-19.9816		26.1927	-6.62429		29.8555	14.9584		-42.5897	22.6888
-47.5139	11.0118		-1.06593	-2.30067		-79.02	2.4875		-4.91229	-10.8975		12.1145	0.476983		1.38044	-11.0748		-4.63578	10.8608		-4.68737	-26.5376		5.69129	-7.21434		-124.895	-5.52614		-17.3568	16.8904
-9.94038	-22.5242		7.18864	7.25216		-34.186	-6.09215		19.3288	3.64987		56.1739	-35.0678		1.29537	15.1322		-0.900801	0.987634		-20.1108	-1.65044		22.0025	-4.33971		-8.62556	-4.25376		1.47776	-5.88295
27.4926	-1.18971		-7.47127	2.37891		-52.7974	-11.0453		6.05395	-8.54855		-105.24	85.77		1.09581	-13.7678		8.86361	0.563511		-3.12527	-20.2253		16.5378	1.57824		42.504	0.929534		2.37071	-1.59524
-30.4888	-43.2683		1.67458	-2.80859		-0.336247	-17.528		-5.52736	11.7438		30.5097	-22.9115		-8.94603	-16.7271		-14.7963	-3.94684		12.4234	7.22508		-8.7708	-3.68285		38.575	0.564062		9.77205	-5.12714
-0.0713569	-11.3201		-2.13045	5.92557		19.3559	-8.49342		0.470006	4.09573		67.0152	-36.6573		4.22243	2.83806		16.4077	-10.1776		4.51595	-21.3169		1.89429	17.7452					1.71144	-27.5411
-3.46328	-20.8654		-5.68759	-2.68294		-1.43623	20.1533		3.05762	4.49392		53.8688	-75.9665		0.935785	-25.3915		5.72538	2.77279		-20.5683	-26.3154		32.2876	8.89534		Sample	10		1.19556	-4.15315
6.39573	-18.92		10.5531	-16.1222		56.4988	-36.1701		-1.92458	5.38392		-13.9449	9.42295		-4.40597	-8.27985		6.1622	-0.294061		-24.0481	-5.53947		-17.0062	9.48351		Section	6		8.83291	-5.8042
6.96564	-9.19806		-5.78748	-4.45086		-34.3791	-34.5171		-2.48365	2.08831		-23.0359	15.6546		4.5077	1.17359		33.0321	6.78356		-2.54766	-16.2733		-51.4103	1.43486		-23.1869	0.182555		-6.50992	-28.7095
-40.792	7.6562		1.38806	-2.56669		-77.3694	20.4919		2.96518	-4.7578		-86.5852	79.0103		-7.36061	18.8213		-7.33101	-6.21497		5.36417	-9.43563		-0.327593	12.632		14.6112	7.78919		1.85817	-14.1559
-62.0138	-10.1833		-9.15581	4.30108		49.4267	-10.4916		-0.229663	-4.35514		-8.60578	-13.8729		-7.75364	21.3775		7.16887	3.38155		6.43094	2.73208		32.3454	3.06012		-11.9935	-15.2546		4.37477	-5.30453
56.8321	11.4513		1.55092	-1.01758		-66.6446	-1.19356		-1.10663	3.61354		-87.2808	81.0628		15.2167	4.74112		-6.93793	-2.49709		21.9598	11.1783		19.4526	17.1196		3.87632	2.6324		-5.47984	2.65031
-11.0157	-12.6559		-5.53637	-4.33634		-59.5781	31.6745		-8.4852	16.3312		-14.4964	27.3786		-10.1155	13.4797		7.22182	-2.08168		9.14231	1.11553		14.7998	16.8223		16.9463	-1.25296		6.15328	-14.3199
-29.0672	3.36051		1.87403	-8.88317		13.3166	-59.001		2.41411	-7.82696		-24.6803	51.3903		-1.0197	11.6918		13.1146	-10.5668		3.65956	28.351		25.8771	13.4373		-35.69	-4.67223		10.4131	1.27408
155.653	14.7097		17.8106	22.0869		27.3326	2.67027		0.905506	5.04044		-103.016	94.6361		0.0283071	-9.12752		-7.47914	1.87207		17.3196	-4.05314		7.43112	-0.184013		-10.0419	-2.71915		7.70946	4.68923
-36.3052	12.7622		-15.891	-2.31225		-32.8309	12.4751		0.606865	0.401444		-44.691	-11.1458		16.3364	-6.28228		16.4066	0.273443		21.7754	16.8515		-43.3385	1.61261		-148.715	286.823		5.38555	19.2312
-32.9785	5.60468		-5.89827	-9.58417		2.78513	-31.3393		-3.46982	4.5749		76.3469	-65.4055		-0.252412	11.6754		-9.27789	5.9126		-12.6357	-12.7215		-10.9149	2.77081		36.1684	350.528		-10.601	6.87462
113.331	65.0416		-3.94583	-1.17667		-17.0732	9.61463		-4.28446	-2.59305		-22.2839	3.04997		-0.802094	10.1289		-14.3583	-1.09233		-31.8628	-10.4953		-14.9048	14.2817		-100.982	162.687		21.4798	-4.31001
-45.2653	9.27238		-11.9508	-7.00622		1.02838	6.33222		-2.42254	0.223701		-85.4627	67.3436		10.8594	-30.2176		-0.252699	2.2795		-5.19871	9.05663		32.4023	-4.54041		12.9269	8.40138		0.433743	-9.34701
-56.4501	-20.3953		-6.31254	-2.72387		46.492	17.4465		-2.19075	4.60482		61.3635	-37.9705		0.60047	-15.9954		-12.6563	-2.49006		21.062	20.6366		11.2984	-0.00854905		-34.6097	-24.9761		6.1248	10.4234
33.9402	2.68901		-2.21705	14.5896		-19.2569	26.4818		-0.110689	1.73018		50.8961	-63.6408		12.8232	-24.0804		-6.4011	-4.43448		-15.0724	0.567308		-6.29899	-6.14173		-22.7766	24.9716		-7.31759	17.6488
-29.9106	18.3709		7.92349	-8.76907		-36.9576	0.697376		6.46617	-9.4733		72.6802	-94.926		-3.59605	-18.9054		-0.166642	8.61735		7.94327	31.2422		-5.68106	6.37957		-26.2676	-26.609		-12.0272	5.14654
-24.1984	11.6353		0.334265	2.69505		-29.7779	-14.7666		-0.161173	5.50857		-107.264	84.7421		-5.61515	9.29213		-16.3956	-7.87594		-4.92718	-18.2517		7.99423	4.74413		-23.0147	-5.73498		-26.8114	29.3018
25.5862	-3.6035		-6.30446	-5.16774		71.9285	20.2126		2.59172	3.64157		-109.84	104.316		-6.56783	10.2532		-5.48614	0.765469		-28.3724	-3.31457		4.65081	-1.11025		-3.4879	7.78231		5.20864	-3.23117
-28.0876	2.65131		0.240899	0.798617		-64.2767	1.30375		-3.74324	-0.0802943		37.5761	-54.6666		9.64214	-0.9095		-0.0281736	-1.19947		-11.5374	15.5277		4.75575	1.15203		-1.27227	-9.91203		4.69868	-10.2907
-59.3208	-80.0011		17.4956	2.61039		-63.832	5.45145					-14.3046	6.31454		10.3361	-1.14043		-2.3102	-4.39429		-8.15395	-0.389555		5.96386	-5.9542		-23.3572	-5.22978		-4.0751	-0.578032
-4.93908	21.1249		-2.79969	4.04854		-61.0901	65.4573		Sample	4		-14.2715	37.544		2.037	19.048		2.56293	1.38752		1.8589	-8.13631		-6.51101	-3.53215		69.5461	-22.9495		-1.01082	-5.3309
-80.9872	-83.247		-1.08378	6.67097		54.2429	-38.5276		Section	6		52.3192	-62.6855		0.578697	0.809722		-23.494	11.6357		16.8452	35.8703		-5.62749	-10.6713		-26.8167	3.20813		4.70888	0.932056
-44.065	12.3407		-10.3442	-1.77067		-57.901	-44.2942		0.112002	4.44226		55.8818	-36.9653		-26.7952	-43.0639		4.1658	2.49048		2.32945	-10.0868		-2.26385	-18.8116		6.79795	296.692		-13.7714	-4.14398
-57.5721	-8.74829		5.67592	13.5099		-1.2694	5.83727		-5.63895	5.12038		-74.8852	26.8628		-4.92582	8.31573		19.6709	-0.206753		-7.68159	-19.1367		1.03832	-12.8028		2.50585	-8.48523		-3.6133	18.2294
96.3713	26.7934		-4.77541	-2.05705		-12.3762	2.02989		3.62255	-8.59596		59.8911	-45.9834		-7.73061	-7.14288		6.10865	4.28273		-13.3091	1.21027		-18.5825	-8.05106		-11.6642	9.54602		5.5164	-1.47921
-16.9239	-5.73626		-2.90354	-7.0105		-51.4032	18.1566		5.58462	-8.00889		-25.6241	15.8419		-4.21747	-2.99808		-3.43713	0.235979		-7.14	-24.7744		-20.8635	-5.97263		14.694	-6.52378		0.205308	1.11336
24.8777	-6.90408		14.6354	3.8984		-61.9057	-7.03931		-18.5819	7.17259		27.5071	11.0499		-2.73412	22.1822		1.26757	11.8623		-19.8389	1.54049		-13.1359	-11.7917		-39.7255	-24.7461		4.81972	-0.0628312
-16.1405	11.7119		-1.60102	-5.05618		52.7413	-36.4227		4.38155	-2.50106		-104.774	102.187		-6.45599	16.1117		-6.27266	1.00557		-30.8202	-19.2308		-0.336148	-21.7628		-21.3584	10.8369		13.1441	-2.54281
-9.37692	-29.0812		13.6263	3.86647		-58.3488	7.93171		-3.57986	4.60826		13.6964	-81.9448		-0.114739	-15.094		2.04352	-23.2448					10.2477	-4.23873		-30.8955	9.03942		4.03191	5.85243
-0.896743	-15.3416		-6.65672	-12.0478		-11.0479	24.0311		0.399813	2.30646		4.33241	26.0112		5.4976	-17.2386		-14.7756	-4.3539		Sample	8		12.5015	0.828558		28.178	-101.619		3.42774	-0.554227
-4.96391	9.96838		1.95685	-2.42327		86.53	36.0656		9.18388	-8.6236		-57.9242	86.4782		2.30671	-5.61137		-8.81273	17.4679		Section	6		6.5885	-9.23322		8.91378	12.1913		11.2132	-3.532
-67.947	-28.8011		3.57008	-1.61081		19.0264	-11.9458		-0.510425	1.2193		44.339	-42.3655		-12.5204	-0.46433		-7.52806	4.76006		-19.0299	-31.107		3.53277	-3.67092		-18.4999	-35.4441		1.40895	-9.50127
-54.0265	-17.5109		9.09226	-7.98071		86.4665	7.75907		-5.45561	3.83456		46.3513	-44.103		-6.58434	-3.71374		-13.4794	-0.784521		14.2098	-15.0579		9.13236	-17.9736		-32.1714	-1.60189		5.25615	-2.90832
-17.5622	-5.75592		-0.249326	-4.95981		47.8311	-6.98603		3.50833	14.3839		42.7131	-52.6258		-1.98291	7.43851		-11.8293	2.42323		-20.0106	-31.5074		-1.4827	-7.1795		2.1307	8.24115		2.77884	-10.3796
-58.7441	-18.5514		7.49497	3.6022		-78.0774	15.8201		-16.723	20.1451		44.0921	-54.5303		-0.858824	4.7315		2.23683	-20.251		-14.1204	-9.11824		4.26115	-9.15428		-8.83262	-217.796		-29.0087	17.9025
-47.0177	8.10842		-4.9043	10.0588		12.5665	-5.99708		-1.38455	-0.316903		69.7132	-23.627		-10.163	22.4827		5.1394	-15.5005		22.9561	6.40508		-10.3407	-3.16435		-31.7282	-11.306		15.7735	-10.3119
48.739	10.7213		0.564542	7.94928		-32.0636	13.607		4.00769	-8.59918		57.9526	-39.0527		19.6268	1.89927		-15.9319	-5.5023		-2.93772	15.7602		0.282423	3.95883		-23.1953	32.0762		-13.4463	10.2726
21.0832	-11.0493		-8.05746	-6.66019		-6.23002	-40.5847		0.927666	-1.34098		-23.0642	2.65932		-1.64049	13.2353		-12.9372	-4.28532		55.0156	31.5587		2.34516	-3.61881		-2.42555	9.58992		-14.5415	-4.3974
20.0328	-5.67434		-1.65314	0.399241		65.7064	119.758		2.64186	7.44503		-8.59993	42.4141		3.79014	-8.29077		2.67746	5.16307		28.1421	39.5147		-13.1327	-2.10078		-4.9258	12.3138		-6.76176	2.71675
-21.3012	6.12352		14.4795	-15.6054		-13.2318	-69.1806		-8.46874	-2.62901		71.7871	-30.9799		-4.52937	-4.91697		15.3055	-13.9588		-18.949	-4.00956		-18.5561	-21.6059		-13.4538	0.442868		-3.63383	0.463935
-19.8883	-2.35438		4.54829	-0.962429		-70.2025	-9.69521		4.86119	-7.85451		51.6079	-76.7479		-3.44432	14.4989		6.12479	-20.9607		13.3755	32.2545		-20.2542	-2.76618		-1.71135	5.67219		-5.85408	-1.08015
21.3454	24.1023		-3.40901	-1.41016		26.3272	42.2194		7.83915	-9.46533		54.0821	-59.3203		14.2695	-10.6909					32.5179	44.5538		0.7231	2.88172		17.7574	-0.756986		-1.72522	-13.6367
156.831	38.1339		4.53665	6.85481		127.731	31.9251		7.94552	-8.59682		50.2343	-58.3926		-2.51443	3.20492		Sample	7		48.8361	31.1756		3.4099	6.3804		-7.76535	15.8237		15.0994	-7.57629
158.342	29.6739		-7.08883	-18.9384		-4.64619	-0.232307		-2.21019	8.21137					-6.70017	8.39065		Section	6		-2.68365	4.73997		-1.34182	5.80445		26.4357	-9.27942		2.44662	-0.397718
-30.361	17.4437		0.0938602	1.13622		-76.7475	-9.31789		-2.09914	-1.60296		Sample	5		-7.57557	-20.4383		-4.80478	-0.578273		-25.6146	-3.53228		-4.05854	4.77214		-112.135	48.8774		3.66636	4.67181
-16.2371	13.3541		-0.145415	4.95882		77.0186	22.9041		-16.6473	6.9131		Section	8		9.05412	-7.00421		-13.6501	5.3415		10.1275	1.98563		-7.98961	2.97778		6.3899	6.62825		11.1937	-4.26941
-4.20774	10.3885		-8.72587	0.787482		-88.0546	13.2927		-3.1363	-1.82701		5.16974	0.359648		-1.99448	12.0894		8.73708	2.79684		6.58341	22.7684		6.4567	7.55633		-16.0931	-3.22077		5.84844	13.3193
36.639	4.23112		-6.13248	8.21797		49.0195	-35.0085		-0.399339	-7.50414		-6.20125	-20.3335		11.807	-11.3721		-4.75692	2.42475		27.8044	5.69072		51.684	18.5428		-4.2262	-12.6003		-8.80333	10.4807
-51.9093	4.93478		-0.894198	0.262369		-13.1528	4.43799		-0.0119737	1.39987		2.69386	12.3695		4.82132	-5.63621		-7.97942	-1.3155		3.99979	16.21		-30.6699	3.03155		-59.2994	-75.4911		5.41523	11.7835
-37.1544	11.3646		2.28708	5.6541		56.6272	-9.07886		-4.90557	-14.9465		-9.74772	-10.4524		5.96718	3.77136		12.6498	-6.38811		18.1875	22.1375		-22.5532	6.16727		-4.39472	9.27796		11.3402	-5.61719
-21.0875	7.66283		3.04861	2.10085		106.795	6.81517		1.77789	-3.48117		-5.24329	5.79335		-2.66402	9.89		6.88967	3.46816		16.6541	20.8678		38.6962	23.0984		130.343	-249.741		0.941003	13.4084
39.065	21.9287		9.43385	9.47618		8.23456	6.64789		-4.73052	9.09525		-18.3507	-12.6144		0.0776972	22.2281		-6.07589	-1.07124		-28.1612	14.7353		-23.3079	-8.57305		-18.004	4.24265		-6.9284	-9.03128
12.9711	15.2565		-4.48696	5.9385		-56.7528	-30.177		6.9016	-10.1991		36.7129	-8.87763		2.56766	20.1535		2.85936	3.05179		-25.4259	-32.8215		-38.4863	-12.8192		-3.50617	-6.56253		1.87943	0.953315
-39.1727	14.1975		-17.9779	-17.9134		19.9899	23.948		-13.5323	9.1736		-18.4456	-10.1049		2.37468	-5.38282		-0.03838	2.39173		-20.5086	3.82539		-35.5383	-6.28833		-34.9616	-18.2727		-28.3292	25.3339
3.2154	3.44369		-5.18437	-3.06447		6.63785	-30.1543		-9.60244	8.98135		18.1312	-9.91545		-0.965238	10.6028		-12.9551	3.77794		-4.31611	-40.3346		-55.6996	-4.04133		-19.1902	-4.45075		0.788264	-1.40197
5.89569	2.59503		-1.82517	-4.11378		38.568	-30.1689		-5.40822	-4.17059		-3.86612	-3.16613		0.47994	11.6994		13.5377	-4.32862		15.7185	17.071		-56.8279	-10.0883		-15.2455	26.0078		2.01145	-12.9804
-54.0007	9.90676		6.93434	6.17917					-15.2665	5.35293		-12.196	3.96832		11.729	-11.5928		5.71837	2.69895		5.55861	-21.2728		-46.6826	-2.12793		-4.5784	-63.3369		17.3319	-6.37035
4.43499	-8.88925		10.5559	8.50122		Sample	3		-5.0942	-4.11475		-17.9779	16.93		11.2177	-2.98413		-0.67796	-0.27685		14.5483	19.4706		-45.4879	-9.80022		79.9359	29.1607		6.95258	-1.38227
54.2132	17.8198		15.6164	9.14376		Section	6		10.5949	7.31209		-7.88846	0.0992959		-14.6597	-8.98037		3.10705	4.09872		3.89777	-18.2666		-12.4254	2.64358		-2.60804	-1.45058		-0.0552597	16.0358
-61.8461	-22.5717		-6.57445	5.39637		-3.46056	-10.5923		-9.05425	10.8491		-10.5377	-18.6392		-17.6181	-12.4831		-4.26385	2.83624		-16.6679	-21.8146		-11.0608	-7.64236		-15.551	1.45674		-17.8926	10.7649
16.346	15.6341		-4.10892	1.57021		2.69783	1.85772		0.31096	-5.37196		-7.65039	-7.30459		-2.08665	-1.72983		-5.23039	-0.932012		16.9583	-16.3501		-17.109	-2.95219		19.4142	11.4887		1.9442	-0.4979
-44.0462	11.9186		3.17613	3.11994		2.55578	-2.88642		4.84956	3.20011		-16.0768	-6.83858		-15.4042	18.3787		6.1183	2.02736		-8.84296	-14.9798		-19.8739	-22.5802		-2.65394	14.9138
33.2108	1.04406		3.43509	-0.59227		-10.2966	-1.60114		1.18746	-2.74047		35.0152	19.1595		6.8922	17.1093		5.65607	-1.21983		10.4374	-6.42831		-19.2038	-14.7739		-21.305	-10.1692		Sample	11
8.54711	-23.2822		-5.06127	-0.941026		2.93903	3.01307		-1.24184	-0.791231		2.79592	-3.4145		2.4542	21.5209		-8.04607	-4.5473		7.74749	15.0315		-0.333598	-4.63139		-3.26329	11.031		Section	6
-50.3358	7.42317		-7.92285	0.602215		13.9121	-3.48675		-3.54575	1.05338		8.52292	-4.87821		-3.90798	-2.70423		-5.88259	1.15744		-28.0906	-31.4582		0.016335	11.5525		12.4377	-4.34926		-36.6663	12.7904
26.8313	16.3454		14.8862	6.45403		12.7205	6.4721		7.62405	-10.9419		-17.6341	-5.25265		8.27603	-12.2176		8.8359	2.87952		-16.6818	-13.1775		11.5753	11.5448		-27.9011	13.1319		9.4979	-2.35838
-28.3552	8.68334					-2.53816	3.38481		6.59872	12.2665		-6.57446	4.75663					1.82855	-7.62179		13.8237	6.49345		-2.38929	15.8938		-7.09493	39.1658		-10.5604	10.8515
-12.371	-36.9814		Sample	2		7.91285	-13.5429		4.51556	-8.56953		-10.916	-14.391		Sample	6		12.4783	-10.8112		-1.25325	-22.9935		-5.84664	-6.17232		-44.634	6.08549		8.65366	4.74752
-60.9048	-10.6897		Section	6		11.0565	-0.233055		-3.59544	16.6183		-6.03402	-3.52588		Section	6		4.29959	-4.28808		-27.1958	-30.7183		3.34166	7.27499		187.878	-168.167		-8.16607	-18.0567
7.602	5.63423		0.799195	-3.09381		5.69225	-12.2688		10.7329	-6.76823		11.7455	-11.4381		-2.62919	-3.39751		0.380423	-3.47134		-1.32404	-14.0753		-30.4682	4.85197		-61.2383	88.6192		-3.19918	-13.8078
			-0.512273	-10.1648		-7.45059	6.08562		-2.24375	10.3287		-13.3332	8.60051		2.43326	3.40787		-6.42384	1.66844		20.2716	40.8379		-2.72658	10.0267		26.1356	21.2846		8.70628	5.5997
Sample	1		-3.31978	0.361095		-4.99017	-0.432758		7.79767	-9.69177		-14.2725	14.0301		1.26294	-3.3653		4.46633	-0.635675		-3.84861	-7.00829		12.6185	15.1221		-6.86436	0.181836		-2.45007	30.4217
Section	6		-3.76572	-8.01304		10.6752	-0.64558		4.70611	-3.94057		18.6802	-1.35754		-2.61167	-3.95152		-0.914345	3.388		-1.3929	27.3916		1.79499	-4.03612		9.97575	-142.883		4.40981	-21.6853
-19.87	-4.9427		15.0392	7.54986		-3.26454	5.72343		-4.04556	-4.5891		2.63944	12.9502		0.803059	-2.02333		8.61867	-6.5895		-35.5838	-46.4141		26.3782	13.7916		-76.165	24.4889		-0.427778	-21.6078
-5.06201	-7.51961		4.91471	-2.70345		4.43472	0.744204		-0.809604	8.39332		-2.70774	5.95203		13.6746	6.41688		3.35364	-2.37398		9.02946	20.5018		95.6642	4.05607		-6.74912	-0.482219		-1.36826	14.0025
3.67164	-9.78204		3.57146	18.3098		-3.38658	-6.2011		7.41229	-9.34296		-22.1562	2.49862		-14.818	7.81987		4.242	3.58241		15.9603	15.6781		-7.64393	2.72262		2.94149	-2.67433		7.9601	-17.7238
6.20838	9.54313		-37.7166	33.2015		-6.17335	-4.14703		-10.5158	2.40664		23.5335	-14.0231		-2.85763	8.00951		-1.18096	-2.75713		1.10829	16.1996		12.2221	4.38298		-9.63728	-14.4038		-0.354547	-10.56
5.99431	-3.77764		-8.34973	0.361702		8.47926	2.06914		-4.58438	-4.72242		2.76227	-3.00006		0.424206	-1.46939		9.38647	0.71093		4.27672	-1.85655		28.0101	1.38478		2.02968	13.3173		-7.61904	-19.9423
4.21466	-6.26006		4.02391	3.56241		0.810724	4.05298		0.507857	-2.16107		5.60701	-0.676397		1.04374	-3.91851		11.4497	-7.43179		-39.7223	-25.6437		8.72059	8.64359		167.775	319.913		-16.0319	-4.30573
4.67745	-4.64879		-11.4266	-14.7182		1.2768	2.46486		-16.6608	16.0318		-5.55358	12.7759		-3.75269	-4.38488		-14.3718	-0.620052		0.669038	3.44925		4.49716	8.24014		-2.72156	2.97868		-1.20541	-4.66338
-18.9845	-6.82244		-8.12023	1.79219		-2.63104	-0.0731703		2.50371	13.3025		-51.9726	172.487		11.5211	7.48973		5.53351	-0.382611		48.5905	28.0499		1.21376	-0.293655		-30.1032	-14.9674		-3.78309	-16.571
23.3547	21.2772		-2.88756	0.868777		9.0387	-0.652895		6.2398	-7		12.2073	-22.7185		-9.90707	1.79958		-2.34974	3.90281		10.5302	1.08666		-0.804501	-7.21862		-14.111	-3.30966		-6.37277	-14.471
12.9261	8.69557		-8.40086	5.85025		4.86787	-9.85515		5.051	-4.8187		0.38144	2.16865		9.82578	-4.13927		-0.729527	3.39545		0.880971	17.9907		3.62934	-1.10481		-34.9753	8.81356		-47.4183	19.1711
-11.6947	6.90812		14.0292	-35.2449		4.63927	4.70604		6.99832	2.29556		-4.54009	-2.50018		0.719251	9.50568		-2.33294	-4.81795		36.8734	1.51436		-4.32154	0.967397		-8.3416	13.3391		-14.7357	-30.0184
-14.3478	1.44603		1.8539	3.48713		-15.23	-2.97746		1.66103	0.646098		9.01492	-29.336		0.905375	-4.37382		1.51154	2.67617		-7.50547	16.6443		9.96452	-1.22728		-31.1454	0.878052		13.4376	11.7354
-9.97831	-4.37438		4.28246	5.34078		9.72416	-3.4778		-5.08898	-5.7882		-17.976	9.96643		-1.65429	5.40069		-5.26185	1.79176		16.0345	-5.0997		5.74127	2.44479		226.273	-127.144		13.8151	-0.86096
-9.5073	-10.2336		3.56777	-5.27603		4.55735	-9.37558		-11.4951	13.4659		-2.42653	19.7484		2.34381	2.21211		-8.2502	4.33463		-44.0116	-33.7037		1.76426	11.6691		-92.9891	137.267		-7.67985	-16.279
-14.4524	-8.35245		2.51013	-15.1953		-12.7878	3.0477		3.53519	-8.39045		7.82238	4.45354		6.85255	-1.58393		1.5369	-1.97611		-11.2449	5.61925		10.6561	3.42196		-13.2677	3.79573		8.66425	-15.4764
4.08247	1.50991		2.95511	3.34381		1.35808	-5.42365		4.46657	-1.43851		5.16159	-13.0403		-2.57658	-9.80777		0.0923803	4.50669		-15.3355	-3.17993		15.5736	-3.74782		33.0279	-160.283		11.8904	9.52396
50.2365	-1.18756		6.01542	4.40779		-9.11359	1.30082		3.86279	17.9569		7.19494	-1.31562		0.137721	2.09387		-1.65871	6.43975		-1.11358	0.590288		19.8671	-3.83677		6.56168	-38.6859		3.93365	-10.3863
11.911	11.5426		3.3525	1.10901		-10.8078	1.90442		7.1156	1.6378		-8.61615	4.656		4.34525	-11.5901		-8.3052	6.47326		-18.6176	-41.3181		7.77743	3.2929		25.4821	-0.211612		1.89181	-7.76455
-5.4596	7.50634		-14.3816	-5.8179		4.37661	13.312		1.22263	-1.27539		-17.5697	14.4298		-7.78641	11.416		-9.92481	-0.958038		21.2524	0.640833		15.8114	-15.3013		-1.01645	-1.8035		8.70796	11.1803
11.702	9.052		4.73514	36.841		1.43278	-4.8223		-10.6091	11.1969		-8.25239	7.35516		-5.04917	0.227469		9.43455	2.79758		13.817	7.14427					-7.41457	-9.23128		-10.2659	-10.5213
-22.221	-5.12736		2.31204	-10.538		-1.87916	-9.72481		-10.695	-0.886713		10.3216	15.0519		10.9621	2.18927		5.35673	4.20777		27.43	28.2029		Sample	9		3.43753	-9.32055		-19.5249	10.8225
-16.1664	7.56462		6.30609	-3.17439		-5.34063	0.195249		5.55186	-2.37228		-12.2782	-16.684		5.77051	-11.0749		-6.86359	-3.28556		-21.3942	-25.2306		Section	7		7.95493	2.24576		-14.0219	-13.377
3.20737	-6.91891		1.70283	-6.04282		8.3716	-8.1748		-3.85019	-0.969649		3.31102	-17.6005		6.5141	-5.11069		10.1014	2.67743		-44.1456	-27.4292		12.2099	11.4057		-30.3446	-13.372		-11.2901	32.9533
-4.22284	-3.32206		0.377055	-3.47065		-4.92262	4.84319		0.355322	-4.1539		4.47641	-10.0063		-1.37731	9.48355		6.22061	-1.97295		-7.22746	3.36865		-51.4055	-9.27111		5.7299	16.7934		-12.3353	7.44077
50.3366	1.13898		-1.44792	4.56104		2.50965	-2.33477		9.46693	-5.27321		9.78571	0.511357		6.7193	3.07986		12.2337	-4.95905		-40.2053	-21.7157		-57.2484	-21.0423		-19.8351	-192.697		11.3411	10.5073
-7.19137	16.6682		4.69847	-5.04243		4.12444	-9.60091		-10.6086	0.467371		-1.52741	-0.232014		9.32056	4.43437		-6.69711	3.05442		9.90067	34.2351		-39.2222	-11.1287		-23.5197	61.558		-11.8263	16.7232
-10.0106	6.36384		-2.55341	-8.7101		1.41706	-0.824575		-2.05641	18.5161		-17.7812	5.4588		4.07196	-11.5689		3.1653	1.33325		-42.7744	2.07936		-43.5384	-3.45258		112.944	-64.5369		-19.8581	12.4183
-8.42578	-3.42013		0.203959	0.692734		3.46547	3.84384		-0.055961	-3.19058		-0.347615	-1.59829		2.05184	-8.68877		5.94287	-1.65638		48.1388	17.5256		10.5664	-18.9125		-89.4385	-18.5276		13.7515	-21.1327
-15.4273	-19.7714		13.0306	14.1587		3.53992	-9.2679		-4.51219	8.6484		9.90153	-9.18959		-8.47459	8.72842		2.53611	2.45964		38.1781	46.0719		38.3544	11.8123		309.283	4.10969		-10.3869	-11.3297
-2.02912	7.08174		-3.6954	-14.0164		14.9537	21.1545		5.93484	-1.65428		-20.1103	10.9432		4.84781	-5.60662		0.270108	-2.02622		-4.88201	-25.0315		4.28966	16.0533		112.553	-260.456		22.816	-1.27614
6.4685	2.29418		-4.11058	-11.7441		-9.95425	3.93875		1.15257	0.277333		0.721428	1.53824		6.13767	3.2598		2.13041	-12.7723		-1.22742	-4.25185		70.2693	20.356		7.18857	2.38389		-9.79919	-12.3804
-2.4472	2.60788		-1.92559	-1.54877		-4.82864	6.10961		6.3743	-3.9388		20.8009	-19.5527		5.26429	2.37264		-0.920293	-2.91399		-16.9534	-41.5113		9.79586	13.4127		74.5132	-36.7054		-4.89862	-14.9757
-42.7853	-0.0304516		2.84998	21.7641		-4.3391	-22.2814		7.07169	-9.92363		13.1094	19.7875		-1.9743	-6.25036		0.777682	-3.21978		-72.1371	-21.2367		101.733	1.7342		-33.6885	-3.09758		-1.74007	15.9411
-22.1908	-8.05505		1.18604	3.54776		-2.04224	4.41376		8.84329	-11.1581		-5.94063	-1.32993		14.1002	-18.7348		6.84261	1.96522		25.6447	-0.809618		-26.0963	3.53367		-83.5649	75.7757		-8.73635	-18.9845
-26.0977	-6.29302		12.8517	1.12265		10.1221	-1.21338		5.06663	-5.21641		-3.80976	6.7178		5.98506	5.20201		-10.9483	-0.859665		-15.4259	-30.7689		-8.43211	1.38521		18.6069	-13.5516		8.6576	1.63174
6.89671	-8.0266		2.10329	-2.40548		-7.08166	-5.44094		4.28564	-5.0332		-1.17332	2.27688		-6.88191	-4.49284		-2.07709	-2.94924		-52.6516	12.5746		-12.1862	-2.16001		7.4996	2.08395		13.7712	4.28123
-4.59439	9.15416		-5.25255	2.66919		10.6853	-0.0461257		-0.717946	-0.887622		9.59534	-9.09598		3.3144	4.18366		4.00978	-1.96508		7.51671	-31.3148		-14.1772	15.6879		-20.1045	-2.82295		15.4571	11.4202
-20.1138	-8.15996		-17.7005	-17.8922		0.523954	10.0384		5.41781	-7.34588		15.3147	-31.918		3.54386	-8.88155		-9.5005	1.4406		22.665	20.5544		-7.21742	22.3129		20.3038	-19.3638		-14.7765	-24.4466
-8.80244	-12.3229		3.53906	-5.66795		0.0294017	-1.53129		-6.84522	6.43341		10.968	0.576977		4.15662	-12.4257		6.66939	-5.24251		13.3467	32.3461		-1.99405	-24.1099		-23.6581	6.44559		-1.97904	5.79187
23.8733	-13.7836		-6.71817	4.52537		-17.2901	43.6963		6.46782	-10.846		1.97463	1.71011		-6.76685	11.5793		2.59503	4.28934					4.44722	-15.4115					8.13055	6.51136
9.78173	20.2894		-0.904302	4.37785		8.59332	-7.7184		9.9441	-8.80102		18.3684	-8.46921		-3.60951	-1.61611		-1.9129	3.74588		Sample	8		5.62168	-8.43026		Sample	10		14.7706	-0.515754
11.9379	-1.56364		2.2747	-19.0452		4.58375	4.21393		8.07244	-8.98458		30.2153	-8.02033		-8.6526	-7.85704		2.90299	2.27156		Section	7		1.08604	-12.4041		Section	7		-2.62793	-9.05217
26.2943	25.299		-11.3336	-13.7286		-5.10586	6.05194		9.66423	-6.13459		23.4876	-8.64824		-8.18516	-10.1893		-4.09258	3.20854		-6.82006	15.9168		-9.4043	-15.8084		3.40422	8.89762		1.88191	-7.76517
14.6365	4.96094		4.05429	-3.88761		10.2395	1.30562		-4.64622	-2.34479		-17.9716	-14.4075		-5.70391	-4.82025		-3.15286	-1.7697		-19.2602	30.9117		13.8489	-14.4066		21.7017	4.49614		-3.96615	-3.00309
-1.32903	2.64363		-3.81979	0.216783		-7.95753	0.761288		4.00568	8.72666		21.4013	4.23331		1.56422	4.21807		2.69708	-2.76392		-15.2311	-8.14188		-5.47917	-2.46085		1.02435	26.7705		0.533231	-4.21592
14.9072	9.38768		2.09534	0.235663		-2.82592	0.268222					3.85117	4.86985		-7.37995	-4.24779		-2.53524	3.52294		24.8673	-3.78842		1.45708	-13.1248		-15.4915	-63.4808		6.90598	-14.075
-40.5838	1.35127		8.73451	-5.59192		7.90864	11.4772		Sample	4		25.0209	-10.3641		17.2654	-26.1996		0.814281	11.815		-49.5258	12.74		7.19926	-0.964017		100.596	-254.172		3.73309	-19.9121
-19.1073	0.599866		-5.9361	-4.45532		9.22488	5.68239		Section	7		-26.9958	-10.5294		-4.08067	-8.27887		-6.30854	2.47935		-19.2418	-8.62352		2.24635	-5.62519		24.6996	7.435		3.51678	2.61362
6.37446	-2.84101		-4.15655	-14.2223		-1.19561	3.77415		-1.58048	-10.5982		1.47545	3.47012		-8.08001	5.72086		-6.9906	-1.17317		16.3562	1.14173		4.25225	-18.6207		29.5368	-4.92076		28.8141	7.93589
-1.32226	-9.41337		-3.98048	-10.5566		1.55548	-1.01258		7.14648	-6.65764		1.8715	-14.8431		-8.37272	-9.18706		4.39593	-2.52507		42.285	15.9142		-5.58051	-12.8143		-12.4818	25.3162		14.6437	13.3546
17.9338	-10.012		9.87244	-0.736404		-1.69658	-5.861		-5.47493	-2.37535		0.888358	-1.05067		3.50002	6.28797		-7.7139	2.25603		-19.9182	22.2469		41.8643	21.2183		27.4373	8.0977		-10.5971	-19.1599
7.25237	-10.6192		1.84125	-5.59734		2.18589	1.50831		4.23298	1.41897					-3.03961	1.49772		5.40919	2.58652		-12.249	-17.9199		40.306	16.276		-16.3905	5.90608		-12.2402	26.7986
-6.99789	-10.754		-0.420109	-1.87639		-9.95183	2.9098		-6.08465	7.57474		Sample	5		-8.0383	1.05893		-6.33613	-4.74803		-3.75136	15.325		15.9194	2.67284		26.2583	29.1252		0.29233	-3.91705
-3.79948	-3.9337		1.13075	-0.764702		7.21378	-5.80117		-5.75309	0.417869		Section	9		0.507674	-0.55624		4.85695	-1.10963		-6.67902	9.85405		-34.0379	8.51145		-36.3608	-3.16699		-2.44641	-3.71599
1.0822	3.97898		0.595981	0.154247		-7.99998	4.23523		8.00579	-12.4378		15.3356	12.8891		6.79601	0.398555		1.45294	4.1335		-3.44757	18.6207		-76.2499	2.10694		23.7852	-56.5256		-13.5481	-12.6562
2.8726	-12.7024		4.6772	-6.81731		-14.9338	-14.2027		-11.5261	8.16925		-22.6019	-26.3656		2.99778	12.0069		-6.17454	2.12495		17.5792	0.607565		-28.9856	-0.29699		56.1663	2.83693		11.0077	3.25993
17.9185	16.9367		-0.253319	-1.54458		3.98166	4.28827		-4.99412	2.05503		-0.896534	1.6317		-4.22482	-5.63558		4.4087	-4.70341		9.7577	10.7532		0.993688	-1.57021		-22.8307	23.4605		14.9061	8.25329
4.49512	-6.88916		-3.60887	-3.0011		10.0609	0.190177		-8.32428	5.83707		3.55888	-13.596		-3.56932	-7.42748		-3.25373	1.71233		6.4736	-18.7824		-20.3775	9.62221		11.2616	-12.0697		16.4389	4.43472
17.6962	47.6059		0.829128	12.7456		9.21239	-11.6866		-10.7749	11.3396		36.5583	-13.1886		-7.31103	5.56458		-10.1883	-3.69873		-31.5685	-7.12486		67.8174	14.8661		23.1722	-41.5574		1.55296	-6.10197
0.75951	2.64263		-1.03716	4.91821		-4.32131	7.68949		-7.45095	8.57374		-9.156	4.99102		-8.0652	-7.92881		1.36618	-2.69477		6.14472	-3.406		20.9844	14.9097		-3.62988	23.3718		-2.93143	-14.4175
17.3063	10.1148		-12.8091	0.769837		2.74293	-0.738731		5.0372	-7.86847		-26.4826	13.1102		-4.96243	4.93191		-10.4371	-1.14779		-28.7759	3.37674		16.4389	-15.7773		-35.1419	1.74247		2.58231	11.2829
-1.10865	-11.5551		2.2051	1.72823		3.75349	1.27949		-6.03263	6.69906		4.09649	77.8568		-0.543434	0.550201		5.94115	3.72851		4.63757	20.3756		2.8233	-2.87688		-19.3434	-1.51478		3.21685	-9.16153
12.2991	-5.90825		5.37803	-0.690194		1.59927	-0.293402		15.8347	-9.94365		13.4374	-12.7436		5.42499	-11.3541		-1.01342	-3.872		-0.571325	21.1847		3.53656	3.76874		-33.9847	18.608		13.3206	21.6694
-3.27022	7.79515		-1.68442	4.85654		-12.4686	7.23621		-8.42671	13.589		44.5032	-10.9981		6.26126	41.0601		-2.32049	4.79085		42.2384	-22.006		-23.6863	2.70472		9.99212	5.64949		-43.3008	-10.7649
-18.3615	-13.7889		0.922149	1.96212		-22.8505	-6.18966		1.50324	-8.92816		-12.1183	1.29404		-6.63072	-11.2841		-18.2025	11.081		31.0541	-14.3429		-0.0862513	11.2612		89.3228	82.3133		-4.88231	-3.66259
-14.5272	-12.2781		0.206154	15.0126		-3.93774	8.3432		-0.683368	4.56448		-26.5325	31.2059		6.0679	-7.37926		3.74628	-4.58231		-13.8551	8.34393		-11.1955	7.35779		7.46992	-4.30701		16.667	4.05047
15.0376	10.212		-36.0486	14.659		-8.85216	-7.28297		-5.59112	13.0943		5.12477	1.39244		1.39103	17.2005		3.07237	8.45903		50.2748	13.8526		-2.88291	7.95129		3.58791	-10.6923		3.51718	-9.81308
-22.074	2.92512		3.2324	-2.36354		-1.97461	8.0863		-1.7321	5.19802		-16.8413	-26.3538		-1.33627	-1.94733		5.30346	-1.94944		3.83373	-8.1448		2.22499	2.25386		14.3592	4.03662		-6.07454	4.57958
-9.05498	1.1435		-1.87522	-11.118		5.96058	-3.3578		-3.04706	-9.22298		-14.534	0.259801		1.29642	2.5155		-6.33124	-26.0956		-15.7756	13.5788		4.18609	11.9553		326.151	34.1096		1.21138	8.55964
27.5102	-2.59356		0.587389	-2.28962		-7.41771	12.1682		-3.29048	-1.47749		19.5122	-14.3808		0.0706894	14.834		2.09526	8.08678		53.6207	-30.3278		13.3154	4.50961		50.1287	42.6918		10.5828	4.65039
-18.0673	7.4828		-3.95635	43.5364		-11.6423	-1.48208		-8.64008	1.79204		-26.0067	-8.50655		-3.60965	8.98439					-18.6611	-8.11427		-5.6607	10.188		13.3551	12.3501		-8.89492	-4.38197
2.66916	-33.6946		2.67842	-0.972845		-7.89208	-0.724829		-16.3693	13.3971		21.9553	43.4979		-5.1456	0.404035		Sample	7		-11.771	-29.3474		-20.5488	-2.08773		-91.4552	-2.06141		18.4228	2.31955
-17.1275	-14.7041		8.20869	19.3423		-4.60163	-0.145204		-2.95933	0.60373		26.3803	6.30369		2.76345	-4.15678		Section	7		-36.5687	18.8286		11.0115	4.1528		-48.2022	10.7353		13.2332	11.2644
6.38173	-6.91582		-0.540823	2.16133		4.12477	-1.09051		4.08274	0.940299		19.3573	11.6938		0.724663	8.62848		3.25543	-12.2845		-33.6969	-17.7901		-1.97516	-2.25879		-47.2718	-10.32		-0.31046	16.4572
-5.9697	-5.32675		52.572	-37.1409		-2.20091	-5.6748		0.462216	1.55653		-0.095734	-3.0044		-1.47856	-6.86301		-7.56599	0.0466531		34.2792	-5.46599		4.64628	1.49022		-23.5603	-0.994182		-8.68313	-23.9478
-11.946	12.3541		-5.00475	15.8739		4.50143	5.10716		9.24432	-5.27228		-12.5819	-1.8858		1.73658	-7.10652		-2.43456	17.1308		-44.5466	9.04936		-9.93512	27.3156		-10.0079	-22.3153		-4.00608	8.33084
48.8049	4.07663		4.72019	-8.64047		-13.8154	-9.91533		-8.47927	19.0327		22.774	-5.5069		-0.271305	3.14395		3.87683	-4.3625		18.4064	7.14256		-6.3483	1.07271		-52.2739	-0.866556		-6.39439	6.05604
-2.21805	-12.948		1.23381	5.62844		3.04721	-2.59393		-7.89686	11.4674		25.8268	4.25345		-8.8095	-0.509478		6.11791	3.26253		40.4914	-31.9364		109.124	-3.46156		11.5791	25.2892		-25.5563	18.3894
-4.25821	6.99156		-0.302335	0.278065		29.1752	-2.4702		21.1317	-28.3511		-14.8937	-5.85447		-9.03621	5.00475		-2.82121	-1.53689		-18.8175	-8.9399		16.856	5.88069		23.2195	-34.1773		-9.27996	21.4039
11.3864	12.4899		2.49696	3.88367		-4.49097	0.77468		-1.8257	-4.14222		-9.77997	-7.48853		-4.72319	0.205261		-16.4986	-10.776		-10.5055	15.491		95.6716	-21.0978		24.8694	6.03577		-4.59047	-18.288
3.01086	-5.56353		-16.0874	-2.60353		-10.9397	2.23195		-3.50654	-1.09942		-27.779	-59.8071		2.01936	8.32227		3.10705	7.5091		3.48301	-1.70675		-47.1858	2.79574		13.8705	7.72233		-3.86197	-10.5832
3.96105	6.37201		-3.15465	-1.22275		4.31595	-6.57695		-5.24625	3.79642		25.5833	-0.5467		2.21731	0.0343391		-4.83335	-2.81453		-8.08824	-22.0961		-41.3303	-8.9288		-25.7042	-21.882		-6.80269	49.173
25.861	-16.9287		10.7406	14.9888					4.36927	7.33691		13.0085	-6.40878		6.48073	10.1201		0.760313	2.05153		8.80381	-18.238		-3.59077	8.60523		-14.9338	18.5809		3.82733	21.5074
-3.09212	22.4353		-0.214485	5.77703		Sample	3		3.66694	-10.6804		-2.49916	-4.4073		3.65503	-6.7865		6.32805	-0.708478		31.5026	-27.825		-7.37374	8.49142		-61.9827	-1.88196		18.9692	2.74002
0.293665	-4.3747		5.31479	-3.18734		Section	7		4.69229	0.165402		-4.31079	-8.29721		0.0863964	7.47765		-3.2754	-5.48016		-18.7818	-28.967		-28.0389	0.0158465		-1.16343	40.9091		18.6087	9.34936
-3.28246	-12.6649					10.1158	-26.9618		5.71348	-17.6254		7.91334	9.93641		-5.04728	-9.3123		1.13083	-2.92886		-21.846	-6.94498		-27.2298	-10.4858		-5.72143	18.5133		12.237	-7.69039
20.1107	27.7837		Sample	2		4.81597	2.30268		9.51039	-14.1992		11.4511	8.1703		6.90122	4.23448		-1.07099	-0.507363		-12.1595	1.5781		-21.889	-4.44832		-117.855	-101.427		15.7615	-0.299348
-12.6234	-1.82847		Section	7		3.85832	5.98805		-8.12915	7.73517		-23.1691	-21.3513		-5.86961	2.947		1.54807	10.7617		-17.5565	-15.0312		-24.5826	-6.15797		-2.99835	-15.1795		-1.16822	16.0221
-20.2659	1.93803		-7.50706	4.65565		14.9292	-12.8514		8.60199	-12.7223		-32.0307	-20.0322		2.55026	-0.285401		-2.43199	-10.7746		3.01617	26.3943		-13.0862	-13.3627		-25.7687	-138.116		7.96276	13.9409
27.7737	7.67498		-0.701429	-5.28489		36.4563	-97.7857		7.60168	-15.565		16.5785	40.0313		-12.1947	4.01159		-0.219484	7.29148		-1.34045	13.5614		-10.4198	-3.97981		-25.8687	-34.0228		5.73564	-8.15311
-16.7139	-3.58427		-13.6639	-10.4769		21.2326	-8.96801		-11.5573	12.6018		-22.3219	9.99258		1.73961	0.965654		-2.56141	-8.19097		8.12194	63.5769		6.19841	-1.84335		21.5294	-32.9323		21.2942	15.352
-26.9268	-11.3214		10.6636	14.4255		1.60332	-7.42784		-7.21637	8.50811		-3.95561	1.92349		-2.01236	15.5827		-3.92843	7.14057		-1.88317	22.8003		-8.73305	-16.2913		-218.083	165.975
			18.698	-40.4373		-2.68984	-16.5142		-9.53754	7.46973		5.43357	-2.88056		1.93952	-8.815		-6.02006	6.42263		32.3013	9.05154		-8.81317	-10.3998		24.2157	5.49216		Sample	11
Sample	1		19.0986	26.1079		-1.53814	12.892		7.75955	-1.1596		0.768134	-4.43608		4.0908	-1.64017		5.06732	0.607905		39.7604	-28.8794		24.8471	4.72564		-77.3486	19.326		Section	7
Section	7		-1.6274	2.9593		-9.44045	12.2041		-6.91519	0.716412		5.51792	24.0415					7.97889	8.08426		58.7905	-21.8256		6.27226	2.05047		-12.8385	13.7915		38.5554	-3.10222
10.4978	-3.0717		3.63108	-6.05265		-0.990339	-8.9256		4.84511	-1.20378		-4.74716	1.0539		Sample	6		4.03167	8.8483		-18.6679	7.36617		5.67714	-0.247674		-30.2555	-1.69826		-18.2795	-8.50541
19.8739	-13.741		-3.79339	-6.82383		10.1868	-14.5689		-6.48339	5.31901		-7.4063	32.8275		Section	7		8.39567	-7.16015		47.9314	26.7142		-9.8336	-8.43233		-21.3819	-111.811		-8.39424	3.60326
-16.7171	6.35474		9.38202	9.71169		-10.0831	14.4843		-1.81865	-1.92619		-24.4412	-12.4312		4.40348	-9.57984		-10.0637	-11.1142		33.5667	-33.1088		4.78365	-2.84925		21.3794	-59.5434		-26.2213	-5.90014
-4.79642	2.76952		15.5889	-9.54855		2.42413	-19.7725		33.82	-30.9235		-16.0791	-27.5473		8.39515	16.5349		-0.299606	-8.44453		-12.5608	4.13614		-4.19143	3.1188		-18.0811	34.8036		9.5837	12.6851
10.4862	14.4837		-13.7767	-2.10142		-13.719	13.5876		6.29026	-15.249		-8.55731	-2.88942		-4.10581	-5.76501		-2.5753	-2.53854		-27.0527	42.8327		-22.6249	7.4593		-23.5037	-16.887		11.3905	-0.0369223
-13.8449	4.10192		-6.79878	1.53605		-5.30222	7.78837		-7.69938	12.843		-12.2262	-2.82243		-2.72371	6.49678		1.45977	2.08264		-33.1526	11.2158					7.44745	4.94063		-18.6671	-56.4075
21.6114	-12.498		39.3639	-4.83224		-1.18132	14.9331		-12.9733	12.9106		-23.9969	-1.01916		-13.3435	7.76726		5.476	-4.38732		-34.4971	-20.0522		Sample	9		25.2432	-0.867117		3.38481	21.0668
23.6986	-8.07678		-2.86478	10.3891		-2.89646	7.38677		26.94	-29.7431		26.2033	98.985		8.85166	3.67246		-12.7432	9.87611		-25.0737	14.0754		Section	8		-1.47367	-14.5709		1.05305	18.0042
-3.3854	2.55297		-8.93327	-12.5107		-4.99342	12.4836		3.26951	6.88072		0.940081	-4.5718		-0.480868	3.9894		-6.15388	-3.3617		-10.5846	52.2307		17.2611	-5.42995		-38.1795	-1.56276		3.72153	-7.56964
6.82578	-6.68898		0.192025	-3.60163		-8.85592	3.04365		3.85686	0.503386		4.30891	-15.1215		2.0499	-2.12325		-8.69273	5.83576		-13.3283	11.9345		56.921	5.50848		24.8027	10.6449		13.446	-1.76753
7.22759	-6.59635		-5.86967	-8.26701		-4.72046	13.1603		4.79273	-6.3965		-26.6438	-24.9331		2.05897	-1.99868		-0.879653	-7.53102		25.1905	-11.2438		41.1865	-16.1579		-224.044	112.654		16.1209	18.3774
-15.7756	1.31334		4.39151	-20.5574		5.70143	5.05698		2.24792	-0.342491		-1.87345	7.13504		-5.95778	-9.15672		1.36466	0.486343		47.3254	-30.753		36.7987	-1.3786		-0.883894	23.3999		25.7719	4.83204
-0.629949	4.60778		-5.33243	-9.41543		-2.09416	14.6906		6.33071	-15.5975		-0.219652	11.1927		-1.99926	-2.22574		-4.76534	0.170164		-29.6621	-14.4038		36.4801	-7.6385		-96.1084	68.012		2.81989	22.6331
-1.38029	1.13236		-5.27884	-3.25771		9.95623	9.67121		9.03858	-14.6577		2.73709	13.8459		3.96551	1.75851		4.21912	-0.111508		-5.28961	-21.1061		39.8379	5.28076		-24.3353	-6.28112		-6.96569	-1.34951
3.51244	-7.56634		9.50194	19.596		-5.01359	7.84035		-8.24816	7.58763		84.5795	-7.11475		17.8248	-11.1119		-5.87714	-0.763966		41.8701	-30.2942		-19.8006	16.4041		-18.956	15.6146		-7.0338	10.6401
-21.6716	16.2722		-5.68196	-3.42684		-11.299	11.157		-8.89739	15.7484		-27.6673	-14.7037		-3.69128	4.1097		1.44112	0.233911		0.585661	-0.533176		-13.1812	20.5369		30.5128	-4.49478		-9.10451	8.25145
-4.11245	0.150666		-1.2143	-12.443		8.49265	13.2648		5.39725	-11.5443		-15.334	-1.54924		7.38908	8.95237		1.00531	-0.238381		-3.94967	18.5431		-13.2573	14.9107		4.56918	26.2428		-2.92634	14.5261
15.7571	-7.51297		-9.35515	-12.2618		12.6172	-5.91237		-15.0647	12.692		-11.1	-19.4929		-8.4775	-2.07084		0.278206	-1.60577		18.2491	-21.5359		-31.4889	25.0191		-0.502735	21.2376		23.5489	8.92993
-16.6297	6.68668		-4.5004	-0.845928		-1.05558	13.5558		-3.42266	8.53972		-18.3542	12.5445		0.241729	6.65905		0.82057	-6.10879		15.6849	-32.5544		-28.2116	12.9104		35.1355	7.55403		18.5075	11.7402
11.4458	-0.532513		7.85181	-9.84679		10.7373	-8.89713		10.3936	-14.4159		-6.69862	-11.0869		-10.1885	-2.41251		-1.04925	30.2359		-17.59	-10.2518		0.327045	23.3249		3.13094	24.0882		-2.07805	18.0284
-14.7136	1.3727		31.5298	31.598		-3.28293	-15.9938		3.59401	3.12456		14.8898	4.83092		-6.34433	10.48		-14.0074	1.94976		-21.4795	6.45673		-32.6781	27.1		19.4375	-2.90539		-4.00473	17.7622
-29.2866	15.9344		27.9715	20.4751		-10.0504	5.34681		-6.31821	7.26913		-13.4374	-17.8857		-0.792739	6.19291		-4.99358	-10.0887		-38.8862	-5.96399		-72.2769	7.15926		-95.9996	38.1663		-5.19466	16.9073
-27.0019	17.8712		-18.4436	-26.1661		-0.261867	-12.7255		7.05078	0.512734		3.34519	-16.0973		-6.63938	8.20398		-1.31763	-13.2879		-15.2196	-21.825		4.56193	-27.3175		-9.04149	43.9157		-20.7225	9.19091
12.5087	-6.55339		4.19175	4.71131		2.16645	20.2862		6.66402	2.7474		22.1442	-5.85672		-9.81351	-2.85496		-7.77009	21.4381		3.7482	10.9615		7.13047	-24.0626		-23.4208	-4.71956		20.3522	-2.66502
-14.903	4.13763		-3.50929	-14.3861		-12.3527	13.0895		11.4398	-10.7708		0.643302	-10.7732		12.3772	-17.872		-5.06298	-0.797979		-8.6658	25.9215		9.21829	-3.89698		1.81462	17.9641		-13.4632	-11.914
2.99692	6.68182		-7.08482	-6.56733		9.16346	-9.29799		-10.6092	15.4802		31.2154	-1.78503		9.40524	-2.10209		-6.45803	1.82447		12.1802	-22.0523		-7.71199	-4.29921		15.8674	-43.5039		19.1927	-9.89725
21.0666	-9.26922		-4.73944	4.55078		-13.5931	-39.9774		-0.989623	4.9119		11.8775	2.95469		-7.24753	4.88192		-9.25885	1.109		-15.8581	36.7881		15.5744	-10.4602		6.62073	7.87317		61.6329	-43.6512
-10.0923	13.1022		-10.0225	2.38881		-8.52096	14.8248		9.02588	-13.5647		6.59621	-4.01458		-13.5743	11.0318		-0.829211	-2.02741					19.5367	-13.0731		-61.6093	26.6473		21.606	-19.2329
-16.9524	12.6812		-12.5129	5.02395		0.109671	-8.59945		-2.14488	4.60941		-28.7591	-1.8179		2.77853	-7.96442		-10.7769	-5.90991		Sample	8		30.4161	-8.20158		-200.953	-137.489		-12.1725	1.04968
-5.51157	-3.48182		39.2881	72.8648		-5.15595	11.4794		-2.58302	1.27286		-19.951	-8.3568		-2.41882	1.86593		10.4733	-8.26285		Section	8		-13.26	3.31673		-9.0635	20.4795		-9.39398	-3.31133
14.6517	-6.4799		2.80057	-25.2869		-5.68378	-7.10916		-12.0299	8.01822		11.7134	-3.96124		0.205866	10.1108		11.7087	4.6387		-9.0428	12.2969		-13.6457	2.72193		349.184	-84.2023		7.20526	29.2683
-1.04394	-0.233685		9.18561	16.6558		-7.86071	18.3757		8.48394	-12.2627		-6.06236	10.3155		5.80289	-2.80581		13.2843	7.53002		0.425514	-4.73419		-21.8722	13.2129		22.4489	3.79291		26.8056	11.036
-13.2465	10.8893		-15.3574	-7.11633		-24.8635	6.19892		-0.540851	3.70158		-1.63776	-18.4934		10.2816	-7.32365		-5.85174	-0.433853		-6.82414	-2.4644		-7.12258	-9.23583		12.2226	16.069		24.55	23.0752
3.93306	-4.98136		-1.87655	-30.0543		20.0253	-9.9009		-5.67014	5.23783		28.7214	0.432798		-0.809345	3.09879		1.76094	-7.1925		1.01282	6.45169		12.406	-21.8358		12.8275	-68.6824		-27.6913	-8.90272
-21.6969	6.93534		-11.314	-12.7194		-6.51863	12.0529		1.36854	5.36089		7.07137	-17.179		-7.34261	-6.18791		3.55932	-5.20895		-7.75494	-1.89007		-39.7674	29.666		-29.2917	316.131		-25.6926	-14.0607
-19.1874	14.2564		-11.4851	9.94278		-6.28425	21.1803		0.221128	6.49994		1.41958	7.61069		1.56373	-2.30998		4.83324	-4.80336		-5.55374	-14.3859		9.77803	-18.9368		272.112	-116.589		-15.9552	-9.46062
4.763	4.17623		-1.55113	-8.61802		0.962829	5.61712		-6.82618	5.86461		-14.781	8.29167		9.36964	-6.22714		-4.27462	-8.69003		-7.19282	4.60127		-15.4998	-9.53275		-11.6053	18.2288		28.8882	-17.2837
20.843	-16.4194		-1.97396	-9.47524		13.994	-12.8219		-6.37841	-2.10672		4.77989	10.6076		3.97355	2.93372		-2.74938	7.98886		-3.67115	8.53832		-47.3637	11.1513		47.3267	-33.3608		5.28102	-6.2536
-12.6947	1.37727		-0.176675	1.49824		-1.37652	-18.7568		0.781444	4.8232		25.5698	1.32821		21.0469	10.7624		10.4614	5.00207		5.71958	5.43609		-72.6795	8.05618		20.1368	22.5531		-16.4873	-14.246
37.6662	-25.7344		-3.94787	-2.37337		11.7152	9.75529		28.8017	11.2788		-15.029	20.1762		-4.24491	-4.75762		11.3769	-0.364387		-1.65337	-0.172021		109.653	8.51246		-153.153	-203.758		3.16546	17.089
-14.2905	5.46417		-2.50434	-0.654051		-3.12125	2.76526		-3.83386	3.07313		-8.80838	-1.44113		-7.87117	0.63061		9.25268	-2.97942		8.37131	-7.17505		63.8869	11.0394		274.063	140.508		-8.4683	-3.87389
-5.20578	4.55623		10.3262	-11.7115		-1.39791	-0.551068		2.13284	5.86294		-11.0325	-17.6228		-0.411957	-7.92637		12.1199	-2.09641		4.63344	-0.409624		-6.02679	-12.9406		-29.912	-1.60563		-20.2727	-5.43644
13.342	-13.871		-6.15149	-19.1033		5.48604	18.8791		21.3274	-23.1404					11.3382	-7.66003		-2.37171	-2.13744		9.71495	1.91718		0.387941	-6.01405		-20.1603	8.63718		29.665	6.27283
0.710179	3.6663		2.77858	-2.25748		1.14662	-5.83665		-11.7006	7.69514		Sample	5		-0.865051	5.39304		-3.36066	-5.47042		-5.07208	-5.06793		-1.33924	1.99572		14.8395	-0.825708		5.43556	35.0233
-5.20426	0.373873		-4.37257	-3.40292		-9.91745	-9.26445		-3.67757	4.52124		Section	10		5.64722	3.86696		-4.64285	-3.75368		8.05201	-6.00324		10.9885	11.9833		-5.56958	26.0129		-11.7789	9.47369
28.7295	-12.965		-2.38967	-6.35639		0.998963	-17.8577		2.50276	5.67813		-6.96352	3.68453		-9.76359	3.52951		-4.71653	3.00707		-5.76062	3.74673		-2.30896	2.39481		-18.4483	22.1846		-15.4795	-11.6866
-16.8496	9.62581		-2.91709	0.523837		-11.3893	-1.07487		6.80412	-7.55835		19.233	-23.3957		-0.241273	3.94736		6.04032	4.9136		-1.72097	0.812963		-17.1676	-21.3662		20.8117	6.00089		-19.1209	-12.3141
3.78126	-10.9142		1.89262	21.3476		2.92476	-18.2228		-2.28703	5.62988		8.25203	-6.48112		-3.07456	6.0441		-7.7631	-0.252004		-2.4275	-5.54564		10.1572	-16.1739					-17.9752	-13.8841
7.29906	1.99479		-7.66605	-0.491476		41.6744	-86.7735		-3.8884	-15.335		10.7912	-2.38906		6.02411	-31.948		5.69382	6.40642		-7.53845	10.9426		3.58493	-9.10438		Sample	10		2.70448	37.4319
3.91498	0.0385811		4.87343	-1.39455		-1.58116	11.7736		-13.2425	10.587		13.975	-14.851		0.193146	-4.53543		2.63196	0.647081		2.14141	-1.61184		-9.17325	-11.8764		Section	8		-23.3106	-3.45301
4.84644	-2.14507		0.867244	-6.53318		-5.77519	2.78857		-9.64387	4.62897		18.4476	6.53951		1.22224	11.2516		-23.4306	2.29176		2.66904	-6.45095		-15.4638	-10.5669		-8.11794	19.3083		56.6086	-24.0351
6.76242	-2.78864		1.75748	42.3107		-1.09213	11.6106					-3.47945	1.23048		-1.75835	3.01765		1.83107	-10.3071		0.326225	2.85349		-5.94266	-9.20998		6.70848	44.2661		-17.8534	-13.5129
-4.44882	-0.763023		4.69594	17.0057		12.5942	16.3869		Sample	4		28.2164	68.8948		9.62972	-1.5709		-2.6111	5.32659		-1.17761	4.92153		-17.3798	-4.42169		-21.2974	17.5207		6.86935	34.4684
10.7785	2.24335		0.608774	15.9936		-12.6021	19.7395		Section	8		16.3721	19.8898		10.2974	-9.43175		-2.49106	2.10004		0.150308	6.72267		-8.6001	-4.45995		-9.7043	249.349		41.0939	16.1449
24.474	-13.3382		0.742343	1.4074		-11.3241	-2.55403		0.446855	0.244434		25.787	-19.8991		-5.72042	2.0933		-0.261297	-1.78541		5.11161	1.58462		-4.91685	-3.95755		-13.8402	4.07206		-1.75688	-14.1032
17.3602	0.953061		1.06232	-5.57693		-6.70976	-0.292832		0.706394	5.41649		-8.76454	9.96169		9.15766	-1.121		1.04487	-0.872357		2.32348	-0.643327		14.6531	12.4398		4.26134	3.34063		8.57645	-38.1573
-30.8096	11.562		-16.566	5.43317		-0.348904	12.3717		1.25855	1.55952		-3.35295	5.15366		-7.0394	5.57808		-1.00909	-14.6775		-7.18165	-2.76307		-0.112832	3.71777		-17.9648	22.6894		14.3412	-15.6115
25.9448	-10.3185		-12.0786	14.6333		1.28987	-8.5809		3.97817	3.20517		22.2499	-0.457027		4.66595	-12.5936		-11.2045	-2.67451		-2.13167	-0.282912		36.8829	1.21773		1.54316	13.5642		-26.2615	4.86636
24.7788	-8.34533		0.556394	5.68193		-0.324676	-8.26071		2.34786	-0.529434		-17.6863	4.45916		-0.421203	5.93323		7.03871	2.34299		0.358397	-6.1665		-56.463	6.32715		-12.5654	13.1045		5.78556	21.5951
16.8838	-24.7122		-6.37352	-4.42056		29.88	-22.7506		5.31923	1.77189		-134.287	109.885		4.64927	-19.3668		12.8615	5.22645		3.64006	-1.18719		-54.4791	13.9069		-26.1096	8.31452		41.7588	23.9713
15.0245	-3.06216		-1.3479	-11.7338		4.08777	11.8615		2.4745	2.80396		-27.6041	24.1407		-4.78403	1.19438		5.78653	-4.63513		1.25841	-2.48156		-14.9821	5.3241		-17.6564	9.81707		-19.9938	-5.40494
-8.02778	-4.82914		0.988065	4.78455		-9.66988	-1.97262		-4.31738	-2.62193		12.9451	-9.47461		-1.12669	-16.2958		3.60584	-0.814675		12.7461	-3.03141		15.2417	-11.6624		17.1149	23.564		5.56604	29.1162
8.31245	-6.57193		2.91857	22.6393		-4.77951	10.2952		-0.62731	-2.26493		-12.6858	-25.427		0.535923	-6.98663		-2.48977	0.326199		2.32519	3.48173		21.9669	-7.15445		-5.98736	19.0144		21.4667	-31.1474
6.30908	-4.51122		8.32859	21.1969		23.8431	-0.289265		-10.3155	1.1287		9.98067	5.89233		-21.1993	8.768		-2.46023	-7.56447		0.281203	-4.94822		22.3853	-1.42391		7.08725	12.2919		-25.6791	-9.65081
-0.80567	-0.334828		4.81404	7.05919		-9.68726	15.0262		-2.18007	-0.706322		-36.6611	9.27364		-15.4865	15.1854		2.95569	4.25296		-4.55033	10.4341		27.8044	-4.17042		-17.2282	-11.7575		-30.8363	-15.1412
-34.1958	16.6327		-4.19715	-2.78939		1.28897	18.6062		-1.69986	-4.18667		26.5535	-23.1199		4.28367	-2.5819		-8.37355	0.296787		-1.94361	1.20133		13.306	-0.253367		-87.8907	-22.2426		-14.1196	0.229666
-26.1379	5.87076		-1.6828	-0.540126		-10.43	1.27113		3.73205	-2.40385		-14.8083	-24.3966		-7.50577	-13.4569		10.3157	-2.81918		1.35339	-1.91321		1.59487	-9.50904		-10.0543	-28.4016		23.371	2.38537
22.4552	-16.2141		-13.9082	-14.1458		-2.45817	-16.7812		-4.30244	-3.35139		-15.5666	-8.39368		-6.41608	-2.65127		3.18591	3.57378		9.67212	0.522948		8.51724	-6.68352		6.89434	24.3455		-2.65251	-7.8829
-18.9136	-0.877582		-12.7896	-11.5028		-18.1619	2.59505		-3.77814	2.9866		-22.8801	-2.33088		-5.62633	-3.63461		32.6063	9.35167		-9.93685	-1.11103		7.33031	-2.59281		-17.78	11.277		-16.9412	-8.42866
4.37737	-0.758778		1.42215	-10.5005		3.20332	-3.03855		-4.27491	5.46757		20.5024	38.4677		0.607115	-7.08481		8.51008	4.17293		-2.13765	2.39856		28.1563	-11.4429		-9.14013	-12.027		-20.1738	-4.36849
11.3319	0.50694		22.057	21.8208		-15.3884	16.1596		-1.37994	5.00167		18.3294	13.4819		-5.0208	2.43113		-3.26613	3.13096		0.770999	1.78189		35.2547	2.75155		50.3042	-301.119		29.9774	1.18808
4.59821	5.99002		-8.12777	3.68328		-13.7545	5.80012		1.3498	-1.57722		27.8105	-52.1588		-2.30399	2.66266		-0.0379792	6.71175		-13.2891	-18.6203		31.9471	3.86725		-5.18034	-12.1498		18.9365	-9.89486
-23.3049	5.82905		5.16585	-9.84595		-8.50557	6.94993		0.95868	-4.44913		-16.3566	0.383377		-1.48874	9.66714					7.5241	-1.27542		18.5309	-21.8116		-213.803	-168.607		10.1853	-7.10755
9.13759	-2.22004		9.44119	21.2602		1.14933	-7.03616		-3.19135	-5.19486		-12.1048	12.0022		-6.63248	16.0415		Sample	7		2.76633	9.5314		-36.2111	-3.84855		1.29179	-13.3158		45.0023	-6.54519
-19.0048	13.9375		-1.66898	1.72441		-5.52026	10.6454		5.08262	1.40469		-28.272	-14.92		-4.91759	0.130877		Section	8		8.92677	-0.571919		-61.1741	-0.205295		-24.2534	16.4918		-16.7966	-7.76393
-16.0976	1.08815		-14.1903	-29.313		-5.26671	-2.83344		-1.19178	0.16533		-20.9011	-2.4968		-16.4051	-3.66		0.938823	-1.57623		6.59246	0.0363192		-47.6004	-11.3849		25.3828	-18.7965		-14.8003	-14.0376
8.71786	-5.76369		-5.94498	-2.86114		-6.81808	-14.5305		-2.44848	-5.94203		-16.2378	-16.4151		3.74156	-7.31859		8.36581	-9.18476		12.9662	-1.16392		-10.3158	-20.0999		76.2877	97.1898		-13.1805	9.46245
1.43808	0.667422		24.7046	28.1204		0.00220104	9.21562		3.33825	-2.45048		13.0812	-20.0329		1.58516	4.41126		-0.70065	-3.08504		12.2066	-0.0588489		-3.90725	1.85427		15.68	-5.1826		3.20798	-12.2134
7.82153	1.25532		-18.5017	3.49596		4.07242	0.599287		5.60995	-0.665092		3.6215	-9.14853		-5.87386	5.61747		-9.88052	3.78746		1.75961	-4.30941		-67.1356	27.8723		-13.5432	-18.5343		33.4035	8.40507
-21.2402	12.0098		3.48659	-12.3541		16.5312	20.2768		3.95836	-1.19238		24.3213	-24.5712		0.401105	7.52903		-13.0287	-9.30738		0.390084	-1.51078		51.0379	5.82132		115.367	-69.5799		-15.8208	-11.0059
12.942	1.04778		3.04571	-11.7405		-6.19582	4.76555		0.58641	1.30126		-0.358069	-87.3267		5.03127	-9.62166		-3.1082	3.75315		13.0718	5.52406		-86.7594	6.2821		19.1029	-33.5715		-22.8839	-9.53664
-6.28815	0.407815		-2.95232	-1.27889		10.8513	-8.26372		5.37746	-1.45815		26.548	34.634		-3.42741	8.4203		3.06757	-0.670396		-6.21095	10.2354		-73.8984	14.6926		1.89502	3.34689		11.8432	9.49999
19.1355	-4.97109		-10.799	-3.43312		6.24517	-7.29716		0.842364	-10.2602		149.239	312.491		21.7915	10.3928		-2.14848	6.73281		8.5556	-0.393274		27.1725	2.34528		-20.9641	-12.617		1.28564	19.8273
1.65017	8.59129		-3.13841	-4.64708		5.79627	-2.71953		6.44767	2.4262		32.2968	35.8654		5.86964	-3.83577		-3.82283	-1.30207		5.21204	-4.38442		5.22717	2.35549		-26.3145	17.3446		-17.472	-7.60583
-2.4459	5.65958		-11.5596	-2.1817		-9.48443	35.3875		3.70665	-2.67264		7.87002	-4.84255		2.23856	4.5447		5.2194	-5.57473		-6.17603	1.50403		15.0651	19.3707		-16.131	10.0634		-9.67872	-17.6492
-25.899	10.5685		2.85834	-3.68767		-0.947335	11.0817		-0.999915	2.65226		-7.16987	5.09067		-8.13746	18.9443		8.64061	-2.4477		7.80733	-0.909132		47.7389	9.83772		-12.4836	39.9521		-23.1291	-20.6191
19.1284	-26.566								1.11544	-1.01545		-28.6924	-4.40437		5.66623	-6.83216		-0.23036	-1.59353		6.66495	3.23032		28.7958	1.77475		15.0982	-5.27787		6.71682	16.4888
16.0475	-10.9567		Sample	2		Sample	3		1.72441	-0.233718		20.6247	-26.9165		-3.45447	-3.26058		2.00788	0.973523		5.03007	-2.92434		4.14546	2.60932		-277.339	160.133		-16.834	-14.6187
-23.5122	18.7018		Section	8		Section	8		2.59272	-3.40296		-10.5942	-26.4172		4.12843	0.207462		6.02848	0.99789		10.6429	-1.49518		10.7962	9.66264		-9.94825	16.5607		16.0819	3.68894
-23.0356	10.0015		-12.2682	-31.8442		-23.3744	-35.8472		1.32816	-0.239153		27.471	-21.9453		19.7499	-0.136741		8.25723	-0.7827		0.0447458	-6.02184		22.4448	5.93897		-35.5048	123.637		-25.6774	-15.6229
3.59302	-1.84925		14.7772	13.668		-10.0928	0.969354		0.353869	2.20056		-20.5728	2.29404		-0.280014	-8.82263		9.48563	-10.1483		14.283	10.7458		1.07506	5.98915		13.05	-29.1407		7.80094	-39.9712
			-13.7585	-28.7573		20.3392	7.10232		2.84734	4.65823		-1.35589	15.233		16.0293	-18.9501		16.573	0.505342		-7.69615	-7.23189		4.87796	-2.75385		-16.3744	13.5843		-70.1427	96.2522
Sample	1		0.0441101	9.06769		-10.1734	10.6921		2.8994	2.23864		-10.7751	-29.2985		-8.47179	4.89026		10.3156	1.25515		-18.6436	-8.78496		15.8251	3.70262		-2.01546	9.22055		-14.6444	9.97082
Section	8		2.22886	13.2063		2.38318	-9.64094		-12.7813	-5.90365		-8.40391	-28.6587		-9.07462	17.9255		-3.55788	1.97798		1.80109	-2.62086		-4.76455	-4.91396		5.94098	-14.0968		-12.5776	-0.304492
13.0749	-6.89403		13.709	13.3818		1.0839	-8.37848		-7.09144	2.38977		24.1457	-26.5328		-1.47392	-1.61821		3.63882	-0.288217		-13.2585	3.27073		-9.78455	-0.970499		-6.61294	-5.04997		-26.2	-8.82633
-24.2467	21.6781		-3.94379	-4.49947		2.49271	5.39972		-1.49579	-0.303953		-11.5505	-11.3087					-0.744493	-0.237712		1.60204	-4.5975		-3.31166	-11.4082		-7.14971	10.4394		10.7298	-10.3298
-3.87606	5.37289		-38.4734	-37.7959		-8.92306	6.71943		-7.56332	1.37614		37.7834	3.9495		Sample	6		-9.14807	-3.04449		6.87861	10.5886		8.80687	-5.49738		-12.0384	11.2472		-2.03688	2.80387
-0.832649	8.59512		-6.36673	16.9884		7.02095	-5.16826		-8.34426	-3.5119		17.0259	30.6333		Section	8		1.0279	0.0147857		-0.290103	-4.16368		6.36297	-2.53078		-4.93957	-5.20386
2.92399	-9.68831		15.4419	-7.67274		-19.1393	-4.67718		-6.60267	1.80122		-20.1668	13.899		0.102461	-1.44492		4.08893	-1.43315		4.8705	0.187635					-18.9436	-5.61563		Sample	11
8.7006	15.2684		0.348208	15.9216		8.58023	-7.87657		5.83495	1.46374		-3.35953	-19.2126		11.3544	2.35529		-1.65937	-5.3099		-16.8892	1.71387		Sample	9		6.38687	8.16129		Section	8
-5.01596	4.56968		12.3955	15.2815		-17.9969	16.2881		2.17883	4.75972		-4.93128	-11.292		3.92065	-2.5045		2.46519	3.29919		-2.45304	-7.13731		Section	9		-5.04444	-3.35395		13.5835	10.7199
-4.59447	-20.2805		-0.78743	17.6673		4.58174	-6.9321		1.30754	3.03533		-5.3564	6.66266		2.31932	1.92971		4.45288	1.38048		3.45803	-3.86981		-41.9393	-27.5506		-16.0457	1.14973		-5.02148	-17.5367
-2.38267	-4.96021		-15.9365	-13.339		2.20994	-4.90596		-8.51787	-15.3643		-20.2275	19.0445		-4.58625	-1.87419		1.31065	1.69536		-9.23846	6.40877		-61.643	-8.84509		-32.7332	45.1696		2.20989	-15.6422
-5.85475	-2.58708		8.2637	16.6001		6.81044	3.43603		5.51688	1.49378		17.5995	0.100743		0.0992936	4.23685		-5.08209	-1.16446		-6.02743	-0.651107		-64.6401	-5.89981		3.03786	-0.8444		-0.192737	-8.88258
3.77414	12.4713		6.33678	-6.94843		1.18994	3.53179		0.845422	-3.24261		-15.3111	6.69235		-4.06724	5.13499		6.02427	2.32299		-7.14541	5.66387		-49.7605	-4.11215		-13.4824	-34.9918		7.66209	26.8622
5.45252	0.00134183		-14.4642	-14.9999		-14.8302	1.70523		-7.14649	-3.79894		1.08091	-24.4039		-1.57264	-5.26206		-2.06283	4.18363		-15.4913	3.0675		-35.0589	12.3236		93.6604	-293.631		-0.832073	-9.65732
-3.97263	2.49264		1.2142	8.45959		-3.00729	11.9915		5.36916	-2.13569		-11.9895	-24.267		5.49733	3.51096		4.60246	-3.95479		10.6805	-1.63831		-44.6479	7.56035		-26.7284	-121.453		-3.24226	11.7099
-5.25145	5.19738		-2.69592	15.09		8.47754	-11.9493		7.62626	-1.54937		25.6785	-3.6448		-10.6034	3.3184		-0.919673	-1.90753		-11.1078	-19.8142		44.9244	11.6048		-6.38512	-7.83162		8.33911	10.6288
5.49469	1.12841		0.191694	-1.71298		5.65141	-4.15681		-9.18147	4.28849		-56.0404	0.364573		0.884697	-2.3043		-7.77893	-0.352597		-2.07889	0.765592		44.3319	17.4981		-55.584	59.3835		2.23929	6.13692
5.19108	1.75954		27.0244	-24.9777		5.48254	2.21978		0.576369	-0.571018		5.31424	-21.0605		3.06496	0.356679		-2.04264	-1.26336		10.2835	5.4553		15.0807	15.6153		-18.8789	-5.75724		-11.4172	-10.8114
-8.28899	1.14056		2.66933	9.80299		-0.730042	-1.15685		1.76605	5.35492		-18.7696	-18.1803		-29.855	-35.8411		4.86974	2.2308		1.87627	-1.10683		73.0769	5.99156		-17.08	-4.89574		-0.235014	20.922
-2.01841	6.80805		-16.0907	-29.0649		2.80457	1.08506		0.92832	2.77241		17.2587	18.7646		-19.8107	18.6371		1.33583	4.36386		-7.5427	7.56389		70.3265	-9.20631		-9.25182	-17.7419		7.58362	-1.96913
14.3301	-11.5679		-1.96914	-4.14595		-3.39889	1.09924		-2.14116	1.64549		-29.2547	-71.0957		-3.74791	1.28097		-11.6624	-1.86537		-0.444326	-3.32786		51.9523	-8.45617		276.266	-74.4458		-5.42036	9.98226
1.84849	4.63356		19.3203	-10.3782		-14.619	12.453		4.04806	-1.12941		-12.448	-15.6039		0.53201	-1.01677		1.73816	3.30461		-1.01051	3.48721		56.6377	7.36785		33.3978	-73.9759		4.86955	16.1707
-4.13342	7.37584		-4.21189	-4.43516		8.21709	-4.7505		1.89822	0.934195		-34.4658	-62.2894		2.10884	8.59986		0.937571	14.2472		0.332707	0.856888		7.07742	5.94522		242.39	230.845		-7.26499	-18.2872
-3.03901	3.76613		-25.5296	-8.95648		0.184276	-0.190823		-5.7296	4.49124					4.57381	11.6217		-5.36578	0.885905		-4.96866	0.85888		-20.2277	12.7672		-3.43216	19.5651		6.54967	3.55689
-0.0196408	-10.0512		-16.0227	-10.2735		-0.419298	3.48467		3.38163	-0.930555		Sample	5		-4.03149	-5.94131		9.85507	-1.57001		-14.9972	2.89001		11.947	-10.6597		0.348018	-12.3313		-9.41939	-14.0896
-5.04289	1.51399		-3.30963	-1.53811		-4.86282	-0.151266		-2.41313	-2.20101		Section	11		-5.30052	-5.6243		-2.24692	5.62554		2.35739	-2.01341		8.25849	15.967		-6.84572	5.45038		0.687835	-1.90553
-1.96359	-8.42495		1.11292	11.1617		4.9655	-0.425424		-6.29389	0.00656385		28.3429	-4.22401		2.32378	6.53856		-1.13948	-1.55682		-0.634645	-0.315473		7.39748	-0.0248271		24.4133	5.86845		13.6939	2.14871
-1.15553	0.975227		-19.1243	-43.0308		-16.958	-0.613507		-2.63744	5.78464		-16	-10.4748		3.44193	3.44679		-1.28878	0.415664		5.57157	3.3812		-10.5872	4.2356		1.07926	-12.6004		-14.3794	-28.3931
-4.09516	10.1534		-14.0717	-14.4021		-10.4036	2.00329		-0.600214	2.25117		24.32	-14.151		11.7649	-19.7321		-4.05332	4.93427		9.06235	-2.92415		-10.792	-10.3822		-0.1425	8.96985		-1.17415	-19.174
10.9162	-1.85585		21.3869	12.598		-1.44893	2.29698		3.52874	-0.162174		13.7945	-7.80906		-8.63812	2.124		0.234954	1.8104		5.43363	2.23725		-26.2003	-3.09091		-1.46419	-10.5637		6.13238	-15.8391
10.3623	-3.07768		9.63686	8.15068		3.05378	8.27825		1.52034	-0.476019		28.9764	-3.02493		5.81241	5.49921		0.133873	1.20767		-5.5232	9.99991		-23.1164	2.52892		172.969	-35.7194		19.08	10.4439
-8.31867	3.53469		8.52363	14.6105		6.95794	-7.5936		8.72778	2.3216		-5.49628	-20.6757		-9.12941	-8.78035		0.291152	4.64501		-7.32103	-5.57566		-17.3479	7.93973		46.1556	0.646306		10.1422	-1.52457
-7.9632	4.98714		-28.7335	-42.7132		-1.29336	3.01741		-0.0353446	-3.5864		-18.9029	-18.3515		0.843034	-4.25936		-1.92142	5.30408					-16.3057	13.6927		-1.36069	-1.01351		1.26719	-10.0543
-0.749174	5.75121		-6.22126	-7.60544		8.91179	-5.53004		3.09623	-2.58694		3.70977	-2.04645		-28.0848	-3.08269		10.7219	-5.38339		Sample	8		-10.1484	9.31349		-13.8328	-9.37336		9.44023	9.89561
0.806053	-8.33944		-1.21344	-40.1458		-5.0934	-3.15689		1.43755	5.69958		-12.9125	3.46941		8.38372	7.46953		0.957979	3.58367		Section	9		-18.2672	-0.830379		10.4922	2.93672		6.06258	3.87061
-12.671	14.7522		-10.1508	-23.647		-18.3727	25.3269		1.00308	0.518677		-20.0004	6.75576		-1.20097	5.78936		3.78876	-5.18462		-3.94748	-9.7689		7.40945	-23.2147		1.40856	0.697295		6.43957	-1.09825
-6.4253	1.98039		18.5963	7.64519		6.89494	-2.74728		-0.0274075	4.32416		-5.6936	18.5846		5.83409	-6.45897		-21.8286	25.0848		11.6673	1.74396		20.5831	-16.7712		-254.554	242.024		0.163316	17.6201
-11.6671	-12.6877		-16.6844	18.5444		-1.72395	-6.49924		3.34298	-0.293748		8.40439	6.20478		6.94514	1.61335		-4.80001	-0.541309		-0.991017	11.9735		7.71461	-11.4563		-12.1985	6.83848		-7.05339	20.3428
15.7564	-10.5209		1.24311	-3.70438		-5.11723	-1.86633		3.70152	-2.52955		-15.7259	15.9042		6.41531	-6.19037		-1.99012	-5.10691		-3.26734	2.32376		-10.6199	-15.2323		17.4319	14.9401		-2.8229	-24.396
15.1335	-7.53321		5.7132	-1.63706		5.80726	10.6339		-1.16493	-0.874988		-4.84578	9.7668		0.468025	-5.14601		1.70478	0.799105		0.490766	-1.24011		13.5892	-7.89079		-6.89177	5.35595		-8.69058	0.496734
5.31684	2.62957		12.9115	20.4897		-7.46013	2.74389		1.86719	-0.549009		22.7472	-8.43525		7.53729	7.77362		-0.949141	0.284828		-0.267801	-12.6312		2.75667	-1.59519		-15.2884	-4.68289		-4.5836	-12.7753
9.78662	-2.25243		9.01904	16.5067		7.81933	-6.45944		-0.942973	-1.0751		-10.1556	4.63905		0.918445	4.12173		0.0210029	-1.87434		7.78897	-6.35391		4.32233	-3.74105		207.765	-160.169		3.43441	22.7301
-9.10976	4.4125		3.17459	11.7552		-7.82883	9.85		-0.552022	-0.0287487		-5.36537	7.62223		-7.53954	1.35545		5.03872	2.18933		-2.09592	13.0769		4.54995	1.62594		-4.11163	-5.38996		6.40546	4.19433
10.8073	-2.46895		4.36126	11.495		-0.708003	9.24962		-9.11023	-4.0101		3.70935	-17.0929		4.15731	11.3499		-1.42966	-0.0379046		9.66786	-5.22736		-1.81711	1.46595					-8.85481	-1.31653
0.638015	-8.82538		6.98931	10.7538		-1.16304	1.51007		3.854	0.305845		-12.3549	6.6394		-4.4283	7.19022		-4.17298	0.148853		1.08184	5.43816		-7.82325	-6.3708		Sample	10		6.66149	8.88663
-3.77081	4.87982		-14.1162	-22.459		5.94029	-5.36365		3.23466	1.6568		-2.27518	7.84699		6.34184	-4.40724		-0.481821	-3.54781		3.82742	0.396491		10.5681	-15.2078		Section	9		-3.41651	-5.25331
-2.75095	7.44862		-2.58527	3.21793		5.88927	16.7416		-4.69686	-1.02991		-30.5928	-5.89299		4.94508	-1.52261		-7.94819	-8.61086		4.66195	-2.2659		22.7949	7.60631		47.3434	56.2174		8.21308	-13.4221
-27.9169	-20.4067		-45.4131	-50.7663		-3.00212	2.53241		-5.34202	3.75055		-14.7344	9.16937		-3.58409	2.2007		-2.60534	1.2758		2.73691	11.5329		-21.5004	-1.0932		88.0224	273.692		-6.41811	-24.7048
-3.18611	3.58599		-0.144066	2.31293		-0.290433	-4.36089		1.54165	0.186013		2.30978	4.55648		-7.32735	14.5518		-3.97415	1.04071		-9.44391	-2.58904		4.30387	-11.1977		23.2646	-1.9021		-5.81585	-10.4487
1.61613	14.1886		-6.33407	18.2355		-1.52788	1.7062		-5.41858	-2.17071		1.10385	21.6767		-1.20026	6.14408		-1.711	-1.91452		0.321348	1.19643		-8.30647	-28.2922		-76.9724	162.375		-1.33011	5.4922
1.21384	13.2934		-1.12188	15.8066		1.09388	-7.45411		2.43324	0.614745		27.9913	17.7241		-3.2181	-5.63389		-1.29045	16.0661		0.7916	-5.4808		-3.41909	-7.00883		-25.8618	-196.597		12.0048	20.8817
-5.32941	-4.93989		6.101	9.39538		10.5131	20.0934		3.11525	2.36735		13.7566	-5.1989		4.71668	3.2906		11.749	-1.64648		6.02645	8.87735		-22.9287	-6.03312		-24.1215	-123.748		-2.90224	-9.53547
-1.57544	10.0118		4.36201	15.1712		11.1997	-6.99672		0.550972	1.33942		-12.9007	-9.48875		-14.6539	16.2349		1.03949	1.87449		5.70431	1.89382		-23.9715	-3.41983		-0.194413	40.957		-0.942511	6.49443
0.376931	-9.8652		-5.29189	-7.62563		-3.42842	6.3192		5.1714	1.78546		21.9748	6.60162		-6.6896	6.66613		-2.77484	2.96557		-5.41729	-0.0834936		-3.53868	2.18927		-198.837	290.964		-2.07865	-2.85888
0.561188	12.2388		15.5419	-6.8595		-1.56551	4.2556		-6.19678	0.303713		-3.11595	-10.7589		8.64254	2.88192		-1.6162	1.0815		-1.08226	0.912946		-18.4186	7.40811		82.0455	278.667		4.11225	4.27505
-5.3936	2.51772		3.5812	7.8705		12.8254	-17.2992		-11.0902	2.58469		-3.37975	-16.5963		-5.52234	16.714		1.00416	-2.23829		4.08465	3.87702		27.3554	21.742		84.8443	-20.0888		-1.4036	-15.2271
-10.511	4.59724		-7.90374	-6.24594		12.05	-20.7374		-1.0996	-3.43148		-12.6739	4.20098		3.43556	-5.24794		-2.14676	-0.489775		-3.79964	3.9709		-2.54923	22.6427		61.1012	6.1535		5.8852	21.5772
-1.92742	8.32559		-9.84415	-25.4889		4.67831	-19.3112		5.85767	-4.00719		10.3815	18.3375		-1.84044	-1.03373		-6.62144	-12.3328		-1.74476	2.49364		-1.57359	15.1015		161.737	-144.133		-3.49729	-5.98366
4.44283	0.985785		7.1353	1.14331		16.7182	9.63687		5.03532	3.44417		10.9438	-12.1117		-2.1839	-15.8207		1.84716	-5.19067		2.16846	7.79459		1.54415	-7.53353		181.344	-31.614		-9.64784	-19.1172
-3.67768	-7.78171		-3.44664	0.350778		-5.908	9.08561		2.8746	3.70438		-4.40937	15.9268		-5.80111	-6.14891		1.8008	-1.02563		10.4234	-3.31492		2.0767	-2.40579		125.691	-60.7812		2.49016	-1.4673
0.219162	0.377264		13.568	10.7134		-11.5773	-11.5242		1.36909	-1.11668		-9.60111	-10.4766		-6.10951	8.35651		-1.13874	-5.0186		3.90478	-1.73355		-1.79906	-3.34063		-65.2123	-330.127		-2.47746	14.0829
-10.2004	2.31729		3.00772	7.11399		-0.981195	4.29137					25.0757	7.9417		4.19147	-3.29772		3.71637	5.91435		0.379527	3.83274		13.1667	-10.6038		-300.377	84.4796		3.46192	-5.94971
21.2383	-5.24102		8.98172	14.5249		-10.914	-2.12638		Sample	4		12.2563	15.4662		1.32563	5.04717		4.14978	1.77308		2.66321	-4.98802		9.00737	-11.9872		-223.686	34.7787		2.33885	8.09987
-4.79022	3.33412		-0.730035	8.59787		-2.7991	4.2131		Section	9		6.31086	-1.0791		1.09197	2.93815		-1.26523	-2.29893		6.48958	-1.7381		9.50414	5.648		113.54	-234.73		11.6019	5.01701
2.9556	0.88044		-14.5118	-22.2632		-0.664169	2.31401		-0.798425	-0.202233		-32.8705	-25.6647		1.97414	2.56213		-1.06282	-4.16356		5.45972	-6.91662		-1.36552	13.5873		-23.7695	-83.5066		7.86822	26.828
3.71206	-7.42041		7.62067	17.9933		0.120521	0.87747		-1.19259	0.309957		0.841701	-1.3679		-8.12804	-3.13739		3.53802	-0.818499		0.759021	-14.8453		-0.598514	11.3775		-256.732	-101.528		-9.73688	20.2117
0.999612	11.1195		6.72258	16.9917		-0.866739	-0.260723		-7.99066	-1.04459		18.9156	-3.01529		1.23888	3.07136		-0.535018	-2.19113		-1.32785	9.2924		-5.86953	11.678		226.59	-247.143		0.774672	-1.56676
-8.28066	-13.9235		6.09653	18.5776		2.49471	-4.15342		1.55561	2.74093		7.14387	26.195		-0.0992033	9.31793		-1.1969	-1.94166		-7.97284	-1.47125		-13.0949	3.47092		226.605	-174.048		6.62947	7.08402
-1.71737	5.81194		6.15248	22.1417		12.2217	-12.0002		1.27311	1.56415		-17.858	-4.34287		0.643301	1.88349		-12.3162	-0.706754		-4.33403	1.21622		-1.79793	14.4213		114.633	95.9317		4.82865	4.83536
0.934156	8.7323		2.87069	-1.36706		-0.598734	1.2079		5.78428	-6.3786		-6.68131	1.16544		-31.6228	-2.29101		0.170248	-2.99163		-13.7751	-3.26148		-0.406445	-7.65351		-247.549	215.104		-5.03634	8.21002
-8.59616	2.47602		-4.30841	7.72219		-4.90518	-12.0427		-1.15776	-7.27832		9.81753	11.3068		2.37689	0.524785		0.124143	-1.77443		-9.35852	1.08703		35.0711	3.72117		-137.596	297.947		7.25367	8.0204
-0.685323	-5.52798		4.67035	12.7729		-3.28628	5.5898		3.82166	0.060427		-7.28649	-0.584578		3.14326	10.4646		-0.92566	-0.941168		0.986718	-6.5064		77.7726	2.7011		-94.7444	44.1457		-12.2471	-20.4219
3.4294	-12.0693		-2.07854	5.69079		0.215961	-6.03164		-3.51026	-3.15617		17.774	-0.695345		1.34296	-3.62485		-4.17809	8.82573		5.14145	-0.195612		40.349	14.6872		-47.1164	-111.651		3.17539	-7.98629
-1.87361	-3.23311		-7.44064	2.35775		7.92737	-3.89808		0.989443	-1.63499		18.1302	7.77273		20.4558	2.83559		13.0825	8.14213		7.36477	2.33702		57.3756	10.4041		23.8849	25.5858		-2.92722	-10.8633
4.37353	11.9453		4.8929	7.33329		-8.43032	1.11136		3.87321	2.28695		-4.72692	16.1714		7.63203	4.6302		-8.6907	-3.82854		1.7251	3.20249		23.8444	7.56167		-2.333	1.31678		-2.79806	-2.60313
14.9122	-4.76913		-4.49423	-4.66038		-6.59792	9.77504		-3.68525	-8.68534		5.79706	-13.3013		7.47541	13.877		-1.52692	-4.67652		7.69677	11.9319		59.6276	-14.5129		-40.4127	28.885		-0.150048	-4.43684
9.78501	-8.05496		7.22209	8.80288		15.231	-10.7477		5.07813	-0.650487		-11.5593	0.706629		28.3935	-13.6609		2.52594	0.00311527		-10.3281	3.73438		37.6776	8.87667		23.3489	-6.81395		-4.62269	-4.40795
-3.55877	9.34492		9.25636	9.79694		-4.4799	-1.51676		-1.23641	12.7848		-15.7333	-4.57315		-7.18878	-29.4193		-0.11745	-6.80998		8.29518	-4.26343		-13.2492	-1.9762		-13.9127	-28.5151		-30.5426	18.1846
3.01088	12.4826		3.58046	15.1066		4.77315	-9.30758		-3.53819	1.8911		2.04982	-11.8249		-10.9075	-2.75272					6.65181	-0.987768		94.8842	-4.59859		28.2346	11.0455		-2.31299	-3.28732
14.7006	-14.425		2.54442	13.7573		-4.50164	6.29476		2.76147	-0.254108		-13.6587	14.1825		8.46151	-5.02943		Sample	7		-6.56237	4.5086		-19.8393	1.80193		-53.2639	88.8748		3.6896	-18.9856
17.0889	-17.653		-3.90176	3.98012		8.58263	3.82614		3.3391	3.1023		10.8153	-24.6262		-0.721597	-0.998969		Section	9		2.74774	4.29226		-30.9664	3.53177		17.071	-10.8963		4.07591	6.0059
-5.5373	4.14642		18.3792	-0.525418		2.76326	3.62886		1.72704	5.81248		11.0961	3.13886		3.59867	6.28152		4.28153	-11.8826		-2.71815	2.38857		-26.1812	-0.459869		-8.89915	6.67882		-10.4394	5.43319
-8.89225	0.248912		-6.21789	-24.8497		-2.982	0.981183		0.298789	-0.256983		2.61519	-15.8553		3.32326	6.33518		2.77326	0.275773		4.24301	-10.6946		-29.277	1.55781		-7.88937	-24.5126		-6.14649	14.6707
2.99865	1.80182		4.64758	18.2678		10.6723	6.94877		-4.09385	1.43656		12.3745	11.9047		6.25158	8.2451		2.32357	4.80107		-7.04556	0.975167		-13.6716	5.87261		0.0983369	-9.21578		-22.3881	25.7745
-15.0366	-16.1556		-1.30866	-0.591277		5.88386	13.8594		-0.685868	-7.91949		7.25736	-7.23532		-0.485252	3.1072		-8.89519	-0.733032		-3.16985	-10.9722		-38.3345	2.5473		-12.1357	15.3919		-4.10789	-11.599
2.75569	13.5508		-8.11577	-11.1942		9.14241	-7.28689		-5.77907	3.82463		8.91698	9.60567		-7.72271	-4.43576		4.64515	3.6885		5.12331	-12.3652		-31.188	-2.21561		-202.515	142.034		-3.63407	19.0217
-1.69442	7.00845		17.7824	10.1804		-8.53278	4.63694		-10.8614	-3.78075		-13.0311	7.06651		1.21353	8.05119		-0.968482	-0.187173		-2.66149	14.6014		-7.4207	0.9624		4.04347	5.79591		-0.547373	3.05118
8.94721	-3.34653		-3.76534	2.04203		-3.6803	-9.18941		0.417348	1.61568		-19.5381	6.92041		-14.1719	-12.9091		7.58735	-3.41212		4.22637	-0.445375		-32.0766	-8.53777		24.2724	-14.5068		-0.808002	2.42371
-12.7533	12.7373		0.959254	11.7257		0.839675	1.27515		1.20663	3.57452		-5.31566	-28.5979		-1.58421	1.76546		-0.138404	6.90805		-6.6895	-0.658335		-9.62247	-6.94076		18.2694	31.2092		-3.0942	0.768513
-7.57631	-12.5984		-13.7251	-26.9616		-9.67016	19.4785		2.58655	-2.69729		-6.64506	9.35729		-6.02154	-9.57391		-4.47105	-1.27839		7.47925	7.37471		-23.2252	-13.9948		45.5621	36.6383		13.4962	3.30806
21.7136	-35.2638		18.0194	-1.56493		12.4203	-7.01446		0.304101	-3.8236		-7.07935	0.562864		-0.690901	11.2811		1.05298	-7.09743		-5.39225	15.4859		-9.35817	5.77323		4.44742	35.1888		3.34207	-0.915307
8.09809	-3.6579		7.82956	14.9669		4.21152	-4.47097		-1.01669	0.726864		-16.534	-15.518		2.61059	0.0416269		-1.23829	-3.39758		-14.6948	-5.49868		-16.178	-14.7877		27.8442	-10.677		3.9122	4.33109
23.6372	-8.53736		14.833	13.6814					-2.87588	2.93877					0.229141	-8.81397		4.76888	-1.44203		2.64641	-3.15005		-4.39751	-5.55988		16.5415	34.6386		14.0418	-3.46718
4.91842	5.47915		5.8345	-25.541		Sample	3		8.03048	-0.82668		Sample	5		-6.47438	3.80019		-6.68066	-0.77623		-5.34905	-7.05076		-12.8515	-3.89734		21.9183	-13.0579		13.2346	6.49159
-8.75864	6.25543					Section	9		-2.24494	0.335652		Section	12		8.91882	-7.2761		2.43841	4.49498		-3.98642	7.61593		-9.45173	-0.312813		19.4913	-5.05347		-10.7286	-17.0646
17.214	-9.97407		Sample	2		4.70662	-31.1414		2.02092	-0.392083		-26.3833	2.79252		48.2675	-40.4759		-3.46824	0.453202		-6.93805	-10.7494		-13.2128	4.3883		5.51294	-1.39689		6.53914	2.04955
-1.768	9.61939		Section	9		1.38269	-2.6814		-2.24839	6.27449		-10.0054	7.67814		8.39922	-9.00435		0.482877	5.81637		2.82001	4.67804		-6.29567	1.45528		90.9632	-198.121		9.14792	1.49477
-0.169141	7.61762		10.426	-11.8336		7.31586	-0.981089		0.710726	0.968785		20.3085	-7.14318		0.150532	8.83893		-0.72242	0.451142		-4.35942	5.98122		-29.9815	2.74292		-260.138	7.36949		-23.017	-19.4473
-25.5507	-15.4492		6.35963	-0.631425		7.96912	20.2397		3.3426	2.19496		0.426022	-6.74266		-7.8482	-10.4504		-1.75429	-0.0250919		-1.72309	7.27172					27.0804	31.2858		1.13707	-29.234
			-17.5309	13.4558		-16.3989	-2.21265		-1.61893	-9.53924		-17.8635	9.77625		4.29949	5.23542		-2.54714	-3.46937		5.26659	-9.53416		Sample	9		18.9916	28.1756		-2.38962	-18.8674
Sample	1		7.06542	1.3601		4.7646	23.7554		3.34305	-1.23693		8.86573	-12.2621					0.691637	3.34375		5.69125	-14.759		Section	10		2.08384	25.5093		-17.034	-27.1508
Section	9		5.46688	6.00023		19.059	-32.8765		-0.155062	1.10183		15.8173	20.8737		Sample	6		3.03861	3.94862		-12.59	12.594		48.8576	10.3298		5.3804	-9.12635		0.930925	7.38261
0.494266	4.31368		3.14505	4.05712		22.1087	3.96387		3.43278	0.432844		-12.1459	18.6335		Section	9		-4.24049	0.329308		3.74393	-5.15538		60.2954	-34.2218		155.403	-71.2896		12.0926	5.94276
1.58456	-3.77099		-4.78443	-2.83688		-17.856	12.5032		-4.68774	-16.2019		-4.8327	22.0484		10.5663	-6.59762		-7.22058	-5.96307		-3.0334	-0.940141		67.5981	-15.1223		194.38	-184.985		-0.371237	-4.2334
-3.85928	5.34932		-0.528403	-0.780331		-5.63795	-16.0043		2.65484	4.16732		26.817	-1.54311		3.70564	-7.84855		0.860742	-2.16629		-0.567381	-5.77847		38.635	-0.579581		12.6863	12.7282		0.158324	-1.81061
-5.63622	6.58489		-1.15146	-2.45058		1.36563	-9.61318		-0.579401	-0.97318		-17.0543	-5.62884		-4.82643	16.2003		-0.525363	-3.67311		13.4155	9.21269		43.3863	6.25714					-10.9058	13.9527
-0.910904	6.53797		7.13606	2.53781		-1.00797	2.47745		3.47955	0.140334		-6.68422	8.9288		-2.80222	6.45326		1.47433	-2.97395		7.80521	6.95135		44.9358	19.291					2.80342	12.1636
-19.7089	63.4373		20.3796	-13.9377		-5.24945	-1.81		-2.58614	-2.71007		-21.5712	-14.5859		-1.04263	8.5678		0.277882	4.92584		-12.8101	-1.55808		-36.7463	6.98378					4.63287	4.79036
-3.59656	-5.07363		0.063439	-5.4082		-16.9524	-19.6504		-1.08668	-0.76083		5.66689	-11.3335		1.25682	-5.47428		-1.6605	0.520731		1.66703	6.18458		-46.0728	9.67564
1.83173	-5.15628		1.53731	-0.621882		9.11067	33.4897		2.96648	6.27553		-30.9256	20.4003		-5.67255	1.79853		-4.97573	-4.36474		3.70462	-6.27055		-54.3637	10.3512
-31.1093	56.5644		8.85373	-14.6956		-5.56291	-2.31727		-1.80373	0.40322		-12.9222	-3.10728		3.12171	-17.8983		10.8567	0.370956		-0.708053	-2.55204		-37.0566	12.9628
-1.66289	5.95147		-48.7257	22.2816		6.22131	-18.1387		-1.4155	2.83656		-5.44808	15.5601		12.5839	-8.20635		4.04981	2.80577		1.02595	5.21786		-139.13	-7.76605
-3.55665	-17.6585		-7.31458	1.12704		-9.57488	2.67186		-4.41658	-3.36105		1.77078	-13.9039		11.2892	-4.48784		-6.86918	-5.22224		4.97407	-2.97521		-7.79308	-22.1268
-3.96416	0.559821		-2.23734	9.54879		-3.31546	-4.13876		-5.80915	8.60455		5.13796	-11.7398		6.97924	-7.14732		-3.10354	-2.12194		2.41619	-8.23218		-12.9851	4.46379
4.87036	-5.51856		3.20876	3.3305		6.6648	-5.19749		-0.735562	5.17798		-37.8767	-5.08412		-7.72248	2.71814		14.4352	-17.7126		-5.50551	10.7681		-13.8491	9.879
2.60481	-4.42507		3.58044	6.07583		0.186133	-1.44418		0.565685	-5.13278		2.07019	27.1962		-10.8408	7.01992		1.6053	7.21377		-8.7066	-5.12998		-15.3391	30.0908
-4.16229	1.23363		-3.32061	0.0427282		8.99951	-1.24014		4.1972	1.77943		-25.6206	3.68256		-17.913	1.54445		-4.9201	-0.0158505		1.53752	-8.11941		-12.8406	28.8774
5.03426	-5.83353		6.31455	-3.38926		-13.6038	-7.99482		-4.46761	-4.18829		16.5604	-11.7486		-14.9051	9.30647		-3.68536	-2.7637		-9.2614	-2.04046		-45.0223	15.9507
2.65962	-5.39738		-3.43422	1.67091		2.57357	3.25486		-1.93825	-2.75872		-30.748	16.2886		4.47038	9.90653		-3.876	0.498151		-13.1029	-10.4906		71.1905	-8.17324
1.20793	-5.7109		-0.468762	-3.86491		10.464	2.38494		10.2901	9.85605		-43.2748	15.1392		22.9517	-15.4564		-3.10111	-1.77554		-0.444381	1.24101		-33.284	-10.831
-2.18259	5.68919		3.70174	3.79802		1.83334	-3.18377		1.45619	1.83765		-15.9942	-9.27963		-8.59782	2.43838		3.218	5.62756		0.17483	-12.0359		36.0321	-15.9856
-5.12747	5.05147		-1.86885	-4.76989		12.5959	18.8391		4.4286	3.41896		-17.3583	7.51319		-14.5671	14.2867		0.595834	3.40749		0.653551	-6.61931		-134.537	5.35871
-5.05388	2.40369		-12.6367	20.0497		17.72	-5.56599		1.20538	-3.17423		-9.60586	-16.8557		-7.35308	12.489		-5.74269	-5.25239		-1.21784	3.22773		-1.44159	8.42892
-7.85543	-17.2208		-0.694679	6.9934		7.04602	-2.10292		1.23487	1.31959		25.1944	13.7112		-5.62997	5.82357		3.10616	1.1084		-2.13919	3.67722		-12.6028	-8.47286
5.72849	-10.3367		2.63359	0.710006		-16.6439	3.25005		-1.89976	2.38174		12.5277	5.53626		-15.7569	13.7486		-4.96128	5.22726		-0.608528	8.61441		-6.48722	-7.25642
2.41922	-2.5293		1.83107	2.18029		-4.29576	59.0335		-1.04275	0.318482		-9.67609	2.09259		-15.1189	-0.671149		-0.836216	-0.876107		3.13572	-4.1185		-0.308622	-5.57132
0.399909	2.0396		3.74029	1.16712		21.785	-49.6061		-0.760243	-2.52309		-11.3894	-2.27236		3.77543	-9.6869		1.56771	1.77172		-6.0772	-0.139972		-7.70164	2.50498
0.467865	-4.48949		-11.7968	6.0649		15.9489	2.54361		-3.33619	-2.66776		5.69708	-2.71296		2.0646	-2.52574		-0.32689	-5.22253		-0.361775	-2.23215		23.992	-13.4179
-0.450597	7.06596		-4.6968	9.37979		9.03468	6.95165		-2.45909	-0.532349		12.7282	4.04349		-0.707784	-10.6514		2.40794	3.12919		6.27688	8.94378		1.91392	-19.6327
-4.55181	4.07392		-3.78987	8.82915		11.127	-35.1306		-7.46544	-4.76723		3.70788	-14.366		17.6787	-22.2341		6.70394	8.44475		-2.24797	12.4554		33.2289	-1.88052
18.0552	-2.97091		-0.14197	-1.12288		-7.31097	2.25528		-1.44513	3.43338		13.9528	-8.62132		-16.305	8.89464		5.11905	-6.11753		11.2111	-4.258		2.00466	-31.3021
4.29187	-4.453		-10.1112	3.38269		-10.4343	-8.45919		-0.202016	4.38449		-14.876	-15.862		3.35665	1.10003		3.46252	6.46986		-0.217654	1.65291		-8.25801	-8.02777
0.627792	6.23316		1.41777	1.95259		-26.5621	50.8856		2.01968	5.88775		18.3097	10.4454		-8.59138	13.5054		3.60371	-2.74555		-0.903328	-9.66388		24.382	-8.90433
-4.14493	7.35945		-3.55094	-2.53703		-1.02669	-26.1541		-1.82023	-3.12223		-22.5218	11.3432		4.523	-7.27229		4.31899	-3.74985					4.04368	-24.3581
0.911434	7.13435		-1.26414	-4.26142		-11.6578	-14.069		0.253856	1.77444		2.5436	21.4563		1.44334	-0.514829		-6.77079	4.39363		Sample	8		29.5257	-14.1792
-1.16289	8.47079		-9.22628	6.99088		9.16198	3.94506		0.00762276	-9.25457		24.2064	-6.67963		9.14317	6.99849		-0.0931969	10.416		Section	10		15.2725	-4.61079
1.99356	-8.81977		20.1369	-10.9136		3.32861	-23.9238		-0.0991014	-7.56692		-6.66155	10.2772		-3.55995	4.22928		0.234795	-5.86721		35.8255	20.9194		22.9135	-17.927
-1.48578	39.9169		6.36955	1.08413		-8.28383	-10.0172		-0.201267	-5.16134		19.7362	-12.4468		-9.50139	-0.49461		3.52202	-0.7321		3.81588	26.582		45.0515	-22.509
2.90625	-7.33946		3.63901	-0.650967		8.0788	26.8263		-0.599746	-0.741024		35.4528	2.85629		13.3442	3.5212		-1.45779	3.44964		-9.48082	-33.0883		15.6784	-1.2822
2.58047	-0.252074		0.701232	1.31532		-0.31276	1.13819		-0.150246	0.324133		12.9412	12.8892		3.55135	-5.73264		2.64434	4.40124		16.2152	-44.6568		17.8302	1.76825
0.413386	-4.84434		5.44255	11.1146		-3.22447	-1.57746		2.89484	1.26559		-10.4718	-19.5795		11.145	-10.3208		-13.3481	0.61226		13.0459	-32.8714		13.87	-3.8291
5.62808	-6.10026		1.18552	-5.9759		-12.9557	14.7329		2.2708	-0.450028		-35.4349	-12.8186		8.97313	-0.598121		8.52609	-12.0381		-10.4048	34.8679		7.75483	-5.37027
-0.468455	-2.3432		-0.963913	-3.70246		2.79606	-1.81234		2.81885	1.15158		11.3751	8.18149		3.50607	-0.991807		1.51463	5.0527		37.7098	41.6555		-0.416293	4.35827
4.04291	-0.29176		1.25844	1.43502		1.65965	1.76945		1.52824	0.198157		33.2344	-15.0875		9.29324	-3.96885		-0.443379	0.161026		25.9268	12.9896		22.0932	9.87983
1.69857	-6.55559		-0.929948	2.31809		-9.86299	3.11425		3.31409	2.17321		10.76	5.05497		-11.0218	2.40753		-0.724561	-1.47051		69.0341	31.9568		-14.6082	-6.18434
-0.85738	0.975649		3.48705	5.13381		8.45624	21.2626		0.122314	-14.2214		6.8472	-8.80053		7.82441	-7.90471		-6.0016	-7.36095		-49.239	-10.7046		-4.27878	9.01864
-0.518	3.04622		5.82784	-6.7027		-8.57149	2.90693		-0.338298	1.79832		-13.4345	1.95136		-14.6561	8.81908		9.871	-6.51168		-12.7535	32.1834		-2.17382	3.34466
2.07196	0.595613		1.38578	12.6736		12.9241	20.4903		1.26948	0.613821		120.82	-93.7424		9.24457	-9.84337		1.9855	-4.2145		27.7174	38.5572		-17.0375	4.69395
-5.07038	-5.73939		11.9068	-2.76007		-28.1837	1.16336		2.65894	2.50281		-0.500978	10.7477		1.43753	-2.01798		0.83511	-0.099308		14.4001	-24.5852		-10.9865	12.7136
0.996626	-5.77902		-5.79325	0.176661		1.49102	-3.17929		-1.94768	-2.54901		3.05649	6.03191		-0.0131473	10.9771		1.49639	5.36837		-8.30885	-31.1853		-0.27322	-7.06125
0.868476	7.35531		-13.1713	-45.5628		-12.5422	-2.25793		-2.4473	-2.52594		-10.0436	-2.61817		7.52023	-28.8336		-11.237	15.2745		-17.8883	-40.549		17.1345	8.17277
2.9918	-6.70841		-5.5697	8.7776		8.32077	-0.100723		4.12213	0.196367		-33.2864	10.0939		22.9063	-9.02413		2.66104	6.85443		32.9725	-29.676		10.7486	3.36788
-2.50258	-3.04284		-1.39858	0.63788		-7.99953	1.23238		-2.60056	2.3492		27.4939	-21.8886		8.61748	-6.86863		0.362214	-7.44087		38.3128	-18.3655		4.67434	3.54885
4.07856	-1.5398		-3.99157	-2.82096		24.2334	-30.8033		0.56532	1.20823		15.3194	-8.39105		9.88911	2.82667		-2.34968	-3.73019		17.3486	-29.6314		-5.95591	13.0783
3.49788	-1.71031		-0.365889	1.50453		15.6126	13.1222		-3.22091	1.01453		18.1681	2.9298		0.888001	9.85271		-0.2907	-10.6574		-17.1366	9.20806		5.27352	20.9262
2.93327	0.0794936		2.44125	0.439528		1.99475	-2.01137		-2.16155	1.65408		31.8223	-8.89687		4.68844	-0.0404964		-6.46063	3.44698		20.6633	18.7679		-4.72807	18.0869
7.93512	-17.3738		5.76573	5.65293		-8.75712	-6.07057		-2.37536	3.30501		-34.9406	16.956		-4.8986	10.6734		-3.02744	7.60327		17.1782	47.6099		12.8174	5.72176
2.72832	-1.59941		0.385812	-3.32856		5.12456	-1.37139		3.00081	2.03052		11.2485	0.626167		12.4481	-9.40724		2.36238	1.23115		-66.5348	-8.50505		7.24644	-2.86039
3.28252	-6.07449		-7.83056	-2.63654		11.5209	-18.0211		3.72079	2.0255		-7.02527	35.2334		-16.5584	0.438099		-3.55518	1.63		-1.69699	49.0614		4.13088	0.899658
3.1831	-3.01902		6.96497	-0.438668		-1.3754	20.4386		-1.37608	3.0681		-34.5476	-6.27354		-5.83762	-3.29739		-4.19671	-0.960159		-7.93948	22.867		10.3548	-4.2319
2.9137	-1.26359		6.8058	4.14227		14.5365	8.33174		2.32698	4.53946		3.35891	0.0499717		22.1245	-5.06812		6.56814	-0.0481445		-26.7256	12.37		17.5523	1.04794
-1.99325	1.56763		4.2959	-3.76807		-1.79364	17.1916		-1.5699	-1.21879		-22.2041	12.3107		13.4218	-1.06298		11.2439	-4.02171		23.6617	44.432		15.0879	17.142
-1.63248	-2.07095		4.86943	-9.98633		9.53768	-35.2146		-0.237893	3.74722		11.3682	0.169716		13.5487	-4.51245		-2.58135	-5.63186		32.5413	41.0879		27.6128	-6.14388
1.29091	3.38108		1.66405	5.6955		-3.14952	1.97824		2.70208	1.1787		18.0186	-9.4837		-10.8484	-1.23363		-1.9936	0.256715		20.6516	-27.7577		9.0287	0.605742
1.23817	2.76301		-1.6292	-1.63561		-11.0459	4.23654								-10.3437	11.2203		3.23406	5.6112		10.3932	-30.994		14.1364	-5.0197
-1.28215	-3.93792		-3.25645	-6.14979		-5.11542	-8.82732		Sample	4					-5.81164	1.9338		-6.50025	2.41174		69.1029	32.3009		19.4218	0.970301
5.35046	-3.01914		7.26046	-3.77812		2.21859	-7.21035		Section	10					3.63435	0.244471		-7.11801	1.95066		33.0957	43.3839		20.0552	2.56803
1.7151	-8.83233		-1.74109	-3.57775		17.8445	4.54969		-3.26448	3.55507					-14.7476	17.3967		-4.02425	0.66495		-49.2536	12.9561		16.8847	-7.39894
-4.96382	-20.4247		2.97317	7.81539		-15.6319	-19.2052		-0.186149	-1.77243					-11.8574	16.5154		3.91945	-3.25268		-75.8954	-22.8533		-17.9337	22.0005
9.74377	7.4803		9.11234	3.60505		-2.54347	17.1689		-3.96865	-1.60339					3.4994	-15.5875		-0.122068	1.60222		17.9613	-28.0121		-37.9177	-0.84082
-1.0555	1.80973		-1.10276	-4.00197		-2.58815	4.20471		0.140278	-3.23407					-19.5026	10.5108		5.1	1.67529		20.554	-14.4428		-38.684	9.31451
-0.619161	-0.948869		1.32059	-1.42724		-10.6529	-5.36654		-0.320613	6.18616					7.26925	-17.5858		-1.84966	-6.593		58.1929	40.6835		-15.4882	-8.88909
-2.85076	3.32842		-1.63432	-2.62576		1.73233	-10.5219		-3.30397	1.4138					-8.51154	0.74464		-0.271683	-3.36325		26.8836	14.764		-37.0013	14.1357
1.67641	-1.46026		2.57481	1.15842		4.81891	17.3493		12.7059	1.40706					3.28308	-0.338226		10.7893	2.26741		13.1365	-30.9972		-15.3771	-0.258957
-4.57691	-19.8714		2.33564	4.03355		-4.31618	-4.64113		0.0124785	4.68592					4.29172	-5.97896		2.57463	20.2211		-18.2393	7.75954		-15.7559	9.01192
-2.99137	5.07267		-0.790906	-7.86143		-9.51925	-7.99233		-5.05665	-1.71658					-17.5188	8.87458		1.20726	1.28118		-35.3413	7.70394		-33.2469	16.7751
1.44843	0.0941586		-1.06576	-1.15349		0.443403	26.9572		-5.28423	-1.33684					12.3158	-9.09334		-2.78745	-0.320484		42.8702	-24.1333		7.33853	5.62684
-3.34969	1.84254		-4.26705	-2.27757		-8.44467	3.2743		1.19632	-0.454366					10.2425	4.47271		-3.62731	-2.48994		2.69129	31.6674		7.4707	-8.66299
-3.64301	7.9194		-8.11868	1.10966		-20.0274	-10.0163		-4.10066	-1.7291					-3.06148	-4.31131		-7.62061	1.60826		-30.094	-10.5752		14.0781	-4.67203
1.62127	2.09333		-0.850756	-4.9435		6.23466	12.6142		-0.640243	0.713206					1.62852	7.12552		2.98174	-2.25591		0.218845	-14.4169		-4.43533	5.87029
0.734608	0.562804		-0.0138265	0.184343		-0.579666	-1.24681		6.2235	2.10403					3.10551	-3.43968					-24.8444	3.90404		11.6164	5.90091
1.77256	-7.27248		0.603966	-11.9315		12.9657	-5.28797		1.69466	-1.55692					-7.71782	-10.8811		Sample	7		-9.10863	16.178		10.1754	17.4411
1.17692	1.70323		1.43802	1.25456		-17.7233	-9.84375		0.202416	0.485221					8.13556	-14.2845		Section	10		-1.05538	17.765		9.59494	9.68955
1.9692	-2.48959		15.1123	-0.919123		-9.99876	3.57533		-3.06007	-0.867342					1.65251	-0.405322		1.95145	3.50004		34.7217	44.5003		15.8895	-10.6507
-2.72212	0.158453		12.1675	-7.65306		13.116	0.995586		1.61413	1.68977					-21.7652	12.9524		5.51898	-0.770855		-13.8906	-32.6372		1.52539	-0.684312
-3.47397	-18.2717		-4.48705	4.68745		-3.29808	-4.05771		-4.16937	-0.500154					-3.07174	-1.28775		-2.71579	4.97446		10.0036	-52.3576		10.9033	-4.37653
-5.65832	10.4692		2.57942	-12.1697		-0.58174	1.52622		-3.04927	0.425769					-3.88486	1.86353		-4.70583	1.62688		1.36208	12.6906		2.14683	-7.13243
4.58814	-7.56243		-25.646	6.75542		12.8684	19.4155		2.31442	3.61806					-2.78834	4.71781		1.28362	-2.44368		-14.9723	4.99946		-5.56541	-2.38781
3.1974	-4.76538		-4.9798	8.80273		-0.514449	-4.13845		4.21295	7.29608					-0.614049	0.154598		-3.10544	5.73699		-47.3517	-16.3438		5.33211	-4.46904
1.55007	1.39551					3.01171	3.56909		3.48224	1.0271					16.2466	-15.3142		-0.738892	3.08813		-28.7653	32.4453		-33.976	28.2185
-4.16839	1.15015		Sample	2		-6.68542	-0.314005		-2.07907	-4.88086					-3.9359	15.0639		-1.27187	-5.52058		19.1179	-6.39078		1.4369	-4.72009
2.16472	-6.89576		Section	10		-14.6446	9.16427		-1.20479	-0.544546					6.95026	-4.81113		15.5712	-9.97017		7.58933	-52.5705		-14.5569	9.56398
5.29464	-10.4379		1.46494	4.21					6.46971	0.10226					-9.75492	6.0484		-8.71018	9.73837		30.0763	39.0517		0.46613	-1.86632
-0.91739	-5.80029		-10.5257	-2.66336		Sample	3		-1.67928	1.68754					-17.3225	7.95621		9.22687	-2.44062		15.4338	22.7761		-23.7278	1.65352
4.65955	-1.49535		-4.25441	-6.91147		Section	10		1.86528	2.62971					2.79401	-3.19656		5.99648	-11.4317		-80.093	-24.799		-13.62	-14.5157
1.72806	5.12006		-3.88409	0.419672		-8.1816	-2.54917		-0.593209	-0.91343					-3.75625	1.00809		7.3205	-6.685		3.25759	-46.4698		-15.3054	-6.95728
-0.0476784	-2.55695		-0.72179	-7.06673		11.135	2.30412		-3.60398	1.79209					-8.07252	9.22229		-10.0591	9.22942		-45.3388	1.94446		-1.35295	-2.14872
-1.4216	4.9829		0.604832	2.16858		-12.2236	2.61515		0.740639	0.00220207					11.3968	-10.8701		-17.4823	8.28628		-44.8901	-17.5493		3.1738	-11.0857
4.11269	-1.86272		20.591	22.6244		4.81198	-5.24321		0.50016	2.74111					2.72812	3.79984		-8.36606	2.73598		-5.95932	24.1986		13.5	-19.2263
			-11.8083	-4.07915		-3.736	-3.80675		-2.07758	-6.28799					2.29081	9.0895		0.33585	0.703155		-27.8178	4.4928		-11.7964	-9.71784
Sample	1		-6.11042	6.54596		0.108657	18.3521		2.65397	0.999635					5.22862	-0.292006		0.584295	-0.0155533		19.1787	41.1418		4.72377	-3.02062
Section	10		3.0301	3.53063		-2.19696	0.0600682		-0.456589	2.47844					-0.68778	8.11142		0.495285	11.1046		16.0087	-44.5404
7.00595	1.72369		-1.70142	-12.7322		-4.76866	-3.37455		1.25311	-1.7763								-2.92465	-5.69601		8.16949	-57.4246		Sample	9
6.12378	-8.21813		2.65937	-0.686012		5.80701	-5.18568		6.33515	-13.2114					Sample	6		-2.70055	5.53612		17.318	29.2652		Section	11
-5.54233	6.37045		-2.21815	-2.21202		8.22762	-2.23095		0.670496	-7.4476					Section	10		-13.2732	3.49737		-22.5534	-38.0245		-9.92251	1.48194
4.10421	-1.90167		-0.842908	-3.35067		-14.3631	7.10415		-1.37931	2.14706					-6.76421	-2.26822		-1.72783	-2.94466		3.89623	-62.7449		-20.6077	10.7726
0.273964	9.54996		-0.572462	2.6966		1.66756	9.05177		0.46481	-0.818152					4.2096	-3.56827		0.743137	-2.41509		-43.8861	-31.9824		-17.5561	13.6322
12.3051	13.8911		4.05676	8.39542		9.15706	-4.86924		-0.121539	-0.586356					1.52264	2.36948		3.94228	-0.0830108		3.77383	-6.56472		-4.89008	4.65622
3.39261	-32.8973		-9.73472	-3.14899		-1.1315	5.83478		0.244059	-4.34798					6.7921	0.608717		-0.722279	-3.18289		43.349	44.2377		-117.548	24.3972
-6.36115	10.1549		-9.82454	-3.85725		12.8629	0.929471		-5.87141	-2.77809					10.0842	1.9689		5.24698	-2.70538		-16.3863	43.5951		-24.9476	5.31834
-13.4985	3.91537		63.9112	34.9327		4.24719	-6.78283		-5.9973	1.78817					-6.66559	2.66028		2.14123	-1.44167		-10.2692	11.5597		-10.7339	5.96915
-1.23079	-4.11878		-4.40271	-2.27909		3.67586	-23.2894		-2.59298	0.0533516					-12.4205	14.6171		0.279056	-0.654795		-57.8433	16.9349		41.7128	5.92617
-1.00767	-0.154484		-2.21716	-2.72197		1.10499	-0.756822		20.2514	9.45731					5.98118	1.42699		-2.37231	0.887362		24.348	49.8114		50.877	4.2752
1.80432	-19.2162		9.40379	6.2527		4.36705	8.48737		8.18803	2.60084					-12.1767	4.54788		4.45191	-4.10228		13.0716	-31.3091		27.7438	-1.28116
-11.072	-2.12014		8.35303	0.260829		-7.06378	-3.04955		3.63148	-3.20024					-3.58015	10.9173		9.16175	-2.25943		-69.2654	-6.35642		19.7633	1.86404
13.6535	6.93881		2.37458	-4.09075		8.28746	-7.90576		0.529773	-1.61504					-10.2961	-11.0942		-6.2803	-0.626746		12.6856	-26.8028		-13.0876	16.759
-10.6819	-5.61809		12.145	4.66156		-3.63614	-5.04117		-0.329916	-3.36675					-3.1998	4.44927		-2.14384	-5.43425		-29.484	13.9204		-4.00895	5.62863
-0.226615	-1.13589		-8.46703	-3.79203		-4.0404	6.86646		3.91279	0.402086					-0.368398	1.45171		-8.1118	6.98966		19.7181	19.534		-38.7829	-3.06405
6.86919	-6.8295		-5.69746	-11.3362		3.86434	-1.67229		-6.48418	-0.303048					1.96464	5.7034		7.76169	2.17147		-63.4214	-41.0271		14.6317	15.6423
-9.70272	2.12971		-16.617	-14.3779		4.82783	-2.08815		-1.79573	-0.383202					4.34596	3.25833		-2.37057	0.832514		43.5404	-32.2828		17.3081	-6.3673
9.01635	8.95252		11.1374	5.49907		3.8484	-10.2497		-2.81446	-2.18028					-5.86577	-9.23101		-2.36323	-1.744		5.38766	-35.1027		1.09708	-12.8058
-3.121	-4.89224		-9.65548	3.30224		4.6423	-3.0174		3.3495	3.25889					-4.16143	2.83896		-8.31559	3.23458					3.83688	-7.39422
7.15425	0.408688		-7.85572	-4.12519		2.07934	-1.03166		-0.00975835	2.74124					1.03778	-5.02632		-9.7398	1.53971		Sample	8		-9.2855	8.99591
0.130363	5.34704		6.73157	0.104177		1.17198	0.0765391		-2.29168	-0.482229					2.49529	-7.22241		9.36174	3.48764		Section	11		-12.1461	6.68265
-4.34679	-4.23399		-3.19306	-0.655764		8.77361	-1.56049		-3.03683	-4.29737					6.37742	16.7615		-0.829825	2.77325		-6.48339	25.7681		-0.613458	-17.1049
5.27567	-9.12108		-8.49844	0.128235		-7.47166	-2.51251		-6.08233	4.29141					-1.29062	17.6067		0.44457	5.37566		-39.9109	-54.1811		-35.0865	5.84156
2.64272	1.19896		20.406	16.2011		2.67519	-7.14954		2.30469	2.74792					6.84655	-4.82732		-5.13166	1.49965		-0.166131	21.8453		16.8297	-15.5169
-0.848928	-5.04559		1.37708	-3.29791		8.19462	-0.075087		-2.23421	-0.40823					-9.42615	5.85776		0.667258	-0.155136		-42.1926	-36.2485		20.7492	-11.1075
15.3713	-6.26314		-0.0456168	2.04437		9.14796	0.0525518		-0.116204	-3.37501					1.65986	-4.06618		-2.44182	2.86788		-60.7547	-40.9116		7.73789	-1.72508
-6.53362	10.4908		8.08981	4.78562		36.4315	74.0739		-2.43655	-0.351493					4.44755	6.05928		-4.27937	8.1054		-31.2153	-49.5013		25.4261	1.42775
3.97489	-10.467		4.22835	-3.69727		-5.6753	-2.69951		0.517927	1.93666					0.786363	1.81969		-3.1947	5.17367		-4.09745	15.3701		35.7942	6.07809
-5.62439	6.9687		-6.02935	-14.549		3.39472	-7.76142		-7.12391	-1.30284					-5.06956	-11.5101		-1.38688	-7.83433		14.2774	-14.2995		24.2377	14.0008
-2.02602	-1.29646		2.08056	1.13765		-2.56589	-1.92678		-0.13629	1.92707					3.88775	-2.84687		5.78606	5.70672		19.3222	-36.3742		20.7887	4.92062
6.38501	-41.9409		-0.983612	-9.58928		2.70331	-8.55557		-1.17674	-0.270068					3.44869	4.522		-7.23873	8.26604		-21.244	4.66109		-8.53214	-2.05466
2.59462	-5.07343		-9.15347	-0.220324		5.60393	-6.85163		1.13429	-0.256005					3.45961	-4.27211		1.86046	0.20684		53.9709	14.334		17.0963	-0.211033
3.05726	6.55054		6.00749	-3.98389		-2.02068	-2.3452		0.213271	6.26236					1.92318	-2.49607		-10.9002	-9.5233		-0.698879	-51.1443		2.23059	-16.7531
-3.76158	17.3033		6.94279	4.30861		7.50185	-2.88612		-3.60582	0.568341					-4.38504	-3.5851		17.3346	-14.1062		40.6754	-46.6665		3.19412	-26.4171
-1.85952	-4.95339		-16.4417	5.68645		-5.03528	-7.41066		4.79874	-4.02297					1.48964	-9.81799		4.58503	-6.79938		15.6518	-32.2747		5.76904	-7.9672
6.94654	5.92058		11.3436	-1.99361		5.03731	-0.0771299		-1.30071	-10.6462					6.37646	7.49282		6.96766	-0.397999		24.6757	-6.98205		-5.20596	-3.84996
-13.8815	6.43373		-19.3192	4.19072		3.63546	2.92182		6.11947	-2.40462					1.26532	0.133169		-0.91753	-1.71741		-9.78567	28.1918		-2.51631	-5.91976
-3.93625	-6.77539		5.60977	-3.75662		-0.221775	-0.0295218		-0.147245	1.50964					0.285316	1.94204		13.2799	-2.428		-19.1403	12.9687		-3.09365	-17.0464
4.02008	-4.04271		15.7904	9.13853		0.539394	-0.426047		-2.25115	2.87587					15.439	4.38002		-8.28703	-6.94924		33.4959	-5.31621		1.52352	-17.5666
16.3696	7.42098		-6.54818	-0.574621		-7.82964	2.70183		1.27172	1.73858					15.742	2.26786		14.7796	2.98388		39.0058	-11.8449		-0.714761	-4.84265
-0.682963	11.3438		9.27822	5.10103		-2.99492	2.22249		2.43093	2.38744					-9.98932	8.35373		5.49599	-0.323699		31.8608	-4.24948		4.2354	-2.17176
4.99645	10.6875		-1.13517	0.977051		-5.05086	0.189259		0.152614	2.69658					4.0478	-4.88376		8.1171	-0.204916		23.4162	-40.8574		-3.61192	-4.66989
0.929417	-18.2887		0.666046	1.95794		1.39788	-2.64392		-3.74104	-0.981871					-1.45421	1.73198		4.19088	-3.36488		1.37829	21.5331		1.13278	-8.65172
-8.81214	10.9818		-2.6002	1.69141		-6.07599	2.37634		1.19828	1.83665					-0.494962	-8.55991		-7.49968	2.96136		-28.642	-29.9638		7.55409	11.403
12.9229	1.14225		-9.02168	1.95173		2.82033	-6.7277		-1.89176	0.313899					-1.18657	2.81086		18.2158	2.65538		31.9548	0.701128		2.06662	4.29454
18.0386	27.6338		-13.0248	-26.7463		-16.7768	-17.1478		5.11461	0.472694					-4.72856	-5.57783		-7.01474	9.95562		-32.4201	6.89788		-1.62562	8.77165
11.5752	5.79335		7.0606	2.79625		36.0412	-5.8775		-1.31598	0.770059					2.01162	3.12011		4.79327	7.26044		-7.47919	34.2968		-1.3397	-4.96207
-5.41281	-0.856175		-6.03399	-6.61951		2.4141	-5.98006		-1.07164	2.26165					2.45474	-3.64982		-1.39426	-6.23841		-33.0381	20.6847		12.015	0.647132
-4.29755	-24.7831		-11.8165	6.25228		2.48535	-3.82579		5.11024	-1.54531					-10.282	-6.35406		-16.245	0.502793		30.3492	-13.8738		2.21397	0.451936
5.79274	-1.66929		3.07149	0.116982		-1.89259	2.05267		-3.59568	-1.94741					-5.28477	-2.87343		7.30543	-7.4697		15.0829	11.4043		-27.485	-6.78221
-8.28457	11.9736		8.06685	11.3352		0.880829	-0.127734		-0.693858	-1.10258					3.44076	3.59653		-1.94802	3.33253		9.34605	20.1429		35.2667	0.543157
-23.129	-9.61736		8.70716	8.71805		2.38489	0.326248		-5.04256	-1.60007					8.54161	-4.76999		3.1016	-6.43436		4.91408	-64.2594		32.1841	2.82609
31.4881	-41.2924		-7.59961	-5.9675		4.54627	3.01441		-1.71084	-0.746632					-7.05572	-8.01568		-3.0919	3.49985		-7.21404	46.6569		-38.4492	2.1016
-15.1114	5.54826		-36.9547	2.29625		7.88889	-1.41469		1.20524	4.85865					-4.02616	-6.29939		-20.7854	0.212577		1.81016	29.0381		31.6719	11.8412
-3.29147	-5.23331		-8.03003	-6.47646		-2.82484	8.38296		2.68708	0.299142					-8.80537	-4.26028		-5.06499	-2.20665		53.0373	14.2006		7.88956	-16.6514
8.71058	-3.70521		2.2369	-2.67677		-6.18609	-0.134759		-1.23694	-4.62678					-7.46546	-4.1652		8.83984	-1.63989		-25.116	-9.53999		-8.59861	-16.122
9.46703	14.4596		15.7546	-8.05825		-64.0582	-10.5082		3.4319	8.03056					-8.16995	0.43095		-5.62363	3.35406		8.15656	-52.9928		-10.2575	-9.33775
0.24744	-14.4942		-6.81613	0.649254		-1.93037	6.27626		-10.4931	1.91387					1.44538	-9.02822		9.76221	-6.2759		-10.9608	15.7119		6.8677	-9.31538
4.35398	-0.27422		-0.971346	-1.60614		10.9324	2.96298		1.46566	-0.701391					-3.5225	-9.33507		5.60698	-7.24715		-0.776731	33.975		-13.6126	-5.3356
4.13837	-0.764732		-0.771874	-10.6621		4.77136	-6.27013		2.29699	-9.48686					3.55493	-5.69303		0.516734	2.72292		-42.8852	7.43543		-1.62949	-14.8542
-10.069	3.89324		69.3854	17.6302		8.2368	4.74262		0.723945	-4.45906					-7.04644	-9.30757		-0.51946	2.17845		3.8966	-15.0089		-10.6814	3.6958
-6.37871	11.2382		-7.86298	0.787256		1.60393	-5.20871		1.19126	5.23913					9.97579	15.5515		3.27856	-6.59809		-24.0845	-11.4186		-17.4556	-14.9404
31.6809	-0.529255		-10.9562	-3.00937		-5.70189	-9.81231								-0.105855	-11.7246		5.30595	-5.41514		-7.27498	32.2948		-27.4795	-6.55822
-12.1922	-8.48631		-12.5181	-6.43916		-0.238026	4.53161		Sample	4					4.65105	3.19208		-3.50257	-7.42653		-23.2076	32.1543		55.7474	11.9373
-6.61947	12.5798		-2.73902	-3.4567		4.12088	0.541068		Section	11					-4.69173	10.3039		4.7522	11.3556		-23.2214	38.29		40.675	-2.33225
5.62684	26.67		-10.3445	0.516868		-6.35017	15.444		-4.94744	-3.30222					-7.03985	-10.8352		3.99806	-2.65489		17.5382	-3.54006		-24.1447	-21.3907
2.17552	-9.79242		-15.0601	-1.49835		-6.35025	3.55341		0.700303	1.76475					5.2557	-1.42568		6.14623	-2.87052		-44.4018	16.89		-31.6248	8.42033
7.14183	23.538		-32.7244	-14.4816		-22.6346	27.63		-1.41591	0.310818					16.2519	6.48825		-1.06923	-6.64532		-10.245	24.0293		-31.5876	-10.7651
-8.60057	11.2994		7.30455	21.0138		0.258205	-10.3842		1.44027	-4.86644					-12.4831	-4.10736		-4.11048	1.16986		63.2158	-6.70449		-4.26016	3.21582
-5.16471	3.16591		-3.94779	-13.8267		1.57996	9.92323		0.504892	0.987599					-11.3965	-10.7887		-2.21859	-6.46291		6.07557	50.2801		4.573	2.17876
0.628527	-4.92457		-7.38442	-4.57075		-0.22689	3.32468		1.10207	1.89167					-2.07161	16.297		-1.24834	2.69002		-25.7402	7.8826		11.4674	-5.82069
7.07234	4.43462		1.14704	2.20239		-3.7539	7.43715		1.81839	6.5798					-0.925162	-7.02975		-24.5833	3.48685		-10.0341	33.594		33.7411	15.1316
-1.44938	-8.01064		17.3998	9.60524		-5.93295	6.04215		5.00879	-4.34199					-17.7088	-0.100608		5.09361	8.07154		-15.9203	-31.5636		-3.90924	-2.66026
-21.6727	24.9158		-7.01906	-3.93682		-0.641393	14.0349		-3.37608	0.514891					7.22854	-4.81414		9.12888	4.68871		23.8835	6.29158		5.13498	9.64626
-3.52694	10.7448		1.42049	3.20677		-18.4234	-1.84726		1.12952	-0.222306					6.35022	9.79227					-3.16546	28.2196		-6.37782	1.67002
3.82678	-2.20943		3.46152	-8.40337		-1.04684	-0.365695		-5.50177	-0.801279					12.2298	4.56143		Sample	7		-5.12471	35.5122		0.0568322	13.34
-4.06663	-11.057		16.5959	7.19035		6.58562	5.21879		-1.28773	-0.624341					2.15203	2.60184		Section	11		1.63559	-49.0506		-0.505792	8.16338
-5.63261	1.19112		0.674209	1.80052		-23.8553	-5.93231		-6.17105	5.32132					-6.06888	-4.92122		3.02654	-6.23281		27.2272	-27.9665		-4.51772	-0.105532
-3.68339	12.0541		5.67888	-2.79574		1.75427	1.43121		-1.70375	-1.97641					3.61796	5.84158		-4.71782	-0.489138		10.5079	54.4722		1.38637	4.06771
-5.40101	-3.99273		3.99036	5.79938		-6.8047	-6.96955		-3.28721	-1.18994					-11.4506	12.8071		9.13271	-7.32102		-34.3636	18.7732		15.2002	12.074
-6.69902	-1.865		-4.25632	3.05258		1.99974	-0.0473432		-1.27631	-3.95389					8.12186	1.80123		-9.75513	7.37835		-9.04001	13.4033		-5.86536	25.4103
0.300327	-3.46135		-6.35072	-2.72414		-0.753336	-7.80038		-1.65306	3.35997					-8.78248	3.70788		7.74558	3.24624		11.3852	5.16956		-25.3545	-7.32511
7.264	2.40628		3.024	-4.16955		-3.06906	0.338745		-7.0646	-9.20357					2.85151	0.935626		0.558062	3.20598		-1.66514	33.2022		-8.03943	4.45027
-10.1313	3.55559					2.70367	-4.10561		-3.68575	-1.29899					-6.35965	-3.17568		3.79434	-3.95797		-5.03649	51.7127		19.8574	7.25758
0.460194	21.3896		Sample	2		-0.385107	-5.99791		0.495879	2.9228					-1.19273	4.41543		1.64939	-1.38139		-6.2396	25.2384		0.90634	6.79291
4.6378	0.995724		Section	11		4.97293	-7.67924		-3.41429	-0.178677					1.17512	-5.49229		8.36897	3.01124		-51.7311	-38.4499		-8.06529	-4.95463
-2.16399	-9.8077		2.11103	7.86817		6.20736	-2.20901		-0.457169	2.45457					3.55395	1.09857		-17.2597	2.01031		12.0527	38.4539		-3.90779	-3.03146
-11.1541	-21.2103		-0.104246	6.29802					0.191016	1.12758					7.08465	-0.772151		2.91372	-0.891626		-18.6966	-41.7657		7.31424	-1.71845
-11.3815	4.50616		-1.42093	0.897049		Sample	3		3.34886	-6.86121					-4.11695	3.82817		-12.3914	-0.658535		-30.3384	-58.4758		-5.8621	1.57481
-7.00289	-4.17606		-4.71628	-4.85297		Section	11		-0.721882	-0.576751					-2.00468	-10.1319		-2.44642	-3.73807		-18.663	-53.2791		-5.26704	-2.8976
-1.87829	-7.87141		21.5097	-23.9197		-14.7553	7.43574		-1.86217	-0.428153					4.92892	0.859343		8.76699	7.44212		3.00979	20.1248		-17.5036	0.246011
-2.79371	-5.12372		-7.34512	-6.93921		0.338077	4.7005		-0.4467	-2.55638					-1.28104	-6.0285		6.31374	-6.5725		56.7407	-7.23609		-9.20655	15.9264
			7.04417	-0.402914		6.07089	5.11085		-2.18025	2.72514					7.2131	-13.8154		5.69319	0.232342		-0.305938	-10.8956
Sample	1		11.0537	10.3702		2.13658	-4.50574		8.87861	-6.04					6.60509	2.12949		-1.51978	-0.520401		20.2868	11.6547
Section	11		-9.92624	5.78782		5.48698	-3.51017		-3.78711	-1.19282					16.189	10.3979		-1.26012	-1.8543		32.5745	-8.69919
-3.61589	-2.09007		-4.29966	-9.18711		2.99005	-2.74064		0.418671	0.942464					-1.63317	2.87378		-6.87532	12.0216		-27.875	-23.606
10.7889	-29.1427		-6.54664	4.69624		-1.23281	0.614306		-1.78311	-1.24681					1.69369	4.57908		9.68558	-0.399689		61.7893	-19.1217
4.84968	-0.506191		-5.21975	-6.06103		2.03659	-6.42172		48.8762	32.1762								-7.79491	-14.0179		-11.782	-0.725306
-9.11316	4.42398		-0.17604	4.23476		5.88382	4.80185		9.96904	-8.2439					Sample	6		1.81378	-4.56465		10.967	47.5565
-4.0078	0.783331		8.01529	-2.62935		9.79642	7.11744		6.30565	-1.69617					Section	11		-11.5197	-6.26574		-25.1994	18.8197
9.57211	8.2332		23.3025	-3.7422		-11.7336	-0.445648		-3.26426	2.39125					-2.53267	10.3516		-4.59885	6.71797		9.52062	-33.772
2.01006	7.7661		-0.107837	-8.9238		-8.83959	-8.3897		-3.54361	-4.69686					5.40002	3.44096		-1.18415	-7.0739		-15.4723	-32.2704
9.46924	9.09385		3.80373	-7.58609		-0.324403	-3.50158		1.57763	1.18657					-1.81756	-5.0661		0.375453	-4.19685		27.646	-1.34915
-3.37138	-10.4872		14.8907	-0.63826		1.20974	7.23044		-1.11647	-4.23385					-9.42051	-0.187197		3.5189	-0.776718		-19.354	20.6994
20.5299	15.4916		15.7604	-2.81552		-2.40912	0.309302		0.325224	0.0840639					8.89159	-16.8308		-5.34465	-4.12017		-8.50076	28.3449
-0.954487	5.46204		4.36513	-12.9929		-2.69595	14.9694		1.9855	-6.89205					1.12061	-0.293897		-5.27634	4.15528		48.5706	-2.50138
14.8835	6.67412		12.4515	-15.3531		0.976974	-1.42299		1.91464	4.48197					16.6943	-5.83914		1.54364	-6.15372
-3.96359	4.2107		3.34197	-8.00694		-19.1123	2.09077		1.61738	0.113812					17.0922	-16.8429		9.25721	1.69468		Sample	8
9.30842	23.0009		11.5373	-0.435678		-10.7912	-9.6285		-4.12264	-0.349496					-50.0196	35.5226		-5.05759	1.44134		Section	12
-2.38685	-0.424228		-14.3707	7.43775		6.15789	-2.63414		-0.049997	1.56293					18.1333	11.7498		6.02099	-3.1628		4.0436	3.76514
-6.38287	7.89266		13.4479	1.80059		-1.14399	-12.871		-3.63224	1.41703					9.8179	5.53596		-0.259796	-0.83405		5.56173	-7.75498
0.284764	7.48263		-3.27116	0.48336		7.98763	1.92697		-3.66438	2.26005					3.47113	10.5269		8.84615	3.81166		-2.9671	-5.53886
-3.86965	-10.6492		3.83789	16.657		-0.75892	-2.8685		1.57178	-5.53231					7.67859	-5.18392		-7.26294	1.84013		-5.02053	-2.2386
14.4626	6.89065		-1.45741	0.837627		21.098	4.44603		2.86414	7.92565					3.50762	-8.93031		2.22546	-6.6674		4.4812	-4.12569
-5.28852	-0.156181		-5.01976	-2.15512		-6.35964	7.63757		0.493856	0.456265					10.3811	-6.23892		-4.21695	5.64104		-0.407547	0.00513163
-10.426	-14.9165		-8.07804	-6.02611		-7.40362	-14.2604		3.13912	1.5325					-33.5336	4.30307		7.81333	2.17876		-10.9688	6.13409
-4.44957	-5.62255		-2.1794	-4.95039		0.759299	-4.33746		-0.127521	-5.35003					-0.482241	-3.39486		12.1475	0.967857		1.92557	-3.59797
6.02723	2.46639		-0.449842	-4.90197		1.28734	-5.81279		0.727208	-1.07445					-8.44846	8.51561		-3.45916	15.8839		1.17221	4.56212
7.64376	8.28904		-8.86468	9.50187		10.1815	-3.04166		-2.18222	-1.43099					-22.722	-2.64074		-0.646789	-2.0949		-11.9966	-6.18179
-2.247	-10.6894		-3.12427	-9.91428		-5.07095	-6.45781		-0.422973	-7.77783					4.00449	-2.7422		-4.76384	-6.11681		-2.75947	8.02704
-4.54889	15.1653		0.181037	3.84391		-1.23104	-2.85349		-0.232333	-2.26479					12.2989	15.8567		7.42108	7.3428		1.46923	-2.02733
4.81096	8.59642		16.7334	0.505982		-0.110717	-1.41256		-1.28741	-0.60401					-4.27138	-1.68687		6.43081	11.6387		-1.55702	-10.9684
17.605	12.6789		3.84312	9.41275		6.90392	-13.0712		-2.1027	3.84468					11.0006	3.57759		-17.9733	8.99949		-6.12549	2.12304
-24.8394	-30.627		-3.80826	-14.2862		23.6378	8.91816		-2.73441	0.4347					-0.00554616	-2.57437		5.42494	0.520533		-5.9079	-1.54561
1.3373	-2.50696		3.78567	4.14737		-9.7407	3.24032		-2.47088	-1.66348					8.7181	-6.23551		4.31609	1.75347		2.5109	-0.88676
-24.4544	-17.6629		8.45334	-6.53103		-1.44442	0.313224		0.713358	2.44476					-1.28989	5.17903		-3.5573	5.20275		-10.0026	3.75864
-5.43925	8.01424		3.38913	6.27187		6.20201	7.5874		-1.82471	1.17818					25.943	37.1437		6.94978	7.03618		-1.69926	-12.6538
-8.84342	7.8575		4.94646	1.21627		-3.89893	7.21147		-6.34097	3.66446					14.0969	-8.05366		-38.053	13.9286		7.78639	10.3047
2.22484	-6.40963		-4.61043	4.44887		3.00639	-21.6342		-5.29238	-4.9423					2.32741	9.50875		6.47901	-1.73458		6.74306	9.62644
-7.0054	-20.1954		2.66238	-7.161		11.2195	-5.79384		5.93397	-2.59525					13.9943	-5.04553		-14.2572	-0.723575		6.43578	-5.3273
14.0525	9.92199		3.48263	-13.7004		3.3861	-3.82593		-2.19763	3.5844					-35.191	2.41882		6.88092	1.33432		11.4467	3.94126
-5.74452	2.9076		2.89456	-0.524399		1.63445	7.77792		5.8966	2.67728					2.06841	-11.2702		12.3944	5.92557		6.2203	-1.24148
-1.51331	-15.8915		-5.42351	-6.67775		-2.84394	1.98518		1.84281	-1.44817					4.15241	-4.15469		6.99523	-2.53742		-3.53296	8.52857
-3.14581	6.32086		-2.30746	0.389573		-0.306305	0.529739		3.53186	2.63076					11.4486	6.01765		7.97681	-2.11549		-4.78148	2.92419
-2.86795	6.36064		1.88238	-4.05824		-11.4242	-6.00294		-2.9822	-2.08314					8.33059	-5.77252		2.45192	-9.9434		-9.66803	4.09198
-4.14964	-5.38753		-8.10455	5.60952		-6.16474	3.37417		-3.23671	1.70589					2.63191	9.96692		12.8038	0.266663		1.62168	8.51981
2.43118	-10.2184		-0.0975937	-11.4092		-13.3118	3.73106		-4.59212	21.5693					-6.12584	-6.11658		8.68531	0.166223		-4.61082	-0.596786
-0.0179519	-3.79236		-2.30539	-0.473293		-4.62519	1.0249		-4.79975	4.41289					3.62741	-11.7156		0.236938	1.51427		-9.19054	-10.1129
-14.534	-16.1183		2.95232	1.45046		3.00239	8.53957		-4.09862	-0.0283979					14.5616	26.7714		-1.59989	0.112913		-1.74159	-13.3372
-3.41389	0.936772		-26.8186	-20.9922		-1.93965	-1.10896		-1.24797	-6.74076					2.59941	-2.92661		-2.67156	4.33259		-0.355909	-3.14874
2.19886	-6.63942		-1.57136	-12.7649		-0.517408	-2.66854		-2.42332	-1.49084					11.6397	-0.359266		4.63516	7.78924		-10.9441	-1.33762
-2.17007	-13.0765		-8.35842	-5.62294		0.819799	6.22306		3.17966	-0.978469					13.4132	3.72974		4.00385	4.24332		-7.92882	1.10251
5.30672	8.72097		-8.6437	3.91234		5.17481	-15.1189		-0.610221	2.12986					1.66171	5.67437		5.03705	-6.52059		-3.07765	1.70674
-6.11174	-3.16619		-9.06257	28.522		9.06988	2.39266		-1.90114	-0.67747					-30.6977	6.16669		-13.0824	0.333149		-19.3124	7.48702
-9.55778	2.15489		-2.30583	-8.2192		1.23142	3.61896		11.0013	-12.2992					29.1861	7.27941		-26.6646	3.6559		1.06596	-1.4353
20.4733	22.4869		7.93658	2.29927		12.1935	-8.75277		-1.25156	-3.87934					11.8831	-1.54345		-3.93027	-2.43846		-7.75386	6.53693
-8.3227	-0.0681129		11.1492	0.642868		-0.746386	2.55741		0.0471288	0.589452					14.0209	-1.51282		5.27566	-0.316921		-0.370788	-11.7874
-4.11493	-26.0452		-5.24513	44.7812		8.03603	-5.88731		-1.46447	4.21112					-2.75285	3.35583		10.2635	-21.9731		-4.79704	-2.79988
-12.661	-20.5921		-5.93341	1.506		15.3594	-2.63388		-0.165713	-4.287					-1.5664	11.4024		2.42727	7.45412		8.70153	-1.41466
-8.69962	-14.3147		-4.72515	12.0403		-14.2907	14.9353		1.58433	2.88195					9.01046	-3.37974		2.93234	-2.96417		7.47715	5.65298
4.34932	0.373755		2.46166	-9.10148		-6.60134	-3.38114		1.68232	-0.196355					3.76526	-25.0558		9.96802	-8.27963		9.20915	10.2948
-9.43539	7.70169		-5.34845	-8.877		-8.83257	8.95686		-2.00564	-2.43287					11.109	-15.5046		8.26952	-1.58825		-0.664823	-3.84636
-2.44388	-4.97141		-1.51803	-5.57969		0.974692	1.57104		13.0179	-2.477					-1.90025	-15.6753		3.59056	-1.61158		3.54349	0.697111
-9.4324	-12.317		4.14005	6.91883		-2.25146	1.03882		-2.80915	-0.34413					-22.4123	-12.7536		-2.00387	-0.69058		6.12161	-4.13075
-5.52738	10.3364		-10.4754	-13.1359		-2.38928	-3.84796		11.6902	-1.23516					4.76586	-4.84881		9.50545	0.732096		1.49418	1.77055
-4.03167	-16.4586		9.35652	-12.0617		4.12146	6.05942		-1.1423	1.49145					0.168446	0.0257665		-4.9708	-4.09407		-5.11168	6.36367
-15.7069	4.14942		7.81207	3.38077		8.1679	14.0371		-0.210653	0.289075					11.2476	-15.5012		-2.60005	-0.190508		-3.79996	-20.9739
11.1827	14.3164		4.38291	10.7074		-6.13956	2.94633		-1.8527	0.164459					10.6306	-4.09507		0.0689594	-1.76965		-8.82765	4.05777
-2.59821	-13.5634		9.13151	-5.10117		-5.39626	-1.55102		-5.48587	-1.00077					-8.08568	5.22529		-1.60348	1.31862		9.6703	-0.174919
-1.00822	-11.3117		9.58092	4.21893		-12.4647	19.9848		2.27181	1.77835					-68.7548	28.9576		-0.860186	-5.13667		-3.93045	-4.24015
33.0876	42.1289		-11.6481	8.06794		-2.81232	6.89835		-22.1322	0.671819					-0.464553	-0.146475		5.39286	-4.84635		-3.02707	-8.64318
3.30148	-3.30846		-4.86729	8.5589		17.0213	-7.07964		-1.75244	2.96243					7.88079	-4.08407		-12.2716	0.771561		-2.47718	9.42731
-11.6461	-14.5221		1.53667	6.28945		-10.5182	-2.14855								1.72935	4.65197		-12.2242	3.00929		-6.26396	-8.17223
-0.315499	6.53952		-5.96425	-1.32984		-3.37776	1.90832		Sample	4					-24.7843	-5.62296		-13.2525	1.21023		-8.37216	2.82173
9.38521	3.34537		6.23105	1.87479		-11.7086	-1.94171		Section	12					7.69002	-3.7651		3.27249	-2.65767		5.4423	-2.78236
1.00474	1.92183		-1.38738	0.212729		-8.83735	4.17493		48.637	-38.0467					-59.9035	-7.9692		6.42261	0.246803		-4.32639	-3.9976
-0.565568	7.11867		-7.43587	-0.846125		-4.28872	0.835418		-9.89018	0.0246569					-2.09217	9.14965		-3.10898	0.686306		3.60924	9.2877
16.3532	-8.99565		8.89572	-8.64798		40.5852	1.886		13.9999	6.37093					-0.0139533	-4.11867		4.29195	6.00212		7.24971	-0.779867
0.0533638	-3.40074		-7.57344	10.7752		-6.49823	-14.93		26.572	-25.4751					-7.68511	5.20548		2.24308	-3.19465		0.122104	-5.76263
1.75725	16.9714		-3.72745	2.34874		-8.45155	11.6373		3.63773	6.24971					-11.6458	4.75301		-7.51332	2.63858		-8.69445	-6.11802
-5.80434	-8.43189		-2.63889	-7.16061		-6.22525	0.775441		-11.9981	-5.57927					13.9225	-7.86993		-3.15572	-2.47631		4.20772	-3.76588
5.31707	10.529		-2.38999	3.1162		-5.27578	-9.32291		-6.95222	6.00633					21.9287	2.25117		-4.58994	-3.86701		3.61122	-2.29268
-1.4029	-14.5065		5.64511	47.6047		-1.72229	2.55042		-20.8014	-7.8871					-22.6512	4.16183		1.74745	2.10685		4.37283	9.48251
-1.9274	2.78818		-2.23372	1.77672		34.7564	-5.78413		0.686441	-10.7672					0.0330357	-11.3643		1.54931	-3.42029		8.16244	10.3319
-10.552	6.30815		-12.1027	8.13577		7.55031	1.0045		-4.49759	9.55102					26.1845	16.611					-0.58872	-0.905304
-5.44982	7.05827		-1.94148	-4.22948		-12.8775	-4.91563		-4.40426	5.77863					9.65494	-7.90685		Sample	7		3.70216	-8.31816
-3.92996	5.3054		-12.1601	1.51978		-3.44168	-5.14685		0.0248617	7.85636					6.06825	-8.84457		Section	12		2.85308	-6.20392
-0.872565	20.0363		4.29159	-0.491148		-1.30082	1.46262		-14.0067	-6.75518					-51.7919	5.49603		-1.58479	0.373143		-4.00207	-12.1073
-2.74198	7.83326		-4.6407	-7.06532		-4.9257	5.82081		-16.8157	-14.4008					-4.15302	-3.91897		-15.5228	2.71358		0.0714876	5.482
27.8741	10.7287		-10.4646	8.26323		0.021377	-0.722847		-5.34687	-9.82033					-3.68008	5.35337		9.62169	-6.69416		-0.452265	3.66064
-6.02591	9.58059		-11.7449	-2.58515		-5.74063	2.17264		12.7917	1.39805					-4.53428	-16.4934		-1.42505	1.97798		6.54109	-2.95834
7.63962	3.80831		2.03136	-0.573266		3.85712	-3.88423		30.2004	-18.9235					4.52681	-1.43361		-0.413355	4.89531		3.33351	2.98981
-7.45996	9.13974					-5.02586	0.198715		46.0834	-21.6601					6.3969	-4.81906		-9.46074	-13.188		8.5154	2.95912
0.711602	12.4556								14.7633	5.11725					12.1437	27.1808		4.59037	3.05454		2.70825	-0.721034
14.2379	-20.7323								16.4152	-0.63874					1.07135	-28.754		-4.3704	2.71873		0.934894	-7.95339
-4.73408	-7.74845								14.3599	0.257914					9.70505	-5.93441		-19.6953	7.26698		3.7129	-7.34031
0.282062	-11.3906								-6.84192	7.61671								-3.26328	0.577856		-5.64572	-3.48454
-1.63153	7.86506								-4.80396	-6.86278					Sample	6		3.09036	-13.9544		1.38354	-2.14766
15.2966	-2.62931								-3.51982	7.90381					Section	12		-15.9387	4.97596		-6.52117	4.74399
5.87608	-6.58523								-5.07659	-14.2655					40.7977	-76.7173		-19.1968	1.18203		12.416	14.5512
0.100269	5.64761								-3.2794	-1.45842					16.9827	42.6354		-1.44558	2.30739		1.83295	11.138
-0.604988	-6.00209								-12.4314	-8.02405					-14.6172	19.2122		3.70372	12.4325		0.193083	-12.135
									-5.68811	-9.14032					21.0905	20.7971		5.02766	-17.9302		6.74809	11.558
Sample	1								6.75195	3.44871					-26.413	-13.091		-27.2964	2.03593		2.56562	-2.51437
Section	12								0.971536	4.91203					-1.49806	22.9455		6.72375	0.334408		9.09031	3.70303
-29.9672	3.40845								0.0569296	8.43517					19.6743	10.7128		-15.3755	3.71538		2.61306	-8.2972
-29.0837	22.0525								-4.08931	6.21299					-32.781	-40.3952		5.23337	7.39245		3.57567	-2.60568
-56.4413	1.7369								-6.09024	0.622948					23.4443	28.6642		1.59271	1.30778		-6.58739	3.32719
35.3724	65.8089								-10.9895	-2.13239					17.7283	-42.0175		-7.9266	-10.8472		-0.0354728	1.69218
-32.1644	21.2715								-1.68288	0.772295					-23.3327	-30.2501		-4.01566	1.93408		9.43483	8.5029
-11.6293	0.0906725								-6.78486	5.14191					-24.7706	0.433211		-5.63024	-12.8923		1.2806	-4.48052
-38.733	26.313								-7.37081	4.7774					13.8471	35.6059		-14.1113	-5.31368		9.70343	7.0039
-30.62	21.7917								-4.63318	5.57584					-15.592	-56.7695		-8.7015	-7.38446		-0.469828	3.13444
-24.898	12.93								-12.3024	-5.52173					-13.6043	41.4204		10.2802	-0.250727		2.99653	3.55348
29.1278	29.8313								-13.6074	16.7053					-6.03699	24.9738		9.27925	4.14594		-2.02339	-2.33253
42.7723	-55.4509								-11.6312	2.36303					9.2426	41.0402		2.06213	5.93955		-7.26551	5.01737
-24.6392	18.2596								-12.7149	0.613844					-17.9988	-7.44355		13.7718	-2.66856		-3.44218	12.016
-31.807	30.6007								-6.79432	4.41238					21.1208	-11.05		10.0961	1.43895		-1.67805	1.87832
36.574	-27.282								-6.87451	0.505712					1.41478	-6.9493		-8.31022	-1.62699
121.628	-25.7827								-2.81619	7.24458					-33.0503	-5.55514		3.93612	3.07024		Sample	8
-33.5207	22.5293								-7.29187	6.40979					-18.4835	-21.7058		0.875043	-1.00512		Section	13
-21.993	12.0124								-5.70464	-9.75741					22.2418	15.9501		3.62947	0.0698061		-8.72763	11.1626
-41.0469	11.5292								-13.7107	-10.7716					21.7262	-6.58964		-8.36632	2.6199		-13.8507	-5.05216
-16.7857	21.9657								-7.90931	16.5961					37.8034	40.9285		1.02773	-2.56511		-2.6233	1.23823
-19.7379	-0.717505								-10.0534	-3.55078					61.2328	-22.3786		-10.7335	-4.71514		-1.84303	16.4188
98.7272	-53.7869								-0.155297	10.2011					-15.3457	2.04252		0.640852	-4.57747		-8.22926	6.78153
-25.4093	18.7208								-7.38922	5.18703					-28.766	11.1821		-8.3301	5.08789		9.11077	-1.93699
-34.101	21.9221								-3.25485	5.80799					4.76719	5.36898		-4.9327	1.21979		0.636485	5.77021
-49.5673	2.44159								-10.8813	-5.55091					6.14164	-6.78592		-1.80143	0.0377565		-1.52647	-0.537368
-28.9634	15.6044								-4.27678	6.07027					12.3711	-8.56553		-7.70615	5.2033		0.527696	-6.36829
-46.4549	20.1815								-3.42538	5.97373					-29.2716	-0.884388		-2.7905	16.7206		8.9161	5.34253
-27.3621	27.7761								38.1909	-1.87314					23.9938	33.7773		-3.17017	14.384		10.3273	-1.99857
-24.3485	13.2946								1.86783	6.32491					6.39822	-55.6281		-10.0551	7.29901		-16.374	7.29795
-48.3662	5.65862								45.6278	-11.6815					-42.1928	-76.6926		18.0293	-7.14943		6.85803	-6.46196
-25.0567	-0.0711348								23.1525	-18.2311					-3.3126	19.9206		0.174146	20.6203		-0.305635	11.234
-28.8972	-0.165737								-1.36913	20.9297					14.1763	37.1542		0.091807	1.81741		8.67848	-3.09749
-8.28016	-1.85657								-6.71997	4.00943					23.2728	18.556		-9.78911	5.64285		-13.1033	-5.18626
-20.525	28.7988								-4.38164	4.92636					-19.8767	-3.15324		-3.1657	-0.457731		-4.32302	5.36056
-14.2139	5.04159								-9.71457	7.82994					-21.5623	-23.706		0.593818	-1.85276		-10.1557	0.00553121
-36.1058	22.4607								-4.02935	5.98482					-7.08087	12.1981		5.98765	-8.50787		-5.53525	1.25683
34.8965	-25.6287								15.3244	-15.5991					-25.3759	-10.0817		-1.92698	-2.44972		9.61079	-4.26023
-33.9702	18.5621								-3.88883	4.34113					-23.6525	20.7771		-5.07968	-0.891345		-1.59862	7.52075
-56.8998	4.39956								-11.7419	5.5424					-12.0482	28.8755		-11.0322	2.82394		-0.309301	11.4867
90.8356	-59.7348								2.26355	-15.7636					-24.9915	-5.06639		6.94943	-1.04768		8.95935	4.30554
-42.5689	7.00514								-3.00847	4.2759					-1.01572	27.3767		10.1849	5.64386		-7.43175	1.67393
92.52	-77.643								-7.40398	2.95065					-30.5163	-7.19078		11.5186	-1.91817		-5.78152	6.40089
-31.5669	23.2707								-4.90442	7.86047					-21.9962	-24.3058		3.0994	-5.57331		9.13613	1.52346
-43.4653	1.51121								-1.79381	2.02143					-8.43722	2.20835		9.13977	-13.3563		5.35677	-5.11333
-42.6813	16.5312								14.2524	0.436199					-12.3657	-0.25678		-2.69821	12.6231		-1.29871	-2.60746
-27.475	25.6419								0.815452	4.15219					3.42769	-1.74298		-5.91845	2.57488		8.51649	-5.96629
-52.4402	5.43462								-15.3735	7.42175					28.0088	-39.4186		5.24069	6.46026		-5.24214	-13.5796
-28.5837	8.43242								-7.10551	-1.04567					-10.5168	20.5425		10.138	1.16631		-0.430122	1.70704
-46.7462	16.2617								6.46792	2.11561					33.1562	13.4258		10.9519	-7.9207		6.76229	-0.394024
20.1307	13.5604								1.31286	6.57526					-9.64468	24.0772		-5.69767	-16.6401		-6.34708	5.81063
-28.3256	27.2535								-9.49229	8.54948					-8.6005	17.0229		5.27283	-4.50642		1.52529	-13.6019
-36.6074	12.893								23.837	5.65064					-10.8803	-14.025		20.1997	-2.68964		10.7806	-1.33413
-21.261	22.7551								-7.39681	8.3632					-32.0544	-16.9537		-5.95031	-0.768856		-10.0436	-8.4086
42.2298	-29.1593								-6.44706	2.41559					-3.00187	26.8015		-4.58623	-12.493		6.01435	2.7544
-15.5585	1.96728								3.24847	0.826261					31.254	-15.2227		2.57992	1.95894		7.69077	-4.47386
-34.814	24.9166								-10.1032	-3.64867					-21.2885	-4.20698		9.32287	-4.95192		0.754726	4.51692
134.352	-31.3116								-5.82862	2.25925					-20.2014	-25.6369		11.9425	-5.95166		-4.68994	-4.13892
-34.3082	10.9468								-9.49134	-11.8897					40.3404	-88.3214		-1.30795	0.768968		-0.414347	-6.75957
40.8712	-47.8168								27.6509	-14.9754					-14.4069	19.6911		-2.68521	-2.18984		4.06638	-6.59088
-24.6803	15.5246								6.3152	7.99287					-15.6207	-7.00928		-6.71675	-0.6446		-11.2551	2.67109
13.8066	-60.3279								25.9608	-15.3305					21.6081	36.2674		-5.19383	3.57304		-5.46562	4.05343
-33.3783	25.3828								8.79986	-4.06652					-4.85355	15.4607		-0.509014	-1.10843		3.0828	-6.94113
12.7118	-73.5781								-3.31272	-0.643773					21.6605	14.4083		2.02391	0.186975		3.03105	4.58727
33.9104	14.9121								-1.72024	7.00579					19.4454	33.2565		5.03672	-7.36923		-3.98869	1.32138
-55.1319	-2.70857								-9.0521	-0.336189					34.7756	29.8392		11.4592	9.85293		8.10577	2.30899
-26.4836	7.1443								-1.47108	5.9293					-12.2756	4.4127		1.1654	-0.877799		-11.1624	-1.20788
16.2377	-99.3044								-5.90231	10.5797					27.5057	0.938403		12.2567	2.85656		-10.4272	4.46511
-18.8661	31.4504								-10.5986	2.6828					6.6925	-12.5389		1.21894	22.4531		7.23897	-7.95431
-50.2069	11.5771														38.3167	-31.0166		-9.37086	8.13235		3.45899	-3.19401
32.8008	-40.4907														-8.47244	-1.69265		20.7515	-14.0631		-7.73244	-2.92413
106.903	-44.4535														-8.66619	25.16		9.25591	1.48657		1.98438	9.70067
-27.8563	22.558														3.53518	-47.2621		4.47695	3.11989		-9.66429	7.34193
38.237	-38.018														8.50335	-63.1038		2.52904	-2.66201		-7.75374	0.496734
-37.2691	19.7367														-10.5548	-9.32724		1.51721	-2.54517		1.21624	-25.8283
89.9859	-56.2121														-30.8541	35.3157		16.2807	-6.33469		8.07413	-0.389624
-29.1345	28.2891														-25.5956	25.1574		-1.37343	0.339939		-6.3665	8.68104
101.667	-47.7995														13.4504	-21.8064					1.19869	1.25634
57.5511	9.5684														0.796549	-9.75282					4.98123	3.18566
-35.6205	12.9033														-1.53836	19.0129					0.965052	-3.7764
350.029	-26.6451														22.759	17.913					-12.3641	-5.25975
51.538	8.97924														38.0232	17.5522					0.107581	-1.31097
-23.6676	-2.11656														-7.71471	11.2557					6.07264	-3.5726
-38.0687	20.3307																				-11.1896	6.63315
11.3259	11.5709																				12.5461	-9.31821
-24.6221	20.1688																				-3.44676	0.589566
-35.3269	26.2137																				5.72581	0.461042
25.0415	44.4441																				1.5884	-10.5903
-22.5958	11.0223																				10.1274	-10.2335
-48.4639	14.4927																				8.07904	-1.91044
-18.8936	5.19028																				-7.82745	5.50477
346.053	-86.2827																				4.7789	-6.31232
-21.223	14.3878																				-11.9914	4.15591
-32.1829	0.416733																				-1.85329	9.74432
-47.6088	3.19317																				4.61242	6.84512
-24.119	16.6483																				1.11272	-2.12651
24.931	-127.709																				2.8663	0.560911
-19.3761	0.57306																				-3.33982	7.16309
																					8.31427	-9.079
																					-5.32248	3.79039
																					-8.3062	6.08511
																					-2.02392	4.58785
																					-4.64095	3.46389
																					9.31949	-5.55451
																					-1.19646	7.57748
																					5.98588	0.285684
																					10.6479	2.9727
																					-6.2422	5.73875
																					4.93352	-4.19167
																					1.5013	-5.69437
																					7.31436	3.61443
																					0.520489	-5.92371
																					2.99171	0.922519
																					7.03249	-9.17388

## Sheet: Target registration error
X TRE	Y TRE		X TRE	Y TRE		X TRE	Y TRE		X TRE	Y TRE		X TRE	Y TRE		X TRE	Y TRE		X TRE	Y TRE		X TRE	Y TRE		X TRE	Y TRE		X TRE	Y TRE		X TRE	Y TRE
(µm)	(µm)		(µm)	(µm)		(µm)	(µm)		(µm)	(µm)		(µm)	(µm)		(µm)	(µm)		(µm)	(µm)		(µm)	(µm)		(µm)	(µm)		(µm)	(µm)		(µm)	(µm)
Sample	1		Sample	2		Sample	3		Sample	4		Sample	5		Sample	6		Sample	7		Sample	8		Sample	9		Sample	10		Sample	11
Section	1		Section	1		Section	1		Section	1		Section	1		Section	1		Section	1		Section	1		Section	1		Section	1		Section	1
0.109115	5.78599		6.93771	2.50623		5.51394	11.3982		-10.0252	2.34008		-11.9839	-205.287		0.762103	3.02583		-26.2194	8.23962		-8.722	-5.24026		45.5092	11.6225		-31.2593	-47.7531		-3.66746	13.1566
4.5418	-5.46497		0.895392	-0.829889		23.3298	-23.8734		-2.68581	3.34724		34.4832	135.48		4.66584	-6.67801		-23.3586	2.98073		-1.51773	-3.72302		69.65	10.685		-42.9515	-33.3243		21.9853	3.02902
-4.89446	5.65561		6.48546	12.9521		-11.8171	-0.625766		7.89751	10.0969		-81.657	35.6093		1.66342	6.20437		-10.6388	-1.20656		4.8732	-3.59572		40.6314	6.60948		35.6622	49.8693		-92.8996	118.659
-8.05957	10.4355		28.4439	11.2036		-20.6361	11.7722		-11.7446	4.45211		109.172	12.966		3.37964	23.6092		-5.02415	-48.5634		-11.852	-8.79925		33.7494	62.416		-32.0637	-62.2033		8.96656	-3.38265
-5.08769	10.0553		-10.0782	-22.6592		-25.7723	9.35753		-11.5085	-0.689568		1.11401	-9.91069		-1.76322	-1.56374		26.315	-2.56128		-1.62896	-10.2708		18.91	61.1848		-26.1137	-77.535		15.0903	6.60338
18.1357	-2.01324		3.66228	-6.37713		4.12336	-10.4768		-13.5675	-10.064		-70.59	49.3486		10.1239	-0.226223		-11.5396	5.23678		7.05478	3.83087		36.2299	38.3048		45.9202	124.498		0.013636	-11.1183
-0.925651	9.24892		2.65307	10.0675		58.7775	-31.8901		-2.93036	7.02767		-8.53267	104.247		13.0057	-0.435788		1.9118	8.51666		-7.47747	-14.2835		51.7696	42.4294		6.31723	-30.2583		-35.9518	11.1367
10.9416	-7.01079		13.385	-65.6655		-28.2532	5.47096		-11.4147	7.96948		-2.30981	-194.471		3.80111	-1.72035		27.7011	2.24598		8.04113	-1.47729		17.9505	6.28456		40.5532	-48.8039		3.65197	-10.8077
-11.3152	6.74025		-34.8357	-9.74051		-14.8208	7.33163		-11.2394	-28.7301		45.1193	146.15		4.27887	0.752179		1.89388	-6.39465		1.5003	5.27546		14.159	-18.4292		-46.8964	1.36396		10.9612	0.108417
-3.16652	2.63835		-37.2731	-25.0492		-21.8303	10.9307		-0.18723	2.36357		85.8339	-73.5346		-19.2956	2.21127		33.3677	-41.6865		-21.4121	-6.21836		41.022	-0.299858		65.2433	-41.6778		-0.583129	-8.88003
55.5105	-76.7581		-3.38451	9.8344		34.5043	-24.594		4.2636	-6.45453		24.4827	50.9478		-4.78144	-0.089762		-10.2315	18.7647		-5.78704	-9.26446		4.73652	-14.9025		-4.44564	-32.9508		-11.4659	-17.2942
-13.6465	0.143086		0.619969	4.26931		-13.283	17.7944		21.885	21.2185		-141.559	-119.842		-1.16577	4.94602		-33.6136	37.9658		0.532019	-6.68041		7.35949	-3.32187		16.9738	44.2218		2.50577	7.53696
-3.09858	3.07496		6.19393	0.435355		17.9789	-0.687434		1.33247	1.52956		54.9037	-19.5519		-0.624663	3.52332		-0.905159	-8.58671		3.73731	9.64861		47.2105	-106.225		-28.1384	-6.02653		-19.8551	0.140484
21.7731	18.4657		-7.12709	3.46273		-8.42969	-12.1842		-4.83798	2.01911		69.9615	51.0789		-9.93651	4.05381		-10.3112	-8.80744		-10.7776	1.49089		-14.1315	-22.1716		49.6691	-54.6223		-5.81505	-8.20396
-6.41726	7.67948		-3.81598	10.8119		26.7415	8.89847		4.47918	-5.3491		-1.90517	-180.203		-4.74321	-1.36873		4.67003	5.00486		-9.07609	6.73687		-18.8838	-18.2391		-31.0115	-32.2524		-2.09056	3.6481
-4.30156	-2.6421		2.80555	6.09422		44.4617	-39.0989		-8.24318	-19.3299		258.716	356.929		1.95534	-1.98858		-12.3725	3.40484		10.9184	-1.51298		2.86155	-2.46021		60.9161	69.8244		2.10468	8.45014
-1.05787	0.109591		5.17344	15.8582		-27.2699	16.4578		-276.806	44.0195		22.1339	88.7146		-3.13402	-11.1722		-0.524319	6.47538		2.22922	-1.03439		-14.5299	5.17695		26.6475	9.21507		9.39996	5.37299
1.96865	4.71222		-3.49279	-47.8232		-26.6695	13.6264		-6.89718	-5.68589		26.342	-101.505		-10.7726	10.0773		1.15953	11.9896		-2.48569	-6.865		-19.0552	-7.43232		47.3259	-75.3289		2.24582	-10.0766
0.695391	4.56901		-14.6315	3.6903		-22.5616	6.20215		6.12304	-5.53999		-70.1212	12.5688		-10.865	18.9467		-12.8102	-0.798553		-2.67043	-1.66243		-18.1822	-3.86538		46.9066	112.95		0.897192	-6.16291
-3.63252	12.3132		7.48953	14.2752		-15.5299	4.69651		15.0971	-15.2376		11.7795	121.579		2.00796	27.9994		12.1768	-12.1775		1.26709	-5.26713		-132.659	6.98687		34.2896	-40.6066		-14.1987	19.9868
0.866631	3.66525		-2.23407	4.60615		-4.13238	-8.61753		18.7655	-15.9634		77.4832	-22.8648		1.74794	-11.8438		3.96563	-8.36132		-4.75636	5.14036		-25.4138	4.37431		-43.2647	6.82316		-20.3986	-1.06028
8.55008	9.6249		-0.739022	10.486		-7.13382	15.9491		2.11867	-6.39839		-78.3444	22.7061		12.7178	5.62017		19.4224	15.244		0.441732	11.2241		-24.5103	6.43592		-7.8585	-107.708		2.1113	7.60881
-5.68534	0.756203		-18.9393	-19.4744		-26.0435	26.9001		-20.7405	20.6226		-128.942	25.1442		-1.36809	8.04828		-5.29253	-5.5436		-9.22754	3.44917		-29.9049	4.02412		-49.1785	-10.6409		-1.45904	2.40234
-6.82721	7.75532		6.91467	14.4348		-31.5392	19.3798		14.2597	6.9487		-143.446	-91.3053		3.4883	16.8139		5.80997	2.32019		3.78073	-1.95438		-28.3346	6.43518		-60.1172	-40.8576		10.0902	0.582919
7.09677	-2.2522		-6.59418	-4.39865		-14.2624	2.68515		-13.7506	2.15284		39.6444	140.575		0.420124	8.98355		24.9097	-9.5105		23.5841	14.7748		-40.8827	-9.19165		-10.8708	-30.0183		7.99633	-2.57488
10.2215	-26.3426		-10.6942	-22.7059		4.95019	1.33442		10.7801	2.2678		-43.7192	-21.1403		-14.9521	15.8196		4.60975	9.72122		-24.0485	-4.85169		-30.5768	-5.77631		31.7639	-72.9186		-22.2995	2.56483
14.6339	-11.8023		-2.75614	3.778		-16.0441	19.2407		9.96738	-16.1595		38.8023	133.182		4.40242	8.11318		-3.84589	3.7219		3.0802	-9.96691		-16.1045	-4.17772		2.65346	60.6287		12.5539	-3.1074
33.1003	-71.3847		10.4207	3.43336		5.29643	0.0447425		21.5699	-14.7289		-71.0261	-67.1802		-16.6443	-7.50915		2.26337	0.840687		0.906341	-9.7254		-28.1604	-13.3915		-15.2324	-9.54955		-3.87632	2.39755
-3.49871	26.4766		-1.48806	6.98574		-13.3775	3.81952		12.6343	-18.8808		-29.2266	0.96072		-9.01665	-7.73315		36.996	29.8759		-18.0322	-18.1763		-33.8336	-1.31891		-6.82199	-20.1302		14.7293	2.55803
-5.89109	2.14233		-7.58063	11.9987		-24.3738	11.4996		21.3305	-34.8895		22.279	56.7562		-2.73584	6.2369		-4.03617	-13.0108		12.3217	-2.28921		-48.1508	-28.9484		105.8	-69.8397		4.36215	-5.02821
-15.7952	0.27843		5.0001	2.8651		-1.76978	-4.31442		29.1683	1.76707		101.53	365.301		-3.1245	-0.893557		-19.2881	-43.173		-10.2948	-8.41729		-34.662	-40.7482		-44.6805	-8.31387		-12.353	-13.2825
2.64024	-8.13355		0.226598	8.76684		26.6008	-25.2912		22.4042	-8.07411		-15.2444	-195.633		-5.44862	-3.93976		7.43641	44.4421		-4.68467	7.99525		-23.5485	-22.3114		33.4486	27.509		-44.5086	-27.4375
3.77372	-29.2222		-0.616904	-24.0235		38.1478	-12.6951		9.37341	1.96039		-17.4417	-211.673		2.62141	2.85055		16.4791	-13.8664		12.3235	-4.02061		-15.9047	-14.6493		-51.0978	-23.1064		-4.75333	-5.19955
-3.91227	1.8148		15.3185	-2.69798		-35.3061	15.3023		-14.086	14.2581		-93.543	0.95955		-16.4916	-19.0149		-3.20704	2.52621		-15.4631	-8.37057		-20.1944	-8.14924		40.088	-36.3543		-6.54795	-2.49712
3.16005	2.93		-4.0571	10.339		-4.53038	1.68708		5.68816	-12.4218		-125.581	-56.208		-15.5391	-0.139021		6.45348	1.81107		15.214	13.9707		-21.3673	-17.6903		61.8227	151.763		-8.01137	1.61931
-3.33475	8.63004		6.54807	13.7025		10.513	28.6934		8.65204	17.4012		20.3794	48.074		-8.67597	-16.2912		5.26282	8.88272		3.23706	-5.87248		-19.1601	-2.43659		52.7816	-37.0369		5.11086	5.50575
-11.7164	4.27795		9.11825	-3.4255		-29.1383	10.0923		8.21572	-21.2113		36.3952	129.607		14.3989	1.41053		10.7473	11.1987		-14.6646	-14.6529		-23.4748	3.02009		-27.686	6.57168		15.6521	3.65299
-6.36889	1.16059		14.8002	1.44053		-36.6404	7.22724		-0.441777	-11.5522		-105.368	-60.8508		13.7784	-1.88853		-1.91285	-3.39447		-4.5171	8.22222		-5.20696	10.1506		6.67071	52.5825		-35.4258	-22.7069
0.201395	9.19705		-4.98124	4.62895		-26.7398	13.4495		-7.29147	3.10613		-106.983	-61.7746		-4.44204	2.69318		3.2838	2.56457		-6.6548	-9.34682		2.86554	7.5965		-41.1352	0.451735		10.3275	2.21508
0.779246	7.44347		4.21682	5.48198		49.6663	-19.4903		1.37229	-3.11106		17.1259	87.2054		15.0097	0.932561		1.12852	-4.79343		8.2881	8.4181		0.505019	13.4609		-44.0473	0.0667565		7.06427	6.85379
-7.10084	7.56919		-2.4484	6.40738		-4.08568	-2.83671		-21.9999	12.4137		77.7341	-42.2749		-0.373711	-2.73493		-5.58643	10.3143		-0.406265	5.87972		11.4366	27.699		45.747	-18.9175		2.79262	5.04181
-0.0481566	10.6161		2.74559	9.98275		-25.4575	20.5243		-10.2003	0.0293089		39.2408	37.3349		-0.73349	-11.8101		17.5891	0.699064		4.41602	7.75055		5.88865	22.5873		1.83456	-71.9431		27.5703	-4.81912
4.85913	0.00454311		-12.687	-12.726		-24.8812	2.45503		-23.9021	17.2795		-2.73836	-125.446		-1.58422	5.69081		0.101136	2.38306		9.14766	-4.67279		-31.127	-9.88639		-19.4418	-3.28386		4.7488	7.69447
-3.15211	5.58181		-15.2915	7.5077		20.5501	7.62492		1.68174	-0.0639116		37.3604	-91.7657		7.57716	0.406645		-12.3353	4.30119		5.43046	18.9664		-22.4031	-7.41721		-38.6961	-55.2253		2.33306	-9.30999
-15.5664	9.1266		14.3132	2.24966		8.10596	-8.47578		233.886	15.3016		-83.2618	-47.9128		0.619961	1.638		-34.2738	-5.26244		-20.7629	-8.25006		15.0198	-6.97321		59.7963	23.6274		-6.21686	-0.634904
-1.4464	0.904784		-6.00534	-0.0859603		-14.4683	17.2706		11.5035	1.65996		-142.148	-111.413		6.38555	4.16471		-1.21596	-4.99995		3.11087	-5.04482		29.8672	-6.5121		28.7329	44.5567		5.61463	7.81512
-2.76512	9.42308		-9.79116	-0.197653		-19.9961	25.2344		-4.64845	-1.88193		91.2261	-54.4389		4.45851	-2.78018		-19.1485	5.20763		-8.15444	6.43573		-5.74124	-0.849406		92.7473	-73.1397		7.49499	0.0112548
-18.3754	29.4126		-30.4673	5.45347		0.323362	-0.935983		-5.28041	1.99494		232.257	-91.8699		17.0829	12.8509		2.87067	3.78565		-4.16758	-2.27943		-0.953365	16.1462		2.28707	51.3395		22.394	-5.00241
-3.18682	5.46483		4.44316	10.779		-11.2744	21.3108		-15.2235	11.3449					-0.90961	-9.21863		-8.877	-14.558		11.7008	1.42573		13.7669	9.3964		39.9622	24.7561		16.8275	-1.81934
3.97819	9.52116		13.9549	2.045		-2.74033	0.360229		3.15214	5.03481		Sample	5		9.72713	-10.147		9.79164	6.9311		9.75926	-3.51044		-19.771	6.32302		-40.3498	9.03848		6.8278	0.62903
27.8341	3.69131		-1.05075	5.97689		6.32236	3.58281		13.8465	13.0758		Section	2		11.3778	-1.2414		11.2708	-11.478		10.2247	7.79617		-9.71707	2.92129		27.7986	-48.723		5.15865	-7.32028
-1.29642	-0.203289		2.24757	10.2703		2.51931	-3.95954		-3.10072	12.1369		31.5036	43.7618		0.572647	11.3689		-4.05056	10.2049		10.3244	13.2461		7.11116	13.233		-10.268	-28.5663		-13.6902	-10.488
-2.23661	12.452		-0.78014	2.27114		-15.9917	2.88509		1.9845	-3.5105		-4.74281	-6.26419		1.58324	-8.25278		-22.3265	6.12271		-7.69609	8.73082		41.1564	-7.1454		-41.727	-39.3683		-7.25931	-7.81403
-1.76257	4.70329		3.74263	5.05893		-10.6459	21.1744		-2.55985	-1.33347		-8.13566	0.990539		-3.1082	2.61466		-2.12606	-29.6064		-4.72617	3.50742		42.8976	-0.867563		-19.6727	-40.4069		-0.689514	17.6974
0.089236	10.5323		13.5045	-10.6489		50.1416	-23.3782		-10.3546	2.85263		-8.68094	-27.138		7.29857	3.38491		0.61812	7.09707		16.0419	-1.70296		42.8412	-12.3713		-30.548	-8.93738		-4.09755	14.6269
11.9522	9.39413		7.07059	-1.18562		-9.48883	-1.76253		-4.28915	9.13603		-45.1238	-22.6133		-2.40348	-7.51161		-0.0849458	15.1784		3.49385	8.32639		38.3114	-9.44039		-33.0917	-3.9783		-22.4323	2.38468
-21.9734	-30.8535		-4.55278	13.8753		30.6445	-2.00728		-1.4043	5.28777		-15.0275	-6.15389		-7.62769	0.921173		11.2138	-1.93321		3.21039	-3.02943		23.2365	-7.92559		0.4623	-31.6556		25.066	-9.92387
1.50222	3.58932		-5.8242	16.944		-8.4316	14.9283		-4.83136	-12.0523		21.8973	8.00431		17.9772	-6.7851		13.0014	3.98518		-2.7772	-3.98726		24.3504	21.0883		44.84	59.9264		-20.1655	-11.3703
-14.2214	7.10886		-24.8929	1.5338		42.5044	-22.8959					6.26733	38.5674		15.3437	-8.21654		-8.05126	-2.08308		-0.898735	-22.103		23.1902	5.53487		112.82	138.119		6.41083	-12.7012
-14.6126	32.3164		11.8276	-30.9046		16.8168	-1.70396		Sample	4		-15.9334	-0.0490533		-33.5207	12.8696		-19.196	25.0642		19.4121	-2.84069		48.5277	25.624		-49.7577	-5.27354		6.9694	-5.53085
-5.42985	-0.198608		-5.94672	1.36985		24.443	3.20937		Section	2		6.30025	35.0145		-2.85281	-4.13987		-8.72331	9.96073		-1.67992	7.37968		62.4434	38.7328		-12.1412	62.6858		-35.3695	-19.6331
9.1638	-3.02795		-6.15118	11.948		19.2807	-19.0152		0.891252	-0.753852		10.6805	-10.8511		-1.58334	2.09284		-29.2292	2.58967		14.8223	10.2567		-10.9075	-31.3767		29.8002	-28.5618		2.67095	-5.29143
2.3623	5.51198		9.90216	3.7848		-14.2268	25.0457		-0.286487	1.37098		21.2515	45.924		-11.1205	-5.06385		-17.4201	54.3157		-8.06891	8.1336		12.9222	-0.718896		-86.316	107.009		15.494	-3.88619
-15.7809	1.02034		-11.2604	20.0594		-21.0305	17.8734		0.792474	3.64036		-18.538	-5.30812		-0.782148	-1.22835		4.87435	1.9871		-1.58372	15.5194		23.31	12.4659		16.9408	98.0743		5.6784	9.54004
3.65039	0.275728		-14.2627	-4.99426		-8.7966	7.70012		4.39197	-0.263288		-10.8636	-6.77122		1.69374	-11.4388		0.224856	-8.66597		-8.6232	3.59423		26.0703	-8.78031		-13.5659	7.40084		4.79704	-3.32072
4.32109	-12.4106		-0.655225	6.83109		-9.0465	-6.94466		4.10166	0.701779		-20.5086	-18.3981		2.13079	13.9667		23.992	-12.6361		-2.62173	-2.55666		-15.8519	15.7488		-42.3751	8.33669		12.5397	0.649617
11.5341	-7.17866		26.9959	-22.4794		4.14301	-11.6684		0.787066	1.30673		4.01729	-0.998406		12.4213	3.6948		4.97642	7.59435		9.55428	-3.5464		-17.3657	14.0986		-34.3502	-11.8266		-29.7753	-2.25568
7.79618	-1.40743		4.37527	11.1875		2.28349	-16.1666		-2.25997	3.07164		-10.3389	-3.58871		-2.05627	-16.3468		-9.54506	6.14772		2.34738	5.88578		-2.79085	5.16011		-40.1322	12.756		13.5167	-3.45309
-2.12843	6.43859		-12.0391	11.1862		-10.6957	28.5556		-4.57813	2.46509		-25.5357	-0.203287		-20.4863	-36.4166		0.407454	9.51811		3.67538	-3.04556		8.33557	14.8355		-35.8297	-15.9375		6.06629	1.29267
-22.9431	-9.51354		8.01662	1.27648		24.8887	-16.4558		-2.39925	-2.87288		18.8425	53.8706		6.32823	-12.954		0.0980519	24.3669		-0.0759806	9.82057		-4.17126	-1.27117		16.5705	-34.5991		6.79488	-7.63438
-3.20221	-3.19277		2.8042	-88.1649		2.40901	-4.99327		-4.06065	-1.14693		-17.0174	-10.4603		3.96395	-5.39092		-9.54291	18.7024		-10.6118	-10.4989		-6.47145	-9.81742		71.8183	-30.7113		8.53866	1.56445
-14.1209	10.0128		3.23551	2.82763		26.7315	-0.311515		-1.92789	-1.79769		15.5766	63.7674		1.02107	-11.0627		1.70601	7.34988		14.8095	-1.5953		-26.2077	-0.40757		-45.7443	7.74134		-21.4512	3.71051
1.61784	-29.9327		1.64444	4.3211		40.1792	-19.9976		-0.896517	3.77143		14.1826	-9.32837		10.5549	11.2476		-1.0468	-5.22994		-2.33187	-0.527954		-32.2406	5.30669		-29.2634	165.038		1.54518	12.4318
3.81166	-3.75114		-6.84283	7.01931		-4.21425	3.67817		-4.49537	2.28058		-26.4206	22.7069		7.87419	-11.3213		28.8514	-37.6816		-20.803	-5.59022		-34.9689	4.33013		11.3123	47.8452		16.9204	0.159314
1.9672	12.4535		2.03972	11.4587		33.5348	-19.9826		-5.39319	-2.0979		-18.4489	-8.08551		-4.33515	-3.7602		8.39214	-9.01462		3.04099	-2.10291		1.52867	-24.6387		13.7863	-64.3025		5.70027	-8.28077
1.73539	2.17752		12.6866	5.91683		-3.54247	2.94721		2.66719	0.0314978		-28.1447	-24.5921		3.05782	-4.48156		10.4033	-18.6672		5.69528	15.5546		6.06915	-20.7852		-25.1601	-5.67451		14.8266	1.64891
-4.80044	10.9441		-4.34554	8.87547		-24.5754	25.7137		1.94734	-3.43024		21.5244	-3.29671		11.3126	-17.622		-19.946	4.97527		-1.47576	10.3278		4.14199	-27.7414		-36.2482	-6.60862		8.77213	-4.56656
1.64512	4.11097		25.8731	-32.2144		-14.2287	5.25462		4.92907	0.905435		22.4381	1.41199		-13.4208	8.85684		15.5452	47.2321		-5.13587	1.85838					-59.3352	-32.6333		-14.014	-10.1259
-0.549568	-0.143901		-8.66381	8.59333		7.35006	0.824941		1.32514	4.42289		-21.3206	15.5005		1.7724	-11.5466		6.01693	-2.74758		5.37908	6.83585		Sample	9		48.7	7.52863		5.33707	-5.74472
-11.3877	-27.0509		-6.69379	9.51342		-36.1354	2.50974		-1.55007	0.169911		-26.7815	13.9449		18.7983	-5.90544		29.3482	-29.767		-1.5352	-17.4707		Section	2		-31.7667	-66.4221		5.43212	-2.62609
0.594318	8.98428		-3.25451	9.29795		7.02319	-5.34807		3.58377	-1.88358		-9.9867	-4.09365		-8.50823	15.5632		30.355	1.07015		-9.15765	0.450465		-10.5674	6.52306		15.4528	43.9826		9.06438	14.1397
-9.91459	2.84204		-0.0951545	4.81685		-17.7768	11.5766		-3.54075	-1.62765		11.5251	62.207		3.46325	-6.86051		11.1035	6.22495		-4.50147	-21.4047		-2.55417	4.5184		-50.5808	-20.0224		26.6354	-2.23666
12.3525	-1.70251		-13.6814	-12.0286		36.2134	-114.434		1.43473	-1.84821		44.7426	33.5613		-5.90378	-2.47125		-23.1007	9.30481		32.2892	12.5491		-10.0695	8.19475		-22.702	2.82787		9.09421	-2.10078
22.5655	3.79244		5.92189	6.1252		24.8307	-10.1551		2.51841	-9.98924		77.9217	9.61257		-6.46161	5.16818		-8.56745	-1.09588		4.81205	0.051264		-13.6673	21.2265		-21.5993	42.6323		22.1704	-1.84771
-11.1129	10.4595		-11.9741	-8.8177		0.795201	-3.53957		-2.12728	0.131284		-37.1363	-69.1125		-5.80582	-0.93249		2.44308	-25.6412		0.0269542	-7.67022		-1.32118	-7.74708		-33.7822	-6.77329		-0.766403	-5.33278
9.89724	-8.70835		8.55267	5.26754		45.0046	-28.7877		2.54934	-1.98022		7.34875	-4.16517		-1.20518	-0.492203		4.50651	2.41865		-1.32056	9.26005		-13.7117	-4.10348		35.1832	63.6708		28.085	-1.75261
-0.809831	-15.0942		-8.47994	-27.7602		-8.16599	19.6255		2.0703	-7.23578		-5.6561	-8.19018		-6.17427	7.84658		-8.92093	-4.83336		5.67272	15.9132		10.5323	4.4954		55.1062	86.2198		3.38481	4.8076
7.23861	-3.36132		28.9135	-22.9709		42.4893	-17.2631		2.12647	2.12028		-13.9375	12.8314		-5.09348	-2.83865		-18.6978	-1.71163		11.3414	8.78412		-2.8023	-9.40348					-26.2524	14.0652
-19.3162	-5.46731		11.6159	6.18229		-7.96535	-5.53217		2.87492	-2.97941		-33.9656	-6.63119		6.98384	-5.33938		8.81234	-4.50063		4.06261	-7.9017		15.7357	-13.7154		Sample	10		8.3798	-2.83255
3.99174	3.15777		12.8606	10.9146		1.40736	8.70835		3.80716	-1.34841		24.0363	28.0349		-9.59712	7.17701		-14.8094	-39.6166		-5.99127	-9.50113		8.30985	6.19676		Section	2		-16.1775	-11.9045
-3.97716	4.23971		-5.05456	7.8438		-9.37322	0.823527		8.5319	-5.62884		19.5341	9.25		-3.19809	5.33223		-9.97951	-46.1567		6.73119	1.90112		9.24292	-8.24487		2.26831	3.51603
2.72618	-2.85309		4.22788	2.87662		-15.5096	-7.22007		1.09235	0.17424		-19.7371	-6.95136		5.25517	1.2841		11.0436	-9.282		-12.099	1.66003		-5.61406	4.8062		6.44542	18.7157		Sample	11
0.879706	1.46024		-4.06477	-23.884		-8.52791	4.75438		-2.0213	-2.22497		32.0205	-27.9773		11.0601	6.26577		-14.2025	2.39156		-0.328287	1.23011		-5.4188	13.5682		0.383068	-2.80912		Section	2
-14.0463	-33.762		11.9318	13.6348		-22.1622	6.05845		0.663459	-2.61569		-7.62173	-6.6149		3.50563	3.15725		5.57402	4.18772		6.48125	7.52274		-5.04724	-18.7138		-14.9146	-1.67115		2.32092	-9.90309
9.41667	-6.06642		11.1831	10.1633		51.7881	-34.3469		1.59253	2.43074		-5.37859	-1.20311		5.44523	-4.19105					-13.0775	-1.60139		-0.327814	-8.33778		-1.94329	5.02488		8.40936	-2.14965
11.0259	-6.80933		3.15808	9.05278		-2.77281	5.26803		-5.19121	4.56026		-51.7203	-57.2794		-8.8805	13.2134		Sample	7					-3.42829	3.7605		1.08631	-3.60639		11.0313	-7.34654
			2.42815	9.91431		3.65607	11.3861		0.600903	1.30396		17.04	25.3074					Section	2		Sample	8		-0.0740812	-1.99691		-7.45793	-20.2653		14.7837	-3.18238
Sample	1		-5.87171	0.373548		-17.2152	7.88311		-2.26911	3.56689		-29.8338	-4.22876		Sample	6		4.47392	-12.8979		Section	2		1.24606	-1.75376		13.1827	13.2517		-170.895	230.244
Section	2		-15.6538	-1.89938		-3.17709	-21.0233		-1.61763	-8.31398		-15.2256	-4.70251		Section	2		-10.4711	-14.0746		-5.2608	6.86731		-9.10543	-3.19875		9.53581	-0.217418		-8.93243	-10.6792
-0.835027	4.50925								-7.48628	-1.10707		-24.2467	-20.5723		-13.5085	10.9257		6.35375	3.01188		-1.97365	4.28574		1.31974	0.702839		-14.7978	-14.1296		12.9713	-3.80608
17.2098	-14.6152		Sample	2		Sample	3		-2.81593	-2.55241		14.5211	45.0189		-12.3358	-0.662753		3.84748	6.7515		0.771585	-1.98303		-2.79323	-7.50396		-6.06863	-1.48371		20.9251	0.544301
-7.8294	-1.27377		Section	2		Section	2		-2.94205	-2.13598		-11.1878	-28.3844		-3.56467	-7.78108		7.40679	1.88304		16.9116	-9.73296		0.52554	-10.8468		-9.39741	2.8213		11.8804	0.584728
0.761399	-4.03463		31.6278	27.554		3.37418	-0.443279		-1.78892	3.1618		24.1467	-33.8079		-4.74108	-12.4569		-24.7892	16.8283		20.9903	2.41877		1.44857	3.23006		-16.5318	-1.52149		-10.5477	-3.91552
0.926409	-0.360203		-6.4064	11.5849		-14.4176	6.10946		-0.0833611	-1.92827		-12.9812	-17.0505		10.5917	11.5374		11.8417	3.96284		6.10346	-7.59834		2.45385	-0.0660816		1.40282	-6.70437		5.98626	-9.75121
-4.92072	-2.08588		21.6732	44.8285		3.99335	5.31444		-9.01492	0.465987		-1.62767	-3.47291		-4.63101	23.7343		2.75021	0.229733		1.98296	5.14218		3.8814	1.32855		5.92464	-2.96703		-26.8085	6.40381
-11.2099	-2.03045		31.0857	-14.0224		33.9417	-4.93428		-1.22531	-11.548		-14.5801	-7.92887		-13.896	-10.4906		-3.36028	4.50353		-1.94498	-7.64502		1.69664	9.82198		8.08403	5.44056		17.3877	-1.73785
-10.1742	4.42781		-0.278091	-1.58518		7.45312	8.80299		-2.5844	-5.90022		67.475	-2.47604		2.11381	6.61756		2.68693	-1.09496		5.95202	5.27504		3.61962	5.75133		18.2913	6.97475		2.22952	-24.3697
-9.0579	-0.536695		-13.1737	-2.0887		-26.1129	4.66599		20.6444	-8.48276		26.7216	-44.8425		3.19332	-5.60832		5.65957	-0.830939		-1.81922	-6.13216		-3.38673	4.7877		4.93433	-0.323529		9.08261	6.43351
8.24169	14.0143		1.24934	8.94223		1.1769	-4.17956		0.321982	2.5074		10.503	-29.9006		-7.27421	-7.99201		-0.385564	5.52172		0.254012	3.3857		6.39058	-1.83824		-6.52356	1.64939		8.17674	2.06531
-13.8103	0.930449		0.263701	2.58586		-1.80897	8.67501		3.45653	3.67769		-34.1766	-12.3773		9.16349	11.778		-24.1977	28.8015		-5.87258	-4.61758		-3.39155	-3.04878		1.91198	14.9529		6.39915	4.51891
-7.4572	-2.58469		-0.123966	-3.05239		-14.3981	4.13508		-4.47264	-2.09944		28.0584	-7.07184		-2.04466	-4.96294		1.15767	2.85948		-6.19212	-1.21883		2.29967	5.1204		29.1946	-10.5187		14.8584	15.9502
0.407444	-0.609119		-32.2661	0.208621		0.269623	2.56691		-2.0743	1.14005		3.39317	-12.5675		1.81642	3.93498		12.4858	-7.21778		-1.5253	-12.0605		-7.93251	-8.71736		163.353	-236.959		-2.20521	7.57153
23.5194	-29.0328		27.7751	6.37298		-26.7286	-30.4544		5.51979	3.22026		49.9784	-3.25021		1.55446	3.13485		-2.02833	3.01947		3.54957	-10.1501		-1.23762	3.44959		0.045648	-13.6892		-2.07159	-11.8279
-1.15068	-13.6691		19.4454	-6.86495		-1.84486	0.60224		5.13845	2.13751		49.7899	26.004		-3.25993	-0.558101		-1.69219	-14.5783		4.6472	3.41006		-4.06205	-4.56047		-6.39493	0.222353		-3.53488	5.61315
-3.09563	6.99846		-1.50195	-11.2806		2.40174	-12.1999		2.24108	4.49281		-54.477	-8.28346		-8.69782	13.2614		-8.52867	17.8359		-18.1526	-3.61851		12.5289	-14.2751		-6.37744	6.20352		-16.1482	-14.3535
4.65764	-0.408834		22.5149	2.24773		-10.8674	-2.34696		-3.69434	1.25575					-3.9745	-0.318322		1.81644	7.21294		-8.44947	-4.33252		0.587295	8.24443		23.0376	14.412		1.64822	-1.60571
-11.1552	0.705425		-2.02865	-10.1685		22.5704	5.59218		0.292241	0.847315		Sample	5		5.22614	-0.172982		-14.3907	5.5088		9.88844	8.97699		1.13368	-8.4306		-8.98145	-5.40507		-2.81929	-13.6164
11.4492	10.1764		19.5725	-1.69016		-11.0667	-1.42825		-2.99891	-1.6466		Section	3		-9.07863	-1.88411		-1.64195	0.829559		-20.1708	2.52865		-2.42856	1.90846		8.74658	-7.64398		-36.4256	10.6469
-0.361985	-13.6708		15.997	-18.6004		-38.7457	38.0668		-1.27703	14.0594		17.5137	-6.31578		22.0574	-8.55448		8.91483	-7.69892		-5.19879	-17.136		-6.4421	-11.7106		74.7477	-92.5344		-4.17264	-5.33269
-7.20402	-2.46647		-32.2618	-5.24081		0.314722	-2.58883		3.55245	-0.385856		-4.20881	5.3268		-1.58943	-12.0086		8.0699	-21.3923		12.4472	-1.01503		-1.54926	-2.28211		-9.43764	-10.6992		-57.0109	-8.0369
-6.55359	-2.89585		-11.6189	-11.6638		2.59267	0.0569585		3.17674	5.8612		-45.3056	-6.49558		5.65027	9.97807		-4.42652	6.24745		5.53259	-4.74132		8.74534	3.34984		35.8661	39.964		1.30229	-1.681
62.9735	-109.097		-0.806028	0.426889		-7.5064	-0.615108		-1.09572	-3.5126		-20.576	-11.0694		-4.11471	0.50677		-2.95338	3.73154		-0.331996	-5.26522		13.2929	-5.65348		-0.633773	-2.44159		-5.91813	-9.50233
-3.29563	6.79842		-1.91505	-9.81564		14.9052	-6.58948		4.21504	-0.830713		-3.65137	6.89528		4.41421	0.60146		3.70396	4.31019		14.1171	2.94019		0.640204	1.33713		10.1827	-7.1404		5.75095	-10.639
-1.13307	0.473592		-10.512	-10.5903		-13.5958	10.1785		-3.30156	2.38277		-33.3379	25.0294		-8.02232	-3.17784		-2.65748	-21.5867		-2.06074	12.1874		-0.484224	3.50852		-18.3099	-14.1346		8.98993	3.54038
2.02169	21.3203		12.9965	10.4662		5.25148	1.99124		-2.57834	-3.82823		-25.6619	-4.36087		5.27352	-5.27005		-0.849123	-17.7225		-14.7836	-2.48846		4.27311	-10.014		-5.75588	-18.0906		-0.343123	-9.45933
-2.39751	-4.03575		-10.5856	10.8056		12.5045	-1.82733		-0.76431	0.332673		0.878391	23.6301		10.3999	5.16943		18.5296	5.42159		-7.7111	2.69944		4.87658	1.47115		26.4344	25.9696		-1.21782	-9.77023
-12.3541	-0.804963		-15.0456	13.3314		10.6313	3.74431		-0.861783	1.07286		15.1148	-21.4528		3.79935	19.2262		-1.56492	-1.69639		4.55968	1.16191		-4.59922	-1.33362		5.09226	-3.79203		12.7278	-6.46536
3.11219	5.66961		1.50412	-9.19623		-3.7399	6.60493		2.03534	-6.4703		-17.629	4.71063		2.09365	-4.00919		-3.79471	6.64883		-12.0489	-2.33657		4.09185	6.71559		65.4	-29.5135		-1.77079	-5.69023
-9.6753	-2.37677		0.600224	7.14582		6.368	-6.46677		-0.265162	3.28088		-13.6711	3.54601		-1.50635	11.2394		5.35652	0.149364		-8.65149	-0.346173		3.44419	0.269238		-126.092	69.3375		-26.0541	-5.38616
-14.6692	1.3917		-4.13231	-6.43358		-13.0374	17.7644		-1.24692	3.61214		-8.94461	-9.07041		6.83752	3.65314		-6.41416	5.2507		-1.43479	-10.0119		-3.39854	-0.938422		-0.169668	15.9136		18.1657	-9.01473
-11.4638	5.96243		23.5364	-16.8186		-3.31002	3.53425		5.49944	3.86396		8.27409	7.73291		4.48412	-5.33907		1.25609	-3.91081		-8.39367	8.20055		10.8828	-2.49999		7.99667	3.73673		-22.6939	-7.18982
-11.5202	10.0214		-8.3562	-9.33193		16.908	-18.7057		-3.05534	3.57805		0.613745	-10.7206		-2.93509	1.31606		7.7228	-0.560425		-4.96305	2.67981		2.02964	2.55437		-7.13991	-2.77217		5.3217	-0.713088
-0.0853329	1.34589		-2.37088	-6.38376		-0.57239	3.16689		-1.97786	0.360459		-14.9433	53.1094		3.49526	9.91777		-5.63209	4.74537		-4.56916	2.57387		1.70966	11.2548		19.7112	6.15618		-8.14942	-22.394
-15.3094	2.23389		5.47882	3.97469		-8.55592	7.88903		-5.87291	-2.54408		20.9048	14.7763		4.4661	4.87348		2.27713	18.2105		0.0670027	3.99796		3.87725	-3.4384		3.17266	1.65992		-4.64819	-13.9964
27.5682	11.6933		3.71793	-13.8385		9.04409	8.95363		8.79102	-0.956402		-12.635	-2.00299		3.93826	1.40579		-4.21161	8.4019		0.524007	8.91924		6.16073	6.91417		0.268691	-4.84478		8.82751	1.0184
-0.0528659	3.82614		18.3903	-9.66604		-10.2194	10.2707		-1.67172	-5.53769		-18.4589	-22.1063		2.85448	7.73014		13.9224	-24.2695		17.006	-0.539879		7.74477	5.20097		-14.6876	-9.71338		35.8967	-2.06332
0.689708	0.668366		0.892918	13.8247		-8.06306	4.60556		-1.76464	3.30106		79.7627	-11.8212		5.21574	-12.7756		-0.403674	0.137837		3.3184	-9.0632		1.97099	-4.20169		12.0739	9.42648		-2.40891	-14.3173
3.7591	8.4252		-2.75623	20.5515		6.43159	-3.32709		4.81654	6.58426		2.26001	11.5493		-3.94679	-6.4963		2.12388	0.651257		-1.89556	3.72866		13.4118	5.47981		15.8756	359.672		13.2733	3.26191
-12.7908	0.957381		-27.1168	-37.4872		-6.50594	9.20551		1.26382	-2.20999		8.84322	6.2529		8.68392	1.4895		-1.21709	8.90057		-0.225358	-0.253643		3.78678	15.6133		32.4807	-7.19167		0.722719	4.79898
8.51619	-13.009		-2.00419	3.87753		17.4591	-3.80328		2.26548	3.54346		72.5069	-13.4297		6.8405	-11.7273		3.2457	-6.85834		-10.7896	-7.47026		4.75601	6.05743		-7.65576	-7.37402		16.0364	10.955
-10.3556	5.61934		20.6129	-8.75527		-14.0012	-0.60086		-0.865665	-4.88056		-6.01157	4.79048		5.73798	10.4248		4.80507	-13.117		5.57887	-4.88654		7.93428	6.45535		11.1043	34.3316		7.95222	-20.4752
21.4161	54.8591		2.34361	-7.82758		14.8487	6.05624		-3.84957	0.743963		-28.0021	40.6509		-8.9608	-0.192597		-19.164	12.5452		-9.50293	-7.14338		-6.87033	-0.42084		6.99434	-0.0511001		1.33781	-17.5403
-14.1675	-1.2342		-3.4325	8.47996		7.857	-2.68307		11.8744	6.09256		36.9016	24.4318		16.801	-1.37606		8.83982	-37.7807		-0.927631	-6.01271		2.69952	0.836739		10.8703	-4.24748		-13.8029	10.1848
1.41665	-4.42256		4.88493	2.79389		0.722452	-0.740012		1.0338	7.98447		17.4788	8.12593		3.96888	7.75558		0.298141	2.25406		-10.6149	7.62734		-2.3474	2.34257		-38.9102	24.542		-0.595718	-5.73979
-9.08773	-1.87168		-0.843205	-11.2297		18.2651	1.74725		-1.07097	0.411138		2.96999	-34.9245		5.4554	5.45568		11.451	-8.02999		5.59161	3.43594		2.30342	2.91582		-6.75861	-5.69027		11.9055	-9.47049
-13.7861	-1.02261		-19.2091	-3.99698		2.2286	-1.95884		-1.61743	19.7623		-16.4493	-13.5752		-7.3408	-13.2592		-0.24069	3.72165		-11.6774	-2.46928		-2.23384	6.65209		0.643098	3.01188		9.12928	6.17549
39.6192	20.8241		1.04863	-2.85644		-10.3142	1.27975		-0.993307	-1.88068		-16.8112	1.09158		-0.556323	-6.7807		-2.37964	1.30615		6.97381	-5.17611		5.67334	10.0043		-12.1672	1.31791		3.24269	8.71035
3.5356	-9.38591		-1.06339	-38.4912		6.2466	-39.1302		-1.0787	4.76835		14.7343	39.1003		-7.88501	0.172079		-5.201	6.49578		11.7567	6.91342		1.07378	-4.45618		-3.38985	-2.90861		22.1669	-10.547
-7.66028	0.758109		0.439047	-0.315633		-4.74603	3.61373		1.02262	-5.26426		16.0191	-8.01015		1.63414	-0.029817		-3.76859	7.62115		-2.70004	-7.17343		-5.70706	5.3797		-1.48956	-1.77145		9.24204	3.62577
-0.0488627	4.41468		-5.22954	-0.262335		1.77576	-8.04085		-3.42014	-0.489795		-15.162	-24.547		-0.794786	-2.04382		0.756627	3.17218		-4.79515	2.82818		-6.84343	-4.83023		14.8001	1.77301		-37.2068	5.63309
-1.95209	-1.63549		-2.80628	-22.1952		-4.01449	2.39435		-12.4323	-17.6786		7.25458	-12.5844		-1.5357	-0.870061		-1.02892	10.8889		-1.38948	-2.72355		-7.0748	0.477802		-13.3251	7.26543		14.0017	-18.2356
-10.3547	0.0993378		-1.43883	11.0895		18.9289	-4.67178		-4.47567	-5.50159		-29.2833	-3.50102		-1.82128	1.83738		-4.65635	13.1221		-5.72058	-9.74299		-14.231	0.0797847		-127.713	-27.2069		20.1856	3.54411
-1.84503	9.17383		5.08856	-3.15566		-9.35443	6.89416		-1.4691	4.19738		-10.0551	-31.7733		-6.06828	-0.637101		5.71415	-9.58046		9.51846	-5.34396		21.6344	-7.98223		2.96178	10.4434		9.20473	-3.9018
-0.807299	2.8657		-4.75203	8.75452		-4.88999	-4.88891		4.1989	3.18051		13.614	-7.19912		7.59879	-5.38266		-2.05048	11.3442		17.2953	1.27426		-2.56844	-1.14653		-5.45583	10.4151		-29.028	41.2665
11.84	-17.2286		4.24669	4.8455		4.22196	3.59731		-4.30408	1.25209		-20.2186	-2.38199		8.95831	-1.84198		1.38068	0.0272616		-1.80352	-4.00509		-10.4427	0.0460699		9.62741	-12.5135		6.04057	30.2633
-1.98884	-0.0318916		3.8973	3.06021		40.5581	-17.425		1.14081	-1.67045		8.80569	2.47701		-6.52506	-4.19031		-37.0416	51.2562		2.01887	-8.52908		-0.176436	-17.564		-2.48082	-16.3729		-24.4471	-2.04943
-9.98176	1.07425		-1.45092	17.6164		0.831315	1.60766					-3.63707	-9.79811		-5.12387	-7.2955		12.0041	-6.27626		13.5332	2.51407		-4.33844	-12.4496		13.986	-3.49322		0.554707	1.30447
15.4975	-8.68084		5.40689	21.102		2.4008	2.14038		Sample	4		13.8508	4.60805		0.249961	9.81302		5.07012	-28.7626		-1.58593	6.8135		-8.56072	-15.131		0.228416	5.18505		8.19829	-15.8824
12.5192	-4.85258		5.68996	4.30215		4.33418	-4.14172		Section	3		-3.38123	-7.30153		2.87319	8.96624		-4.49799	7.8444		10.4985	14.9811		-11.9453	7.12619		-152.908	-125.972		-6.13985	-5.15581
7.23805	-4.96528		-19.0362	-24.7865		-24.7093	2.3108		-3.90497	-4.89416		44.5715	-14.3878		6.90994	-1.87488		11.7499	-5.56411		-1.7163	-9.52035		-6.77418	11.7909		10.3702	-6.59411		7.99965	10.4364
1.79481	6.41521		1.96256	7.79989		-1.07789	-5.12706		0.660064	0.620119		-5.11625	2.55642		2.59532	23.2199		-3.55216	9.64297		-5.2426	4.8075		-5.09447	-1.16179		3.55717	10.7402		9.13736	-29.3042
2.43196	-5.50033		7.26008	2.94172		-15.1528	4.10543		2.91071	-7.83498		8.23635	36.7676		-6.11058	16.6928		-20.9061	14.8225		-19.4811	14.9999		-0.44152	1.81167		15.4264	15.9207		-9.66441	-0.997112
-10.5512	-1.51685		-2.25012	8.2296		10.7682	3.95883		-3.13977	-2.20642		-15.4216	-25.1292		4.64989	6.42725		-1.90779	2.11774		14.1322	2.73145		-6.28655	7.86919		7.06676	-5.87605		16.2405	-4.73522
-10.4871	4.21556		-3.1991	1.69833		7.08014	1.42441		-3.27859	1.26602		-7.83718	-16.1806		-10.2536	5.55482		-6.64988	-13.444		27.6727	-1.70167		7.22665	4.65776		-10.6136	-3.58377		4.48655	7.82907
-10.885	8.85813		0.62747	3.47692		-5.44283	3.19626		3.95013	1.43113		16.2223	27.9905		-7.49791	12.2974		10.2516	2.87915		0.714234	-2.12208		-2.22893	10.3808		6.42998	2.73264		-14.1422	-20.1489
35.7159	-12.0696		5.7432	-1.70708		1.94333	-1.83175		2.3999	-5.14447		-15.6944	-30.4301		-0.830321	-1.33251		-12.4622	8.51688		-10.0658	2.94084		-2.03122	-0.9493		21.565	-6.47641		-2.39523	-10.5314
-1.36551	3.743		-3.01331	10.1926		-6.20249	2.33001		-1.05876	1.75167		-4.84732	-3.22497		2.71552	-10.4547		-3.99933	8.71942		4.61988	11.5726		-2.61545	-21.8747		-11.4559	0.840709		-5.4963	-10.4725
2.6911	6.00548		-3.97986	-7.17193		1.75441	-24.7499		-0.311681	-2.55636		-20.9664	65.0048		-7.63133	-5.15582		3.49197	-11.2107		-1.15188	5.06997		-7.75013	8.25986		-4.74118	-5.72478		8.39769	9.66464
13.4811	-4.80267		-1.05765	4.66763		-0.500892	3.46583		1.79325	-3.12105		-14.6675	-26.7504		6.57799	-0.0327278		2.42354	8.76349		-14.003	-8.42928		8.1359	-2.95117		9.22404	14.3368		12.0139	-7.01479
24.809	-11.3566		-0.627455	-7.4669		4.17093	-3.93584		0.302923	3.31071		18.9766	-12.5171		-0.885387	9.13148		2.69837	-0.386257		5.70276	2.56997		4.82628	-4.62502		11.0475	-5.22854		6.88581	-3.17691
27.8374	19.1484		-2.31526	10.1589		-11.3677	7.83822		-2.4326	-1.98825		-21.2156	10.452		-0.74238	-10.0614		-6.12019	10.1765		-4.38953	1.09005					3.92494	-3.33798		-27.3165	-4.89015
-11.9086	-1.98737		-4.64556	9.719		5.6242	9.38862		0.0270588	-2.35231		61.9246	-20.934		-2.57511	4.43578		14.9739	-2.50131		2.78568	1.40506		Sample	9		3.56924	3.64286		7.76078	-10.4678
-12.8777	6.69243		-15.4453	-0.33536		2.73739	-4.57045		3.47266	-0.392956		52.7698	18.6109		4.09255	0.379588		-0.631509	-13.4851		-11.4933	6.1585		Section	3		5.42264	12.1224		-0.729707	9.10423
-9.29431	7.97662		-4.18357	-7.45333		32.7984	-21.7234		3.87418	-14.9469		-19.9446	-2.15768		10.5233	-4.01098		-2.60271	-4.27777		-5.05432	13.0201		52.5004	9.52991		-1.48595	-8.1735		2.32156	2.01239
17.8937	-14.419		-3.86538	-4.38916		0.841922	-2.90657		-5.39814	-6.97815		-2.60715	-3.89489		-1.5797	-4.71506		15.8264	-44.3212		-4.1795	-2.87241		51.5663	21.1957		3.25788	-0.766862		-21.2398	15.6637
2.5939	-1.85491		11.0052	-1.97525		-2.85879	-1.0337		10.5709	0.582738		2.15869	-15.1217		2.52253	-23.8685		18.242	-47.301		-6.71309	-3.37915		43.6423	21.4526		-0.604135	-8.42472		7.83363	-8.52405
13.8428	7.54671		-1.11875	-12.5182		-54.7549	38.3587		1.06603	-4.60226		-40.9991	55.7079		-7.13771	-3.38695		-4.71535	8.91024		-0.22907	1.14479		41.0554	21.6156		-11.4293	-1.87934		12.2119	1.45935
-5.46853	6.32379		9.67358	-8.95605		-11.4495	9.3388		0.5213	-2.73658		-16.359	-12.7899		-8.09634	-7.20655		-9.3306	6.48269		-4.15805	-3.96582		60.0054	12.6986		4.58413	3.73145		3.12937	2.11769
-23.7507	14.5439		-20.6683	-37.3218		-18.8367	-27.7259		-3.08702	-3.02147		-28.9417	31.1559		-6.16294	2.45569		4.75379	4.49006		-7.49142	4.05197		4.98829	16.9043		-11.4443	-22.1112		-12.2686	7.48178
3.16369	5.94996		-6.80612	11.1314		9.07151	-1.34464		-3.81744	-1.00959		-5.73546	-28.8036		8.56639	-2.45503		-2.86791	3.70898		-5.96971	2.73246		-3.99368	-5.1248		-38.0533	-203.248		20.2135	-1.95638
-1.10115	2.51188		2.90166	4.45759		39.4648	-36.2164		2.0429	0.312512		10.5269	-9.8415		3.80764	-9.01121		1.94487	-9.73815		-11.6095	1.80005		-30.4844	-4.41431		-11.2434	3.03074		3.85763	5.09638
-40.1797	-8.45044		0.909985	3.51211		6.97392	-2.49408		6.03587	-0.987167		-9.22923	-0.0310928		-3.56868	-2.72938		-13.3031	7.26838		-8.16369	-3.15144		-46.1171	3.62036		1.65491	-23.6163		3.60256	-0.602832
-14.1829	0.514777		8.50648	0.59088		8.04569	7.38916		2.7748	1.09017		25.9797	3.26613		10.0539	-29.4382		10.5016	-4.02416		7.66515	23.783		-7.26107	-2.39516		-29.1698	249.659		21.0011	-11.3512
-14.1428	13.2998		1.49153	-4.4498		15.071	0.0582355		-2.49881	-0.637303		-17.398	-28.0281		-2.70607	6.92011		10.405	-15.8785		-0.90129	7.35636		-27.0616	-16.3301					0.417099	11.2709
-2.06315	2.59077		-0.446386	6.03176		-1.98114	3.11021		1.45971	0.56023					-1.82006	-5.88969		1.20474	3.66483		7.71491	-4.79929		-18.3095	3.81184		Sample	10		18.8627	-0.82645
-0.954676	3.5017		-4.49453	7.6456		2.5288	8.43783		0.811021	-1.36379		Sample	5		15.3892	-5.90883		-3.80844	8.32092		-0.757186	9.26529		-20.2644	2.84882		Section	3		35.6457	-3.6845
19.1419	-4.00813		-7.25879	-1.4976		2.56577	-1.88513		-1.25884	0.182591		Section	4		-4.81685	-1.55327		0.784729	9.46389		0.423381	1.23316		-8.64838	10.6403		-27.9853	64.858		8.27908	-3.89444
-9.1998	-1.47527		-1.92842	16.3774		5.96333	-2.35089		-2.48793	-1.40196		15.5752	-11.7212		10.8249	10.0392		4.6281	-6.93745		11.0706	1.94369		-10.79	6.15428		-18.1199	-12.2603
9.47897	-17.2891		9.75792	15.5746		-4.48847	-2.16791		-0.880053	-0.738984		19.2056	46.6002		-5.62292	7.41777		-0.332256	1.19902		5.62184	1.5374		-29.6112	5.72885		13.4234	-5.15114		Sample	11
13.464	-4.24459		-14.3504	-2.19021		-5.0994	8.90872		-4.15508	-7.74777		-22.2234	324.431		5.03605	-4.35035					18.3831	6.47769		-19.2468	-2.02942		-14.5133	5.17365		Section	3
-9.44577	4.40758		-6.38765	-2.36163		13.1916	-21.278		-7.41445	26.1895		0.829935	55.9757		-14.5859	4.44758		Sample	7		-12.1799	-8.67477		-7.14509	1.79312		0.299017	-3.03334		-6.16984	-4.88655
-13.8605	-2.32247		-2.83927	-2.10193		-13.4851	0.2895		-0.492939	3.11644		-113.125	-35.8359		-16.4814	-11.2272		Section	3		13.5857	0.553025		10.8643	12.8164		37.6658	-8.14707		-5.97498	11.4496
-10.7708	12.1697		-2.28888	11.4155		-8.93791	5.55183		1.32755	2.46151		-106.542	-82.531		2.19885	-4.57927		-1.91246	-2.28134		-0.243662	-3.65642		-12.3253	4.3932		-17.4292	-11.2377		1.17282	-3.98232
-9.21547	7.48057		-1.60349	7.81593		19.8482	1.01705		-0.408167	-2.82655		22.5457	-69.5788		-5.38095	-0.259094		2.37625	-3.03392		-3.94386	-16.0277		-7.26006	-2.33159		-27.1613	-15.9878		-0.800129	-10.9884
19.2463	9.14489		-17.6196	-3.27116		-2.07822	8.18235		3.63332	-2.2134		13.0797	-26.3146		-12.5326	2.81307		5.61205	2.29738		11.9809	0.0772908		-2.97182	-27.1311		-5.47754	-7.52118		9.43722	2.16309
11.8231	-10.3696		1.47027	34.8154		-1.7454	-10.5288		0.788992	-2.13442		-20.0565	47.2562					5.26139	1.5802		-2.16442	-4.9893		1.74406	-25.5577		2.22321	-280.712		17.0795	11.7947
4.98665	-6.03485		6.43168	-5.06441		-4.0103	6.43782		2.08647	0.884994		-35.6647	-7.81805		Sample	6		-0.919364	-2.78473		5.72314	-0.220473		-0.381625	-17.4623		-89.1651	-93.2676		18.9365	7.38136
-3.57412	3.58891		10.5997	-2.91701		-8.76397	-4.7112		1.32831	13.3545		9.61939	-3.75458		Section	3		3.94805	-2.40575					-3.56979	-21.7365		-21.4949	-17.5395		-1.24538	-5.06396
			-10.8327	-0.983814		10.2812	2.12156		-5.13867	2.64294		39.5217	41.7169		1.72622	-9.03126		-10.932	7.98693		Sample	8		-9.60257	-17.8036		91.8038	-32.7268		17.4527	19.0547
Sample	1					-8.6165	9.5469		-22.5701	4.16602		20.0914	-8.16887		-4.3012	-13.9702		6.61754	7.93285		Section	3		-2.77746	-7.80765		-19.7939	6.07857		-14.9684	18.2304
Section	3		Sample	2		-6.05632	-3.17648		2.61245	5.15174		-89.8944	-69.1028		0.924263	1.73495		1.69124	2.55687		11.8796	-11.7955		-46.9397	-6.36081		-18.0386	12.8132		-22.874	-34.7068
2.65415	7.0018		Section	3		-14.7322	12.1366		5.25542	5.06229		82.332	-6.05814		11.4978	9.01755		4.52981	-4.27568		17.9346	12.0724		-53.6341	-5.90631		2.79497	-0.667869		0.466831	-1.28364
-0.69249	-5.53111		2.29215	12.9977					-1.75481	-2.78148		-50.9327	-60.8547		11.3737	-8.72235		-4.28272	0.355468		-3.36199	-5.73601		-29.9323	-1.84336		-44.3125	-2.23256		12.6809	0.847506
-5.56091	8.41797		6.47292	10.2565		Sample	3		4.67029	-4.79438		2.23035	52.4091		-8.23573	-4.92259		-3.37298	-0.061287		-4.05836	-6.81866		-35.9527	-3.1867		-30.4479	-12.6887		-10.0493	-12.113
-5.93254	9.39901		5.32947	16.2046		Section	3		-2.23423	-6.53482		-11.2333	-74.4944		-5.06201	-1.1513		1.51828	2.99924		-3.53938	8.4966		-38.6935	-11.7144		-3.08915	-16.3215		1.69656	-9.95028
3.2155	5.89818		1.96697	13.6691		-20.7953	-10.9857		0.797118	1.49439		-126.146	-65.4909		-8.25985	-4.12352		-2.39094	-0.820563		-32.0958	-7.45404		-29.193	6.08193		11.4143	-1.286		11.3633	6.62086
32.5477	-34.8751		0.468878	14.7067		-5.60384	-11.764		6.19004	-0.402317		61.1577	17.2787		-3.64155	4.49362		-8.05643	-9.32566		5.29933	0.643811		27.2586	1.58004		1.51354	0.586646		-12.5812	-9.8712
-2.09465	-7.02525		-0.399282	8.91763		4.95846	8.05291		3.08782	3.78648		194.298	220.519		-5.58856	-2.22619		29.2358	-38.2571		4.80361	-0.408564		24.6846	-2.07212		-20.1373	-3.11727		-19.7227	2.24558
-9.98246	5.19505		5.78109	9.51617		0.740532	21.4188		-6.5541	-0.692795		51.3067	-60.1852		16.1086	-9.25661		2.96162	0.332424		8.03391	15.4467		26.8817	9.34831		80.1129	-70.5046		17.0678	1.28671
-3.65143	-2.04845		7.1015	20.1882		16.5487	-16.0199		-4.11148	-6.45734		31.6655	36.589		0.983199	-11.0731		8.01704	4.70506		1.204	5.85589		34.3002	11.3819		-7.7336	-10.2083		13.2958	-5.68526
2.66288	-1.72588		0.626879	-13.815		-48.9876	21.3809		5.97415	2.73156		9.89299	25.7617		2.62195	2.00875		-0.369824	3.84513		13.4168	2.16979		6.19777	-16.9042		-18.7296	-7.09607		-7.20732	-12.1826
-2.42697	-2.99925		3.17135	16.3845		14.526	-16.4145		-3.15274	-1.85867		45.8881	-14.7606		0.24993	6.88403		-1.5435	-2.5857		1.14513	3.42378		10.2096	-10.9794		-23.436	-16.5688		-7.31321	-12.0038
-2.68433	-5.59398		2.31986	7.71089		-10.5873	-6.01951		2.59348	0.146189		12.9884	-1.16734		-6.93452	4.06574		-9.64051	-1.99705		19.6222	-8.218		-4.76795	-6.2635		-12.147	-23.9008		-12.486	-13.4389
-2.71954	1.09166		-2.44385	11.1164		35.4995	-3.58784		1.89812	-2.47384		39.2114	-2.42358		-1.28727	-1.68083		3.0673	-4.05977		-4.56213	-5.38004		5.85286	-0.236596		-15.7408	0.152918		21.6553	-6.29411
-1.29671	2.79635		3.07881	22.1283		8.30728	16.1347		-3.74427	3.94015		-30.7496	-20.2317		1.70157	-20.7684		4.5649	2.76935		11.8801	5.92092		11.4245	-17.2135		59.5121	258.017		-20.4351	1.02679
-0.485183	-1.99572		1.87992	7.30773		-4.95808	15.4012		1.66878	2.34365		33.5924	1.22316		0.105268	3.51928		-6.42378	2.99346		-3.99294	-11.8262		16.1751	-4.12833		-4.24759	8.3474		-19.8738	4.204
-1.70176	2.30871		2.06159	15.3612		-0.0969467	13.5011		1.78255	2.04387		3.56108	2.16469		-4.6321	-0.277459		-2.35992	2.30796		1.04141	-14.7929		14.8257	-4.05211		66.1998	337.788		0.903552	19.712
1.04618	-5.29498		-0.472887	-5.66428		-7.81281	-11.0538		-0.946385	-2.56678		26.3441	-4.57368		0.743139	5.92314		16.7027	3.76098		5.71415	-1.27871		26.2269	-5.3802		-33.8403	31.4216		1.80972	16.0693
-4.91248	-4.81207		-2.31601	-0.711793		-20.202	0.390535		-0.34164	0.565576		18.1513	-57.0664		4.74288	-6.47622		-1.8288	-7.83993		8.14544	-10.962		22.8468	12.4523		-26.1791	265.895		19.3642	10.3871
-62.1205	-5.17006		3.73591	9.75768		14.31	-1.46403		-11.2013	3.7709		25.7828	20.5505		-8.87835	12.6962		-7.48784	-2.22783		8.96402	-15.7268		22.037	-5.37264		-233.84	52.9014		-10.5384	4.23012
-9.45189	8.91299		-1.25137	13.4932		2.62267	14.2695		1.71538	-0.496537		-131.127	-48.3185		-6.61659	0.872494		5.09146	-3.55943		2.72973	8.29165		-6.28224	-4.3542		-18.1962	-13.3142		-1.21984	20.159
-3.40388	0.766177		1.58262	6.06702		-5.01563	-8.66866		-2.22185	-3.27476		-93.978	-72.7425		4.51057	9.95946		1.23216	-3.626		-19.9228	17.1386		-5.78603	-0.0426468		18.3188	2.55874		-2.44986	7.61668
8.87786	-9.91072		-5.72192	11.5885		-7.21357	-16.6793		-2.41489	-3.08316		-6.46704	61.5263		-6.80478	0.586769		-1.14393	2.70256		27.7865	-9.21453		9.83001	3.12485		-9.811	-1.9937		-13.5725	49.4698
-4.40188	4.85372		-13.7668	-72.3848		15.4773	8.62541		0.717575	0.363975		-19.3508	29.0315		4.69897	3.93629		3.87193	-2.44761		2.15298	4.66612		9.20309	8.02653		-10.9972	5.04953		-20.0143	12.064
11.4613	13.9482		4.22287	3.14251		21.902	-3.68248		-1.07857	-2.54989		10.8292	1.21058		0.444943	-7.82675		-2.76556	7.45994		19.7548	0.15651		6.48349	-8.44817		-20.4113	-3.36056		-1.43283	-6.01369
2.688	-7.63063		-2.16209	-34.9489		23.1373	-7.24398		-4.56701	-5.5464		9.34017	15.7096		6.65732	-15.1924		-1.41768	1.13281		-29.7764	8.15395		-7.55713	-14.9929		-8.12731	-31.8941		6.63429	3.32343
61.0704	28.846		8.67356	8.91888		-8.82744	-11.1696		1.84533	-0.961017		15.3538	-8.2922		2.53193	-4.97312		3.74236	-5.47598		0.383032	3.99129		-16.3677	-10.3997		9.70061	-3.06477		3.72648	0.915375
-2.74277	8.82314		6.45386	17.736		2.75918	-3.21411		-5.05143	-2.7148		62.1551	19.9447		6.47808	15.9544		-6.43939	1.6017		-0.363223	4.33209		-17.5732	-5.51696		39.1804	-1.05153		11.713	-2.15925
0.0944946	-6.68526		-30.341	-42.7786		19.3609	3.0503		5.8552	1.41652		37.9853	14.962		-3.25092	-2.29489		0.288601	0.412197		-1.31762	-4.37672		-13.7845	-4.56055		8.11559	-3.23583		1.09271	13.2853
20.7277	26.4544		-11.6596	17.5946		6.22266	0.160537		1.24575	1.99899		4.76743	-1.0874		-12.7392	6.2376		-6.26945	3.86533		-6.61611	11.63		-12.4412	6.4133		19.1443	14.1414		-21.4103	-28.6204
-1.12535	4.22273		8.06287	4.06834		-7.84877	-11.3127		1.18195	-1.4666		-37.7365	-47.6103		2.0322	3.55175		5.88502	0.496707		10.2317	-11.4972		-2.97506	7.9505		-14.6111	-2.59606		21.9521	1.33811
0.131214	-12.4681		11.7034	10.8083		10.7495	0.117809		5.58364	4.35906		68.8111	-2.85239		9.58516	4.69294		-7.63276	0.0625961		-3.11695	1.43317		18.5598	12.2994		2.1104	-3.79928		16.461	3.62568
-1.2193	6.25316		7.67285	17.9934		-0.10876	-13.4025		5.28668	2.86816		-95.7507	-62.8033		-10.0128	-1.07966		-1.51505	1.36044		-9.65234	2.31242		39.3234	-0.000542152		-24.1016	-8.75769		5.64137	2.07459
-4.30972	0.200371		-3.43847	10.4855		-4.74745	0.500163		4.28624	2.77201		11.7391	9.25647		-0.251853	-15.3506		9.92012	4.61748		-15.8695	3.98592		11.4444	-5.03196		-16.9815	-10.0369		22.4322	8.28093
-1.75335	-1.2391		-7.38098	27.2016		3.77759	8.77947		-4.80753	-0.378838		-93.7582	-67.9238		9.20014	-2.55167		1.19461	-1.3436		27.6515	-6.18355		-8.93949	7.50064		-18.942	-2.81917		14.3218	3.24641
-4.69757	-0.0813491		-3.94972	12.9419		15.7296	-1.86268		3.40975	-1.74441		18.4136	-13.6084		-2.22675	-4.36165		-2.18108	2.03814		6.26287	2.00676		23.4356	-6.01846		-18.9605	-8.87751		0.351183	-1.1699
-9.59022	-11.716		-2.81389	-27.6681		10.8788	6.70222		-5.62352	4.20959		21.3117	40.0094		-11.8547	-0.629961		3.41857	0.193896		-26.6197	14.9031		28.8998	14.9324		-26.1121	-15.0141		24.3762	-4.2742
-1.29792	-0.775183		5.20482	12.4692		8.88801	1.1979		5.16842	3.9465		8.65995	-0.345974		4.66209	7.10179		9.24546	-8.71422		41.5514	-4.7003		30.5827	-2.44628		49.9751	12.1509		-13.2397	-24.2217
7.35934	8.88061		-3.38717	-28.7511		-24.3093	-19.4485		5.62244	-0.549953		13.845	-3.26981		5.19759	0.982463		-16.7876	13.1225		1.77199	-6.58267		22.4405	0.784176		9.76888	4.49446		-19.4381	2.70404
-0.202852	-0.0353087		-4.08652	20.7908		-2.1266	4.36101		1.51878	0.24958		-55.2584	-32.161		-2.57371	10.7097		5.18989	1.5687		8.36005	-5.63655		2.67381	-4.99631		295.926	106.283		-7.53565	-8.95796
0.114804	4.70916		5.92326	8.47175		5.29947	5.2819		0.852052	1.66716		24.0127	-18.1857		-13.782	8.34082		0.400849	-1.46714		-0.512513	-3.88523		14.9938	15.3128		262.802	3.06914		16.7383	0.56685
-5.18286	-12.4588		-11.74	-59.0082		-9.08781	-8.78813		8.92458	2.43955		37.675	-24.4285		1.8798	-4.25929		0.621311	-1.96353		-13.1092	0.118472		5.31209	9.95788		-6.60575	-14.641		3.67026	4.04601
-3.4152	9.77896		-0.397582	1.88082		-21.8331	1.27633		-5.40399	-8.19838		14.305	-19.865		16.1984	-15.8203		-7.39065	2.06914		4.78942	-1.68325		5.64055	12.2388		-18.559	-3.8862		-6.67664	-9.84539
3.56465	-6.90178		3.15356	8.51132		-2.12865	-13.8138		-5.66538	-4.77906		2.21637	50.9448		1.44617	3.69778		0.654807	-0.546534		-11.0798	-1.6045		-13.2421	16.8027		7.07089	6.30759		12.462	2.22425
24.8393	28.1635		-0.199643	-15.3514		0.349538	6.09545		1.59484	-0.0260313		13.4621	17.855		-4.46837	3.58914		-17.3802	-2.52682		11.0077	18.862		-12.0919	-0.285069		7.27474	99.2886		12.187	5.77731
1.82809	9.51337		6.77499	11.0509		-15.5961	6.41817		-2.30069	0.778348		-139.144	-72.9704		7.47267	-4.15042		2.09962	1.89047		4.78654	7.92158		-17.1981	7.37086		-8.92923	-15.595		17.1296	-0.597259
-4.08046	-6.00795		-7.88023	-61.1457		-10.7228	-8.36889		1.39824	-2.85242		4.00197	73.6743		-2.82992	11.8832		-4.35914	1.33487		-10.6522	5.75879		-27.1768	0.928713		64.2293	-21.4996		-6.87485	-6.63961
-1.75108	6.02491		-9.85478	-13.7733		7.28158	12.2765		2.17362	2.94772		15.604	9.93449		1.21171	0.10567		-1.4082	2.36771		2.6159	3.29474		-37.6656	14.5375		-73.0518	-61.163		3.7347	-10.1117
5.16091	-12.4945		-4.89936	-0.314285		16.8062	3.57195		-3.65447	-3.6565		8.96358	-1.83163		3.46781	-11.768		-8.40746	-12.4033		7.98758	17.1811		-45.3356	7.43188		-4.30545	-12.5631		-4.92752	-24.2329
-1.24468	-1.61668		9.28489	15.7433		-1.73556	-29.2593		4.96547	2.31962		9.96973	27.7136		3.65526	-9.24162		-0.886211	3.28372		3.87253	0.365852		-5.2182	8.29702		-20.8468	9.1182		-12.2802	-13.1169
3.9569	-5.65233		4.56851	10.4921		-6.50131	-8.30954		0.037967	0.0994758		23.9494	-17.538		-5.19796	-2.06782		7.2571	-4.02461		10.5921	5.03112		0.658103	5.81036		-12.9835	-17.1611		-26.0638	-1.35766
-2.35718	8.48511		-10.6009	-13.3089		-0.284243	3.86928		-3.03044	13.9072		52.4608	11.2493		-7.44656	-9.92444		5.25238	-8.60421		-2.4345	-2.59664		-21.1532	-9.0152		84.7132	41.7735		12.237	2.82125
4.35305	1.69396		4.80584	17.8917		9.8652	6.88718		-3.17236	3.51947		30.9511	5.59492		4.3026	-0.815232		5.19312	1.5775		2.337	-1.13889		16.2862	0.204067		4.70917	17.8826		-20.142	-8.69517
2.49394	-3.10629		1.25601	14.4351		0.469116	6.96752		-6.15783	9.0675		-24.9401	-63.6714		1.30164	-12.8419		6.32328	-2.12685		-19.1871	20.7402		-9.69344	-0.745969		-42.5132	-16.5903		17.6793	3.76187
16.4516	6.78225		-1.05892	9.5736		-11.0957	8.90435		8.41383	0.847113		-32.5691	-21.721		-5.85978	2.47218		-10.0204	-3.53389		-11.4814	-10.7191		-11.9662	-12.9651		26.3641	9.12209		-16.5244	5.16205
7.16689	-21.4472		-16.6637	-25.578		-0.146345	11.3455		-1.79428	-0.16351		18.0576	-18.8719		-2.47775	-9.30385		2.17718	0.314571		-0.188679	-0.348158		20.4568	-10.6957		-11.8784	-5.03102		-29.476	21.1489
7.93813	-21.4071		-0.277058	18.2049		7.19311	-32.1798					8.86503	0.905712		5.73313	-5.82181		1.80611	-4.6378		-1.49741	-3.72067		15.4988	1.13481		-33.0477	-17.4172		-7.06039	-20.8524
0.291173	2.3545		-4.30759	-0.734348		-3.6742	0.930869		Sample	4		27.7247	18.2278		11.1805	5.17852		-1.19705	-3.66003		10.0878	-8.2245					21.442	-66.0531		-0.866587	-3.782
2.63411	-4.03889		0.879728	1.44191		7.30722	-6.48715		Section	4					10.3507	-14.5033		0.54872	5.50416		2.05479	2.40607		Sample	9		-8.12856	-3.35669		-10.4446	-4.09591
3.58271	7.85096		-4.81717	0.924497		-5.36473	-13.4156		-2.76409	-2.33664		Sample	5		-2.49875	11.3468		14.4595	-5.53613		-9.02612	-11.1733		Section	4		-22.1014	-13.32		-2.95151	-16.7182
1.29457	1.96077		-0.768871	-5.00576		1.75901	11.8372		-0.391646	0.0910666		Section	5		-0.562659	12.2293		-1.98784	4.3062		-27.116	4.52847		7.58205	-7.00911		42.9587	37.9725		-6.95632	-13.0486
6.16759	23.7397		2.45989	15.9043		6.75479	25.212		-2.71225	-2.78778		5.76583	29.0527		-3.31887	-4.88838		-2.17631	-1.76452		-13.8405	4.06709		14.5245	-2.46631		-17.2647	-11.4385		-24.2744	4.5576
-4.23652	-4.79102		6.04869	13.6152		-7.62362	-0.587676		-1.98291	-0.812686		5.3127	-4.63145		-4.49825	5.58037		-8.47873	1.6337		16.8824	11.5668		9.34735	1.90449		-16.168	-2.33239		8.56507	-3.28509
3.43853	14.8005		5.44902	10.6368		-0.492604	45.4927		2.69244	2.37562		1.25519	1.12813		7.73374	6.257		1.54394	0.28176		-2.64318	-13.7973		37.8484	-9.24899		-73.7513	-316.188		9.15288	-14.7194
14.9499	17.1818		4.31715	7.22974		-28.5361	-15.3836		1.69639	-0.384813		-9.94463	-9.66336		3.74838	5.86898		-8.37866	10.7381		16.3651	9.75433		-3.20587	-11.9625		0.383244	-9.10095		-5.55009	-4.87994
1.91122	1.64195		1.5574	16.2315		-11.1285	-2.78605		1.03704	-0.977138		-7.59557	-15.5632		1.57145	-3.3457		1.44294	2.9872		30.0609	-8.13646		0.791654	1.17792		-10.7289	-1.02842		-12.513	-2.61576
-9.29596	3.43659		15.4873	-2.95927		-3.53757	5.66265		3.5909	0.419203		7.72686	0.0730581		2.31949	-3.96402		8.54342	6.3634		-11.8371	-10.953		-17.8026	20.4498		-7.32227	-4.82515		14.516	22.6484
-2.53665	-0.248956		2.20951	9.81739		-12.399	-2.86387		3.13811	1.71898		14.5855	-13.7658		-11.8109	20.0112		-4.53075	-0.370974		3.4679	-4.29348		-27.7456	2.40595		-11.8149	-18.2867		8.56362	1.36186
-4.69078	-3.23993		-20.5481	-85.7463		5.70161	-8.76015		1.25827	2.72747		-13.9026	12.2745		9.10949	-8.30263		-14.2082	-0.574685		2.33355	-0.714086		21.5486	-15.0327					0.0668981	17.181
-5.26357	-3.24446		-9.01369	-6.05436		-6.83904	17.4286		-0.85355	-5.93826		4.7513	-9.77565		-10.4341	2.06943		3.52498	0.491589		21.3113	2.9055		-12.9078	14.8268		Sample	10		2.68011	17.2585
9.8466	-16.9947		-4.26735	10.4367		-10.9806	-0.682998		-0.296505	2.21631		0.00392803	20.4168		7.92248	6.38462		2.39736	26.9179		2.47052	-5.58468		21.4831	-11.7948		Section	4		-23.1197	-20.0997
-3.20903	4.77568		4.88469	18.4355		-6.09863	3.88083		5.74202	2.31694		10.8344	2.02175		-11.0751	4.3188		-1.1301	-1.84618		19.858	0.129212		11.6869	-8.86353		-20.2587	-43.3652		0.053782	12.4375
5.78796	-3.88075		1.56224	5.47121		6.74047	7.12927		8.84301	-3.07141		-7.49916	-5.79495		3.61397	2.62976		8.55653	-13.5026		7.00584	-6.95478		19.1571	-1.49581		19.0715	-16.2757		7.77967	-2.52736
-5.81507	7.56921		-0.206479	13.1533		-17.7281	8.14657		-0.148971	0.573019		-23.2739	-15.5926		2.18087	15.1216		1.558	1.28589		-11.4534	2.62339		-20.0023	-9.73049		12.0654	-19.4366		-12.1944	56.2345
1.95084	-4.88162		-3.19715	18.4138		-0.200485	6.86315		-8.12122	0.803324		12.8924	-9.65788		-4.79268	7.15269		-14.7905	3.04447		-24.3144	17.4761		-22.1973	10.2103		2.18363	76.0476		23.069	8.02973
1.1098	3.06388		7.17706	13.8712		-0.832226	12.5779		-0.0570477	0.646668		21.4582	7.66968		3.84947	4.06578		1.04295	-2.10243		-10.048	15.8562		-5.75337	-1.96448		-12.661	-0.763931		20.0337	-12.2329
-13.306	-10.8768		7.06488	14.6984		1.9474	0.300758		2.55761	5.29725		1.82124	12.0414		1.40829	0.366434		5.41043	4.65267		-11.7987	2.95117		-3.08374	4.23122		4.61021	41.3403		22.6622	1.79874
-4.58481	-2.27308		7.61079	15.6103		-11.1959	-11.4449		11.5973	-11.4743		-3.04493	-4.72334		0.840493	5.46912		-3.79582	0.41271		6.71311	-6.14966		-12.2895	-0.115499		-19.371	49.944		6.10498	-17.9522
-0.679756	-1.19846		-0.564065	-9.80919		21.4442	-7.31658		0.171603	1.27563		-5.53059	17.9322		-3.36016	7.89609		0.749578	-2.09168		-11.8618	-11.812		-12.9143	15.3598		23.7662	-7.40805		-11.5081	2.95404
5.57014	17.3409		8.82304	9.76319		12.762	2.16616		-1.93098	2.57669		25.1396	3.0948		-4.51384	12.0285		-8.13621	16.9444		-7.95716	-11.7655		-14.3972	-5.7134		-9.45642	36.7577		-13.7537	12.9814
8.0614	-9.84384		5.50752	-28.0416		-1.74214	9.83376		0.30058	-0.132589		7.70044	12.041		19.4951	-12.305		-2.76533	7.62943		-4.31116	-10.0653		8.60598	7.7789		-5.7381	-14.0719		-1.80621	-11.2119
-4.17083	2.73562		3.4179	20.6429		24.8735	8.24374		-0.293414	-0.310238		-14.156	-14.6569		-2.33399	4.83503		-0.936816	1.01211		18.5591	-6.68403		62.613	11.6308		4.34625	-8.18134		15.8065	15.2565
-6.73609	1.63172		-2.50337	-50.2272		-2.71122	-6.29753		-0.60194	1.90839		5.08532	-2.69389		-4.12432	-1.23281		-7.18619	6.41474		-32.0208	-4.33951		46.466	3.59405		-18.6039	-41.4822		18.7503	3.26472
-23.044	-0.210392		-1.6064	-21.9091		-28.7517	4.107		-2.93916	1.19845		38.4282	-10.5914		-4.04391	14.0771		7.8929	-13.9666		-0.262513	7.36134		16.2765	-1.67429		-81.8271	-34.0128		-19.008	12.7818
2.77211	-7.81114		-1.04033	22.4643		22.5073	-21.2771		13.6219	0.451287		-0.763773	6.76617		4.3377	-1.33054		6.97664	-2.78521		-4.45514	-3.37652		4.42787	-18.5695		-1.55325	-12.7836		-12.819	-19.6435
-12.135	-54.6474		-3.25862	-17.7455		-13.1826	0.618836		-1.67697	-5.89768		18.3294	-8.18637		2.80935	-4.63968		-2.32542	-1.946		-19.7451	-3.86461		45.4691	-3.27531		12.6039	-4.09835		-4.06731	-11.7578
-5.22348	2.72791		4.61414	10.8576		7.74776	22.0507		-1.12234	-0.876623		-3.04798	12.1181		-4.48166	-1.69236		-1.81396	-1.0059		-6.36994	-11.1184		-19.3931	-4.20114		-37.6826	-22.5195		-8.3677	12.6955
-6.99285	8.63794		-10.5597	-78.266		2.79833	12.9097		-2.08197	-1.14455		-14.1377	-14.0961		1.49836	-7.20917					2.91024	1.13208		-3.41357	-11.8477		20.157	0.827471		0.941131	-11.1816
2.50407	-1.6628		2.8589	12.2007		5.0569	9.77751		-5.01935	-6.53605		-11.8414	-36.3129		-9.73945	-2.26085		Sample	7		14.3009	4.21084		7.9332	-0.880689		23.0306	-2.04887		-8.36929	-19.7371
-9.64763	0.712279		5.94923	32.2552		-14.9746	-13.6221		-2.33709	3.009		-89.0681	39.1244		2.00036	-2.71554		Section	4		6.76594	18.0073		11.9462	0.158355		17.4512	-18.6407		17.1661	-6.54484
3.86526	-1.79364		-6.36546	-40.256		23.7007	-11.042		-2.52736	1.74744		-13.1406	-0.960649		1.65288	-9.08667		5.62931	-8.10504		25.3335	-1.97288		-25.6813	-3.7138		20.9393	-11.512		11.3725	-1.88756
1.27617	-9.31078		-3.46948	21.8705		3.74526	-15.1694		0.829405	-0.632766		-3.16705	9.30587		-1.56302	3.11357		-7.48509	2.81635		-18.7208	-2.2885		-12.7463	-4.57736		7.88753	5.17361
-4.8688	-3.00318		-4.30624	-13.4405		26.6486	8.04333		3.97618	3.27338		-4.08546	9.41659		-5.92623	9.9825		7.95686	-9.29425		5.0506	13.7928		-1.20918	-9.52142		-5.68024	34.3461		Sample	11
-3.76527	11.271		-2.02142	-10.8028		-7.37751	-36.1622		-17.3763	-16.1454		1.64222	2.98808		-0.83871	2.24483		-8.33906	7.86056		-16.1524	-6.77456		10.1971	-6.34333		22.5762	10.4229		Section	4
1.5959	-1.01702		2.46018	3.67804		8.9525	2.35534		-1.89993	-0.680926		-5.45512	-13.5538		1.42986	-9.28511		-4.99053	9.64354		-0.575041	-13.6048		-0.419278	-4.62247		10.7458	-30.3583		-16.2651	-6.62375
-9.83281	-19.4585		2.74522	10.2463		-18.9024	1.88674		-0.801385	-2.00058		-11.0523	2.82567		-4.11645	2.169		-10.2087	-17.6961		-3.0129	-4.75677		-2.45981	-3.7922		-21.6434	-70.294		-10.7451	-4.13058
-3.2601	-1.6448		3.85333	15.0552		-10.1868	-12.4115		2.82325	4.82812		48.6893	-11.2213		-2.9664	1.94882		2.36805	-18.3302		-31.4361	11.8277		6.02097	14.998		-13.1564	16.3614		36.6232	-0.603701
-5.89516	6.05493		-0.0514265	-0.159864		3.29834	9.41036		-1.14297	-2.29136		10.4371	-7.57004					17.5966	2.95392		-12.6338	-1.788		9.2536	-1.64594		18.3237	-60.1463		-0.570334	1.36029
10.1741	12.9855		-5.92162	-51.5145					1.46187	1.14069		-0.196668	16.6988		Sample	6		-0.790002	5.56231					-1.97551	-4.06427		-14.475	1.86707		9.76971	29.7388
			6.90446	17.4978		Sample	3		-0.566174	2.44524		-7.95038	-3.54392		Section	4		-6.50533	-8.71222		Sample	8		-14.6962	8.85921		-37.8636	-24.4455		18.5725	10.1296
Sample	1		7.10479	14.2429		Section	4		-7.20881	1.19332		5.89317	7.44859		-9.5895	4.85022		-13.7058	3.29994		Section	4		-57.6817	10.2427		4.0274	-63.5119		15.1974	27.4233
Section	4		-14.3581	-76.0358		-6.19802	3.12052		18.175	-0.700229		8.52415	-14.5793		0.477208	-1.62188		5.66339	-1.73271		-4.59973	-32.6305		-48.4676	9.18591		-1.64754	66.1644		-2.00226	-8.83683
11.4698	-3.80084					25.2989	0.156781		-2.83242	-0.836138		7.6614	-16.3503		0.190409	-3.39831		-23.0259	16.6238		12.8378	-60.0922		-40.1007	4.10452		4.92262	-15.0464		-0.401641	-6.30236
-13.618	-9.49577		Sample	2		-3.5413	-7.98507		-0.802899	0.520476		-11.7673	10.1829		5.75851	7.23371		-0.0284818	-1.93232		19.0807	6.35865		-13.3408	-6.9446		-5.81535	-4.13195		-10.8387	8.43699
4.60817	-11.5778		Section	4		2.53137	56.4122		-1.15787	6.37626		-2.5991	15.2078		6.97238	-0.777182		-2.32957	-2.8565		-17.3	-50.8442		21.6343	-2.84841		11.6256	0.347138		39.4537	-20.1453
-19.3077	11.5877		-7.54047	-15.6037		3.47961	6.44115		-2.00087	2.94526		10.3376	5.70711		-3.80556	-1.00487		7.31321	-6.50556		10.929	-10.0347		24.9468	12.556		20.4106	-0.670636		11.7161	15.5448
-11.2027	11.2419		0.0265244	-1.48432		6.68713	-11.1731		5.42274	-5.17789		12.5131	3.98177		-1.90421	-2.47683		-1.14615	2.00915		5.19508	25.8003		16.0914	1.02893		-35.6216	57.0408		-5.84838	-30.1775
4.09537	9.31307		-4.303	-17.827		-1.12868	44.194		-0.997318	0.104343		35.3934	-15.3404		-3.34019	-5.73696		0.688291	4.94282		11.3152	-27.0116		36.2613	11.4883		129.772	283.878		-7.17807	7.13159
-16.4588	13.1051		0.790064	4.97964		12.4234	16.8954		-1.17167	2.84973		-13.2336	-0.867708		-4.64958	3.1145		-6.90735	2.84699		-9.79123	27.4096		-1.44899	-4.13552		-11.4373	-11.04		7.24044	17.182
-12.1802	2.87198		0.164392	0.101179		2.47342	-6.39002		1.07447	0.0104423		-10.1057	-5.31498		24.2787	-8.08267		18.4334	-10.3839		10.2507	-57.8715		14.244	-2.5982		-6.35607	24.5266		12.7019	10.5218
1.2502	-8.31495		3.38662	4.73664		11.7437	80.6799		0.547428	5.61058		10.3389	2.82371		-2.20727	-8.02632		-13.9021	4.59102		38.7277	60.8061		3.02341	14.1224		9.84136	-0.502066		36.5204	8.18028
32.8362	-11.3762		-10.7863	-15.5153		-6.73525	9.01917		-3.36441	2.07471		8.67429	-31.2321		-10.3032	4.31853		1.67834	5.31854		6.25097	59.702		23.7619	-1.85892		-31.285	-2.6453		-11.9682	10.3783
7.25068	7.0559		1.12619	-1.13017		0.21309	8.18792		4.94231	-6.52859		-6.90332	-11.0971		1.52626	12.8506		1.11507	9.70661		2.15215	11.4855		-0.212829	4.2745		-88.1239	12.2947		-7.82625	12.2064
-13.5795	17.0875		7.23276	-11.193		-26.3337	-43.2815		-0.245959	2.58991		-11.3316	-7.00004		-4.41165	3.70806		-2.29024	1.89069		16.2384	55.1626		8.33983	2.88945		-12.1519	39.4621		2.29036	21.0283
21.4813	-6.80552		-0.142305	-6.98185		-27.3091	-37.9323		-0.793112	3.42587		0.867523	-13.8713		-10.2337	20.3547		2.90958	-2.28873		6.95299	9.36303		2.03126	-4.24214		-29.0643	-6.99015		10.8839	-7.60445
28.3688	-2.01474		-0.800401	-0.410287		29.4978	-9.95821		4.25184	4.44847		-0.961101	-22.2484		-1.31603	-4.79119		-3.84426	-13.7377		-8.29475	-48.5418		3.70101	9.91619		8.7869	-16.6659		2.76888	10.7087
2.67398	-10.1661		-3.08702	2.04596		-4.50483	-9.38727		-2.19007	-0.656152		-27.4196	18.6864		2.14365	-0.897503		3.82755	-10.6023		1.36977	-49.4164		26.4028	-1.90022		12.1087	-4.79698		-19.4974	-3.23193
22.4844	11.676		-15.0673	-4.87858		34.1664	-16.6606		1.07187	2.56213		42.3893	3.55205		9.72168	-0.712337		10.6471	0.758713		17.6467	55.2732		1.46802	-3.91144		3.68506	-0.700631		15.3111	-26.8375
31.958	-18.9436		-2.5088	-10.0395		-19.4427	17.9716		-4.60419	-3.44047		4.28966	-9.82489		-9.45193	-4.67081		19.1466	-2.13978		-0.935219	18.9412		-0.0227328	-23.8812		13.9828	7.72947		-12.5605	-0.34551
12.918	8.91813		0.657898	-8.99304		-8.36948	19.1195		0.957055	1.49224		3.12839	6.71931		20.3109	-6.4807		-0.345719	0.815553		-23.8101	-56.5751		-3.18314	-6.63001		0.285449	-1.52032		-3.10757	28.0805
1.4284	2.31508		-3.93482	7.97058		-7.85942	17.1437		-1.8908	-0.0765927		-7.58593	-3.12344		5.39312	-3.589		7.60903	-4.95635		13.6315	-11.8941		-3.2734	-14.8722		3.14394	-1.63683		-4.16225	-14.0948
19.7957	-4.62119		-4.66304	-2.43461		-7.30164	-13.5988		1.11903	2.00936		4.95378	-3.32752		1.45891	6.2374		3.36011	-0.255238		-9.30489	32.3791		-12.7117	2.96627		5.56507	-37.2358		4.55242	19.1252
19.7281	14.6307		-2.45429	-7.27984		9.58748	30.3189		0.933729	5.09447		-10.4373	-1.17106		17.7977	2.40575		11.1872	-3.59177		10.9172	-44.0415		-36.6404	1.89713		-14.2921	7.40371		2.07046	1.83501
-19	18.9864		-5.4548	9.14478		-4.7304	-11.1576		3.00062	2.385		9.25392	26.9023		4.20871	3.77166		-1.03429	5.83363		-9.87173	-22.6058		-37.2058	6.9882		-4.35469	-25.5934		23.1548	19.5325
-56.9437	1.87066		1.7477	11.2982		14.967	-13.5473		2.59501	1.37558		8.15159	5.45754		10.2617	6.42816		-3.50056	5.16766		6.27819	-66.5841		-51.4044	16.8096		6.38773	107.088		2.01387	2.62882
22.2383	9.27259		1.56386	3.34487		41.3516	12.2097		4.49904	6.97407		-6.51167	1.70561		-10.9977	3.57969		6.09312	-4.47593		4.22149	28.7783		-9.01325	10.4313		-6.166	-40.5161		16.9877	9.47802
12.7298	-3.90646		-5.62775	-3.06137		6.76254	82.0181		-1.9515	-2.099		11.2997	-18.5993		15.1935	-3.30273		2.70324	-1.62167		3.13635	37.3551					21.9475	-49.0078		-14.3647	0.270604
-19.5769	15.6394		1.41861	2.59583		3.08734	7.06815		-0.536946	4.66775		-3.94756	-0.182659		-6.97792	-5.41987		-12.9453	1.87241		1.50317	13.8338		Sample	9		13.1034	19.9491		-14.0829	5.06472
27.2499	-1.37522		5.55972	-6.5426		9.87918	-19.661		-1.20075	1.44841		-15.0339	3.48458		2.05555	-3.68159		-1.49632	1.50385		2.79365	-37.0091		Section	5		26.2087	-12.1497		-11.5537	8.5665
26.4804	-3.94621		1.80089	2.54403		0.822335	-13.403		-1.07351	-3.10182		-50.8733	25.5516		-7.07639	-0.938857		2.33324	-2.50561		35.7855	21.9831		-36.9458	-7.30914		16.711	6.96252		-8.1757	3.14647
4.54138	-9.95375		0.351725	18.8876		-37.0336	49.9688		-2.73535	-1.44306		17.3613	6.28222		18.3632	-0.19309		11.1414	-5.81866		-7.98797	32.4431		-4.14181	-5.8852		-25.6487	-9.59375		-18.3754	-1.21553
19.9216	0.886184		2.1097	-0.806098		8.63052	17.02		1.44421	-2.70056		5.41175	2.79143		0.572559	-4.16144		-7.47259	-1.32055		-1.38216	24.7724		-5.76274	2.41166		-0.331431	-17.8502		3.77971	12.287
-52.5586	-5.577		-16.3632	0.152822		-46.6631	12.6939		-2.09212	-2.94718		-5.42065	12.0124		-1.50244	-3.9557		-0.264248	16.5435		-34.488	-52.9314		-25.0053	-4.35881		-25.9911	-4.42508		-11.7308	-7.25917
-72.9575	-14.7407		1.0975	-1.95822		1.96661	9.88454		-2.22424	0.0572434		25.0305	25.4023		-9.80702	0.419107		11.491	-2.63011		-24.9831	-46.3018		-27.2266	-14.4405		16.835	0.0439663		10.4167	-9.97639
23.2518	0.906531		-5.8802	0.665558		-9.41482	-18.507		-1.38002	2.14102		-11.7856	-15.5211		-12.8434	3.00388		-1.66119	0.863905		24.4434	-41.6112		26.7793	-2.16499		4.1407	18.0513		11.9966	12.1321
-105.525	-27.4166		10.8506	1.20253		-20.5051	-19.2842		-1.01331	-2.40642		-15.004	-8.38702		-8.1852	-3.99275		19.3461	-14.1398		-159.359	-2.49616		-1.06041	12.5475		0.313849	11.7311		-24.1108	0.434602
7.07438	13.4212		-4.83688	-5.97039		0.17963	-18.1238		0.141275	1.33351		-1.99005	5.92495		4.86646	7.08761		-2.69046	0.566313		-28.1352	-85.5775		74.7475	13.1874		25.5361	-164.899		26.4113	-37.4188
5.8071	8.66289		1.42059	7.83547		-19.8352	-16.0434		-5.36615	-0.942408		-15.1781	8.63605		13.2921	5.48533		-0.844724	18.7135		-7.20793	-30.5401		89.3909	14.9494					16.2347	31.4065
1.61791	-2.7187		-0.221229	6.46928		33.0408	-8.4779		5.4884	-7.04299		-15.1099	4.47614		2.593	-0.225436		-12.8032	4.24803		-2.76392	54.0589		-28.806	12.4074		Sample	10		62.7888	-33.6329
4.93603	-4.83327		1.85167	6.84561		15.0337	-3.51947		-2.14916	-9.53498		5.91055	8.55886		-7.77851	1.75684		3.8545	-1.77952		-25.046	-89.202		-39.2073	-13.4701		Section	5		-24.7858	3.02348
-26.5593	0.400239		5.41063	-5.20557		-0.90368	43.2469		-7.16031	2.2055		-16.7217	-6.00403		-6.08381	2.1471		9.59749	11.7716		2.69723	-9.73249		-23.5158	10.8359		20.5737	12.8482		-29.5362	-0.0795942
20.5641	10.5059		-2.69839	-0.569775		-9.7342	4.92657		-3.14345	9.09245		26.6801	-12.5904		13.6691	4.67547		5.30312	5.45492		-1.48394	28.028		-14.5194	-10.7537		-10.2025	11.7626		-9.22394	-3.46756
-11.2851	-12.2057		11.3013	-2.96886		-7.09439	-1.61757		1.15389	-0.567194					-3.37342	-5.14947		-12.9472	-2.82807		2.34669	31.0834		-13.5717	17.4813		-5.04934	6.0714		16.0203	4.32418
23.7751	3.8473		-16.2923	-3.01594		8.02912	21.9854		5.68575	5.48704		Sample	5		-6.61715	2.43657		1.95482	-5.89534		-4.29444	-39.7509		-15.9513	6.2982		12.1238	-3.28995		-13.3096	-15.5163
-9.6996	1.83814		-3.07609	2.05095		10.2081	2.66214		3.69163	0.395173		Section	6		-11.3041	0.432567		-1.16618	2.35047		-1.38987	13.3964		-14.7013	5.62325		1.44838	17.9012		15.5655	-1.39462
-76.2786	-42.851		5.03192	-2.59934		-25.5083	-21.3678		-0.643805	2.80737		-49.0099	54.3127		8.37026	-5.53916		-8.39111	-0.00984235		-9.3732	26.115		-7.40793	19.9906		10.6876	38.5964		-26.6659	-9.74889
-11.0333	-8.19924		-1.23864	-10.7679		-27.4076	-26.5121		-3.24131	-0.0998368		-8.78874	2.77629		-5.06861	-4.06847		-7.07774	1.2945		18.4957	31.448		-4.12138	14.5097		1.93755	18.7002		-3.1356	-5.11486
-17.8735	10.1092		1.06598	8.44668		11.1864	17.1026		1.03205	-2.637		-1.2975	32.2656		7.40816	-1.53238		-15.7881	-15.4829		98.5417	55.1082		0.0408692	14.9919		8.67896	-11.1617		11.2557	-31.2576
17.834	0.71381		0.356078	8.40281		14.418	-31.906		-1.16828	-8.43691		14.5563	10.5436		5.38087	-7.31318		1.05406	2.70443		26.3565	46.236		1.22239	15.2123		-9.8518	21.2623		16.8723	30.7144
-66.0723	-5.27565		4.09181	3.92233		13.4702	-13.7884		-3.57844	3.20432		-15.1084	19.071		8.50447	2.49374		10.3483	-0.00127066		0.277003	9.77415		-0.669924	3.3447		9.22362	16.2022		1.78728	16.4569
30.8747	-13.5614		13.1487	1.69067		24.1032	-5.22395		-2.96655	3.69539		124.166	-126.681		-7.80481	1.98255		-3.51487	9.44057		-14.0987	32.4274		-4.94354	-6.7346		-50.3634	10.8813		-13.0474	-2.88185
9.98264	10.1128		4.33155	12.9625		6.51998	-26.9294		3.53191	-5.20563		64.6039	-46.3417		-2.42009	-6.05321		4.07846	-2.08713		-25.0832	-96.3195		-0.742212	-5.02756		0.708182	8.36988		-13.2369	-9.99386
16.328	-11.3951		1.67683	-1.45873		13.9405	57.3878		1.8015	-5.86849		-84.8518	117.782		-9.98478	2.01027		10.6455	-5.2929		-3.80925	73.7694		-9.82694	2.25694		12.2684	-20.2714		24.2603	13.7636
-19.8353	22.7635		-0.687039	10.3583		-14.1754	-3.14358		-1.09562	-1.14291		74.4615	-21.847		-10.4168	-4.61518		-9.21488	3.7886		-3.80603	38.1595		-2.58983	7.52209		-11.8026	-25.3279		-10.6783	-26.5395
28.678	-1.91389		6.81497	-5.24796		16.6573	-11.9743		-2.78543	1.93335		-21.6382	75.6311		-4.14542	0.564386		0.230224	8.84116		5.9136	32.1121		6.3933	-20.0614		17.5258	-39.4271		-6.5262	2.23531
19.8725	0.91074		4.72834	7.49871		29.1331	43.8661					23.5455	-8.70642		15.9133	4.59017		-24.9132	0.483626		-2.98049	32.9163		-3.14487	-34.0817		-6.83175	15.5913		22.5072	-14.5081
-17.5698	-13.0626		1.32283	1.32868		6.2564	47.9035		Sample	4		-89.2149	76.873		2.78156	-3.11375		0.280219	2.14925		-13.2711	-52.1641		14.0383	-14.4254		1.10926	-8.14432		-7.94944	10.4517
-2.40052	10.773		4.60415	-0.693262		-4.64181	0.952305		Section	5		9.75714	-5.35648		-2.45697	-2.05874		-3.42107	3.69091		-8.00977	12.4499		8.29597	-15.5568		12.2239	16.5277		13.765	-19.7838
-16.4791	9.62518		-8.21054	-21.2469		7.39958	46.2146		-0.340695	4.34748		-75.1774	40.8416		18.0004	-0.103619		-5.23011	7.89221		17.3594	-39.1308		-8.70015	-3.39377		-23.2586	-6.50567		23.0861	-5.47806
-17.5154	9.36386		5.08953	1.64747		20.7081	-5.05689		-6.45696	4.23746		74.6665	-52.6679		-4.01935	-3.71422		28.822	-30.6345		-23.7264	-41.39		27.1895	-13.0493		-89.8422	190.257		7.24829	13.3228
15.8725	-6.83819		-1.69167	-6.32629		20.4404	-24.6764		-6.39406	-4.17536		32.5337	-25.146		-5.64336	-6.84865		-1.72034	0.679278		-8.08316	8.60482		13.8629	-24.72		19.7988	45.513		-14.1543	-1.97502
4.75636	10.0617		-2.16592	5.86715		6.82905	-22.7624		0.134229	3.71762		-97.3993	104.277		-4.13593	-2.04916		-16.7704	11.1455		-17.0634	10.145		6.22109	-4.97483		-14.9523	8.2699		-11.6057	-17.4339
24.5953	-9.09749		1.18161	3.47829		24.4051	-13.3599		3.94548	6.81246		-44.2476	36.0688		-0.41494	2.84737		5.02743	5.50372		-9.09449	33.294		35.0472	-17.4479		23.3531	15.2145		5.82521	-15.2929
21.0797	3.5293		-0.0244176	-2.17186		23.5317	-2.93997		-3.71763	6.64797		12.9492	-4.63568		11.1646	5.85721		-8.65732	-6.15309		-27.9642	11.0943		28.8422	-13.9642		-3.73735	5.52998		-4.06843	-15.2246
-4.92924	3.45981		-0.219819	9.8557		-22.1295	-23.2831		-3.24218	2.63595		-45.5939	29.0168		-9.69695	6.77804		13.3151	-16.3952		20.8329	57.0409		21.4221	2.99843		-114.965	80.8759		-21.431	-3.52325
12.5349	-15.2615		4.0051	-0.213898		16.7959	-7.64317		1.37282	-0.602647		-39.7346	35.012		7.58973	-2.88049		-4.40169	8.32791		60.0462	-24.4802		3.59002	2.62775		-9.89429	3.18658		6.04704	-4.84191
4.05837	-9.07691		-5.32077	2.03379		-30.3838	-45.9701		-5.8118	-0.177218		-25.1759	12.8538		10.862	-2.53563		-8.32156	7.42773		-37.0997	-58.8592		-5.6326	19.3457		6.4216	-12.1756		12.4767	-21.2519
-11.4433	10.0778		1.33421	1.27139		-10.8365	-30.0891		-1.13215	7.40464		71.003	-80.7451		-13.1127	-9.22		1.4505	2.54617		3.64524	17.0161		-24.5511	0.961789		1.06209	9.63592		-3.9996	5.42807
20.2	12.465		0.683109	5.18783		-5.41918	1.11206		-1.92734	2.99928		-42.6529	28.3738		-0.176115	6.61676		-1.9532	4.84469		17.9095	-18.1052		-3.53791	0.465539		-18.3691	14.0619		-2.33913	17.7787
-18.6681	6.16249		-1.1252	1.54922		-27.0275	49.0398		-4.15212	-3.63273		14.536	8.16644		0.80662	2.05848		0.138881	3.02989		-24.2391	40.1136		-2.16914	2.52747		-173.837	74.6897		-23.9615	-5.88405
18.9799	13.8031		4.89746	3.44216		-104.585	-42.598		0.752283	1.62866		86.285	-93.4744		-2.8088	-2.87522		24.4758	-1.69859		20.8032	-42.224		-12.587	10.3718		26.7239	25.1915		-0.717657	5.01848
30.2719	-3.40932		0.800204	5.09585		-26.2383	-15.9349		1.79014	2.12416		-14.1726	13.2375		0.290869	-6.04234		-4.14214	-0.104697		18.869	61.8987		-12.3873	2.95512		17.0566	-34.2084		-7.53031	11.0249
-19.8752	-12.4566		1.22066	1.31496		32.0241	-28.2623		4.72508	-13.8637		8.50392	-16.0334		10.9054	-10.0739		0.391256	3.62081		-1.44389	32.2052		-25.3934	-3.41265		-5.54071	10.4765		5.97949	8.7644
19.8432	0.201155		4.51783	4.87089		25.8846	-22.8319		2.99198	0.687359		31.0993	15.6314		-2.40754	-4.16001		-12.3255	3.60545		19.4199	58.3386		-43.886	-3.32408		31.1238	0.119349		10.9441	17.8679
18.779	8.4536		-1.83041	1.17113		20.9065	56.8906		0.334487	-12.203		-101.938	90.252		-7.12721	7.25067		7.04866	-13.0718		3.86554	64.699		-24.3985	-8.16607		2.78599	8.64098		-18.1383	-5.50786
-14.6959	-4.2777		-3.62466	-0.271251		-26.5267	-9.11025		2.48796	-6.83303		11.334	-30.0564		-10.3049	-0.868422		-5.72291	3.03042		3.76115	43.927		-8.84119	-1.14695		157.362	1.1346		-24.7143	-9.10896
-66.2284	-58.4073		1.95771	-4.10629		-11.4656	-19.9882		-3.72185	9.45553		-80.9552	62.6713		0.570232	-2.00572		-0.191013	3.52959		18.1392	-57.8855		40.6684	-17.1461		-3.8917	7.1184		-11.059	0.00161113
-3.99064	-5.77232		-0.286111	5.19136		2.36109	-1.14001		-5.49602	-9.07224		4.92008	15.4706		-5.98277	7.61367					-6.54121	39.2252		29.388	-6.45317		31.5325	34.8		-15.4837	-13.2515
9.3669	15.2812		-0.217015	0.675824		-45.5694	-46.8031		8.15441	3.83211		3.74092	0.841063		-4.38725	0.151254		Sample	7		-34.7694	-64.8682		37.4892	0.41063		18.2958	-34.4627		5.82032	15.9657
15.1628	-10.962		-16.1752	-12.3347		-28.5108	-21.9919		0.417347	6.30497		-21.755	28.6139		2.02131	1.26042		Section	5		28.7281	-43.2424		55.7153	-0.0504995		-17.1953	10.3421		15.2875	4.66913
7.80655	-6.0691		5.4536	-0.177516		-19.2397	-32.9673		-1.0212	1.01203		-17.6603	23.5231		2.24392	-5.51897		-6.51309	-12.9189					45.8146	8.08963		2.73252	-8.94711		8.82674	19.6016
1.30182	4.76221		-0.593236	0.864579		30.5965	-36.671		-5.32912	-3.43777		-76.0467	80.0802		0.589828	0.692179		6.21391	-0.172681		Sample	8		61.439	4.25844		29.0164	-9.14114		-4.55226	-29.468
-15.98	8.49855		-1.22342	0.195209		0.937324	-2.01273		-0.240091	-2.22987		9.3472	-0.763774		-16.1763	8.95743		-2.24346	12.3263		Section	5		23.8581	-0.233802		-8.47592	11.7905		-10.9577	-10.9939
-6.23705	-10.9066		-3.12834	-12.5062		0.662175	-14.387		7.14846	-7.50223		49.7066	-80.0677		0.980911	2.02476		7.93748	-4.96203		0.674385	-0.309996		3.43137	-2.60511		-79.3871	-89.5768		-44.3878	30.9749
-62.1678	16.1389		4.88703	3.6125		22.3546	-4.20556		3.14366	4.70749		113.672	-116.187		-8.47664	-4.43817		-2.35604	-0.636981		26.4629	17.7999		-1.58526	0.630238		-9.80066	3.24729		-1.53717	-19.147
-11.2225	-9.24125		5.49148	-1.00622		21.3553	25.2835		0.530617	-1.37344		-60.1675	47.0539		-6.30139	-1.46565		6.15832	-3.46022		-14.2617	0.183929		-6.0471	5.62665		-14.455	61.5853		-19.9562	-8.38059
14.7243	-13.2787		-8.87571	-7.92316		-14.7361	1.5834		2.28259	3.15235		81.7127	-101.051		-0.119608	-0.0209637		-7.69824	-6.00964		19.8366	12.5273		22.2519	0.722652		27.8346	-12.5158		11.2281	-3.61108
-7.02169	2.41738		-6.23485	-33.4885					-0.0281528	1.84263		-10.7999	10.1897		10.0635	-8.29647		43.6909	7.49914		-6.19961	1.6217		9.01338	4.985		39.3182	16.1517		22.8702	-13.2802
14.2353	-9.08543		0.632458	13.2174		Sample	3		-2.0255	-0.698349		-38.91	26.8399		1.31712	-2.46112		-1.90079	0.797985		17.379	17.007		-14.0958	4.90442		-4.50987	20.461		-2.90812	4.25336
23.6339	-15.717		-2.66971	1.44501		Section	5		0.662721	-3.87048		-50.0197	4.94275		-6.84547	-2.42699		3.95639	-1.91457		-10.8787	-29.1956		-8.37491	12.821		1.5017	-2.97286		-12.2443	-20.3222
28.24	-0.773795		-1.68739	15.2702		13.4253	19.7181		9.03392	-3.3213		-21.9019	31.0044		11.2904	0.232955		-20.0047	43.2014		0.724258	-4.56006		-16.2168	-0.0650714		4.31625	-24.7739		11.5396	13.1656
20.9722	13.0198		3.36137	-2.63099		9.28691	82.4039		-1.42486	-1.00449		-99.6071	140.22		-6.65489	1.3973		-11.9327	-4.11339		1.91249	-9.55645		-14.916	0.959702		18.6281	-7.13913		-8.74608	-9.37485
-82.282	66.9943		0.015936	5.78675		34.8305	-60.1794		0.0218237	9.05921		-38.3695	33.1126		2.96122	1.3283		-10.6784	10.6644		4.47562	-4.8835		-10.2363	8.18963		-8.05356	-7.52623		-17.5798	-2.39442
22.8009	10.5044		7.10871	1.78423		60.2851	25.9905		-0.941088	5.7601		1.58786	-9.99036		-1.41134	1.12923		3.17702	8.00761		9.05548	-4.84092		-56.7325	-7.93056		-10.4691	-2.01943
22.6881	-3.34496		3.90537	10.2314		20.15	-13.1991		0.415555	4.47299		117.46	-139.977		15.1199	22.2202		5.28821	0.0483968		8.56949	-6.89278		-56.5747	0.237966		13.4947	-7.36601		Sample	11
32.9997	-17.3839		3.11121	1.8377		-9.25039	-19.9305		3.98506	3.48597		-43.1471	3.08536		2.15121	-4.64209		15.5034	-0.193208		21.8894	-34.0017		-69.5092	-4.16492		40.3257	-315.683		Section	5
6.10835	4.95105		1.14879	9.71119		-15.3824	93.1462		-1.38666	-1.83761		129.051	-140.298		-7.92366	-0.390933		-12.5146	6.74166		-34.2881	-10.4616		-53.0397	9.37652		30.0524	-7.31312		12.3032	-7.25689
-7.01883	3.60826		4.85626	-5.5739		20.8972	-10.8023		-0.0392598	2.09377		43.5246	-21.3217		4.72444	-1.19685		0.325771	-1.6364		-14.052	-5.00499		-32.4423	9.56537		16.3987	-3.06803		-5.0611	13.1729
-0.232181	-7.44771		2.39116	-1.34145		154.623	37.9377		-4.93995	1.85345		-19.9017	2.57865		-8.16696	2.18442		-1.37719	-13.4668		-31.0464	-5.26213		-13.5101	-8.92817		-4.46545	-8.88623		-5.10202	-7.48116
31.3895	-7.34198		2.48826	-4.49443		-75.1039	-75.1696		-8.78068	0.788289		83.0751	-96.8085		-9.78775	3.55243		-18.3872	4.83967		-10.462	-24.0116		22.3498	3.16637		27.1668	10.5379		3.92778	-8.71167
16.6585	16.7615		-7.12023	2.05844		17.0683	-29.2759		-8.58475	0.812614		-56.4889	37.2884					4.66455	-0.152483		-27.6055	10.1349		19.2481	-4.78788		-10.1238	24.5807		-0.818951	-4.25515
			6.56499	7.05088		88.5612	6.58804		0.992855	5.13864		-18.2963	34.1163		Sample	6		16.5199	5.7502		122.925	11.34		21.3945	-11.388		0.661191	15.3854		5.22653	-7.46731
Sample	1		3.78709	-4.66955		89.5455	25.3747		-0.319448	1.63997		-20.142	27.5551		Section	5		-5.80469	5.71457		-16.1328	-8.40685		7.77647	10.6418		2.88888	99.5674		-1.61998	-0.834499
Section	5					-0.770888	33.2478		-0.863378	-3.60406		24.7909	-16.5471		2.04816	-3.1375		9.01552	-4.83481		-3.83857	0.333462		-7.29415	6.60304		31.419	-8.48142		-1.63285	-11.3134
67.2141	-7.69561		Sample	2		85.1786	-32.6016		8.80388	-1.28041		-31.5202	22.5608		9.38147	5.77455		1.34974	1.42979		-9.42533	-0.481708		49.4222	-11.25		25.4149	2.81106		6.79174	0.215998
170.427	49.4932		Section	5		-4.65915	-51.2197		-11.669	-1.15419		94.2929	-102.408		0.463544	7.76041		3.9797	-2.91261		-38.2505	-3.79803		-1.40395	2.36525		-4.84506	-1.21254		1.62401	2.58329
-14.3419	12.2261		11.449	-2.63811		14.1995	-26.3198		0.480758	6.47085		82.3167	-99.6198		0.07607	4.75098		7.87901	0.554578		-14.8406	25.2735		76.7351	-13.2015		36.1402	11.0028		6.49407	7.19087
10.1664	5.77096		-15.3181	-5.7931		-25.3179	-14.4523		-2.53599	0.55658		-49.45	4.58373		0.88363	12.5094		-7.18613	10.8073		-20.3006	7.99182		-9.32647	5.47777		180.367	67.6374		3.03455	-3.81189
-15.6004	2.40897		2.10133	6.18575		3.80836	-77.2039		-1.92943	-24.9672		-21.2526	25.1756		5.72543	15.1561		3.16348	3.34397		-13.4951	24.5686		-12.8881	2.25535		15.2684	11.3811		-2.41124	-9.79351
-5.52007	-17.6066		-9.55511	-5.40227		16.4436	-43.0775		-1.61321	4.52644		-10.0666	21.3193		10.5971	-23.1966		-2.11965	3.40842		14.7988	41.9589		15.9175	-1.61214		-19.5308	0.381248		0.329766	-24.5101
-55.6952	7.08076		1.16619	-0.450206		-3.6584	-28.0196		-6.56154	-3.87546		-33.9669	30.7977		-6.95055	10.7236		1.89133	-6.31996		-10.3099	-7.09896		12.2798	-10.0111		25.2443	-6.44309		3.55918	0.280079
50.8195	3.31817		-5.70362	-2.00077		-87.5588	10.7947		-3.55892	-0.816606		84.1767	-74.489		-6.81277	25.4488		-5.35116	10.2967		-8.25949	-22.9967		-7.27009	11.4649		-2.13549	27.017		6.26675	5.59275
62.9239	-13.5262		2.58466	0.408462		-38.0785	-3.69792		-3.25657	3.55858					6.60384	-16.4506		-2.56248	3.80058		45.0769	53.1748		4.94336	0.17356		-13.1624	-9.315		-7.47035	1.34734
-60.6234	-7.39472		-4.62115	4.88108		26.1133	20.9405		7.96745	-7.89533		Sample	5		-15.0293	10.8681		-0.927842	4.82053		1.56046	-12.7558		-7.68577	4.49061		16.6793	3.1196		-5.27644	-0.922986
-19.9512	10.7594		-16.9131	-9.1705		32.1493	-35.7023		13.4125	-6.17823		Section	7		-3.47537	14.278		-18.5047	8.33408		33.8921	12.5298		9.26028	-2.85906		17.1379	-4.3015		3.00779	7.32767
-21.0469	9.00633		0.611278	3.10995		-18.4947	18.2037		4.55622	-3.50036		-26.5524	28.9463		4.32705	4.79752		5.04405	-0.0283907		-17.5663	9.55865		0.110719	-1.02933		-1.52547	2.48632		1.67881	3.816
45.8281	6.55379		19.7594	2.18797		-51.7611	-27.0368		0.885578	1.82525		51.9581	-64.6765		2.12958	-11.7602		-1.89196	1.60366		3.56949	-21.3613		15.4186	17.2666		-22.174	-8.64129		0.964123	1.80629
2.45118	-14.1121		-0.346817	-5.67113		-24.4159	5.34117		-3.2073	3.82263		-72.0499	100.867		10.1204	-30.5245		-0.29703	3.74901		8.48644	-6.83217		11.0873	-8.76159		-21.7472	10.1238		5.98295	2.6077
-53.6629	9.4593		3.78778	4.65477		-12.5081	-13.6938		4.46548	-6.54153		84.7365	-59.0098		-4.76494	6.06198		9.84491	-5.16695		7.75184	20.4496		2.60059	8.06489		9.17067	-3.57252		-7.2431	4.50931
20.04	19.9173		-3.68274	-7.87798		-11.5186	0.160027		2.9811	4.17765		9.78608	2.24322		3.51867	3.6681		4.00414	-1.67411		15.2496	15.9283		-13.1376	5.61025		5.26836	-177.085		-11.9266	13.8789
5.15559	10.9276		-20.4778	-6.76214		-57.7669	-0.0726132		-0.368273	2.26642		-66.4805	67.0465		8.18467	-8.70399		-6.37417	-1.18919		-4.00743	-20.6793		-25.1056	-9.1423		36.2686	-23.1166		2.4089	3.09082
12.4661	3.11819		8.81052	-12.2106		-41.6817	57.1287		4.58115	0.616659		-68.0895	86.6256		-11.0705	14.1798		-0.389532	3.41495		19.0628	30.7228		-47.5399	15.8982		-4.46702	-1.24159		0.860648	-16.5228
13.9376	5.78842		1.88247	4.62983		-37.0075	68.5684		-3.10631	-18.6142		84.2889	-111.132		-8.98163	-15.5931		1.23037	-23.2541		30.6749	50.3641		-27.4735	-4.40181		-282.959	-160.229		-3.24437	-5.79264
66.7238	-3.81678		-0.0210786	6.97106		-35.7881	-44.7276		-6.11664	2.81114		-72.196	65.1037		-7.68336	-7.51046		6.32329	5.67699		-4.31928	-16.3754					-80.7463	-25.0544		2.72668	-12.9381
-29.2969	6.6043		5.13437	7.87931		87.83	41.5946		3.8906	-13.9081		-96.063	97.5518		-7.38315	12.8822		15.3744	5.21969		4.59035	-12.0169		Sample	9		35.543	8.31242		-8.56271	1.25716
-8.98138	-28.5321		-10.844	-12.711		4.82804	66.0811		-3.13542	0.626797		-35.574	49.9299		10.1532	-41.5689		0.0217197	-3.90944		18.191	28.9823		Section	6		29.8081	-34.0712		8.99169	8.65783
42.094	6.2568		15.5992	22.2515		-33.7716	12.0597		1.01195	2.11882		82.929	-52.163		9.33777	10.0203		-1.88257	-18.9405		-4.53167	-19.2346		28.5933	14.3329		25.6148	4.49399		9.15826	0.0582556
53.5676	10.1526		8.86588	0.53792		-24.7396	0.412915		-1.40808	-7.81766		-9.95604	-37.163		-3.28188	-15.8275		-5.37062	-15.1563		10.2785	1.74678		47.222	-10.0192		-7.44873	14.272		5.44752	0.0795258
41.73	-85.48		1.38377	1.13976		45.5606	-13.5202		15.2168	0.703079		25.7756	-9.18458		3.65839	-3.03755		22.156	22.7044		-4.87229	-20.5014		26.9874	-6.82529		31.9876	16.0266		-44.9011	23.9201
-48.1287	11.1543		-1.0838	-2.33925		-81.5275	2.56644		-5.12803	-11.3761		12.5376	0.493643		1.42537	-11.4353		-4.8012	11.2483		-4.90163	-27.7507		5.8705	-7.4415		-126.53	-5.59849		-18.0047	17.5209
-10.1133	-22.9161		7.99394	8.06458		-34.7069	-6.18498		20.5446	3.87945		59.2919	-37.0142		1.31594	15.3725		-0.924236	1.01333		-21.3629	-1.75321		22.5734	-4.45232		-8.75556	-4.31787		1.49763	-5.96204
28.0149	-1.21231		-7.55894	2.40683		-53.6694	-11.2277		6.49376	-9.16958		-108.57	88.4842		1.12622	-14.1499		9.32657	0.592944		-3.19182	-20.656		17.2997	1.65095		43.5476	0.952357		2.44381	-1.64442
-32.886	-46.6704		1.69683	-2.84592		-0.342549	-17.8565		-5.68787	12.0848		31.7367	-23.8329		-9.23947	-17.2758		-15.4385	-4.11815		13.3773	7.77985		-9.25117	-3.88456		39.8377	0.582525		10.1561	-5.32865
-0.0725063	-11.5025		-2.27248	6.32061		19.607	-8.60357		0.483696	4.21503		70.6752	-38.6593		4.34092	2.9177		16.6213	-10.3102		4.6453	-21.9275		1.98351	18.581					1.79276	-28.8497
-3.51929	-21.2028		-5.84958	-2.75936		-1.484	20.8236		3.09977	4.55587		56.9165	-80.2645		0.965275	-26.1916		6.13764	2.97244		-20.9763	-26.8373		33.456	9.21723		Sample	10		1.20951	-4.20163
6.50654	-19.2478		10.7428	-16.412		57.6293	-36.8939		-1.97971	5.53815		-14.6114	9.87332		-4.48706	-8.43224		6.46823	-0.308665		-24.6471	-5.67745		-17.6603	9.84828		Section	6		9.16043	-6.01942
7.0599	-9.32254		-5.99775	-4.61257		-34.9315	-35.0717		-2.53104	2.12815		-23.7015	16.1069		4.66222	1.21382		34.6345	7.11262		-2.63737	-16.8464		-53.0967	1.48193		-23.4341	0.184501		-6.79222	-29.9545
-41.8631	7.85724		1.40348	-2.5952		-78.9648	20.9144		3.04937	-4.89288		-90.3178	82.4164		-7.4494	19.0483		-7.5218	-6.37671		5.73871	-10.0945		-0.342866	13.221		15.101	8.05029		1.93005	-14.7035
-63.3782	-10.4074		-9.43146	4.43057		51.2619	-10.8812		-0.241966	-4.58845		-8.94235	-14.4155		-7.86899	21.6956		7.54918	3.56095		6.53222	2.77511		33.668	3.18525		-12.2808	-15.6199		4.47672	-5.42815
58.1113	11.7091		1.57637	-1.03428		-68.9603	-1.23503		-1.13242	3.69778		-91.1037	84.6134		16.1371	5.02788		-7.13073	-2.56648		22.4231	11.4142		20.412	17.9639		3.95838	2.68813		-5.57685	2.69722
-11.2203	-12.8909		-5.68731	-4.45457		-62.2511	33.0956		-8.75281	16.8462		-15.6706	29.5961		-10.6519	14.1945		7.65619	-2.20689		9.53892	1.16393		15.4077	17.5132		17.4174	-1.28779		6.41963	-14.9397
-29.6122	3.42352		1.89563	-8.98559		13.4808	-59.7289		2.4959	-8.09214		-25.5568	53.2155		-1.06583	12.2207		13.4046	-10.8005		3.87057	29.9857		26.7615	13.8965		-36.3038	-4.75258		10.5681	1.29305
172.444	16.2966		18.5234	22.9707		28.3191	2.76665		0.931158	5.18324		-105.902	97.2875		0.0292948	-9.44602		-7.60871	1.9045		17.862	-4.18008		7.65148	-0.18947		-10.304	-2.79011		7.80211	4.74558
-36.7352	12.9133		-16.432	-2.39095		-33.517	12.7358		0.627756	0.415263		-47.324	-11.8025		17.1038	-6.57741		17.0539	0.28423		22.0625	17.0736		-44.5498	1.65768		-152.068	293.29		5.50713	19.6653
-33.3523	5.6682		-6.07718	-9.87489		2.82962	-31.8399		-3.63096	4.78736		82.2037	-70.423		-0.261999	12.1189		-9.43124	6.01033		-12.9692	-13.0573		-11.1641	2.83406		37.3575	362.053		-11.1933	7.2587
124.471	71.4349		-4.03459	-1.20314		-17.4388	9.82053		-4.43592	-2.68472		-23.4912	3.21521		-0.815926	10.3035		-14.9876	-1.14021		-32.7068	-10.7733		-15.23	14.5933		-109.291	176.073		22.7232	-4.55949
-46.4379	9.51257		-12.2958	-7.20846		1.06233	6.54124		-2.49253	0.230164		-88.0461	69.3793		11.3	-31.4434		-0.259452	2.34042		-5.27239	9.185		33.2755	-4.66277		13.3482	8.67523		0.453244	-9.76727
-58.3255	-21.0729		-6.46851	-2.79118		49.3359	18.5137		-2.2161	4.6581		64.6911	-40.0296		0.625875	-16.6721		-12.844	-2.527		21.3876	20.9557		11.7287	-0.00887461		-35.4389	-25.5745		6.37081	10.842
34.6109	2.74215		-2.28718	15.0511		-20.1314	27.6845		-0.113149	1.76863		54.8343	-68.5651		13.2489	-24.8798		-6.52005	-4.51688		-16.0099	0.602596		-6.56239	-6.39856		-23.435	25.6935		-7.59194	18.3105
-30.2396	18.5729		8.09615	-8.96017		-38.7255	0.730734		6.81723	-9.98762		78.093	-101.996		-3.75387	-19.735		-0.171623	8.87494		8.05691	31.6892		-5.86983	6.59155		-27.1876	-27.5409		-12.6254	5.40251
-24.5005	11.7806		0.340607	2.74618		-30.9463	-15.346		-0.163532	5.5892		-110.634	87.4049		-5.85644	9.69142		-17.0359	-8.18353		-5.44363	-20.1647		8.34528	4.95246		-23.3204	-5.81115		-27.9468	30.5427
26.0309	-3.66613		-6.47058	-5.30391		73.7863	20.7347		2.62741	3.69172		-114.298	108.55		-6.65352	10.387		-5.56998	0.777167		-29.183	-3.40928		4.8518	-1.15823		-3.57474	7.97605		5.2676	-3.26775
-28.5751	2.69733		0.244961	0.812081		-65.0364	1.31916		-3.85051	-0.0825954		39.6285	-57.6525		10.1553	-0.957902		-0.0294378	-1.25328		-12.0962	16.2797		4.94255	1.19728		-1.31157	-10.2182		4.85572	-10.6347
-69.2208	-93.3523		17.9833	2.68315		-67.3184	5.7492					-14.9316	6.59134		10.8782	-1.20025		-2.44077	-4.64267		-8.68318	-0.414839		6.21865	-6.20858		-23.712	-5.30922		-4.16653	-0.591001
-5.27995	22.5828		-2.89398	4.18489		-64.3614	68.9624		Sample	4		-14.6702	38.5928		2.06843	19.3419		2.69285	1.45785		1.99525	-8.7331		-6.75368	-3.6638		73.9141	-24.3909		-1.05031	-5.53915
-95.6477	-98.3166		-1.09928	6.76641		55.3825	-39.337		Section	6		55.8971	-66.9723		0.590644	0.826438		-23.7655	11.7701		17.1591	36.5387		-5.89213	-11.1731		-27.0924	3.24111		4.86035	0.962037
-44.69	12.5158		-10.6636	-1.82535		-60.8922	-46.5825		0.115465	4.57961		59.09	-39.0875		-28.2476	-45.3981		4.24487	2.53776		2.43319	-10.5361		-2.30658	-19.1667		6.92376	302.183		-14.2339	-4.28315
-59.397	-9.02559		6.07604	14.4622		-1.32332	6.08519		-5.93128	5.38583		-77.1287	27.6676		-5.01545	8.46704		20.568	-0.216182		-7.93798	-19.7755		1.05481	-13.0062		2.55062	-8.63683		-3.73679	18.8524
100.011	27.8052		-4.88363	-2.10366		-12.5231	2.05398		3.71346	-8.81168		62.7519	-48.1799		-7.84762	-7.251		6.29657	4.41448		-13.549	1.23208		-18.8498	-8.1669		-12.0703	9.87836		5.59763	-1.50099
-17.1795	-5.82289		-3.02802	-7.31107		-51.9298	18.3426		5.66422	-8.12304		-27.3576	16.9136		-4.31249	-3.06562		-3.52708	0.242154		-7.29624	-25.3165		-21.4172	-6.13113		15.0945	-6.70158		0.208199	1.12903
25.3499	-7.03512		15.857	4.22378		-63.8273	-7.25782		-19.3901	7.48455		28.3894	11.4043		-2.82126	22.8892		1.32038	12.3566		-20.7147	1.6085		-13.5231	-12.1393		-40.9003	-25.4779		4.93302	-0.0643082
-16.5432	12.0042		-1.66541	-5.25953		56.6344	-39.1113		4.87115	-2.78052		-106.766	104.13		-6.70454	16.732		-6.38864	1.02416		-31.5039	-19.6574		-0.343737	-22.2541		-21.7242	11.0225		13.4661	-2.6051
-9.60275	-29.7816		13.9105	3.94711		-58.9431	8.01249		-3.74359	4.81904		14.3753	-86.0066		-0.119622	-15.7363		2.11098	-24.0122					10.386	-4.29591		-31.5014	9.2167		4.07837	5.91986
-0.912033	-15.6032		-6.84291	-12.3848		-11.4297	24.8616		0.410765	2.36964		4.47725	26.8808		5.64431	-17.6986		-15.458	-4.55499		Sample	8		12.6934	0.841276		29.7608	-107.327		3.53491	-0.571554
-5.06701	10.1754		1.98805	-2.46192		88.9672	37.0814		9.33533	-8.76581		-60.7565	90.7068		2.38457	-5.80078		-9.25898	18.3524		Section	6		6.67682	-9.35699		9.27987	12.692		11.8624	-3.73648
-70.2224	-29.7656		3.63145	-1.6385		20.4497	-12.8394		-0.535004	1.27802		48.0201	-45.8828		-12.723	-0.471846		-7.81883	4.94392		-19.6361	-32.0978		3.571	-3.71064		-19.5658	-37.4863		1.45567	-9.81635
-55.7299	-18.063		9.31057	-8.17234		88.7501	7.96399		-5.64367	3.96674		48.1223	-45.7881		-6.76605	-3.81623		-13.6602	-0.795045		14.6823	-15.5586		9.23247	-18.1706		-32.5121	-1.61885		5.39178	-2.98337
-17.9076	-5.86915		-0.252458	-5.02212		49.07	-7.16697		3.63363	14.8976		45.0467	-55.5009		-2.01397	7.55504		-11.9642	2.45087		-20.6429	-32.5031		-1.49807	-7.25392		2.19248	8.4801		2.9153	-10.8892
-60.7034	-19.1701		7.85681	3.7761		-82.14	16.6433		-17.3722	20.9272		46.4719	-57.4735		-0.881401	4.85588		2.2795	-20.6373		-15.0102	-9.69282		4.31598	-9.27207		-9.03195	-222.711		-30.5679	18.8648
-47.8333	8.24907		-5.03454	10.326		13.0169	-6.21203		-1.45096	-0.332104		71.6323	-24.2774		-10.4534	23.125		5.48011	-16.5281		23.624	6.59143		-10.5631	-3.23241		-32.7675	-11.6763		16.5926	-10.8474
49.841	10.9637		0.603402	8.49647		-32.7067	13.88		4.10165	-8.80077		61.2631	-41.2836		20.5038	1.98415		-16.6069	-5.73544		-3.24479	17.4075		0.288911	4.04978		-23.5777	32.6051		-14.098	10.7705
21.4725	-11.2533		-8.18532	-6.76587		-6.29732	-41.0231		0.942153	-1.36192		-24.6283	2.83966		-1.68037	13.5571		-13.1565	-4.35797		60.7243	34.8335		2.39955	-3.70274		-2.51194	9.93148		-15.2148	-4.60103
20.3331	-5.75939		-1.68733	0.407497		70.4635	128.428		2.71767	7.6587		-9.02505	44.5108		3.93041	-8.59759		2.75005	5.30306		28.7146	40.3185		-13.3228	-2.13118		-4.9812	12.4523		-7.00935	2.81623
-21.8183	6.27215		16.9293	-18.2457		-13.8424	-72.3726		-8.76498	-2.72098		76.0403	-32.8153		-4.67976	-5.08023		15.7537	-14.3675		-19.7591	-4.18098		-18.8023	-21.8925		-13.7634	0.453058		-3.75865	0.479871
-20.2295	-2.39476		4.62208	-0.978044		-71.2574	-9.84088		4.91782	-7.94601		56.175	-83.5398		-3.58411	15.0874		6.29872	-21.556		13.7283	33.1052		-20.5132	-2.80156		-1.79864	5.96151		-5.94305	-1.09657
22.4101	25.3045		-3.50479	-1.44978		26.8932	43.1271		7.92486	-9.56882		56.8596	-62.3667		14.9307	-11.1863					33.163	45.4377		0.755218	3.00972		18.4153	-0.785033		-1.78245	-14.0891
173.434	42.171		4.63459	7.00279		131.342	32.8277		8.0303	-8.68856		52.8258	-61.4049		-2.58298	3.2923		Sample	7		49.8056	31.7945		3.58768	6.71305		-7.97599	16.2529		16.099	-8.07784
175.714	32.9295		-7.5219	-20.0954		-4.7473	-0.237363		-2.29718	8.53456					-6.81559	8.53519		Section	6		-2.7769	4.90466		-1.41135	6.10519		27.2843	-9.57731		2.53383	-0.411894
-30.6862	17.6306		0.0960597	1.16285		-78.0882	-9.48066		-2.22087	-1.69592		Sample	5		-7.79982	-21.0433		-4.88736	-0.588211		-26.1845	-3.61087		-4.21377	4.95466		-116.186	50.6431		3.72531	4.74693
-16.4319	13.5143		-0.14839	5.06026		78.6412	23.3866		-17.279	7.17541		Section	8		9.50317	-7.3516		-14.0916	5.51429		10.4737	2.05351		-8.23258	3.06833		6.61512	6.86186		11.3293	-4.32111
-4.29744	10.61		-8.8517	0.798838		-92.5974	13.9785		-3.23714	-1.88575		5.42448	0.37737		-2.04761	12.4114		8.99082	2.87807		6.90737	23.8888		6.62232	7.75016		-16.3428	-3.27075		5.95407	13.5599
37.3758	4.3162		-6.20486	8.31496		50.6624	-36.1818		-0.408598	-7.67812		-6.50083	-21.3158		12.1821	-11.7333		-4.83234	2.4632		28.6057	5.85472		53.1454	19.0671		-4.34678	-12.9598		-9.16689	10.9135
-53.1567	5.05336		-0.911879	0.267557		-13.4814	4.54886		-0.0123697	1.44617		2.81783	12.9387		4.96103	-5.79953		-8.12951	-1.34024		4.08212	16.5437		-31.9636	3.15942		-60.6658	-77.2306		5.53898	12.0528
-37.6555	11.5179		2.41236	5.96381		57.5989	-9.23464		-5.07401	-15.4597		-10.2489	-10.9899		6.09463	3.85191		13.1168	-6.62392		19.0509	23.1883		-23.6576	6.46926		-4.49276	9.48493		11.6305	-5.76099
-21.649	7.86683		3.11477	2.14644		109.578	6.99272		1.80441	-3.5331		-5.42766	5.99706		-2.74875	10.2046		7.13792	3.59313		17.3581	21.75		39.9665	23.8567		140.86	-269.891		0.976836	13.919
40.876	22.9453		9.8205	9.86457		8.40283	6.78373		-5.0091	9.63086		-19.0926	-13.1244		0.0786761	22.5081		-6.36444	-1.12211		-29.458	15.4139		-23.5515	-8.66263		-18.2471	4.29994		-7.02172	-9.15292
13.22	15.5492		-4.54334	6.01312		-57.3542	-30.4967		7.00479	-10.3516		38.1581	-9.22709		2.67898	21.0272		2.91988	3.11639		-26.5127	-34.2244		-38.8934	-12.9547		-3.61151	-6.75971		1.9067	0.967144
-39.6586	14.3736		-18.8666	-18.7989		20.7578	24.8679		-14.0247	9.50741		-19.3033	-10.5748		2.44188	-5.53515		-0.0399492	2.48952		-21.3121	3.97526		-35.9587	-6.36272		-35.9598	-18.7944		-29.8462	26.6905
3.46906	3.71536		-5.24444	-3.09998		6.71134	-30.4882		-10.0271	9.37851		18.8934	-10.3323		-0.997071	10.9525		-13.0983	3.81968		-4.55401	-42.5578		-56.5106	-4.10017		-19.3898	-4.49706		0.798507	-1.42019
5.97578	2.63028		-1.89693	-4.27551		39.2879	-30.7321		-5.55299	-4.28224		-4.00553	-3.2803		0.500027	12.189		13.9291	-4.45375		16.4803	17.8984		-57.6428	-10.233		-15.712	26.8037		2.0855	-13.4583
-54.7652	10.047		7.72722	6.8857					-16.1182	5.65157		-12.5618	4.08735		12.1043	-11.9638		5.91659	2.79251		5.92949	-22.6921		-47.4309	-2.16204		-4.65881	-64.4493		17.5329	-6.44422
4.50037	-9.0203		10.9441	8.81384		Sample	3		-5.21901	-4.21557		-18.8667	17.767		11.5559	-3.07409		-0.705371	-0.288043		15.1653	20.2963		-46.1898	-9.95144		83.6323	30.5091		7.05208	-1.40206
55.4574	18.2287		16.5457	9.68788		Section	6		10.8478	7.48665		-8.21896	0.103456		-15.0281	-9.20607		3.17913	4.19381		4.04262	-18.9455		-12.637	2.68861		-2.65124	-1.47461		-0.0574876	16.6823
-63.8883	-23.317		-6.74894	5.53959		-3.58657	-10.978		-9.53159	11.4211		-10.8755	-19.2367		-18.1496	-12.8597		-4.31869	2.87272		-17.5522	-22.9719		-11.2895	-7.80039		-15.7368	1.47414		-18.7133	11.2588
16.654	15.9287		-4.16407	1.59129		2.79489	1.92456		0.316926	-5.47503		-8.09938	-7.73328		-2.14423	-1.77757		-5.48156	-0.976768		17.5597	-16.9299		-17.3867	-3.0001		20.0634	11.8729		1.98895	-0.509361
-44.6074	12.0705		3.29116	3.23294		2.6029	-2.93963		5.00425	3.30218		-16.8832	-7.18161		-15.9524	19.0328		6.49376	2.15177		-9.09357	-15.4043		-20.1391	-22.8815		-2.69609	15.1506
33.8633	1.06458		3.5365	-0.609754		-10.8055	-1.68027		1.20609	-2.78346		37.3238	20.4228		6.98512	17.34		5.86117	-1.26406		11.3577	-6.9951		-19.431	-14.9487		-21.7967	-10.404		Sample	11
8.72523	-23.7674		-5.2006	-0.966931		3.03553	3.112		-1.27735	-0.813856		2.92831	-3.57618		2.564	22.4838		-8.33922	-4.71297		8.12232	15.7587		-0.338713	-4.70241		-3.42859	11.5898		Section	6
-51.5129	7.59676		-8.16303	0.620472		14.3719	-3.60201		-3.66243	1.08805		8.90093	-5.09456		-4.0344	-2.79171		-6.02713	1.18588		-29.0514	-32.5342		0.0171027	12.0954		12.9749	-4.53711		-38.5276	13.4397
28.0895	17.1119		15.4198	6.6854		13.4533	6.84498		7.71223	-11.0684		-18.0246	-5.36897		8.7032	-12.8482		9.29044	3.02765		-17.2565	-13.6315		12.0277	11.9961		-28.1872	13.2665		9.60408	-2.38474
-28.8442	8.8331					-2.62598	3.50193		6.89804	12.8229		-6.87645	4.97512					1.87815	-7.82856		14.2448	6.69125		-2.48249	16.5138		-7.34769	40.5611		-11.1442	11.4513
-13.3174	-39.8104		Sample	2		8.11731	-13.8928		4.58835	-8.70766		-11.0721	-14.5968		Sample	6		12.9952	-11.2591		-1.33003	-24.402		-6.13817	-6.48009		-45.7708	6.24048		8.95236	4.91139
-62.1824	-10.914		Section	6		11.2694	-0.237544		-3.74453	17.3074		-6.38189	-3.72915		Section	6		4.40551	-4.39371		-28.1058	-31.7461		3.52824	7.68118		191.807	-171.683		-8.3961	-18.5653
7.70643	5.71163		0.833646	-3.22717		6.10605	-13.1607		11.1966	-7.06063		12.3674	-12.0437		-2.74682	-3.54951		0.388682	-3.5467		-1.40672	-14.9542		-31.1766	4.96479		-63.7898	92.3117		-3.29214	-14.2091
			-0.520967	-10.3373		-7.68962	6.28087		-2.31636	10.6629		-13.7365	8.86071		2.48079	3.47444		-6.68564	1.73644		20.7349	41.7713		-2.79676	10.2848		27.2321	22.1775		8.86745	5.70336
Sample	1		-3.41519	0.371473		-5.07087	-0.439757		7.88306	-9.7979		-14.9759	14.7215		1.29859	-3.4603		4.62273	-0.657935		-3.97446	-7.23747		13.0367	15.6233		-6.98014	0.184902		-2.60518	32.3477
Section	6		-3.91509	-8.3309		10.8471	-0.655976		4.79385	-4.01403		19.1221	-1.38966		-2.67272	-4.04388		-0.970609	3.59648		-1.43024	28.126		1.88102	-4.22956		10.2066	-146.19		4.62573	-22.7471
-20.328	-5.05662		15.651	7.85699		-3.37927	5.92456		-4.31014	-4.88924		2.7167	13.3292		0.819032	-2.06357		8.97782	-6.86409		-36.6823	-47.8469		27.3309	14.2897		-78.5745	25.2636		-0.442853	-22.3693
-5.15816	-7.66245		4.98594	-2.74263		4.50603	0.756172		-0.84135	8.72244		-2.83349	6.22844		14.1336	6.63229		3.4404	-2.4354		9.47631	21.5164		99.3912	4.2141		-6.87082	-0.490915		-1.42223	14.5549
3.7345	-9.94952		3.73787	19.163		-3.49177	-6.39372		7.49125	-9.44248		-23.0998	2.60502		-15.5488	8.20554		4.29751	3.6293		16.6436	16.3493		-7.79986	2.77816		3.00303	-2.73028		8.32644	-18.5395
6.47233	9.94886		-39.4482	34.7258		-6.46934	-4.34587		-10.8909	2.49247		24.6651	-14.6974		-2.92886	8.20915		-1.24056	-2.89626		1.13436	16.5807		12.5994	4.51828		-9.90227	-14.7999		-0.36772	-10.9523
6.12392	-3.85932		-8.70671	0.377166		8.73609	2.13181		-4.6876	-4.82875		2.89325	-3.14231		0.436774	-1.51292		9.62608	0.729079		4.3532	-1.88975		28.9248	1.43		2.08199	13.6606		-7.85665	-20.5643
4.29678	-6.38203		4.14937	3.67348		0.851684	4.25775		0.517701	-2.20296		5.76677	-0.69567		1.07092	-4.02053		11.9068	-7.72846		-40.8011	-26.3402		8.96152	8.88239		172.186	328.323		-16.5477	-4.44427
4.75357	-4.72445		-11.9596	-15.4048		1.32163	2.55141		-17.5561	16.8933		-5.74605	13.2186		-3.85126	-4.50006		-14.5374	-0.627199		0.693508	3.57541		4.60924	8.4455		-2.79695	3.06119		-1.24749	-4.82621
-19.4197	-6.97882		-8.52878	1.88236		-2.66948	-0.0742393		2.57996	13.7076		-53.8346	178.667		11.8933	7.7317		5.70239	-0.394288		49.6334	28.652		1.25685	-0.304081		-30.8999	-15.3635		-3.92467	-17.1911
24.5263	22.3446		-2.93566	0.883248		9.41094	-0.679783		6.34239	-7.11508		12.7108	-23.6556		-10.3813	1.88573		-2.3989	3.98446		10.8504	1.1197		-0.834211	-7.4852		-14.3837	-3.37361		-6.5541	-14.8827
13.4795	9.06787		-8.72404	6.0753		5.03781	-10.1992		5.51598	-5.2623		0.395876	2.25072		9.94287	-4.18859		-0.755899	3.5182		0.918853	18.7643		3.7872	-1.15286		-35.3824	8.91614		-49.9425	20.1917
-12.114	7.15578		14.7005	-36.9316		4.69218	4.75971		7.20881	2.36461		-4.79959	-2.64308		0.749123	9.90047		-2.48041	-5.1225		37.7601	1.55077		-4.45819	0.997988		-8.6041	13.7588		-15.3512	-31.2723
-14.8193	1.49354		1.90275	3.57901		-15.9005	-3.10854		1.77123	0.688965		9.27627	-30.1865		0.919557	-4.44233		1.54888	2.74228		-7.72514	17.1315		10.3531	-1.27513		-31.5844	0.890426		13.5976	11.8751
-10.1811	-4.4633		4.50435	5.61751		10.0924	-3.6095		-5.21136	-5.9274		-18.7144	10.3758		-1.70818	5.5766		-5.36057	1.82538		17.4674	-5.55543		6.02176	2.56423		229.633	-129.032		13.9886	-0.871773
-9.69823	-10.4391		3.65198	-5.40057		4.73279	-9.73649		-12.098	14.1722		-2.5008	20.3529		2.409	2.27365		-8.49101	4.46114		-45.1516	-34.5766		1.8453	12.2052		-95.6049	141.129		-7.92965	-16.8085
-14.9467	-8.63813		2.64031	-15.9833		-13.105	3.1233		3.59067	-8.52212		8.20115	4.66918		7.01501	-1.62148		1.6001	-2.05737		-11.6341	5.8137		11.0438	3.54643		-13.4294	3.84199		9.0113	-16.0963
4.18794	1.54892		3.05306	3.45463		1.37503	-5.49133		4.64505	-1.49599		5.4196	-13.6921		-2.60658	-9.92193		0.0937307	4.57257		-15.7192	-3.25949		16.2559	-3.91201		33.7176	-163.63		12.1232	9.71048
51.0395	-1.20654		6.10668	4.47465		-9.56497	1.36525		3.99339	18.564		7.55493	-1.38145		0.140071	2.1296		-1.7031	6.61208		-1.15216	0.610739		20.8776	-4.03191		6.80499	-40.1204		4.04623	-10.6836
12.4356	12.0509		3.39314	1.12245		-11.2869	1.98885		7.66387	1.76399		-8.92248	4.82153		4.58099	-12.2189		-8.58008	6.6875		-19.4619	-43.1918		8.17506	3.46126		26.1563	-0.217211		1.95739	-8.03373
-5.77684	7.9425		-15.0236	-6.07761		4.46036	13.5667		1.2602	-1.31459		-18.3478	15.0689		-8.07023	11.8321		-10.0748	-0.972513		21.939	0.661535		16.5258	-15.9926		-1.03843	-1.84249		8.8135	11.3158
12.249	9.47512		5.14184	40.0053		1.47043	-4.94903		-11.1409	11.7581		-8.44642	7.52809		-5.11405	0.230392		9.77021	2.89712		14.0846	7.28266					-7.7522	-9.65163		-10.5769	-10.84
-22.9573	-5.29724		2.35452	-10.7316		-1.96001	-10.1432		-11.2021	-0.928761		10.6104	15.4731		11.4033	2.27738		5.5424	4.35362		29.0527	29.8713		Sample	9		3.51954	-9.54292		-20.079	11.1296
-17.458	8.169		6.43065	-3.2371		-5.56139	0.20332		5.65363	-2.41577		-12.5324	-17.0294		5.83346	-11.1958		-7.21626	-3.45438		-22.5916	-26.6426		Section	7		8.17208	2.30706		-14.5514	-13.8821
3.27542	-7.06572		1.73764	-6.16632		8.69986	-8.49535		-3.94106	-0.992535		3.41319	-18.1436		6.70254	-5.25853		10.3392	2.74046		-45.6854	-28.3859		13.0348	12.1763		-30.8646	-13.6012		-12.0314	35.117
-4.29989	-3.38267		0.384022	-3.53478		-5.13041	5.04762		0.369725	-4.32229		4.68679	-10.4766		-1.43725	9.8963		6.52059	-2.06809		-7.41685	3.45692		-54.2601	-9.78594		5.92061	17.3523		-12.7039	7.66312
51.1262	1.15685		-1.48278	4.67085		2.53821	-2.36134		9.57781	-5.33497		10.2762	0.536988		6.91701	3.17048		12.5876	-5.10252		-41.3847	-22.3527		-59.9975	-22.0528		-20.4823	-198.984		11.5119	10.6656
-7.74602	17.9537		4.99434	-5.35996		4.21347	-9.80816		-10.9611	0.482902		-1.62069	-0.246183		9.60162	4.56809		-6.77912	3.09182		10.1376	35.0544		-41.001	-11.6334		-24.6569	64.5344		-12.5499	17.7464
-10.7653	6.84359		-2.59073	-8.8374		1.47704	-0.859478		-2.13501	19.2238		-18.3397	5.63026		4.12745	-11.7265		3.2642	1.37491		-44.7347	2.17465		-45.9284	-3.64211		116.461	-66.5463		-20.4332	12.7779
-8.8776	-3.60353		0.213693	0.725796		3.54651	3.93373		-0.0568245	-3.23981		-0.352318	-1.61991		2.09356	-8.86545		6.00502	-1.6737		49.1354	17.8884		11.2945	-20.2157		-92.2801	-19.1163		14.1793	-21.7902
-16.1061	-20.6413		13.5922	14.7689		3.62366	-9.48714		-4.7684	9.13946		10.384	-9.63734		-8.81823	9.08235		2.63649	2.55699		38.9408	46.9922		41.6591	12.8301		318.471	4.23178		-10.6895	-11.6597
-2.09559	7.31374		-3.8301	-14.5273		16.3593	23.143		6.07192	-1.69249		-20.507	11.159		5.0154	-5.80044		0.277349	-2.08054		-5.04891	-25.8873		4.59727	17.2045		116.027	-268.495		23.0693	-1.2903
6.81859	2.41834		-4.43245	-12.6637		-10.1882	4.03133		1.20404	0.289718		0.766861	1.63511		6.34274	3.36872		2.19551	-13.1626		-1.27261	-4.40842		73.7907	21.3761		7.39036	2.45081		-10.0997	-12.7601
-2.51572	2.68091		-1.95922	-1.57581		-5.06961	6.41451		6.47503	-4.00104		21.3439	-20.0632		5.44436	2.45379		-0.969549	-3.06995		-17.4563	-42.7428		10.3267	14.1396		76.5856	-37.7263		-5.14679	-15.7344
-45.0806	-0.0320852		2.97896	22.7491		-4.44865	-22.844		7.14922	-10.0324		13.6061	20.5372		-1.99536	-6.31704		0.799158	-3.3087		-74.3291	-21.882		108.242	1.84516		-34.9956	-3.21776		-1.8574	17.016
-22.7242	-8.24866		1.20408	3.60172		-2.14739	4.64103		9.06148	-11.4334		-6.27499	-1.40478		14.6264	-19.4339		7.08666	2.03532		26.296	-0.830177		-27.4418	3.71586		-86.4179	78.3628		-8.97983	-19.5136
-26.7554	-6.45163		13.6304	1.19067		10.7539	-1.28912		5.15037	-5.30262		-3.92157	6.91496		6.27454	5.45361		-11.1326	-0.87413		-15.8778	-31.6703		-8.74711	1.43696		19.2623	-14.029		8.80004	1.65859
7.0175	-8.16718		2.18153	-2.49496		-7.37915	-5.66951		4.34821	-5.10669		-1.24615	2.41821		-7.13911	-4.66076		-2.15052	-3.0535		-54.0254	12.9027		-12.6562	-2.24331		7.72725	2.14721		13.992	4.34986
-4.85739	9.67819		-5.43958	2.76424		10.8709	-0.0469268		-0.73478	-0.908434		10.2281	-9.69582		3.42475	4.32294		4.12788	-2.02296		8.09678	-33.7313		-14.8711	16.4556		-20.3953	-2.86378		15.6353	11.5519
-20.5384	-8.33218		-18.5183	-18.7189		0.530793	10.1694		5.47569	-7.42434		15.7384	-32.8011		3.58445	-8.98326		-9.63753	1.46138		23.2494	21.0844		-7.64567	23.6369		20.9522	-19.9822		-15.2933	-25.3017
-9.19615	-12.8741		3.6753	-5.88615		0.0297485	-1.54935		-7.18323	6.75109		11.1891	0.588604		4.22783	-12.6386		6.85177	-5.38588		14.0242	33.9882		-2.04703	-24.7505		-23.9954	6.53751		-2.05761	6.0218
24.4963	-14.1433		-6.94733	4.67973		-18.5926	46.9882		6.54115	-10.969		2.02734	1.75576		-7.04419	12.0539		2.67928	4.42859					4.55169	-15.7736					8.22889	6.59011
10.4205	21.6143		-0.936052	4.53155		8.72146	-7.83349		10.1003	-8.93928		18.8498	-8.69117		-3.70264	-1.6578		-1.96257	3.84315		Sample	8		5.73721	-8.60351		Sample	10		15.2141	-0.531239
12.1972	-1.59761		2.31721	-19.4011		4.64797	4.27297		8.19856	-9.12495		31.7982	-8.44048		-8.78554	-7.97775		2.96123	2.31713		Section	7		1.10555	-12.6269		Section	7		-2.69329	-9.27731
27.5964	26.5519		-11.783	-14.273		-5.28104	6.25958		9.78141	-6.20898		24.4846	-9.01534		-8.39354	-10.4487		-4.16967	3.26898		-7.04628	16.4448		-9.63515	-16.1965		3.49075	9.12379		1.9355	-7.98632
15.0305	5.09449		4.18741	-4.01526		10.6261	1.35491		-4.92051	-2.48321		-18.2128	-14.6009		-6.04821	-5.1112		-3.20495	-1.79894		-19.6864	31.5958		14.1214	-14.6901		21.929	4.54323		-4.06504	-3.07796
-1.38375	2.75249		-3.93407	0.223268		-8.16016	0.780674		4.09278	8.91642		22.5254	4.45566		1.60938	4.33986		2.78508	-2.85411		-16.4748	-8.80668		-5.6447	-2.53519		1.07464	28.0849		0.547468	-4.32848
15.4936	9.757		2.16107	0.243055		-2.85734	0.271204					4.00642	5.06617		-7.61726	-4.38438		-2.58989	3.59888		26.6088	-4.05373		1.49993	-13.5107		-16.1103	-66.0166		7.12439	-14.5202
-42.0458	1.39995		8.86463	-5.67522		8.34718	12.1136		Sample	4		26.1814	-10.8448		18.3199	-27.7998		0.847506	12.2971		-53.2108	13.6879		7.38409	-0.988766		103.462	-261.412		3.88597	-20.7276
-20.53	0.644529		-6.11897	-4.59258		9.38297	5.77977		Section	7		-27.5459	-10.744		-4.19061	-8.50192		-6.39949	2.51509		-20.0707	-8.995		2.28481	-5.72151		24.9829	7.52028		3.58053	2.66101
6.48863	-2.8919		-4.32153	-14.7868		-1.22659	3.87197		-1.63667	-10.975		1.53277	3.60493		-8.38893	5.93958		-7.25688	-1.21786		16.6384	1.16143		4.33007	-18.9615		29.9547	-4.99037		29.9748	8.25559
-1.34718	-9.59078		-4.12149	-10.9306		1.59747	-1.03991		7.39131	-6.88571		1.92566	-15.2727		-8.53831	-9.36876		4.54927	-2.61315		43.7265	16.4567		-5.66011	-12.9971		-12.9224	26.2097		14.8612	13.5529
18.4775	-10.3155		10.233	-0.763296		-1.7271	-5.96645		-5.71715	-2.48044		0.934565	-1.10532		3.58917	6.44813		-7.82038	2.28717		-21.0737	23.5375		43.4525	22.0232		27.7558	8.19171		-10.9061	-19.7187
7.37784	-10.8029		1.86893	-5.68147		2.21196	1.52629		4.31293	1.44577					-3.12482	1.53971		5.59503	2.67538		-12.4248	-18.1771		41.3258	16.6878		-16.6646	6.00487		-12.7768	27.9734
-7.34965	-11.2945		-0.426342	-1.90423		-10.1918	2.97997		-6.16323	7.67256		Sample	5		-8.25733	1.08778		-6.73806	-5.04922		-3.95979	16.1764		16.3038	2.73739		26.9099	29.848		0.299263	-4.00995
-3.88146	-4.01857		1.19041	-0.805043		7.31059	-5.87902		-5.83469	0.423796		Section	9		0.514683	-0.56392		5.04496	-1.15259		-6.81492	10.0546		-35.5496	8.88945		-37.749	-3.2879		-2.50664	-3.80748
1.12683	4.14308		0.60503	0.156589		-8.55589	4.52954		8.42781	-13.0934		15.7358	13.2255		7.07065	0.414661		1.4998	4.2668		-3.57535	19.3108		-79.9037	2.20791		24.584	-58.4239		-13.9603	-13.0413
2.92705	-12.9431		4.84217	-7.05776		-15.9124	-15.1333		-11.7325	8.31559		-22.8896	-26.7012		3.12877	12.5315		-6.25959	2.15421		18.0975	0.625476		-30.5008	-0.312515		58.1712	2.9382		11.1472	3.30126
18.4112	17.4024		-0.257116	-1.56773		4.04432	4.35575		-5.14945	2.11895		-0.925505	1.68442		-4.42427	-5.90163		4.52626	-4.82883		10.0422	11.0668		1.02055	-1.61265		-23.3478	23.9919		15.1589	8.39327
4.56711	-6.99948		-3.71071	-3.08579		10.3298	0.19526		-8.47619	5.94359		3.60933	-13.7887		-3.65464	-7.60501		-3.40562	1.79226		6.56978	-19.0614		-21.0202	9.92565		11.5575	-12.3869		16.6239	4.48464
18.3152	49.271		0.854741	13.1394		9.61004	-12.191		-10.9437	11.5172		38.0762	-13.7362		-7.46667	5.68305		-10.3125	-3.74382		-33.4168	-7.542		71.7828	15.7353		23.9017	-42.8656		1.59657	-6.27332
0.788795	2.74452		-1.08618	5.15067		-4.45135	7.92088		-7.57262	8.71375		-9.47766	5.16636		-8.15193	-8.01407		1.40412	-2.76961		6.48483	-3.59452		22.0618	15.6752		-3.74415	24.1076		-3.0138	-14.8226
18.1786	10.6246		-13.2422	0.795868		2.77972	-0.748638		5.20988	-8.13821		-27.907	13.8154		-5.11685	5.08538		-10.9161	-1.20047		-30.8359	3.61848		17.0238	-16.3387		-37.1395	1.84151		2.62836	11.4841
-1.1292	-11.7693		2.25897	1.77045		3.81165	1.29931		-6.1641	6.84504		4.18039	79.4512		-0.562471	0.569475		6.14185	3.85446		4.76735	20.9458		2.86028	-2.91457		-20.0112	-1.56708		3.31411	-9.43853
12.6552	-6.07934		5.69142	-0.730413		1.62645	-0.298389		16.246	-10.2019		13.9315	-13.2122		5.72215	-11.9761		-1.04562	-3.99505		-0.592732	21.9785		3.58551	3.82091		-34.7371	19.02		13.5963	22.1179
-3.38046	8.05794		-1.7446	5.03004		-12.6563	7.34511		-8.56704	13.8153		45.6534	-11.2824		6.62815	43.4661		-2.3972	4.94923		43.2674	-22.5421		-24.0667	2.74815		10.2427	5.79115		-45.5043	-11.3127
-18.9762	-14.2504		0.947617	2.01631		-23.5315	-6.37412		1.58105	-9.39032		-12.6332	1.34903		-6.71199	-11.4224		-18.8331	11.4649		31.7628	-14.6702		-0.0878259	11.4668		92.1885	84.9541		-5.03215	-3.77499
-14.8184	-12.5242		0.209954	15.2893		-3.99226	8.45871		-0.713637	4.76666		-27.3725	32.1938		6.13092	-7.4559		3.85028	-4.70952		-14.2708	8.59428		-11.3783	7.47792		7.63111	-4.39995		16.8402	4.09256
15.6839	10.6509		-38.8311	15.7905		-9.20201	-7.5708		-5.75669	13.4821		5.38814	1.464		1.4633	18.0941		3.14627	8.6625		51.2514	14.1216		-2.93114	8.0843		3.68123	-10.9704		3.69412	-10.3068
-22.7966	3.02087		3.30156	-2.41411		-2.01447	8.24952		-1.80543	5.4181		-17.0584	-26.6935		-1.39064	-2.02655		5.48642	-2.01669		4.02955	-8.56083		2.28399	2.31363		14.6883	4.12913		-6.23215	4.6984
-9.23947	1.1668		-1.9006	-11.2684		6.15713	-3.46853		-3.17717	-9.61682		-15.3358	0.274134		1.33466	2.58968		-6.78977	-27.9856		-16.1584	13.9084		4.35014	12.4238		331.2	34.6376		1.23135	8.70076
28.1308	-2.65207		0.60694	-2.36583		-7.73099	12.6821		-3.40124	-1.52722		20.7156	-15.2678		0.0733579	15.394		2.1645	8.35403		54.8209	-31.0066		13.8602	4.69414		51.2697	43.6635		10.7184	4.70995
-18.6414	7.72056		-4.26401	46.9219		-11.8946	-1.51421		-8.81936	1.82922		-26.7462	-8.74843		-3.72395	9.26888					-19.4616	-8.46236		-5.88248	10.5872		13.6453	12.6185		-9.19847	-4.53151
2.76387	-34.8902		2.71585	-0.986439		-8.29212	-0.76157		-16.6518	13.6283		22.5091	44.5951		-5.43163	0.426494		Sample	7		-11.9582	-29.8139		-20.9928	-2.13283		-96.2948	-2.17049		18.6738	2.35115
-17.6964	-15.1925		8.6345	20.3456		-4.70335	-0.148413		-3.00332	0.612706		28.2765	6.7568		2.81792	-4.23871		Section	7		-38.4195	19.7815		11.2186	4.23089		-49.5163	11.0279		13.3799	11.3893
6.48772	-7.03067		-0.556595	2.22436		4.23362	-1.11929		4.16933	0.960242		20.3126	12.2709		0.752304	8.95759		3.43635	-12.9671		-35.4056	-18.6922		-2.02771	-2.31888		-48.8747	-10.67		-0.319954	16.9605
-6.26887	-5.5937		55.0995	-38.9265		-2.23437	-5.76107		0.479919	1.61614		-0.0986383	-3.09555		-1.51468	-7.03063		-7.78376	0.0479959		36.7735	-5.86371		5.15044	1.65192		-24.4287	-1.03082		-9.03137	-24.9082
-12.3163	12.7371		-5.15828	16.3608		4.6517	5.27765		9.46926	-5.40057		-13.2102	-1.97998		1.77717	-7.27264		-2.66316	18.7393		-47.3033	9.60936		-10.9819	30.1937		-10.3604	-23.1014		-4.12129	8.57041
49.5812	4.14148		5.13274	-9.39565		-14.856	-10.6622		-8.65561	19.4285		24.3005	-5.87602		-0.27777	3.21887		3.93073	-4.42315		19.0066	7.37548		-6.81879	1.15221		-53.6569	-0.889482		-6.57798	6.22992
-2.28984	-13.367		1.25261	5.71422		3.12569	-2.66073		-8.03933	11.6743		27.3936	4.51149		-9.04737	-0.523235		6.28145	3.34974		41.1852	-32.4836		114.238	-3.6238		11.7921	25.7542		-26.9493	19.3918
-4.38332	7.19697		-0.309522	0.284675		29.8372	-2.52625		22.2409	-29.8392		-15.6469	-6.15057		-9.3494	5.17821		-2.93529	-1.59904		-19.6172	-9.31981		17.7285	6.18507		23.8186	-35.0591		-9.89754	22.8283
11.7534	12.8924		2.53496	3.94277		-4.56637	0.787686		-1.85728	-4.21385		-10.3334	-7.9123		-5.0175	0.218051		-17.2136	-11.243		-10.8695	16.0277		101.152	-22.3064		25.1604	6.1064		-4.72472	-18.8229
3.19474	-5.90329		-16.7491	-2.71061		-11.2153	2.28818		-3.63181	-1.1387		-28.2512	-60.8236		2.09219	8.62245		3.22026	7.78272		3.65769	-1.79235		-48.8612	2.895		14.3774	8.00451		-3.9889	-10.931
4.06505	6.53931		-3.19113	-1.23689		4.70296	-7.16672		-5.31895	3.84903		27.0056	-0.577094		2.28272	0.0353521		-4.95227	-2.88378		-8.55306	-23.3659		-42.8225	-9.25117		-26.6102	-22.6533		-7.07127	51.1145
26.5523	-17.3812		11.2721	15.7305					4.52576	7.59969		13.5281	-6.66474		6.7352	10.5175		0.773951	2.08833		8.95745	-18.5563		-3.72061	8.91639		-15.2651	18.9932		4.04204	22.7139
-3.22514	23.4004		-0.225514	6.07407		Sample	3		3.8745	-11.2849		-2.58307	-4.55527		3.75926	-6.98004		6.52021	-0.729991		32.3044	-28.5333		-7.61899	8.77385		-65.1138	-1.97703		19.1646	2.76825
0.298968	-4.4537		5.47888	-3.28575		Section	7		4.97761	0.17546		-4.51144	-8.68341		0.0895792	7.75312		-3.37844	-5.65256		-19.1698	-29.5654		-28.6457	0.0161894		-1.19962	42.1817		19.1831	9.63798
-3.34558	-12.9084					10.6643	-28.4238		6.05589	-18.6817		8.07568	10.1402		-5.10961	-9.4273		1.16264	-3.01125		-23.0242	-7.31952		-27.8726	-10.7334		-5.85478	18.9448		12.6526	-7.95153
21.0334	29.0585		Sample	2		5.02605	2.40312		9.78915	-14.6154		11.9175	8.50309		7.13718	4.37926		-1.12167	-0.531372		-13.2166	1.7153		-22.4569	-4.56372		-122.184	-105.152		16.0447	-0.304726
-13.2941	-1.92563		Section	7		3.9722	6.16479		-8.36432	7.95894		-23.7375	-21.8751		-6.13745	3.08148		1.57243	10.931		-18.5047	-15.843		-25.0902	-6.28513		-3.08171	-15.6015		-1.22536	16.8059
-20.9248	2.00104		-7.62264	4.72733		15.491	-13.335		9.05446	-13.3915		-32.603	-20.3901		2.61941	-0.293139		-2.50245	-11.0868		3.11993	27.3023		-13.4841	-13.7689		-28.2708	-151.527		8.11346	14.2048
28.4139	7.85188		-0.709933	-5.34896		39.7535	-106.63		7.92517	-16.2274		16.9974	41.0429		-12.6485	4.1609		-0.222363	7.38714		-1.40018	14.1657		-10.7325	-4.09925		-26.8491	-35.3122		5.896	-8.38107
-17.2334	-3.69567		-14.2973	-10.9625		22.0645	-9.3194		-11.7067	12.7647		-22.9549	10.276		1.84197	1.02247		-2.65879	-8.50238		8.99483	70.4097		6.48799	-1.92947		22.0482	-33.7259		22.0636	15.9067
-27.7399	-11.6632		11.7395	15.8809		1.63015	-7.55211		-7.32407	8.63508		-4.15998	2.02287		-2.10377	16.2906		-3.98796	7.24878		-1.95249	23.6396		-9.11681	-17.0072		-224.055	170.52
			19.4837	-42.1364		-2.75492	-16.9138		-9.69199	7.59069		5.79704	-3.07325		1.98084	-9.00283		-6.22978	6.64638		33.3269	9.33894		-9.11664	-10.7579		24.4777	5.55159		Sample	11
Sample	1		20.476	27.9907		-1.56595	13.125		8.02387	-1.1991		0.801408	-4.62824		4.30504	-1.72607		5.18397	0.6219		40.4387	-29.3721		26.3726	5.01576		-81.0523	20.2514		Section	7
Section	7		-1.65889	3.01656		-9.56847	12.3696		-7.20182	0.746106		5.65254	24.628					8.18457	8.29266		59.9577	-22.2589		6.69131	2.18746		-13.1171	14.0907		39.8128	-3.2034
10.73	-3.13965		3.67446	-6.12494		-1.01158	-9.11706		5.11145	-1.26996		-4.84567	1.07577		Sample	6		4.16822	9.148		-19.2963	7.61414		5.97329	-0.260594		-30.9668	-1.73818		-18.8229	-8.75826
20.1525	-13.9336		-4.00763	-7.20922		10.5748	-15.1237		-6.5674	5.38793		-7.6302	33.8199		Section	7		8.68086	-7.40337		49.0215	27.3218		-10.2896	-8.82331		-22.5642	-117.994		-8.56524	3.67666
-17.1044	6.50194		9.90869	10.2569		-10.2717	14.7552		-1.89213	-2.00401		-25.593	-13.017		4.56049	-9.92141		-10.4624	-11.5546		34.2094	-33.7427		5.03135	-2.99678		22.1337	-61.6444		-26.8188	-6.0346
-4.952	2.85935		15.8125	-9.68556		2.49895	-20.3828		36.1814	-33.0827		-17.3422	-29.7113		8.571	16.8812		-0.310781	-8.7595		-13.5059	4.44733		-4.40797	3.27992		-19.5408	37.6132		9.86273	13.0544
10.6291	14.6811		-14.2368	-2.17159		-14.1267	13.9914		6.52678	-15.8224		-8.96126	-3.02581		-4.20477	-5.90396		-2.68409	-2.64579		-27.868	44.1234		-23.609	7.78376		-24.0166	-17.2555		11.6591	-0.037793
-14.1466	4.19131		-6.98526	1.57818		-5.38767	7.91389		-7.84276	13.0821		-12.5947	-2.90751		-2.822	6.73122		1.53026	2.1832		-35.8578	12.131					7.63595	5.06568		-20.1207	-60.8001
21.9003	-12.6651		41.1495	-5.05144		-1.24391	15.7243		-13.141	13.0775		-25.021	-1.06265		-13.7707	8.01592		5.74572	-4.60342		-35.1615	-20.4385		Sample	9		25.5258	-0.876823		3.52174	21.9191
24.0409	-8.19346		-2.93663	10.6497		-2.94009	7.49804		28.4456	-31.4054		26.7079	100.891		9.23732	3.83247		-13.3727	10.364		-26.2466	14.7338		Section	8		-1.51528	-14.9823		1.08646	18.5755
-3.44453	2.59755		-9.03414	-12.652		-5.05299	12.6325		3.4042	7.16418		0.980477	-4.76825		-0.492035	4.08205		-6.38008	-3.48527		-11.2213	55.3725		18.0898	-5.69065		-39.0739	-1.59937		3.82317	-7.77637
6.95569	-6.81629		0.194481	-3.64771		-9.27189	3.18661		3.92804	0.512676		4.47249	-15.6956		2.08938	-2.16414		-9.08035	6.09599		-14.0228	12.5565		59.0838	5.71778		25.6376	11.0032		13.83	-1.81801
7.3295	-6.68936		-5.94692	-8.37582		-4.77649	13.3165		4.98316	-6.65065		-27.2147	-25.4673		2.13886	-2.07623		-0.942974	-8.07313		25.7574	-11.4969		42.503	-16.6744		-235.675	118.502		16.6337	18.962
-16.094	1.33985		4.45611	-20.8598		5.86115	5.19864		2.31784	-0.353144		-1.90636	7.26038		-6.17322	-9.48785		1.39451	0.49698		48.2129	-31.3297		38.1269	-1.42836		-0.913833	24.1925		26.4407	4.95743
-0.64453	4.71444		-5.43171	-9.59071		-2.1255	14.9105		6.61499	-16.2979		-0.226589	11.5462		-2.06015	-2.29352		-4.85207	0.173261		-30.3372	-14.7317		37.9895	-7.95455		-100.137	70.8628		2.94965	23.6747
-1.4277	1.17126		-5.34938	-3.30124		10.2006	9.90858		9.26238	-15.0206		2.8016	14.1723		4.16934	1.8489		4.31145	-0.113948		-5.58527	-22.2858		41.8584	5.5486		-24.8196	-6.40612		-7.08569	-1.37276
3.56447	-7.67842		9.8839	20.3837		-5.07926	7.94304		-8.49813	7.81758		88.2742	-7.42554		18.8794	-11.7694		-5.98654	-0.778187		42.5333	-30.7741		-21.0946	17.4762		-19.2696	15.8729		-7.18356	10.8666
-22.12	16.6089		-5.98206	-3.60783		-11.591	11.4454		-9.03208	15.9868		-28.3798	-15.0823		-3.80379	4.23496		1.46153	0.237225		0.600461	-0.546649		-13.8904	21.6419		30.9968	-4.56608		-9.33514	8.46047
-4.17451	0.15294		-1.27584	-13.0736		8.86031	13.839		5.56335	-11.8996		-16.3323	-1.65009		7.59461	9.20138		1.04362	-0.247465		-4.06901	19.1034		-13.8207	15.5444		4.73213	27.1788		-3.00086	14.8961
15.9503	-7.60508		-9.83539	-12.8913		13.1449	-6.15965		-15.4248	12.9953		-11.3686	-19.9645		-8.64707	-2.11226		0.284095	-1.63976		18.5462	-21.8864		-33.089	26.2905		-0.514883	21.7508		24.4157	9.25863
-18.835	7.57339		-4.59026	-0.862819		-1.07445	13.7981		-3.48844	8.70386		-18.7267	12.7991		0.244863	6.74538		0.852967	-6.34998		16.7111	-34.6844		-29.2973	13.4073		35.5527	7.64375		19.0734	12.0991
11.6098	-0.540146		7.97182	-9.99729		11.1191	-9.21353		10.685	-14.82		-6.79382	-11.2444		-10.5517	-2.49852		-1.10149	31.7412		-18.3549	-10.6977		0.348835	24.879		3.21382	24.7258		-2.13702	18.5399
-15.0701	1.40597		35.2241	35.3003		-3.41164	-16.6209		3.76678	3.27476		15.9205	5.16533		-6.48759	10.7167		-14.2879	1.98879		-22.0054	6.6148		-34.7339	28.805		19.6427	-2.93607		-4.13038	18.3195
-32.8956	17.8979		29.1331	21.3254		-10.2828	5.47043		-6.46872	7.4423		-14.0533	-18.7056		-0.801377	6.2604		-5.14844	-10.4016		-40.2735	-6.17675		-75.6383	7.49222		-102.86	40.8938		-5.40749	17.6
-30.2647	20.0306		-18.9643	-26.9049		-0.271095	-13.1739		7.2932	0.530363		3.44672	-16.5859		-6.73045	8.31652		-1.36493	-13.7649		-16.009	-22.9571		4.8114	-28.8114		-9.89273	48.0502		-21.5105	9.5404
12.7364	-6.67267		4.24198	4.76777		2.21238	20.7163		7.05765	2.90968		23.0472	-6.09555		-9.92664	-2.88787		-7.97141	21.9935		3.92015	11.4644		7.46683	-25.1977		-24.2018	-4.87695		21.01	-2.75115
-15.2549	4.23533		-3.70722	-15.1975		-12.7771	13.5392		11.7842	-11.095		0.652339	-10.9246		13.2145	-19.081		-5.15427	-0.812366		-8.97067	26.8334		9.47046	-4.00358		1.86016	18.415		-13.637	-12.0678
3.03034	6.75634		-7.30375	-6.77027		9.42185	-9.56018		-10.9334	15.9533		32.9885	-1.88642		9.72324	-2.17316		-6.58506	1.86036		12.3939	-22.4393		-7.91022	-4.40972		16.3747	-44.8948		19.8325	-10.2271
21.3679	-9.4018		-4.97813	4.77997		-14.8072	-43.5483		-1.00722	4.99926		12.664	3.15033		-7.40258	4.98636		-9.43413	1.12999		-16.1854	37.5472		16.2376	-10.9057		6.75618	8.03423		65.2983	-46.2472
-10.2263	13.2762		-10.145	2.418		-8.77363	15.2644		9.40079	-14.1282		6.75765	-4.11284		-14.1685	11.5147		-0.859751	-2.10208					20.447	-13.6822		-65.124	28.1674		22.8962	-20.3814
-17.3125	12.9505		-12.7868	5.13394		0.113044	-8.86397		-2.1894	4.7051		-29.2589	-1.84949		2.89024	-8.28464		-11.1357	-6.10667		Sample	8		31.9454	-8.61396		-208.336	-142.541		-12.5179	1.07947
-5.71758	-3.61196		41.1217	76.2655		-5.31307	11.8293		-2.6578	1.30971		-20.9371	-8.76985		-2.53603	1.95635		10.8395	-8.55173		Section	8		-13.4916	3.37468		-9.21574	20.8235		-9.57754	-3.37603
14.9004	-6.58993		2.85251	-25.7559		-5.8879	-7.36447		-12.1946	8.12801		12.1951	-4.12412		0.208144	10.2226		12.3138	4.87846		-9.62343	13.0864		-13.8478	2.76225		360.433	-86.9149		7.50249	30.4757
-1.07109	-0.239763		9.58834	17.386		-8.0021	18.7062		8.81922	-12.7473		-6.26958	10.6681		6.033	-2.91708		13.4939	7.6488		0.433976	-4.82834		-22.2049	13.4139		22.9627	3.87973		27.6615	11.3883
-13.513	11.1084		-16.6157	-7.69938		-26.1129	6.51041		-0.551318	3.77322		-1.68393	-19.0147		10.6408	-7.57949		-5.95248	-0.441322		-6.92336	-2.50023		-7.2593	-9.41312		12.5265	16.4685		25.603	24.065
3.98171	-5.04298		-1.90693	-30.5408		21.3575	-10.5596		-5.77532	5.33499		30.3356	0.457122		-0.820722	3.14235		1.82659	-7.46066		1.03746	6.60859		12.6887	-22.3334		13.3225	-71.333		-28.9114	-9.29501
-22.8201	7.29436		-11.8265	-13.2956		-6.61396	12.2291		1.40544	5.50542		7.32414	-17.793		-7.47859	-6.3025		3.64934	-5.34069		-8.12076	-1.97923		-40.4144	30.1486		-30.4455	328.584		-26.5653	-14.5383
-20.6129	15.3155		-11.9695	10.3622		-6.47629	21.8275		0.225539	6.6296		1.4646	7.85204		1.621	-2.39457		5.0133	-4.9823		-5.83414	-15.1122		10.1107	-19.581		282.27	-120.941		-16.4202	-9.73634
5.04615	4.42449		-1.56976	-8.72154		1.01109	5.8987		-6.9666	5.98525		-15.5645	8.73116		9.61376	-6.38939		-4.41825	-8.982		-7.50195	4.79902		-15.9815	-9.82903		-11.8089	18.5486		29.8958	-17.8865
21.3276	-16.8012		-2.00299	-9.61457		14.5599	-13.3404		-6.65712	-2.19877		4.96661	11.022		4.05175	2.99145		-2.85315	8.2904		-3.77676	8.78397		-48.2905	11.3695		48.0863	-33.8962		5.44708	-6.45023
-12.9623	1.40631		-0.181786	1.54158		-1.41236	-19.2451		0.807418	4.98352		26.3983	1.37125		22.0405	11.2705		10.6866	5.10974		5.78608	5.49929		-74.4119	8.24821		20.8413	23.3422		-16.9134	-14.6142
38.3458	-26.1987		-4.16837	-2.50593		12.1102	10.0842		30.4174	11.9115		-15.4831	20.7859		-4.38345	-4.9129		11.646	-0.373008		-1.74872	-0.181942		114.001	8.85003		-158.205	-210.48		3.28646	17.7422
-14.6979	5.61994		-2.53538	-0.662156		-3.18695	2.82347		-3.89648	3.12332		-9.0704	-1.484		-8.07149	0.646659		9.4465	-3.04184		8.64744	-7.41172		66.6578	11.5183		304.593	156.161		-8.65629	-3.95989
-5.39415	4.72109		10.5528	-11.9685		-1.42397	-0.561341		2.20052	6.04897		-11.4909	-18.355		-0.425441	-8.18583		12.6465	-2.18749		4.75243	-0.420143		-6.11199	-13.1235		-30.9216	-1.65982		-20.637	-5.53414
13.6302	-14.1706		-6.42529	-19.9536		5.75085	19.7905		22.4825	-24.3937					11.6461	-7.86806		-2.43245	-2.19218		9.84697	1.94323		0.393158	-6.09493		-20.4924	8.77945		30.9233	6.53891
0.750943	3.87674		2.86063	-2.32415		1.16538	-5.93212		-12.3908	8.14907		Sample	5		-0.91722	5.71828		-3.47154	-5.6509		-5.34468	-5.3403		-1.35446	2.01841		15.0194	-0.835716		5.65865	36.4608
-5.30267	0.380943		-4.42702	-3.44529		-10.2141	-9.54159		-3.79001	4.65947		Section	10		6.04505	4.13937		-4.80772	-3.88698		8.22625	-6.13314		11.1241	12.1313		-5.68328	26.5439		-12.0078	9.65779
29.1731	-13.1652		-2.41839	-6.43276		1.03151	-18.4395		2.57594	5.84415		-7.17898	3.79853		-10.1435	3.66686		-4.77818	3.04638		-5.90033	3.8376		-2.34032	2.42734		-18.8173	22.6283		-15.6733	-11.833
-17.3491	9.91113		-2.96134	0.531782		-11.6178	-1.09643		7.14536	-7.93741		20.1944	-24.5651		-0.246525	4.0333		6.19656	5.0407		-1.78823	0.844737		-17.7368	-22.0746		21.024	6.06211		-19.3718	-12.4757
4.29421	-12.3947		1.96158	22.1254		3.00787	-18.7407		-2.39614	5.89847		8.61123	-6.76323		-3.15047	6.19333		-7.9111	-0.256808		-2.45834	-5.61611		10.5663	-16.8254					-18.1883	-14.0487
7.38401	2.01801		-7.75402	-0.497116		45.4983	-94.7355		-4.07403	-16.0671		11.0959	-2.45653		6.28287	-33.3203		5.88187	6.618		-8.00469	11.6194		3.66002	-9.29508		Sample	10		2.84193	39.3344
3.97746	0.0391969		4.95599	-1.41818		-1.66796	12.4199		-13.4302	10.7371		14.5185	-15.4286		0.199771	-4.691		2.68263	0.659538		2.16758	-1.63154		-9.35959	-12.1177		Section	8		-23.7783	-3.52229
4.90722	-2.17197		0.876743	-6.60474		-5.90623	2.85185		-9.83448	4.72047		19.2318	6.81751		1.25908	11.5907		-24.4438	2.39086		2.71557	-6.5634		-15.8194	-10.8099		-8.42979	20.0501		59.7052	-25.3499
7.01577	-2.89311		1.88399	45.3565		-1.12651	11.9762					-3.72054	1.31574		-1.82761	3.13652		1.90819	-10.7412		0.343223	3.00217		-6.503	-10.0784		7.15881	47.2376		-18.0624	-13.6711
-4.55654	-0.781498		4.89231	17.7169		12.7511	16.5911		Sample	4		28.6603	69.9786		9.94989	-1.62313		-2.69212	5.49188		-1.2468	5.2107		-18.9729	-4.82701		-21.8564	17.9806		7.17631	36.0086
11.2296	2.33724		0.630952	16.5763		-12.7773	20.0139		Section	8		16.7192	20.3114		10.6954	-9.79629		-2.68061	2.25983		0.156015	6.97792		-9.26194	-4.80318		-10.0124	257.266		42.9042	16.8561
24.829	-13.5316		0.751404	1.42458		-11.8693	-2.67699		0.462621	0.253058		27.0601	-20.8816		-5.92354	2.16762		-0.271509	-1.85518		5.33529	1.65396		-5.27795	-4.2482		-14.4365	4.24748		-1.80498	-14.4893
17.7716	0.975652		1.07589	-5.64819		-6.84959	-0.298934		0.716514	5.49409		-9.02307	10.2555		9.4657	-1.15871		1.06859	-0.892155		2.40714	-0.666488		14.8467	12.6041		4.39589	3.44612		9.06478	-40.3299
-31.6372	11.8726		-16.9877	5.57149		-0.358277	12.7041		1.28928	1.59761		-3.4944	5.37107		-7.19228	5.69922		-1.04327	-15.1746		-7.32786	-2.81932		-0.114549	3.77434		-18.414	23.2567		14.9366	-16.2597
26.3646	-10.4855		-12.6065	15.2728		1.33122	-8.85597		4.04204	3.25663		23.195	-0.47644		4.89206	-13.2038		-11.5634	-2.76018		-2.21634	-0.294148		37.4289	1.23575		1.64021	14.4173		-26.8484	4.97511
25.0932	-8.45121		0.578923	5.912		-0.329973	-8.39548		2.38597	-0.538026		-19.0767	4.80971		-0.437146	6.15781		7.17885	2.38964		0.364161	-6.26568		-57.6805	6.46358		-13.038	13.5974		5.95352	22.222
17.1745	-25.1377		-6.59671	-4.57537		30.6142	-23.3096		5.48784	1.82806		-137.565	112.567		4.93641	-20.5629		13.5149	5.49196		3.68821	-1.20289		-55.5652	14.1841		-26.5022	8.43955		43.4887	24.9643
16.0704	-3.27533		-1.36376	-11.8719		4.17771	12.1225		2.55075	2.89035		-28.5351	24.9549		-4.92047	1.22844		5.95465	-4.76979		1.2726	-2.50953		-15.2758	5.42845		-18.0828	10.0542		-20.349	-5.50096
-8.16742	-4.91314		1.03158	4.99528		-9.83397	-2.00609		-4.49259	-2.72834		13.4591	-9.8508		-1.16927	-16.9116		3.66827	-0.828781		12.9139	-3.07131		15.5218	-11.8767		17.8023	24.5104		5.78878	30.2813
8.50248	-6.72216		3.02329	23.4516		-4.89837	10.5513		-0.654877	-2.36446		-13.4734	-27.0058		0.5537	-7.21838		-2.58438	0.338595		2.41498	3.61617		22.4008	-7.29577		-6.18534	19.6431		22.77	-33.0384
6.42412	-4.59348		8.69661	22.1335		25.2697	-0.306573		-10.992	1.20272		10.2175	6.03217		-22.2512	9.20305		-2.5521	-7.84695		0.292254	-5.14267		22.779	-1.44895		7.34175	12.7333		-26.4204	-9.92939
-0.825508	-0.343072		4.97243	7.29145		-9.95823	15.4465		-2.27483	-0.737023		-42.5621	10.7663		-16.5219	16.2006		3.10869	4.47311		-4.69421	10.764		28.1832	-4.22724		-17.6955	-12.0764		-31.1616	-15.3009
-35.1577	17.1006		-4.26511	-2.83455		1.32769	19.1652		-1.79271	-4.41534		28.062	-24.4333		4.4452	-2.67926		-8.70895	0.308674		-2.05781	1.27192		13.4624	-0.256346		-89.807	-22.7276		-14.3703	0.233744
-26.709	5.99902		-1.73724	-0.557601		-10.7045	1.30459		3.78952	-2.44086		-15.7317	-25.9179		-7.78869	-13.9641		10.5235	-2.87598		1.36818	-1.93413		1.61372	-9.62146		-10.6847	-30.1824		24.2008	2.47006
22.7535	-16.4295		-14.4432	-14.6899		-2.54725	-17.3893		-4.51045	-3.51342		-16.3922	-8.83881		-6.50376	-2.6875		3.32476	3.72954		9.85639	0.532911		8.77722	-6.88753		7.30319	25.7892		-2.71468	-8.06766
-21.4227	-0.994007		-13.2814	-11.9451		-19.4982	2.78599		-3.94012	3.11464		-23.8875	-2.43351		-5.82148	-3.76068		34.7617	9.96986		-10.2834	-1.14978		7.5805	-2.6813		-18.4679	11.7133		-17.1448	-8.52998
4.43353	-0.768512		1.43828	-10.6195		3.29395	-3.12452		-4.51611	5.77606		20.8507	39.1211		0.623862	-7.28024		8.9039	4.36603		-2.2513	2.52608		28.8308	-11.717		-9.68357	-12.742		-21.5673	-4.67026
11.4889	0.513962		22.976	22.7299		-15.7032	16.4902		-1.45719	5.28169		18.7183	13.768		-5.17325	2.50495		-3.32033	3.18292		0.790961	1.82803		36.1166	2.81882		51.6576	-309.22		31.0909	1.23221
4.8252	6.28572		-8.48523	3.84527		-14.0984	5.94512		1.39789	-1.63342		28.4834	-53.4209		-2.34772	2.71319		-0.0391743	6.92296		-14.2282	-19.9362		32.5801	3.94388		-5.45625	-12.7969		19.7819	-10.3366
-24.1274	6.03479		5.22826	-9.9649		-8.74268	7.14367		0.978445	-4.54085		-17.0805	0.400346		-1.53313	9.95541					7.67469	-1.30094		19.4066	-22.8424		-221.407	-174.604		10.474	-7.30905
9.29888	-2.25922		10.1701	22.9017		1.16795	-7.15014		-3.32621	-5.4144		-12.5601	12.4536		-6.8561	16.5823		Sample	7		2.8508	9.82243		-37.6958	-4.00634		1.3496	-13.9117		46.4492	-6.75563
-19.4397	14.2564		-1.78457	1.84385		-5.57857	10.7579		5.18547	1.43311		-29.5007	-15.5684		-5.04603	0.134296		Section	8		9.20871	-0.589982		-63.0925	-0.211733		-25.2348	17.1592		-17.0907	-7.89987
-18.5601	1.25461		-14.9614	-30.9059		-5.45363	-2.93401		-1.23824	0.171775		-22.3789	-2.67334		-16.7154	-3.72924		0.96771	-1.62473		6.80102	0.0374682		-50.241	-12.0165		26.8084	-19.8522		-14.9808	-14.2088
8.81816	-5.83		-6.03138	-2.90272		-7.0686	-15.0644		-2.59367	-6.2944		-17.2208	-17.4088		3.88073	-7.59081		8.4745	-9.30408		13.5697	-1.2181		-10.8637	-21.1675		81.2111	103.462		-13.5296	9.71303
1.48218	0.687889		27.494	31.2956		0.00225613	9.44628		3.38472	-2.4846		13.5782	-20.794		1.64704	4.58346		-0.734435	-3.2338		12.57	-0.0606005		-4.05136	1.92265		16.3101	-5.39083		3.29572	-12.5475
8.72415	1.40019		-19.357	3.65757		4.27681	0.629365		5.70339	-0.67617		3.86072	-9.75284		-6.09146	5.82557		-10.3157	3.95429		1.80456	-4.4195		-69.3618	28.7965		-14.263	-19.5194		34.4939	8.67945
-21.8113	12.3327		3.60403	-12.7702		17.2033	21.1012		4.00202	-1.20553		25.5849	-25.8477		0.406492	7.63015		-13.2099	-9.43682		0.399825	-1.54851		52.2599	5.9607		121.049	-73.0069		-16.0297	-11.1513
13.7002	1.10916		3.08261	-11.8827		-6.54872	5.03699		0.608865	1.35109		-0.369793	-90.1861		5.17972	-9.90557		-3.23471	3.9059		13.4389	5.6792		-88.9013	6.43719		20.1508	-35.413		-23.3027	-9.71117
-6.49838	0.42145		-3.03497	-1.31469		11.3784	-8.66514		5.43853	-1.47471		27.0551	35.2955		-3.55381	8.73085		3.17448	-0.693759		-6.42251	10.5841		-76.2823	15.1666		1.95302	3.44931		12.2693	9.84184
19.5067	-5.06752		-11.055	-3.5145		6.44632	-7.53219		0.885115	-10.7809		152.761	319.866		22.7947	10.8712		-2.21098	6.92866		8.67553	-0.398788		28.0784	2.42346		-21.2855	-12.8104		1.34974	20.8159
1.84018	9.58051		-3.17473	-4.70086		6.01292	-2.82118		6.54095	2.4613		32.9143	36.5511		6.05085	-3.95419		-3.97277	-1.35314		5.33567	-4.48842		5.42496	2.44462		-26.9975	17.7948		-17.8002	-7.74868
-2.48371	5.74707		-11.7236	-2.21265		-9.96569	37.1832		3.75611	-2.7083		8.09931	-4.98364		2.31842	4.70682		5.29614	-5.6567		-6.44152	1.56868		15.5325	19.9716		-16.3975	10.2296		-9.97797	-18.1949
-28.9851	11.8278		2.94348	-3.79751		-0.963606	11.272		-1.01349	2.68826		-7.66191	5.44002		-8.51094	19.8138		8.75435	-2.47991		7.89779	-0.919666		48.7734	10.0509		-12.8999	41.2844		-24.0839	-21.4703
19.3756	-26.9092								1.13373	-1.03211		-29.447	-4.52021		5.84837	-7.05178		-0.235593	-1.62973		6.82667	3.3087		29.5144	1.81905		15.667	-5.47669		6.95587	17.0756
16.3488	-11.1624		Sample	2		Sample	3		1.74773	-0.236879		23.0529	-30.0855		-3.52975	-3.33164		2.05074	0.994302		5.12917	-2.98196		4.28532	2.69736		-282.012	162.832		-17.0333	-14.7918
-26.1467	20.7972		Section	8		Section	8		2.66641	-3.49968		-11.2249	-27.9896		4.27015	0.214584		6.29042	1.04125		10.7892	-1.51573		11.2431	10.0626		-10.2544	17.0703		16.5295	3.7916
-23.5442	10.2223		-12.6611	-32.864		-25.1571	-38.5812		1.34763	-0.242659		28.9013	-23.0879		20.5855	-0.142526		8.36708	-0.793112		0.0459743	-6.18717		23.4617	6.20803		-36.8712	128.396		-26.0198	-15.8313
3.64126	-1.87408		15.2594	14.114		-10.2857	0.987878		0.364289	2.26535		-21.0503	2.34728		-0.293196	-9.23797		9.65002	-10.3241		14.6456	11.0186		1.1174	6.22501		13.6095	-30.39		8.23478	-42.1942
			-14.1712	-29.6199		21.666	7.56563		2.88433	4.71874		-1.39018	15.6182		16.9656	-20.057		16.7901	0.511962		-7.96139	-7.48114		5.06116	-2.85727		-16.9676	14.0765		-75.132	103.099
Sample	1		0.0446061	9.16965		-10.5724	11.1115		2.9805	2.30125		-11.2224	-30.5146		-8.70202	5.02316		10.4934	1.27679		-19.7837	-9.32218		16.2882	3.81096		-2.06039	9.42613		-14.9184	10.1574
Section	8		2.27495	13.4793		2.48794	-10.0647		-13.6873	-6.32214		-8.61131	-29.366		-9.26891	18.3093		-3.72918	2.07321		1.85579	-2.70046		-4.99474	-5.15138		6.16486	-14.628		-13.2138	-0.319894
13.7498	-7.24988		13.8592	13.5285		1.11554	-8.62303		-7.59864	2.56069		24.9249	-27.389		-1.50651	-1.65399		3.75365	-0.297312		-13.7634	3.39529		-10.3502	-1.0266		-6.71936	-5.13124		-26.5358	-8.93947
-26.3277	23.5386		-4.25519	-4.85475		2.57736	5.5831		-1.54803	-0.314569		-12.1588	-11.9042					-0.78055	-0.249224		1.65223	-4.74156		-3.48696	-12.012		-7.47223	10.9103		10.9986	-10.5886
-3.91959	5.43322		-42.9783	-42.2215		-9.09863	6.85164		-7.78732	1.41689		39.7469	4.15474		Sample	6		-9.47321	-3.1527		7.11839	10.9577		9.19352	-5.73873		-12.4267	11.61		-2.07931	2.86227
-0.847034	8.74361		-6.57055	17.5323		7.21419	-5.3105		-8.71725	-3.66888		17.3512	31.2188		Section	8		1.06545	0.0153259		-0.303092	-4.3501		6.60845	-2.62842		-5.04649	-5.3165
3.01076	-9.9758		16.0787	-7.9891		-19.6463	-4.80107		-6.81532	1.85923		-20.5848	14.1871		0.107271	-1.51275		4.19957	-1.47193		5.04566	0.194383					-19.3282	-5.72963		Sample	11
9.36906	16.4414		0.354742	16.2204		8.7963	-8.07492		5.91783	1.48453		-3.56306	-20.3765		11.8666	2.46154		-1.70478	-5.45523		-17.3217	1.75776		Sample	9		6.68581	8.54328		Section	8
-5.07418	4.62272		12.5736	15.501		-18.6416	16.8716		2.21526	4.83929		-5.19371	-11.8929		4.09212	-2.61403		2.55686	3.42188		-2.53807	-7.38471		Section	9		-5.27289	-3.50584		13.854	10.9333
-4.96115	-21.899		-0.808264	18.1348		4.69059	-7.0968		1.34098	3.11295		-5.72262	7.1182		2.43454	2.02558		4.51048	1.39833		3.49812	-3.91468		-44.37	-29.1474		-16.2569	1.16487		-5.20652	-18.1829
-2.48992	-5.18348		-16.305	-13.6474		2.27031	-5.03998		-8.95894	-16.1599		-21.5907	20.328		-4.78146	-1.95396		1.33815	1.73093		-9.76859	6.77653		-64.5719	-9.26536		-34.494	47.5994		2.29692	-16.2583
-6.04943	-2.67311		8.46872	17.0119		6.97182	3.51745		5.61948	1.52156		18.7663	0.107423		0.103047	4.39701		-5.23356	-1.19917		-6.28546	-0.67898		-67.364	-6.14843		3.14962	-0.875464		-0.196887	-9.07382
3.8678	12.7808		6.53292	-7.16351		1.23172	3.65581		0.893601	-3.4274		-16.4478	7.1892		-4.21026	5.31557		6.22153	2.39905		-7.43976	5.89719		-52.0991	-4.3054		-14.1114	-36.6243		8.23061	28.8554
5.56287	0.00136899		-15.7615	-16.3453		-15.5605	1.78921		-7.45071	-3.96066		1.14306	-25.8071		-1.63253	-5.46245		-2.16242	4.3856		-16.4863	3.26451		-37.0721	13.0312		97.822	-306.678		-0.857524	-9.95272
-4.02298	2.52423		1.22953	8.56643		-3.05596	12.1856		5.42678	-2.1586		-12.7023	-25.7098		5.63108	3.59638		4.74576	-4.07792		10.8022	-1.65699		-46.417	7.85992		-27.4759	-124.85		-3.3942	12.2587
-5.31871	5.26395		-2.75847	15.4401		8.60594	-12.1303		7.9372	-1.61254		27.0372	-3.83765		-10.8625	3.39948		-0.93882	-1.94724		-11.6075	-20.7056		47.6473	12.3082		-6.67113	-8.18243		8.93773	11.3918
5.60161	1.15037		0.194913	-1.74174		5.71524	-4.20376		-9.62924	4.49764		-58.3026	0.379289		0.907189	-2.36288		-8.17832	-0.3707		-2.17651	0.80154		46.6255	18.4034		-59.1492	63.1925		2.26379	6.20406
5.293	1.79408		29.1092	-26.9046		5.60711	2.27022		0.586311	-0.580866		5.61209	-22.2408		3.19478	0.371785		-2.11175	-1.30611		10.4648	5.55148		15.7844	16.3438		-19.2693	-5.87631		-11.8121	-11.1854
-8.43402	1.16051		2.70467	9.93282		-0.740791	-1.17388		1.8033	5.46784		-19.952	-19.3257		-31.2094	-37.467		5.02961	2.30403		1.9009	-1.12136		76.0043	6.23158		-17.64	-5.05623		-0.241139	21.4672
-2.04866	6.91007		-16.6659	-30.1038		2.87677	1.113		0.946357	2.82627		17.6139	19.1508		-20.3214	19.1175		1.37975	4.50735		-7.75782	7.77962		73.8358	-9.6657		-9.41074	-18.0467		7.66593	-1.9905
14.8599	-11.9956		-2.00246	-4.21612		-3.43944	1.11235		-2.20938	1.69792		-29.8008	-72.4228		-3.87095	1.32302		-11.8269	-1.89167		-0.460735	-3.45075		54.241	-8.8287		290.112	-78.1768		-5.65832	10.4205
1.92561	4.82688		20.6041	-11.0678		-15.2898	13.0244		4.1355	-1.15381		-12.8914	-16.1598		0.550975	-1.05302		1.79452	3.41177		-1.06721	3.68285		58.4204	7.59976		34.6247	-76.6935		5.15703	17.1253
-4.18883	7.47473		-4.28213	-4.50912		8.30991	-4.80416		1.93846	0.953999		-35.1141	-63.461		2.15418	8.78477		0.951899	14.465		0.350912	0.903775		7.45375	6.26134		247.023	235.257		-7.554	-19.0147
-3.08308	3.82075		-26.6274	-9.34163		0.188882	-0.195592		-6.09959	4.78126					4.68266	11.8982		-5.56938	0.91952		-5.18163	0.895695		-21.1741	13.3646		-3.50389	19.974		6.61825	3.59413
-0.0205333	-10.508		-16.4165	-10.526		-0.430667	3.57916		3.43115	-0.944182		Sample	5		-4.22615	-6.22819		10.0022	-1.59345		-15.5847	3.00323		12.4029	-11.0665		0.363751	-12.8888		-9.73481	-14.5614
-5.11182	1.53469		-3.35972	-1.56139		-5.06579	-0.15758		-2.53429	-2.31153		Section	11		-5.55342	-5.89264		-2.35885	5.9058		2.4307	-2.07602		8.55068	16.532		-7.07834	5.63558		0.700935	-1.94182
-2.02836	-8.70282		1.13669	11.4001		5.05227	-0.432859		-6.60742	0.00689083		28.9341	-4.31213		2.39956	6.75182		-1.19824	-1.63711		-0.65434	-0.325263		7.88126	-0.0264508		25.368	6.09795		13.8415	2.17186
-1.16993	0.987384		-21.3473	-48.0328		-17.5361	-0.634424		-2.76349	6.06109		-16.2636	-10.6474		3.5578	3.56282		-1.34238	0.432952		5.8109	3.52645		-10.9043	4.36246		1.13496	-13.2507		-14.8627	-29.3475
-4.40567	10.9233		-14.3776	-14.7152		-10.6401	2.04884		-0.607775	2.27953		26.2516	-15.2749		11.9476	-20.0385		-4.23294	5.15293		9.38808	-3.02925		-11.0534	-10.6337		-0.147105	9.25976		-1.20637	-19.7002
11.2067	-1.90525		22.8429	13.4557		-1.51222	2.39732		3.59895	-0.165401		15.3279	-8.67712		-8.79208	2.16186		0.244602	1.88475		5.51349	2.27013		-26.7624	-3.15723		-1.52749	-11.0204		6.37112	-16.4557
10.6268	-3.15624		9.75561	8.25111		3.24606	8.79947		1.54539	-0.483862		30.0968	-3.14189		5.93786	5.6179		0.138581	1.25013		-5.84394	10.5806		-23.8484	2.60901		176.432	-36.4345		19.7882	10.8315
-8.40931	3.57321		9.05764	15.5259		7.04169	-7.685		9.27168	2.46628		-5.62608	-21.164		-9.6644	-9.29488		0.298748	4.7662		-7.44944	-5.67345		-17.9868	8.23216		48.428	0.678126		10.4963	-1.5778
-8.05555	5.04498		-31.8341	-47.3224		-1.36543	3.18554		-0.0371909	-3.77374		-19.5673	-18.9965		0.875346	-4.42262		-1.9986	5.51713					-16.9887	14.2663		-1.40855	-1.04917		1.30592	-10.3616
-0.761813	5.84823		-6.33305	-7.7421		9.32825	-5.78847		3.13848	-2.62224		3.94699	-2.17731		-28.7005	-3.15027		10.9648	-5.50537		Sample	8		-10.4466	9.58716		-14.0793	-9.5404		9.60861	10.0721
0.83202	-8.60809		-1.26432	-41.8291		-5.16379	-3.20052		1.52852	6.06025		-14.1412	3.79955		8.5637	7.62989		0.977316	3.65601		Section	9		-18.7371	-0.851739		10.8956	3.04962		6.13943	3.91968
-13.6508	15.8929		-10.5247	-24.5179		-19.0171	26.2152		1.01898	0.526898		-20.6338	6.9697		-1.23458	5.95136		3.8963	-5.33179		-3.99115	-9.87696		7.54003	-23.6238		1.45785	0.721694		6.64762	-1.13373
-6.61616	2.03921		20.0265	8.23317		7.03832	-2.80441		-0.0285206	4.49977		-5.83006	19.03		6.28149	-6.95428		-22.7987	26.1996		12.067	1.80369		20.8934	-17.024		-260.844	248.004		0.171804	18.5359
-12.6479	-13.7543		-17.3089	19.2384		-1.76238	-6.64415		3.3989	-0.298661		8.99196	6.63857		7.10639	1.65081		-5.17364	-0.583444		-1.06137	12.8235		7.81575	-11.6065		-12.477	6.99464		-7.44223	21.4643
16.4713	-10.9983		1.26332	-3.7646		-5.21739	-1.90286		3.77101	-2.57704		-16.2017	16.3855		6.65637	-6.42297		-2.02652	-5.20033		-3.40826	2.42398		-10.7454	-15.4123		18.3475	15.7248		-2.94837	-25.4804
15.6828	-7.80666		5.92413	-1.6975		6.13261	11.2297		-1.23253	-0.925768		-4.94637	9.96954		0.484734	-5.32973		1.73174	0.81174		0.509428	-1.28727		13.7888	-8.00671		-7.08807	5.5085		-9.09697	0.519963
5.5362	2.73805		13.3666	21.212		-7.8645	2.89262		1.89719	-0.557829		23.6076	-8.75431		7.81337	8.05836		-0.969256	0.290865		-0.27127	-12.7948		2.83641	-1.64134		-15.4884	-4.74415		-4.68145	-13.048
10.0325	-2.30901		9.2027	16.8429		8.01374	-6.62005		-0.959762	-1.09424		-11.273	5.14948		0.964617	4.32893		0.0215213	-1.9206		7.92526	-6.46509		4.45385	-3.85488		224.897	-173.377		3.65804	24.2101
-9.2122	4.46212		3.25564	12.0553		-8.11687	10.2124		-0.560627	-0.0291968		-5.5114	7.82968		-7.71795	1.38752		5.59119	2.42937		-2.17143	13.548		4.68456	1.67404		-4.19447	-5.49856		6.48005	4.24317
11.0769	-2.53054		4.44187	11.7074		-0.754912	9.86245		-9.33884	-4.11073		3.82118	-17.6083		4.21235	11.5002		-1.45857	-0.0386712		10.1699	-5.49883		-1.84743	1.49041					-9.12152	-1.35618
0.656662	-9.08331		7.42623	11.4261		-1.19596	1.5528		3.91202	0.310449		-12.8077	6.88271		-4.50554	7.31565		-4.2841	0.152816		1.10062	5.53257		-7.95086	-6.47471		Sample	10		6.91316	9.22237
-3.81993	4.94339		-14.4711	-23.0237		6.00842	-5.42516		3.26959	1.67469		-2.36281	8.14921		6.63193	-4.60884		-0.500409	-3.68467		3.87279	0.40119		10.7495	-15.4689		Section	9		-3.52392	-5.41847
-2.97296	8.04974		-2.61963	3.26071		6.24092	17.7412		-4.95722	-1.087		-32.4773	-6.256		5.09206	-1.56787		-8.15267	-8.83238		4.77758	-2.32211		23.4084	7.81103		49.7457	59.0699		8.54024	-13.9568
-29.5856	-21.6265		-50.706	-56.6832		-3.14533	2.65321		-5.60597	3.93587		-15.3854	9.57445		-3.70042	2.27213		-2.66148	1.30329		2.86875	12.0885		-22.1772	-1.12761		91.5376	284.622		-6.63875	-25.5541
-3.22994	3.63533		-0.146062	2.34496		-0.294562	-4.42288		1.57589	0.190145		2.38897	4.7127		-7.43967	14.7748		-4.14302	1.08493		-9.59861	-2.63145		4.37012	-11.37		24.7459	-2.02321		-6.00509	-10.7887
1.65179	14.5017		-6.54418	18.8404		-1.55812	1.73997		-5.61755	-2.25042		1.13735	22.3345		-1.23218	6.3075		-1.78292	-1.99499		0.330514	1.23056		-8.41316	-28.6556		-81.5847	172.105		-1.3515	5.58049
1.24277	13.6102		-1.18623	16.7133		1.163	-7.92512		2.48166	0.626979		29.8382	18.8936		-3.36381	-5.88898		-1.31801	16.4092		0.81095	-5.61478		-3.50019	-7.17507		-27.3491	-207.903		12.3447	21.4729
-5.50585	-5.10344		6.19892	9.54617		11.0129	21.0486		3.19428	2.42741		14.3993	-5.44181		4.81354	3.35818		12.0837	-1.69339		6.31097	9.29647		-23.4588	-6.17259		-25.5578	-131.116		-2.97296	-9.76783
-1.60826	10.2204		4.42345	15.3848		11.6218	-7.26043		0.567394	1.37934		-13.4553	-9.89671		-14.8954	16.5024		1.08222	1.95154		5.91906	1.96511		-24.5071	-3.49624		-0.198035	41.7201		-0.9669	6.66249
0.388982	-10.1806		-5.39067	-7.76798		-3.58943	6.61595		5.22918	1.80541		23.1497	6.95457		-6.78759	6.76378		-2.81621	3.00978		-5.54005	-0.0853857		-3.64759	2.25665		-205.312	300.438		-2.1461	-2.95165
0.572928	12.4948		16.5172	-7.28994		-1.61748	4.39686		-6.49592	0.318374		-3.25474	-11.2381		8.96965	2.991		-1.64852	1.10313		-1.11342	0.939237		-18.9979	7.64109		85.4078	290.087		4.1659	4.33083
-5.55046	2.59094		3.63438	7.98738		13.0051	-17.5416		-11.8227	2.75538		-3.48109	-17.094		-5.63582	17.0575		1.03267	-2.30184		4.30685	4.08793		28.6022	22.733		88.981	-21.0682		-1.46092	-15.8489
-10.7076	4.6832		-8.19666	-6.47742		12.6216	-21.721		-1.13684	-3.54771		-13.6721	4.53184		3.56777	-5.44989		-2.20704	-0.503528		-3.87283	4.0474		-2.67889	23.7944		64.3698	6.48268		6.14512	22.5302
-1.95894	8.46176		-10.1598	-26.3061		4.74386	-19.5818		6.08915	-4.16555		11.2299	19.8361		-1.88959	-1.06134		-6.88853	-12.8303		-1.81372	2.5922		-1.65331	15.8666		169.2	-150.784		-3.67093	-6.28074
4.53286	1.00576		7.31408	1.17196		17.7553	10.2347		5.10375	3.49097		11.417	-12.6354		-2.30846	-16.7231		1.8993	-5.3372		2.25226	8.09584		1.56191	-7.62019		189.214	-32.9861		-10.0295	-19.8734
-3.79921	-8.03887		-3.49648	0.35585		-6.15527	9.46586		2.92314	3.76694		-4.59428	16.5947		-6.09166	-6.45687		1.87162	-1.06596		11.0813	-3.52412		2.10167	-2.43472		131.815	-63.7427		2.53643	-1.49456
0.221803	0.38181		13.7358	10.8459		-11.9491	-11.8943		1.38672	-1.13106		-9.87697	-10.7776		-6.23076	8.52236		-1.17754	-5.1896		4.0423	-1.7946		-1.82476	-3.38836		-68.5864	-347.208		-2.59097	14.7282
-10.321	2.34468		3.05262	7.22018		-1.03362	4.52068					27.1195	8.58898		4.35152	-3.42364		3.79685	6.04244		0.39116	3.95022		13.3597	-10.7593		-318.573	89.597		3.57814	-6.14943
22.1006	-5.4538		9.17923	14.8444		-11.2025	-2.18259		Sample	4		12.5769	15.8708		1.3595	5.17614		4.28608	1.83131		2.69224	-5.0424		9.11657	-12.1325		-234.032	36.3875		2.42095	8.38419
-4.84516	3.37235		-0.745644	8.78171		-2.90321	4.36981		Section	9		6.67147	-1.14076		1.1128	2.99421		-1.3189	-2.39646		6.65314	-1.78191		10.1466	6.02981		118.887	-245.784		11.8258	5.11385
3.083	0.918391		-14.97	-22.966		-0.688529	2.39888		-0.814508	-0.206306		-33.5292	-26.1791		2.02453	2.62753		-1.09381	-4.28496		5.62697	-7.1285		-1.45058	14.4338		-25.0244	-87.9153		8.19944	27.9573
3.81874	-7.63365		7.75538	18.3114		0.124867	0.909114		-1.24062	0.322441		0.899281	-1.46148		-8.28853	-3.19934		3.59719	-0.832187		0.778654	-15.2293		-0.636072	12.0915		-270.676	-107.042		-10.1544	21.0783
1.01677	11.3104		6.79562	17.1763		-0.910486	-0.273883		-8.43726	-1.10297		19.5578	-3.11764		1.29186	3.20269		-0.552771	-2.26384		-1.36835	9.57581		-6.16929	12.2744		237.165	-258.677		0.795232	-1.60834
-8.64592	-14.5377		6.30758	19.2207		2.55448	-4.25294		1.57166	2.76921		7.6821	28.1686		-0.103059	9.68005		-1.23223	-1.99898		-8.12796	-1.49987		-13.6621	3.62125		236.98	-182.017		6.70518	7.16492
-1.73825	5.8826		6.24949	22.4908		12.4057	-12.1809		1.28849	1.58305		-18.3898	-4.47221		0.660978	1.93525		-12.7604	-0.732242		-4.43563	1.24474		-1.88518	15.1212		119.501	100.005		4.88689	4.89368
0.953662	8.91463		2.91012	-1.38583		-0.607717	1.22602		6.00645	-6.6236		-7.19097	1.25434		-32.0523	-2.32213		0.173947	-3.05662		-13.9698	-3.30757		-0.415574	-7.82541		-257.393	223.658		-5.15985	8.41135
-8.71686	2.51079		-4.44292	7.96327		-5.04684	-12.3905		-1.2208	-7.67465		10.2447	11.7988		2.43912	0.538525		0.129549	-1.85169		-9.56765	1.11132		35.9947	3.81915		-144.425	312.735		7.33052	8.10537
-0.706023	-5.69494		4.74391	12.9741		-3.39646	5.77721		3.87795	0.061317		-7.83376	-0.628484		3.18518	10.6041		-0.965893	-0.982076		1.02026	-6.7276		80.2881	2.78846		-99.2168	46.2296		-12.7471	-21.2557
3.54181	-12.465		-2.10563	5.76495		0.218623	-6.10598		-3.61174	-3.24742		18.5603	-0.726105		1.38133	-3.72842		-4.30753	9.09914		5.34445	-0.203335		42.2286	15.3713		-49.4552	-117.194		3.26975	-8.22361
-1.93336	-3.33622		-7.5995	2.40809		8.03899	-3.95297		1.00543	-1.6614		18.5583	7.95628		21.2485	2.94548		13.6947	8.52311		7.6923	2.44095		59.8623	10.8551		25.7967	27.6337		-3.0341	-11.2599
4.54938	12.4256		4.96315	7.43858		-8.85632	1.16752		3.99017	2.35601		-4.86407	16.6406		7.99462	4.85018		-9.12648	-4.02051		1.79009	3.32313		24.6363	7.81282		-2.40227	1.35587		-2.85946	-2.66025
15.4669	-4.94655		-4.56758	-4.73644		-6.68072	9.89772		-3.86566	-9.11054		5.90458	-13.548		7.84885	14.5702		-1.59544	-4.88638		8.17779	12.6776		62.7067	-15.2623		-42.7858	30.5812		-0.154075	-4.55592
10.2405	-8.42996		7.38164	8.99736		15.8215	-11.1644		5.1571	-0.660603		-12.1215	0.740994		28.9524	-13.9298		2.59783	0.00320393		-10.4364	3.77355		39.2446	9.24583		24.8643	-7.25616		-4.75014	-4.52948
-3.6119	9.48445		9.44493	9.99653		-4.62412	-1.56559		-1.29538	13.3945		-16.5821	-4.81985		-7.52008	-30.7751		-0.127892	-7.41538		8.61563	-4.42813		-13.7694	-2.0538		-14.259	-29.2249		-32.1283	19.1287
3.08613	12.7946		3.63403	15.3326		4.8515	-9.46036		-3.70229	1.97881		2.17448	-12.544		-11.0721	-2.79425					6.9166	-1.02709		98.5043	-4.77404		28.8574	11.2891		-2.37802	-3.37974
15.3721	-15.0838		2.59485	14.03		-4.68434	6.55023		2.79363	-0.257067		-14.0815	14.6215		8.69409	-5.16768		Sample	7		-6.77964	4.65787		-20.1161	1.82707		-57.0812	95.2441		3.8196	-19.6545
17.9953	-18.5893		-3.95718	4.03665		8.99657	4.01067		3.37813	3.13856		11.3431	-25.828		-0.742191	-1.02748		Section	9		2.7856	4.35139		-31.4987	3.59248		18.3403	-11.7066		4.12889	6.08396
-5.60693	4.19856		19.5855	-0.559902		2.8429	3.73345		1.77353	5.96893		12.0027	3.39533		3.71891	6.4914		4.45083	-12.3525		-2.7996	2.46013		-26.7039	-0.469049		-9.06349	6.80216		-10.7351	5.58705
-9.01234	0.252273		-6.41902	-25.6535		-3.08653	1.01558		0.303068	-0.260663		2.90664	-17.6223		3.40501	6.49101		2.82046	0.280467		4.4362	-11.1815		-29.8381	1.58766		-8.39626	-26.0875		-6.37877	15.2251
3.05882	1.83798		4.7	18.4738		10.9746	7.14565		-4.25036	1.49148		12.7887	12.3031		6.53459	8.61836		2.39127	4.94094		-7.29672	1.00993		-13.8892	5.96605		0.100085	-9.3796		-23.5298	27.0889
-16.1746	-17.3783		-1.3281	-0.600058		6.26763	14.7634		-0.721964	-8.33627		7.44321	-7.4206		-0.50212	3.21522		-9.11033	-0.750761		-3.31907	-11.4887		-39.0532	2.59506		-12.7205	16.1337		-4.25017	-12.0008
2.82818	13.9073		-8.26701	-11.4028		9.24415	-7.36798		-6.09579	4.03424		9.47904	10.2111		-8.12267	-4.66549		4.76537	3.78396		5.44281	-13.1363		-31.9593	-2.2704		-225.485	158.144		-3.75935	19.6775
-1.71829	7.10718		18.7423	10.73		-8.87543	4.82314		-11.3587	-3.95386		-13.4192	7.27694		1.24232	8.24217		-0.987826	-0.190912		-2.70161	14.8216		-7.66212	0.99371		4.22067	6.04991		-0.559567	3.11915
9.18582	-3.43578		-3.8268	2.07536		-3.73072	-9.31531		0.422186	1.63441		-20.0018	7.08467		-14.6281	-13.3247		7.90394	-3.55449		4.38392	-0.461977		-32.9722	-8.77617		26.0906	-15.5935		-0.828974	2.48663
-13.8183	13.8009		0.97156	11.8761		0.85582	1.29967		1.24105	3.67649		-5.64069	-30.3465		-1.65177	1.84075		-0.142527	7.11385		-6.93178	-0.682179		-9.94555	-7.1738		19.3542	33.0624		-3.17763	0.789235
-8.14319	-13.5411		-14.1437	-27.7838		-10.3504	20.8488		2.65265	-2.76622		-6.88818	9.69965		-6.3838	-10.1499		-4.57482	-1.30806		7.764	7.65548		-23.8178	-14.3518		47.9447	38.5543		13.7498	3.37022
23.2967	-37.8349		19.1782	-1.66557		12.9085	-7.29013		0.310586	-3.90514		-7.56784	0.601703		-0.719719	11.7516		1.09088	-7.35289		-5.78765	16.6215		-9.75954	6.02084		4.90459	38.806		3.43179	-0.939879
8.32454	-3.76019		7.96608	15.2279		4.26387	-4.52654		-1.03415	0.739347		-16.9763	-15.9332		2.71703	0.0433241		-1.28309	-3.52051		-15.0141	-5.61818		-16.8532	-15.4048		30.1597	-11.5649		4.00573	4.43463
24.8583	-8.97842		15.5988	14.3877					-2.91571	2.97947					0.238842	-9.18712		4.97866	-1.50547		2.68069	-3.19085		-4.59399	-5.80828		17.1309	35.8728		14.3747	-3.54939
5.10473	5.6867		6.03985	-26.4399		Sample	3		8.17942	-0.842012		Sample	5		-6.71706	3.94263		-6.78009	-0.787783		-5.41587	-7.13884		-13.6295	-4.13329		23.5085	-14.0052		13.3804	6.56314
-8.85489	6.32418					Section	9		-2.32643	0.347836		Section	12		9.16673	-7.47835		2.51105	4.62889		-4.03082	7.70074		-9.95884	-0.329596		20.716	-5.37098		-11.1521	-17.7383
17.8334	-10.333		Sample	2		4.85652	-32.1332		2.10557	-0.408506		-28.138	2.97824		48.9204	-41.0234		-3.55918	0.465085		-7.23008	-11.2019		-13.887	4.6122		5.72115	-1.44965		6.61935	2.07469
-1.80705	9.83183		Section	9		1.41397	-2.74206		-2.34098	6.53288		-10.5536	8.09883		8.68683	-9.31267		0.50198	6.04647		2.865	4.75267		-6.70758	1.5505		100.151	-218.131		9.2697	1.51467
-0.172628	7.77463		10.8402	-12.3038		7.51636	-1.00798		0.732533	0.998509		21.2665	-7.48013		0.153935	9.03874		-0.739443	0.461772		-4.58208	6.28671		-32.0442	2.93162		-281.002	7.96054		-23.8409	-20.1435
-26.9909	-16.32		6.44209	-0.639612		8.10138	20.5756		3.40099	2.23331		0.435475	-6.89227		-8.14547	-10.8462		-1.81562	-0.0259692		-1.79668	7.58229					28.1485	32.5198		1.1929	-30.6694
			-18.0479	13.8525		-16.9524	-2.28732		-1.74693	-10.2935		-18.3011	10.0157		4.455	5.42478		-2.64014	-3.59605		5.34102	-9.6689		Sample	9		19.7437	29.2915		-2.44524	-19.3065
Sample	1		7.35754	1.41633		4.9224	24.5421		3.44698	-1.27539		9.23551	-12.7735					0.719711	3.47948		6.05569	-15.7041		Section	10		2.13645	26.1534		-17.7484	-28.2894
Section	9		5.53432	6.07426		19.3573	-33.3911		-0.157472	1.11895		16.0992	21.2457		Sample	6		3.18993	4.14526		-12.9386	12.9428		50.7756	10.7353		5.68451	-9.64219		0.955084	7.5742
0.516198	4.50509		3.24165	4.18174		22.9386	4.11265		3.52865	0.444933		-12.3705	18.9781		Section	9		-4.41645	0.342973		3.83751	-5.28424		62.2128	-35.31		171.977	-78.8932		12.613	6.19847
1.60986	-3.8312		-4.94708	-2.93332		-18.6288	13.0444		-4.9749	-17.1944		-5.02496	22.9256		10.8019	-6.74477		-7.43152	-6.13728		-3.16686	-0.981506		69.5993	-15.57		213.285	-202.976		-0.377576	-4.30569
-3.94089	5.46245		-0.54833	-0.809759		-5.90605	-16.7653		2.71747	4.26564		28.0097	-1.61174		3.79841	-8.04503		0.875589	-2.20366		-0.576803	-5.87443		39.9939	-0.599967		13.0555	13.0987		0.15997	-1.82944
-5.75869	6.72798		-1.16888	-2.48766		1.42164	-10.0074		-0.587395	-0.986607		-18.0673	-5.96319		-4.92325	16.5252		-0.551031	-3.85257		13.8675	9.52312		45.2557	6.52676					-11.327	14.4916
-0.934291	6.70583		7.22632	2.56991		-1.02987	2.53127		3.52116	0.142012		-7.07993	9.4574		-2.9014	6.68166		1.52973	-3.0857		7.94601	7.07675		47.128	20.232					2.87573	12.4773
-21.082	67.8567		21.5929	-14.7674		-5.47206	-1.88675		-2.7082	-2.83799		-22.5651	-15.2579		-1.07121	8.80272		0.283082	5.01801		-13.1003	-1.59337		-38.625	7.34082					4.69227	4.85179
-3.76475	-5.31091		0.0647241	-5.51776		-18.1338	-21.0199		-1.10511	-0.773734		5.97341	-11.9465		1.31705	-5.73661		-1.6888	0.529606		1.73964	6.45398		-48.1893	10.1201
1.86842	-5.25953		1.56444	-0.632858		9.69187	35.6261		3.00819	6.36376		-32.3599	21.3464		-5.84599	1.85352		-5.10445	-4.47766		3.74611	-6.34078		-56.5123	10.7603
-34.0393	61.8918		9.18501	-15.2455		-5.67219	-2.3628		-1.86981	0.417991		-13.4878	-3.24329		3.22123	-18.4689		11.3253	0.386967		-0.722278	-2.60331		-38.3127	13.4022
-1.71127	6.12465		-54.713	25.0195		6.39004	-18.6306		-1.43967	2.88498		-5.55612	15.8687		13.2309	-8.62829		4.25038	2.94473		1.07131	5.44853		-143.583	-8.01462
-3.74576	-18.5974		-7.57441	1.16708		-9.72824	2.71466		-4.52694	-3.44503		1.86624	-14.6534		11.6615	-4.63585		-7.13287	-5.42271		5.15484	-3.08333		-8.12977	-23.0827
-4.04604	0.571383		-2.27418	9.706		-3.38413	-4.22447		-6.03163	8.93409		5.41585	-12.3748		7.21487	-7.38862		-3.17697	-2.17214		2.45838	-8.37593		-13.5821	4.66903
4.94553	-5.60373		3.3111	3.43672		6.88854	-5.37197		-0.747624	5.26289		-41.1018	-5.51702		-7.85766	2.76572		15.2225	-18.6786		-5.77272	11.2907		-14.5637	10.3888
2.65098	-4.50351		3.66529	6.21982		0.191247	-1.48385		0.603571	-5.47654		2.1353	28.0516		-10.963	7.09904		1.68312	7.56351		-8.79973	-5.18486		-15.9629	31.3146
-4.27313	1.26648		-3.62781	0.0466811		9.18016	-1.26503		4.37729	1.85578		-26.2345	3.77079		-18.2498	1.57348		-5.02798	-0.0161981		1.62185	-8.56473		-13.2735	29.851
5.11551	-5.92769		6.3885	-3.42896		-14.1966	-8.3432		-4.57708	-4.29091		17.272	-12.2534		-15.5787	9.72702		-3.84282	-2.88179		-9.46486	-2.08528		-46.9185	16.6225
2.70295	-5.4853		-3.54103	1.72288		2.62517	3.32012		-2.01016	-2.86107		-32.9061	17.4318		4.61745	10.2324		-4.0392	0.519125		-13.6264	-10.9098		73.1569	-8.399
1.25296	-5.92379		-0.477451	-3.93656		10.7284	2.4452		10.78	10.3253		-44.5788	15.5954		23.8933	-16.0906		-3.14904	-1.80299		-0.452754	1.26439		-33.9832	-11.0585
-2.24372	5.84854		4.15572	4.26381		1.86541	-3.23945		1.47729	1.86428		-16.5747	-9.61644		-8.728	2.4753		3.35133	5.86072		0.181856	-12.5195		36.8924	-16.3672
-5.26055	5.18258		-1.89341	-4.83257		13.2532	19.8221		4.53371	3.5001		-18.0125	7.79637		-14.7976	14.5127		0.606633	3.46925		0.660308	-6.68775		-138.093	5.50034
-5.18816	2.46755		-13.1059	20.794		18.5987	-5.84198		1.24369	-3.2751		-9.98574	-17.5223		-7.42969	12.6191		-5.90882	-5.40434		-1.28027	3.39319		-1.46895	8.58893
-8.25082	-18.0876		-0.712218	7.16996		7.34966	-2.19354		1.29638	1.38532		26.7714	14.5694		-5.81314	6.01304		3.21406	1.1469		-2.23815	3.84732		-13.1504	-8.84099
6.01117	-10.8468		2.6825	0.723194		-17.4043	3.39854		-1.93446	2.42524		13.2392	5.85068		-16.2811	14.206		-5.16733	5.44436		-0.627006	8.87599		-6.74766	-7.54774
2.50072	-2.6145		1.87053	2.22728		-4.54891	62.5123		-1.08776	0.332229		-10.1185	2.18828		-15.7885	-0.700871		-0.848279	-0.888745		3.16853	-4.16158		-0.316539	-5.71425
0.410944	2.09588		3.80144	1.1862		22.6436	-51.5611		-0.796798	-2.64441		-11.9223	-2.37869		3.86911	-9.92727		1.63911	1.85241		-6.20053	-0.142813		-7.95115	2.58613
0.487606	-4.67891		-12.0346	6.18713		16.1908	2.58218		-3.406	-2.72358		6.16155	-2.93415		2.13189	-2.60806		-0.333193	-5.32324		-0.375375	-2.31607		25.0089	-13.9866
-0.464844	7.28936		-4.94765	9.88074		9.40938	7.23996		-2.56833	-0.555998		13.4611	4.27631		-0.733788	-11.0427		2.45667	3.19251		6.58028	9.3761		2.0247	-20.7692
-4.76259	4.26257		-3.84339	8.95383		11.3608	-35.8689		-7.73441	-4.93898		3.88109	-15.0371		18.3648	-23.097		7.0883	8.92892		-2.28159	12.6417		34.3293	-1.94279
19.3653	-3.18648		-0.145725	-1.15258		-7.45061	2.29836		-1.46192	3.47328		14.2982	-8.83472		-16.5219	9.01293		5.33159	-6.37154		11.3857	-4.32432		2.05846	-32.1421
4.42906	-4.59533		-10.4385	3.49218		-10.7832	-8.74205		-0.206566	4.48323		-15.4637	-16.4887		3.47562	1.13902		3.54775	6.6291		-0.224167	1.70237		-8.57104	-8.33207
0.649361	6.4473		1.44469	1.98967		-28.1238	53.8774		2.05031	5.97705		19.4542	11.0983		-8.75396	13.7609		3.7431	-2.85175		-0.93561	-10.0092		25.5338	-9.32497
-4.23276	7.5154		-3.80651	-2.71962		-1.04053	-26.5067		-1.8988	-3.257		-24.0202	12.0979		4.72238	-7.59286		4.43528	-3.85082					4.22741	-25.4648
0.935484	7.3226		-1.30395	-4.39563		-11.8105	-14.2532		0.260805	1.82302		2.62754	22.1644		1.46619	-0.522983		-6.9058	4.48124		Sample	8		29.9642	-14.3898
-1.18881	8.65962		-9.62347	7.29183		9.40192	4.04838		0.00813882	-9.88109		25.1118	-6.92947		9.43603	7.22266		-0.0957034	10.6961		Section	10		15.4697	-4.67031
2.09616	-9.2737		21.2086	-11.4945		3.36621	-24.1941		-0.103599	-7.91032		-6.92321	10.6809		-3.64569	4.33114		0.243119	-6.07522		36.5956	21.3691		23.2432	-18.1849
-1.60738	43.1838		6.538	1.1128		-8.69093	-10.5095		-0.205527	-5.27058		20.5055	-12.9319		-9.75609	-0.507868		3.64529	-0.757724		3.92064	27.3117		45.9085	-22.9372
2.95032	-7.45076		3.69435	-0.660866		8.56604	28.4442		-0.611986	-0.756146		36.4854	2.93948		13.817	3.64598		-1.50226	3.55489		-9.94479	-34.7076		15.9118	-1.30129
2.67055	-0.260874		0.714924	1.341		-0.319898	1.16417		-0.156874	0.338432		13.5781	13.5235		3.64251	-5.87979		2.68122	4.46261		16.9827	-46.7703		18.0781	1.79284
0.418302	-4.90195		5.67803	11.5955		-3.25905	-1.59438		2.97012	1.2985		-11.3513	-21.224		11.4573	-10.61		-14.0301	0.643543		13.7358	-34.6096		14.0399	-3.87601
5.72052	-6.20046		1.20334	-6.06573		-13.4029	15.2414		2.35536	-0.466788		-36.506	-13.206		9.22964	-0.615219		8.87259	-12.5273		-10.6364	35.6439		7.83478	-5.42564
-0.478929	-2.39559		-0.982047	-3.77212		2.89018	-1.87335		2.86354	1.16984		12.0216	8.64648		3.61571	-1.02282		1.55154	5.17585		38.2334	42.2339		-0.420612	4.40349
4.17024	-0.300948		1.28784	1.46855		1.68509	1.79658		1.5606	0.202354		34.1944	-15.5233		9.53184	-4.07075		-0.458537	0.166531		26.322	13.1876		22.3445	9.99221
1.77787	-6.86164		-0.943264	2.35128		-10.2855	3.24765		3.39802	2.22826		11.4373	5.37317		-11.4582	2.50285		-0.750557	-1.52327		70.148	32.4724		-15.1084	-6.39608
-0.886929	1.00927		3.5691	5.25461		8.93461	22.4654		0.128343	-14.9224		7.14929	-9.1888		8.09093	-8.17397		-6.35648	-7.79621		-52.5469	-11.4238		-4.4118	9.29902
-0.52977	3.11543		6.01205	-6.91456		-8.88887	3.01457		-0.344909	1.83347		-13.9335	2.02384		-15.0992	9.08567		10.0639	-6.63893		-13.0506	32.9331		-2.274	3.49881
2.10882	0.606208		1.41788	12.9671		13.7317	21.7706		1.31276	0.634745		127.456	-98.8915		9.57685	-10.1972		2.05284	-4.35743		28.086	39.0698		-17.7948	4.9026
-5.21192	-5.89961		12.3626	-2.86573		-29.5435	1.21949		2.69383	2.53564		-0.519012	11.1346		1.514	-2.12533		0.856576	-0.101861		15.196	-25.9441		-11.2606	13.0307
1.00868	-5.84893		-6.11662	0.186523		1.53965	-3.28298		-1.98678	-2.60018		3.23406	6.38234		-0.0133618	11.1562		1.53757	5.51613		-8.72747	-32.7565		-0.280056	-7.23793
0.915519	7.75373		-14.7203	-50.9211		-12.8767	-2.31815		-2.60523	-2.68895		-10.4848	-2.73319		7.9013	-30.2946		-11.4924	15.6215		-19.0708	-43.2295		17.323	8.2627
3.09859	-6.94786		-5.74843	9.05927		8.47144	-0.102547		4.21097	0.200598		-34.0855	10.3363		23.3697	-9.2067		2.70781	6.9749		34.3945	-30.9558		10.8627	3.40366
-2.54898	-3.09926		-1.44623	0.659612		-8.10862	1.24918		-2.71902	2.45621		28.5161	-22.7024		8.91946	-7.10932		0.385255	-7.9142		39.7301	-19.0449		4.72633	3.58832
4.12744	-1.55825		-4.08474	-2.88682		24.612	-31.2847		0.573374	1.22544		15.5963	-8.54272		10.3428	2.95634		-2.47908	-3.93561		18.0107	-30.7623		-6.04787	13.2803
3.64434	-1.78192		-0.387291	1.59254		16.1962	13.6127		-3.28304	1.0341		19.2887	3.11052		0.943796	10.4718		-0.297383	-10.9024		-17.9514	9.64588		5.35814	21.262
2.98064	0.0807774		2.4721	0.445081		2.0229	-2.03975		-2.23463	1.71		33.1	-9.25408		4.81772	-0.041613		-6.55688	3.49833		21.1783	19.2357		-4.80768	18.3915
8.34018	-18.2606		6.01987	5.90209		-8.93086	-6.19101		-2.5317	3.52254		-35.9882	17.4644		-5.19029	11.3089		-3.22645	8.10308		17.4733	48.4279		13.0793	5.83864
2.83488	-1.66189		0.391678	-3.37917		5.28761	-1.41502		3.11609	2.10853		11.8856	0.661636		12.8655	-9.72262		2.44315	1.27324		-68.0937	-8.70431		7.38525	-2.91518
3.34304	-6.18649		-7.93015	-2.67008		11.7653	-18.4033		3.81763	2.07822		-7.27253	36.4735		-16.8836	0.446702		-3.72523	1.70796		-1.72244	49.7974		4.21606	0.91821
3.2243	-3.0581		7.0845	-0.446197		-1.45605	21.6371		-1.43027	3.18894		-37.8002	-6.86419		-6.05388	-3.41955		-4.29745	-0.983209		-8.20543	23.6329		10.5189	-4.29898
2.96353	-1.28521		6.93837	4.22296		15.2101	8.71779		2.3861	4.65479		3.52411	0.0524295		22.9687	-5.2615		6.68163	-0.0489763		-27.8647	12.8972		17.7801	1.06154
-2.09319	1.64623		4.58249	-4.01945		-1.84918	17.7239		-1.59238	-1.23625		-23.0306	12.769		14.012	-1.10972		11.3672	-4.0658		23.9591	44.9904		15.2728	17.3521
-1.72589	-2.18944		5.07132	-10.4004		9.71459	-35.8678		-0.245807	3.87188		12.0228	0.179488		13.9705	-4.65293		-2.69908	-5.8887		32.9889	41.653		28.9732	-6.44657
1.3391	3.50729		1.78498	6.10938		-3.24526	2.03837		2.77823	1.21192		18.8539	-9.92332		-11.2513	-1.27945		-2.0249	0.260745		22.23	-29.8792		9.4679	0.635208
1.27492	2.845		-1.68556	-1.69219		-11.5209	4.4187								-10.4529	11.3387		3.28544	5.70035		10.8344	-32.31		14.7023	-5.22065
-1.32358	-4.06517		-3.29767	-6.22764		-5.26647	-9.08798		Sample	4					-5.90377	1.96446		-6.66881	2.47428		70.2707	32.8468		20.034	1.00089
5.53922	-3.12565		7.36774	-3.83394		2.28244	-7.41784		Section	10					3.76437	0.253216		-7.23877	1.98375		33.5248	43.9464		20.7218	2.65339
1.79916	-9.26524		-1.77002	-3.63721		18.6665	4.75929		-3.33102	3.62753					-15.2111	17.9434		-4.15513	0.686576		-53.3784	14.0411		17.4286	-7.63729
-5.20743	-21.4271		3.01588	7.92765		-17.097	-21.0052		-0.193182	-1.83938					-12.2072	17.0026		3.9832	-3.30559		-77.6705	-23.3878		-18.526	22.7271
10.2471	7.8667		9.50234	3.75934		-2.59373	17.5081		-4.0206	-1.62438					3.63852	-16.2071		-0.124342	1.63208		18.7268	-29.206		-39.4296	-0.874347
-1.08553	1.86122		-1.13266	-4.11049		-2.62768	4.26893		0.144019	-3.32032					-20.3026	10.9419		5.15985	1.69495		21.1686	-14.8747		-40.7223	9.8053
-0.631598	-0.967928		1.33878	-1.4469		-11.0361	-5.55959		-0.332787	6.42105					7.59113	-18.3646		-1.92495	-6.86138		59.0034	41.2501		-16.3074	-9.35927
-2.93977	3.43234		-1.67832	-2.69645		1.75368	-10.6516		-3.41605	1.46176					-8.89093	0.777831		-0.275544	-3.41104		27.5159	15.1113		-38.1981	14.5929
1.73876	-1.51457		2.63042	1.18344		4.91043	17.6788		13.5753	1.50333					3.36572	-0.34674		11.0101	2.3138		13.6753	-32.2686		-15.8631	-0.267141
-4.80129	-20.8455		2.37405	4.0999		-4.36309	-4.69157		0.012789	4.8025					4.42449	-6.16392		2.70614	21.2539		-18.9881	8.07813		-16.5992	9.49424
-3.05035	5.17269		-0.816607	-8.11689		-9.78694	-8.21709		-5.12602	-1.74013					-18.3392	9.29017		1.22952	1.30482		-36.7039	8.00096		-34.5554	17.4354
1.49972	0.0974926		-1.10452	-1.19545		0.450002	27.3584		-5.49617	-1.39045					12.698	-9.37555		-2.85659	-0.328433		45.2161	-25.4539		7.4365	5.70195
-3.43098	1.88725		-4.3239	-2.30792		-8.53563	3.30957		1.23474	-0.468959					10.6075	4.6321		-3.85137	-2.64375		2.78278	32.744		7.59454	-8.8066
-3.71556	8.07712		-8.62301	1.17859		-20.8922	-10.4488		-4.16506	-1.75625					-3.14506	-4.429		-7.75692	1.63702		-31.3909	-11.031		14.3343	-4.75707
1.6536	2.13507		-0.866786	-5.03664		6.51128	13.1739		-0.658676	0.733739					1.69567	7.41933		3.03945	-2.29958		0.228933	-15.0814		-4.53197	5.99819
0.74552	0.571164		-0.0142171	0.189551		-0.5886	-1.26603		6.46574	2.18592					3.23967	-3.58827					-25.8804	4.06684		11.7994	5.99391
1.81049	-7.42808		0.618131	-12.2113		13.7152	-5.59365		1.73659	-1.59544					-7.98482	-11.2575		Sample	7		-9.53307	16.9319		10.3185	17.6864
1.19731	1.73275		1.45632	1.27052		-18.5892	-10.3247		0.205171	0.491825					8.36579	-14.6887		Section	10		-1.07233	18.0503		9.75855	9.85477
2.00342	-2.53285		15.6488	-0.951753		-10.2318	3.65865		-3.15553	-0.894398					1.67888	-0.411789		1.99463	3.57749		35.1645	45.0678		16.2567	-10.8969
-2.77588	0.161582		12.3793	-7.78628		13.4009	1.01722		1.66117	1.73902					-22.1154	13.1608		5.75747	-0.804166		-14.6004	-34.3049		1.56723	-0.703082
-3.65772	-19.2381		-4.59249	4.7976		-3.33536	-4.10357		-4.32068	-0.518304					-3.14448	-1.31825		-2.76384	5.06249		10.4644	-54.7694		11.1274	-4.46648
-5.82786	10.7829		2.65902	-12.5453		-0.592932	1.55558		-3.08758	0.431117					-3.96183	1.90045		-4.8752	1.68544		1.41616	13.1945		2.20148	-7.31399
4.71909	-7.77828		-30.9626	8.15585		13.7572	20.7565		2.38331	3.72575					-2.86531	4.84803		1.30892	-2.49183		-15.4208	5.14919		-5.66548	-2.43074
3.30431	-4.92473		-5.30814	9.38312		-0.520849	-4.18994		4.42941	7.67094					-0.641514	0.161512		-3.14208	5.80467		-50.4175	-17.402		5.61646	-4.70737
1.58875	1.43032					3.10247	3.67665		3.56881	1.05263					16.941	-15.9688		-0.783024	3.27257		-29.3814	33.1402		-35.9231	29.8357
-4.35727	1.20227		Sample	2		-6.85448	-0.321946		-2.12268	-4.98323					-4.0168	15.3735		-1.28792	-5.59027		20.5054	-6.85459		1.49963	-4.92615
2.20081	-7.01073		Section	10		-15.2325	9.53216		-1.21805	-0.550542					7.15434	-4.9524		16.7209	-10.7063		8.07845	-55.9586		-15.0648	9.89766
5.38386	-10.6138		1.48913	4.27952					6.77393	0.107069					-9.85932	6.11313		-8.88494	9.93376		30.8464	40.0517		0.480004	-1.92187
-0.967634	-6.11796		-10.9163	-2.76219		Sample	3		-1.71204	1.72046					-18.1221	8.32342		9.59122	-2.53699		15.7001	23.1692		-24.4961	1.70706
4.82208	-1.54751		-4.33384	-7.04051		Section	10		1.93218	2.72403					2.90357	-3.3219		6.52234	-12.4342		-82.0178	-25.3949		-14.1412	-15.0712
1.78242	5.28111		-3.9422	0.425951		-8.3615	-2.60522		-0.59977	-0.923532					-3.84886	1.03295		7.4773	-6.82819		3.46037	-49.3626		-15.9765	-7.26233
-0.0484963	-2.60081		-0.730974	-7.15665		11.4252	2.36417		-3.68302	1.83139					-8.15727	9.31911		-10.2468	9.40164		-46.6576	2.00102		-1.41605	-2.24894
-1.48737	5.21345		0.611951	2.19411		-12.6258	2.7012		0.748866	0.00222653					11.7532	-11.21		-17.928	8.49752		-46.9654	-18.3606		3.29398	-11.5055
4.16197	-1.88504		21.5763	23.707		4.91499	-5.35545		0.523143	2.86707					2.77372	3.86336		-8.6739	2.83665		-6.07053	24.6502		14.1188	-20.1076
			-12.0201	-4.15232		-3.84272	-3.91549		-2.18167	-6.60303					2.32292	9.21691		0.342046	0.716127		-29.5861	4.77839		-12.3573	-10.1799
Sample	1		-6.22306	6.66663		0.114556	19.3484		2.72672	1.02703					5.36526	-0.299637		0.597395	-0.015902		19.4097	41.6373		4.89718	-3.1315
Section	10		3.06277	3.56869		-2.24989	0.0615154		-0.467153	2.53578					-0.731391	8.62576		0.514922	11.5449		16.7845	-46.6991
7.27005	1.78867		-1.73131	-12.9559		-4.94215	-3.49732		1.28142	-1.81643								-2.95869	-5.76231		8.55217	-60.1145		Sample	9
6.27924	-8.42675		2.74851	-0.709006		6.06829	-5.419		6.63335	-13.8332					Sample	6		-2.79559	5.73095		17.7363	29.972		Section	11
-5.65882	6.50435		-2.25912	-2.25288		8.42343	-2.28405		0.702603	-7.80423					Section	10		-13.9162	3.66678		-23.9827	-40.4342		-10.409	1.55459
4.18168	-1.93756		-0.854711	-3.39759		-14.8824	7.361		-1.4246	2.21756					-6.90468	-2.31532		-1.75989	-2.9993		4.07721	-65.6594		-21.4228	11.1987
0.290738	10.1347		-0.580112	2.73263		1.72497	9.36342		0.476985	-0.839582					4.29365	-3.63951		0.762748	-2.47883		-46.0962	-33.5931		-18.3056	14.2142
12.5755	14.1964		4.19963	8.69108		9.28193	-4.93563		-0.123257	-0.594648					1.55164	2.41461		4.02044	-0.0846566		3.97966	-6.92277		-5.05572	4.81394
3.47725	-33.7181		-9.87693	-3.195		-1.15848	5.97393		0.256918	-4.57707					7.06827	0.633468		-0.750848	-3.30879		43.923	44.8234		-121.942	25.3092
-6.4965	10.3709		-10.2361	-4.01883		13.3562	0.965111		-6.22209	-2.94402					10.2491	2.0011		5.36476	-2.76611		-16.7057	44.4449		-26.2751	5.60135
-14.4282	4.18505		73.7981	40.3367		4.4378	-7.08723		-6.08916	1.81556					-6.78346	2.70733		2.19247	-1.47617		-10.552	11.878		-11.2753	6.27025
-1.2446	-4.16499		-4.45849	-2.30797		3.8593	-24.4516		-2.63669	0.0542509					-13.4035	15.7739		0.284275	-0.667043		-62.311	18.2429		43.4257	6.16952
-1.01886	-0.1562		-2.24382	-2.7547		1.14852	-0.786637		21.1689	9.88578					6.18094	1.47465		-2.45546	0.918465		24.6379	50.4044		52.6893	4.4275
1.84812	-19.6826		9.67368	6.43215		4.4421	8.63323		8.38663	2.66392					-12.567	4.69365		4.83264	-4.45312		13.7423	-32.9156		29.0042	-1.33937
-11.3741	-2.178		8.50254	0.265497		-7.21376	-3.1143		3.6964	-3.25745					-3.72204	11.35		9.47908	-2.33768		-70.9226	-6.5085		20.4236	1.92633
13.9602	7.09465		2.41751	-4.16471		8.58443	-8.18906		0.543558	-1.65706					-10.42	-11.2278		-6.40004	-0.638696		13.3533	-28.2137		-13.615	17.4343
-11.25	-5.9169		12.41	4.76325		-3.71119	-5.14522		-0.333706	-3.40542					-3.39693	4.72338		-2.23086	-5.65481		-30.668	14.4794		-4.21624	5.91967
-0.23046	-1.15517		-8.771	-3.92816		-4.09285	6.95558		3.98912	0.40993					-0.38582	1.52037		-8.20006	7.06571		20.2424	20.0534		-40.2941	-3.18345
7.54577	-7.50217		-6.13615	-12.2091		3.90708	-1.69078		-6.61974	-0.309384					2.04938	5.94942		7.97124	2.2301		-65.1443	-42.1417		15.0357	16.0742
-10.4059	2.28406		-17.8853	-15.4753		4.99252	-2.15939		-1.85622	-0.396111					4.43692	3.32652		-2.4647	0.865574		44.7427	-33.1742		17.8141	-6.55344
9.22441	9.15911		11.5267	5.69131		3.93065	-10.4688		-2.92862	-2.26872					-5.95883	-9.37746		-2.43906	-1.79996		5.61993	-36.616		1.12493	-13.131
-3.15543	-4.94621		-9.85202	3.36946		4.6976	-3.05335		3.47184	3.37792					-4.27412	2.91583		-8.59317	3.34255					3.93783	-7.58876
7.37693	0.421409		-8.34991	-4.38469		2.14871	-1.06607		-0.010136	2.84732					1.07911	-5.22646		-9.84556	1.55643		Sample	8		-9.46198	9.16689
0.132904	5.45124		6.87425	0.106385		1.18514	0.0773982		-2.31779	-0.487724					2.6513	-7.67397		9.69259	3.61089		Section	11		-12.9105	7.1032
-4.39547	-4.28141		-3.25241	-0.667951		9.00766	-1.60211		-3.1462	-4.45214					6.55665	17.2326		-0.857571	2.86598		-6.71139	26.6742		-0.642323	-17.9098
5.41488	-9.36176		-8.62769	0.130185		-7.65416	-2.57388		-6.22563	4.39251					-1.35099	18.4303		0.452603	5.47278		-40.4012	-54.8467		-36.6299	6.09854
2.68809	1.21955		21.2835	16.8977		2.70408	-7.22676		2.42807	2.89503					6.95743	-4.9055		-5.30542	1.55043		-0.171612	22.5659		17.4008	-16.0434
-0.85857	-5.1029		1.44261	-3.45484		8.38951	-0.0768728		-2.26401	-0.413675					-9.77901	6.07704		0.682386	-0.158654		-42.8949	-36.8518		21.5837	-11.5542
15.6495	-6.37648		-0.0462177	2.0713		9.49235	0.0545301		-0.122932	-3.57042					1.68929	-4.13826		-2.48388	2.91727		-61.6424	-41.5093		7.99507	-1.78242
-6.65695	10.6888		8.25546	4.88361		39.347	80.0017		-2.46574	-0.355705					4.5394	6.18442		-4.56448	8.64541		-31.5969	-50.1064		26.0964	1.46539
4.01905	-10.5833		4.30462	-3.76396		-5.90033	-2.80655		0.533516	1.99495					0.823448	1.90551		-3.34187	5.412		-4.22505	15.8488		36.6423	6.22209
-5.75861	7.135		-6.65185	-16.0511		3.47604	-7.94733		-7.36621	-1.34716					-5.13504	-11.6588		-1.40348	-7.92814		14.7885	-14.8114		25.0647	14.4786
-2.04937	-1.3114		2.13897	1.16959		-2.64746	-1.98803		-0.140777	1.99052					3.99043	-2.92206		6.05041	5.96745		19.9756	-37.6042		21.6069	5.1143
6.55233	-43.04		-1.01079	-9.85422		2.84551	-9.00563		-1.22048	-0.280109					3.54456	4.6477		-7.3923	8.44141		-22.0085	4.82883		-8.90288	-2.14393
2.62379	-5.13047		-9.38358	-0.225862		5.70848	-6.97945		1.18098	-0.266541					3.53703	-4.36772		1.89345	0.210507		56.5787	15.0266		17.7906	-0.219603
3.12077	6.68662		6.08644	-4.03624		-2.04918	-2.37829		0.221265	6.4971					1.96679	-2.55267		-11.1644	-9.75412		-0.710491	-51.9941		2.27259	-17.0685
-3.8413	17.67		7.14856	4.43631		7.59553	-2.92216		-3.72615	0.587308					-4.54365	-3.71479		18.6494	-15.1761		41.804	-47.9613		3.24184	-26.8118
-1.88055	-5.0094		-17.1334	5.92571		-5.14597	-7.57356		5.12396	-4.29562					1.51736	-10.0007		4.70914	-6.98343		16.0339	-33.0626		5.84024	-8.06553
7.10219	6.05324		11.6019	-2.03901		5.23204	-0.0801116		-1.38764	-11.3576					6.62443	7.78421		7.11356	-0.406333		26.1741	-7.40604		-5.27803	-3.90326
-14.6012	6.7673		-20.6605	4.48169		3.72611	2.99467		6.40294	-2.51601					1.29279	0.13606		-0.94974	-1.7777		-10.1811	29.331		-2.54633	-5.99038
-4.03465	-6.94477		5.68611	-3.80775		-0.225295	-0.0299903		-0.156709	1.60667					0.299481	2.03846		14.0271	-2.56462		-20.1685	13.6653		-3.13345	-17.2657
4.08643	-4.10944		16.2579	9.40909		0.561229	-0.443294		-2.28302	2.91658					16.1078	4.56976		-8.3883	-7.03416		35.3728	-5.6141		1.55753	-17.9588
17.5436	7.95322		-6.63954	-0.582638		-8.24885	2.84649		1.30179	1.77968					16.4554	2.37063		15.199	3.06856		41.5138	-12.6065		-0.734578	-4.97691
-0.698853	11.6077		9.53599	5.24275		-3.07387	2.28107		2.54739	2.50181					-10.1969	8.52733		5.63975	-0.332165		33.5522	-4.47507		4.33543	-2.22306
5.33677	11.4154		-1.15094	0.990622		-5.24941	0.196699		0.155881	2.7543					4.12765	-4.98009		8.27827	-0.208985		24.2373	-42.29		-3.66253	-4.73533
0.946333	-18.6216		0.682282	2.00567		1.42538	-2.69593		-3.9144	-1.02737					-1.49439	1.77984		4.26437	-3.42389		1.42254	22.2245		1.15246	-8.80197
-8.99538	11.2102		-2.69234	1.75134		-6.38068	2.49551		1.21716	1.86558					-0.504599	-8.72658		-7.9162	3.12583		-29.0267	-30.3663		7.99285	12.0653
13.1939	1.16621		-9.22571	1.99587		2.95158	-7.04076		-1.913	0.317422					-1.25143	2.96452		19.3116	2.81513		33.1781	0.727968		2.18855	4.54792
18.8258	28.8399		-13.4919	-27.7055		-17.7744	-18.1674		5.28723	0.488648					-4.86332	-5.73679		-7.50542	10.652		-33.2834	7.08157		-1.69726	9.15818
13.1443	6.57869		7.23917	2.86698		38.1059	-6.2142		-1.37001	0.801674					2.06367	3.20084		4.9442	7.48905		-7.78205	35.6856		-1.3963	-5.17169
-5.51247	-0.871939		-6.10403	-6.69635		2.45226	-6.07458		-1.10205	2.32581					2.48652	-3.69707		-1.41681	-6.33932		-34.6183	21.674		12.4745	0.671879
-4.49149	-25.9015		-12.3442	6.53148		2.62666	-4.04331		5.28255	-1.59742					-10.6462	-6.57916		-16.5827	0.513247		31.7705	-14.5236		2.30055	0.469609
5.88693	-1.69643		3.15142	0.120027		-1.96596	2.13225		-3.64261	-1.97283					-5.42062	-2.9473		7.51025	-7.67914		15.6151	11.8067		-27.8941	-6.88314
-8.49049	12.2712		8.39317	11.7938		0.919225	-0.133302		-0.706234	-1.12224					3.64154	3.80641		-2.0484	3.50425		9.66477	20.8298		35.9832	0.554191
-24.4354	-10.1606		9.02561	9.0369		2.45943	0.336446		-5.17022	-1.64057					8.89596	-4.96787		3.17771	-6.59226		5.00287	-65.4205		32.9438	2.89279
32.2799	-42.3307		-7.89576	-6.20004		4.65479	3.08637		-1.75461	-0.765736					-7.40448	-8.41189		-3.2363	3.6633		-7.63913	49.4062		-39.1084	2.13763
-16.1467	5.92836		-40.7159	2.52996		8.24062	-1.47776		1.22736	4.94784					-4.12873	-6.45987		-21.6189	0.221102		1.89192	30.3498		32.5755	12.179
-3.37688	-5.36911		-8.29114	-6.68706		-2.94693	8.74526		2.76002	0.307262					-9.24354	-4.47228		-5.23518	-2.28079		55.777	14.9341		8.13937	-17.1786
8.85441	-3.76639		2.27462	-2.7219		-6.32379	-0.137759		-1.30793	-4.89229					-7.80978	-4.3573		9.17299	-1.70169		-25.7142	-9.76719		-9.02661	-16.9245
10.1663	15.5276		16.2034	-8.28782		-69.7008	-11.4338		3.61871	8.46769					-8.33566	0.439691		-5.83812	3.48199		8.37076	-54.3845		-10.6833	-9.72538
0.250146	-14.6527		-7.02162	0.668827		-1.97547	6.42292		-10.937	1.99483					1.47315	-9.20163		10.0366	-6.4523		-11.3016	16.2005		7.18061	-9.73982
4.43389	-0.279252		-0.983221	-1.62577		11.5751	3.13719		1.50785	-0.721581					-3.594	-9.52456		5.88142	-7.60186		-0.81388	35.5999		-13.7791	-5.40085
4.20338	-0.776745		-0.798715	-11.0329		4.98579	-6.55193		2.47669	-10.229					3.66884	-5.87546		0.538784	2.83912		-44.0779	7.64221		-1.64904	-15.0324
-10.7556	4.15871		81.4054	20.6843		8.51302	4.90166		0.737341	-4.54157					-7.15682	-9.45338		-0.531836	2.23035		4.04477	-15.5796		-10.8284	3.74666
-6.48767	11.4301		-7.97836	0.798809		1.69375	-5.5004		1.22944	5.40703					10.3558	16.144		3.42858	-6.9		-24.5005	-11.6158		-17.8048	-15.2392
34.1442	-0.570406		-11.192	-3.07415		-5.8667	-10.0959								-0.108605	-12.0292		5.51557	-5.62908		-7.60032	33.739		-27.9374	-6.6675
-12.8501	-8.94426		-13.0611	-6.71845		-0.251059	4.77975		Sample	4					4.86829	3.34118		-3.62515	-7.68644		-24.3049	33.6745		57.4344	12.2985
-6.77961	12.8842		-2.79401	-3.52611		4.20937	0.552687		Section	11					-4.97323	10.9221		4.91581	11.7465		-24.2834	40.0412		42.24	-2.42199
5.77827	27.3878		-10.948	0.547024		-6.65246	16.1792		-5.04436	-3.36691					-7.38665	-11.369		4.14812	-2.75454		18.278	-3.68939		-25.4724	-22.5669
2.55104	-11.4827		-15.894	-1.58132		-6.67651	3.73598		0.764102	1.92553					5.39364	-1.4631		6.2416	-2.91506		-45.3886	17.2654		-33.527	8.92679
7.32401	24.1385		-34.2892	-15.1741		-23.8715	29.1399		-1.44971	0.318236					16.7974	6.70604		-1.1098	-6.89749		-10.6282	24.9281		-32.9404	-11.2262
-9.15281	12.025		8.1269	23.3795		0.263807	-10.6095		1.47632	-4.98826					-12.7772	-4.20415		-4.26132	1.21279		67.1225	-7.11882		-4.33232	3.27029
-5.22245	3.2013		-4.30806	-15.0885		1.63958	10.2976		0.528797	1.03436					-11.6369	-11.0163		-2.24643	-6.54401		6.44102	53.3044		4.67704	2.22833
0.635772	-4.98134		-7.63289	-4.72455		-0.235923	3.45705		1.14021	1.95713					-2.15298	16.9372		-1.28922	2.77811		-26.5922	8.14353		11.7754	-5.97701
7.21627	4.52487		1.15974	2.22678		-3.84084	7.60941		1.94849	7.05057					-0.935831	-7.11081		-25.8401	3.66511		-10.5189	35.217		34.561	15.4993
-1.4912	-8.24181		18.1793	10.0355		-6.02747	6.13841		5.25546	-4.55582					-18.4703	-0.104934		5.24318	8.30855		-16.6839	-33.0776		-3.97599	-2.70568
-22.6426	26.0308		-7.18954	-4.03244		-0.65488	14.3301		-3.41797	0.52128					7.3117	-4.86953		9.52387	4.89158		24.7425	6.51785		5.2436	9.85031
-3.58434	10.9197		1.44153	3.25428		-19.5527	-1.96049		1.15246	-0.226821					6.46224	9.96501					-3.29956	29.4151		-6.63048	1.73618
3.9054	-2.25482		3.53327	-8.57755		-1.06504	-0.372055		-5.58337	-0.813162					12.443	4.64095		Sample	7		-5.36736	37.1936		0.0596652	14.0049
-4.16304	-11.3192		17.0584	7.39071		6.7412	5.34208		-1.3021	-0.631303					2.21233	2.67474		Section	11		1.66623	-49.9695		-0.528713	8.53333
-5.79477	1.22541		0.686448	1.83321		-25.4582	-6.33092		-6.32119	5.45078					-6.30266	-5.11079		3.08901	-6.36146		28.1942	-28.9597		-4.64878	-0.108594
-3.93662	12.8828		5.7652	-2.83823		1.7738	1.44715		-1.72843	-2.00504					3.79912	6.13409		-4.85885	-0.50376		11.1466	57.7828		1.43835	4.22022
-5.46177	-4.03766		4.09327	5.94894		-6.9949	-7.16436		-3.36843	-1.21934					-11.7584	13.1514		9.47517	-7.59553		-35.4414	19.362		15.6821	12.4568
-6.8774	-1.91466		-4.40286	3.15767		2.0214	-0.0478559		-1.30943	-4.05649					8.28335	1.83704		-9.95592	7.53021		-9.32678	13.8285		-6.07856	26.3339
0.303932	-3.5029		-6.44781	-2.76579		-0.763963	-7.91042		-1.6817	3.41818					-8.99445	3.79737		7.88721	3.30559		11.6412	5.2858		-26.4629	-7.64533
7.47043	2.47467		3.07911	-4.24553		-3.1209	0.344467		-7.30179	-9.51258					2.90257	0.952379		0.587814	3.37689		-1.7306	34.5075		-8.41749	4.65954
-10.9108	3.82915					2.76547	-4.19946		-3.73303	-1.31565					-6.65947	-3.3254		3.96751	-4.13861		-5.34443	54.8745		20.6362	7.54222
0.498274	23.1595		Sample	2		-0.390038	-6.07472		0.502958	2.96453					-1.26964	4.70015		1.68582	-1.4119		-6.50644	26.3177		0.938306	7.03249
4.71534	1.01237		Section	11		5.07961	-7.84399		-3.45914	-0.181024					1.23355	-5.76537		8.57732	3.08621		-52.4116	-38.9557		-8.47194	-5.20444
-2.2028	-9.98361		2.15531	8.03321		6.54625	-2.32961		-0.468331	2.5145					3.74839	1.15867		-18.1764	2.11709		12.6901	40.4875		-4.10423	-3.18385
-11.8041	-22.4463		-0.106456	6.4315					0.200459	1.18332					7.32815	-0.79869		2.96563	-0.907512		-19.1349	-42.7449		7.62426	-1.79129
-12.2621	4.85481		-1.44351	0.911303		Sample	3		3.52616	-7.22446					-4.38626	4.0786		-12.5919	-0.669192		-30.7217	-59.2144		-6.06385	1.62901
-7.1401	-4.25788		-4.89737	-5.03931		Section	11		-0.747319	-0.597074					-2.09783	-10.6027		-2.55172	-3.89897		-18.8898	-53.9264		-5.47437	-3.01166
-1.923	-8.05878		22.336	-24.8386		-15.4997	7.8109		-1.9119	-0.439588					5.09623	0.888513		8.99656	7.637		3.10594	20.7677		-18.3832	0.258374
-2.82546	-5.18197		-7.46014	-7.04788		0.349668	4.86166		-0.464136	-2.65616					-1.32655	-6.24268		6.39563	-6.65775		58.7705	-7.49496		-9.69165	16.7656
			7.29989	-0.417541		6.22204	5.23809		-2.28971	2.86196					7.3309	-14.041		5.86326	0.239283		-0.312745	-11.138
Sample	1		11.8401	11.108		2.16345	-4.5624		9.34392	-6.35654					6.83528	2.2037		-1.54685	-0.529671		21.1489	12.15
Section	11		-10.4916	6.11748		5.5873	-3.57434		-3.87681	-1.22107					16.7356	10.749		-1.29489	-1.90547		34.4815	-9.20847
-3.66886	-2.12068		-4.60853	-9.84706		3.02819	-2.7756		0.42869	0.965018					-1.68008	2.95632		-7.08703	12.3917		-28.265	-23.9363
11.8013	-31.8774		-6.67096	4.78543		-1.27528	0.635468		-1.85869	-1.29965					1.73393	4.68787		9.92892	-0.409731		65.5043	-20.2713
4.95272	-0.516946		-5.35147	-6.21398		2.10142	-6.62614		51.535	33.9266								-8.41359	-15.1305		-12.0013	-0.738806
-9.21357	4.47273		-0.178792	4.30098		6.0562	4.94253		10.606	-8.77059					Sample	6		1.86531	-4.69432		11.6213	50.3937
-4.06588	0.794682		8.19876	-2.68954		9.93728	7.21978		6.58011	-1.77					Section	11		-11.7904	-6.41298		-25.9467	19.3778
10.1892	8.76399		23.926	-3.84234		-12.1836	-0.462738		-3.31519	2.42856					-2.62757	10.7395		-4.73812	6.92142		9.70829	-34.4377
2.0555	7.94165		-0.10974	-9.08132		-9.11109	-8.64738		-3.64328	-4.82897					5.60289	3.57023		-1.19926	-7.16418		-16.0293	-33.4321
9.7031	9.31843		3.85422	-7.68678		-0.33124	-3.57538		1.62298	1.22067					-1.87126	-5.21576		0.390038	-4.35989		29.2734	-1.42857
-3.43038	-10.6707		16.2353	-0.69589		1.23367	7.37347		-1.13969	-4.3219					-9.77175	-0.194176		3.58478	-0.79126		-20.0179	21.4095
21.1468	15.9571		17.0205	-3.04064		-2.48629	0.31921		0.341711	0.0883254					9.34689	-17.6927		-5.49422	-4.23547		-8.79199	29.316
-0.966001	5.52793		4.42915	-13.1834		-2.84382	15.7904		2.08119	-7.22419					1.15045	-0.301722		-5.53902	4.36216		51.2078	-2.63719
15.7305	7.05392		12.7305	-15.6972		1.02029	-1.48609		1.95352	4.57299					17.3639	-6.07335		1.6095	-6.41625
-4.22864	4.49228		3.40672	-8.16206		-19.9143	2.1785		1.68538	0.118597					17.9131	-17.6519		9.50586	1.7402		Sample	8
9.80401	24.2255		11.8446	-0.447284		-11.2319	-10.0216		-4.17134	-0.353625					-55.5287	39.4351		-5.24632	1.49513		Section	12
-2.42228	-0.430525		-14.6723	7.59387		6.23319	-2.66635		-0.0518825	1.62187					19.2428	12.4687		6.15827	-3.23492		4.18486	3.89667
-6.45401	7.98063		14.1012	1.88805		-1.17697	-13.2419		-3.76837	1.47014					10.1275	5.71056		-0.264033	-0.847655		5.7593	-8.03046
0.291102	7.64915		-3.31756	0.490217		8.12261	1.95953		-3.70778	2.28681					3.6045	10.9314		9.01904	3.88615		-3.05417	-5.7014
-3.92804	-10.8098		3.98787	17.308		-0.775295	-2.93039		1.67071	-5.88052					8.09381	-5.46423		-7.40034	1.87495		-5.12395	-2.28472
14.8019	7.05227		-1.50607	0.865595		22.3762	4.7154		2.96721	8.21087					3.59006	-9.14019		2.26318	-6.78043		4.79585	-4.41537
-5.36645	-0.158483		-5.10897	-2.19342		-6.69251	8.03733		0.512744	0.473716					11.0731	-6.65484		-4.36139	5.83425		-0.416187	0.00524043
-10.6207	-15.195		-8.18162	-6.10338		-7.75344	-14.9342		3.27119	1.59697					-33.9332	4.35434		8.11445	2.26273		-11.1528	6.23696
-4.51667	-5.70733		-2.23434	-5.07517		0.775691	-4.4311		-0.131205	-5.50459					-0.499134	-3.51378		12.318	0.981445		1.98574	-3.71039
6.16779	2.52391		-0.466714	-5.08582		1.34476	-6.07205		0.758868	-1.12123					-8.74192	8.81141		-3.74616	17.2018		1.21919	4.74496
8.01639	8.69313		-8.9759	9.62108		10.6239	-3.17379		-2.22554	-1.4594					-22.9955	-2.67253		-0.656893	-2.12763		-12.3413	-6.35941
-2.45003	-11.6553		-3.16416	-10.0409		-5.24984	-6.68562		-0.440434	-8.09891					4.13556	-2.83195		-4.97731	-6.39092		-2.83015	8.23263
-4.74746	15.8273		0.184809	3.92399		-1.28664	-2.98236		-0.242591	-2.36478					12.8409	16.5556		7.5934	7.51329		1.49584	-2.06404
5.13701	9.17901		17.488	0.528798		-0.114336	-1.45874		-1.30225	-0.610974					-4.39844	-1.73705		6.54386	11.8433		-1.59316	-11.223
18.0844	13.0241		3.96487	9.71093		7.16218	-13.5601		-2.13579	3.90519					11.1603	3.62953		-18.91	9.46854		-6.1918	2.14603
-27.7472	-34.2124		-3.90057	-14.6325		24.6112	9.28543		-2.76426	0.439445					-0.00568923	-2.64078		5.71971	0.548816		-6.03764	-1.57956
1.35485	-2.53985		3.92651	4.30167		-10.2382	3.40583		-2.52757	-1.70164					8.97138	-6.41667		4.45428	1.80961		2.5611	-0.90449
-26.2631	-18.9692		8.61299	-6.65438		-1.4652	0.317729		0.747579	2.56204					-1.32432	5.31725		-3.68153	5.38445		-10.2629	3.85644
-5.50399	8.10963		3.6359	6.72854		6.42727	7.86298		-1.8454	1.19154					27.7596	39.7446		7.05013	7.13778		-1.74066	-12.9621
-8.94144	7.94459		5.12693	1.26065		-4.06303	7.515		-6.47376	3.7412					14.3714	-8.2105		-41.2417	15.0958		8.13429	10.7651
2.26563	-6.52716		-4.8748	4.70397		3.10508	-22.3444		-5.43351	-5.07409					2.40939	9.84367		6.64102	-1.77796		6.83112	9.75215
-7.14199	-20.5891		2.73364	-7.35266		11.9647	-6.1787		6.22899	-2.72428					14.2604	-5.14144		-14.9171	-0.757065		6.80563	-5.63345
14.3982	10.1661		3.5769	-14.0713		3.42868	-3.87404		-2.23841	3.65091					-35.9779	2.47291		7.09849	1.37651		11.564	3.98165
-5.83726	2.95453		2.97438	-0.53886		1.73206	8.24242		6.19064	2.81079					2.13766	-11.6475		12.5263	5.98862		6.29325	-1.25604
-1.6453	-17.2774		-5.57212	-6.86073		-2.88945	2.01695		1.88412	-1.48062					4.30089	-4.30326		7.28492	-2.64251		-3.57184	8.62244
-3.35895	6.74913		-2.34181	0.395374		-0.316799	0.547889		3.76999	2.80814					11.6597	6.12862		8.40261	-2.22842		-4.83159	2.95483
-2.90063	6.4331		1.94501	-4.19326		-11.7422	-6.17006		-3.08599	-2.15564					8.61779	-5.97154		2.48626	-10.0826		-9.93168	4.20357
-4.22086	-5.48		-8.57845	5.93753		-6.44527	3.52771		-3.27995	1.72868					2.71969	10.2994		13.5223	0.281626		1.70721	8.96916
2.46778	-10.3723		-0.0987392	-11.5431		-14.0905	3.94932		-4.83982	22.7328					-6.29385	-6.28433		9.08127	0.173801		-4.69209	-0.607305
-0.0182115	-3.8472		-2.35751	-0.483993		-4.80482	1.06471		-4.88978	4.49567					3.82812	-12.3639		0.242393	1.54914		-9.36452	-10.3044
-14.8073	-16.4213		3.06352	1.5051		3.05704	8.69499		-4.15878	-0.0288148					14.8892	27.3737		-1.62505	0.114689		-1.83532	-14.055
-3.45376	0.947713		-28.5955	-22.383		-1.99398	-1.14002		-1.31877	-7.12319					2.69309	-3.03209		-2.7301	4.42752		-0.363512	-3.216
2.23867	-6.75962		-1.58951	-12.9124		-0.539403	-2.78198		-2.47642	-1.52351					12.05	-0.371932		4.75196	7.98552		-11.4876	-1.40405
-2.21259	-13.3327		-8.47929	-5.70425		0.843465	6.4027		3.36793	-1.03641					13.7934	3.83544		4.10837	4.3541		-8.48825	1.18029
5.4835	9.01147		-9.01725	4.08142		5.30824	-15.5088		-0.624042	2.1781					1.72208	5.88053		5.10222	-6.60495		-3.25443	1.80478
-6.19911	-3.21145		-9.69694	30.5185		9.22213	2.43283		-1.96145	-0.69896					-31.3118	6.29006		-13.3611	0.340246		-19.7879	7.67138
-9.68209	2.18291		-2.36143	-8.41741		1.26159	3.70762		11.7249	-13.1082					30.8083	7.684		-27.8118	3.8132		1.09605	-1.47581
21.1535	23.234		8.19465	2.37403		12.4308	-8.92317		-1.28541	-3.98424					12.1611	-1.57955		-4.0951	-2.54073		-8.01648	6.75833
-8.89229	-0.0727744		12.1553	0.700883		-0.780922	2.67575		0.0480935	0.601519					14.2971	-1.54263		5.40527	-0.324707		-0.392171	-12.4672
-4.51305	-28.565		-5.6662	48.3761		8.46821	-6.20393		-1.48585	4.27261					-2.83719	3.45864		10.7344	-22.9812		-4.89176	-2.85516
-12.9074	-20.9928		-6.03076	1.53071		15.6349	-2.68111		-0.170855	-4.42003					-1.62001	11.7926		2.45692	7.54518		9.42762	-1.53271
-8.87453	-14.6025		-4.87573	12.4241		-15.1135	15.7952		1.63994	2.9831					9.3104	-3.49225		2.98468	-3.01708		7.86848	5.94883
4.58249	0.393792		2.52402	-9.33207		-6.8144	-3.49027		1.73194	-0.202146					3.93669	-26.1966		10.5062	-8.72661		9.70573	10.85
-9.53566	7.78354		-5.41278	-8.98376		-8.98548	9.11192		-2.03448	-2.46785					11.807	-16.4789		8.70288	-1.67148		-0.680259	-3.93567
-2.47796	-5.04073		-1.56091	-5.7373		1.00305	1.61675		13.7726	-2.62059					-1.92671	-15.8936		3.77337	-1.69363		3.64617	0.717311
-9.62192	-12.5645		4.26724	7.1314		-2.35216	1.08528		-2.84364	-0.348355					-22.7145	-12.9256		-2.10052	-0.723887		6.31074	-4.25837
-5.7273	10.7102		-10.5907	-13.2805		-2.46946	-3.97708		12.4397	-1.31435					4.90111	-4.98641		10.0756	0.776007		1.52691	1.80934
[truncated: 152 more rows]
