# Supplementary material for: A Method for 3D Histopathology Reconstruction Supporting Mouse Microvasculature Analysis
Source: PLoS One. 2015 May 29;10(5):e0126817. doi: 10.1371/journal.pone.0126817 (PMC4449209; doi:10.1371/journal.pone.0126817)
Supplement: S3 Dataset — Raw target registration error values in microns for each sample and each section for pairwise intensity based low resolution registration. (XLSX) [file pone.0126817.s003.xlsx]

## Sheet: Pairwise Intensity (low-res)
X TRE	Y TRE		X TRE	Y TRE		X TRE	Y TRE		X TRE	Y TRE		X TRE	Y TRE		X TRE	Y TRE		X TRE	Y TRE		X TRE	Y TRE		X TRE	Y TRE		X TRE	Y TRE		X TRE	Y TRE
(µm)	(µm)		(µm)	(µm)		(µm)	(µm)		(µm)	(µm)		(µm)	(µm)		(µm)	(µm)		(µm)	(µm)		(µm)	(µm)		(µm)	(µm)		(µm)	(µm)		(µm)	(µm)
Sample	1		Sample	2		Sample	3		Sample	4		Sample	5		Sample	6		Sample	7		Sample	8		Sample	9		Sample	10		Sample	11
Section	1		Section	1		Section	1		Section	1		Section	1		Section	1		Section	1		Section	1		Section	1		Section	1		Section	1
-42.9105	43.8307		37.9857	-20.0114		26.0146	-14.1785		-5.71716	17.0124		19.8397	-16.2905		-15.5304	16.4501		-20.9578	3.48523		7.35402	4.15023		10.3278	-0.921992		-0.036787	-0.18919		-3.69031	-11.362
-44.1011	40.9311		8.089	11.7883		22.1449	-13.6019		-2.8391	17.59		18.2765	33.6483		-20.7708	6.40683		-18.0082	3.74346		-4.1632	-6.89674		15.9644	-1.42635		-14.4815	-1.53018		0.0224691	13.7047
-40.3288	44.6618		12.4508	16.1209		18.8437	-15.3811		5.69259	4.01966		-22.8056	6.68514		-29.2456	26.0568		-20.3466	3.78462		9.38454	3.1687		8.63171	-2.18009		-16.4271	14.9534		-34.5068	39.9872
32.4347	-17.8167		7.76763	21.9228		17.2145	-10.8319		-18.4282	14.4013		20.9021	-20.4079		-14.5733	24.5096		-16.1233	-6.39069		-2.74505	-5.51758		5.43589	9.53823		-0.811951	-11.2257		-0.45972	-6.64749
-44.4298	30.7252		17.1234	20.5287		10.4599	-7.46887		7.94505	2.04169		11.3794	16.7299		-13.8829	8.03302		1.06271	3.7857		-4.26777	-9.42222		1.422	10.1069		2.35573	-12.7608		-4.94152	18.8204
0.428602	-31.9128		15.4789	22.7031		17.0423	-7.85517		-0.602384	-0.0115887		-18.1777	12.3941		-13.8862	7.66284		-21.5026	5.36959		10.7352	6.17497		6.35029	4.87888		40.3704	49.6998		0.126872	11.8867
-33.6399	32.2356		25.7499	9.75666		38.0681	-25.7891		1.2379	2.32354		5.21127	33.146		-11.8385	11.5091		-19.889	6.2542		-1.31631	-5.64318		10.4061	5.41887		-15.7781	8.4523		-21.9713	5.79661
-55.8677	37.9631		18.5977	-53.6462		9.96885	-8.73826		-30.1259	5.84998		21.4198	-15.2406		-27.2605	14.1085		-12.2537	6.4923		-6.68895	-10.873		2.56439	-1.497		-13.8004	3.50705		-5.98315	-8.53304
-37.5092	33.7088		-23.3472	-5.86859		17.5128	-14.2304		-16.2832	-5.67901		22.0353	39.2699		-6.79774	10.4335		-12.782	-3.76301		7.00846	3.92512		2.05794	-7.59816		-17.4731	17.2762		0.991236	5.03038
-35.1991	31.2204		-23.1555	-19.317		12.0085	-7.95239		1.5419	6.38323		-4.0737	-58.5174		-14.9135	9.72751		-4.72226	-0.61735		-6.51623	-5.49069		8.89677	-3.1868		34.5776	4.21198		-8.64861	-5.75901
48.7601	-16.87		12.3542	13.5793		22.3192	-10.1837		-11.1228	5.52262		20.1566	23.7896		-21.991	20.8329		-10.1099	10.6645		-3.53664	-7.55031		-0.84404	-6.08265		0.130458	-2.74782		-12.3518	-6.1744
-36.6585	37.2971		18.0839	4.94471		15.1107	-4.72962		-5.74386	8.66405		-46.8516	-60.5188		-7.97464	10.0447		-13.3595	18.7662		-11.823	-15.6845		-0.598849	-3.09773		-15.492	9.76219		-1.58464	-11.5523
-35.2541	30.8097		8.83131	11.6884		27.8057	-19.3805		-7.59651	7.05055		-13.3247	-43.6968		-23.8487	21.657		-15.2229	-5.62366		15.4368	11.9397		8.1121	-28.2903		-16.0219	15.5602		-16.3121	2.85393
5.92822	-28.9581		36.5255	-3.06731		20.9031	-18.8412		-1.72901	17.7589		17.9348	-3.42255		-13.6917	11.7705		-20.1823	2.1152		-5.96886	-6.59675		-6.50162	-7.37916		-12.6722	2.17348		-12.4756	-4.39106
-36.2956	31.4235		33.1282	10.3943		30.9962	-19.4578		10.2335	7.2371		24.0289	-3.83225		-7.67997	6.95945		-6.42858	4.02432		-5.7317	-4.4795		-8.2452	-6.55277		-12.3639	-6.05159		-3.6315	-9.39279
-50.0253	24.3682		10.8397	23.7935		34.4113	-27.1595		-1.76611	-3.44904		55.0569	79.2548		-13.9251	15.4		-18.8735	-1.0483		-6.52991	-12.0059		-2.90852	-3.64119		-11.8589	14.9382		-2.52416	-11.4237
-50.4794	27.3447		7.70278	19.8106		8.82959	-3.18532		-75.6837	5.58609		16.9674	24.2715		-24.501	7.40909		-8.63038	5.36022		-0.313351	-3.947		-7.85008	-1.8515		-19.0722	13.3329		-1.88863	-10.0645
33.8418	-10.0827		30.2268	14.4167		11.3807	-7.40433		13.6997	6.0816		-16.6749	-65.112		-14.9437	7.04536		-20.7796	0.852296		-7.37077	-11.1722		-8.7086	-4.55071		29.1276	-7.26484		-8.00452	-0.993235
-47.4662	31.7383		36.1277	9.20258		13.1987	-8.14765		4.69192	5.03397		-19.5283	5.09462		-13.7317	10.6491		-17.0749	-1.27725		-4.0062	-6.61938		-9.17244	-3.74527		41.7589	46.0914		-8.11168	-0.259767
-35.4998	32.3618		7.59729	27.3496		13.9643	-7.557		-6.59463	-2.5269		15.6149	37.3434		-28.8482	32.488		-6.82203	-2.69342		10.3869	4.33189		-37.4694	-0.858156		-15.5195	2.42346		0.258635	11.8807
33.9548	-10.1083		6.18664	11.3951		22.6808	-18.5986		12.9017	2.19334		-3.74856	-34.3924		-11.122	5.80433		-10.7536	-3.0847		-9.88185	-10.0013		-12.1073	-0.30876		-15.3566	19.3536		-0.793849	12.9029
39.1679	-14.3825		34.8914	10.9316		17.026	-8.66207		9.23373	6.85041		-24.4907	3.36754		-12.4485	14.6002		-20.0106	-4.00716		-7.20891	-6.75162		-13.2969	0.421227		13.6131	-20.1852		1.53408	1.38441
-46.9502	41.1823		38.578	9.78726		15.9985	-7.18513		14.8469	11.1833		-33.9512	5.73337		-27.9503	25.6402		-21.5581	3.78115		-6.2722	-6.43056		-13.5484	-0.0943046		-14.3365	10.9812		0.360036	10.1566
-36.328	31.3212		7.15592	25.9307		15.4019	-9.89414		-9.47942	8.6907		-46.1126	-50.0607		-11.1692	9.9316		-2.43178	6.55553		2.26975	-2.57751		-13.0273	-0.158571		-13.068	-10.0358		0.179533	5.4892
-42.6486	41.7209		29.8855	2.07094		19.1134	-14.738		15.1416	8.02579		20.9662	38.8519		-30.1227	26.8672		-1.39023	-1.59573		21.6709	14.134		-18.0493	-4.16307		-20.1447	6.15592		-1.39181	-2.05548
-37.2099	-20.156		16.9855	21.0591		24.2383	-17.8057		-8.1134	-7.84931		-11.8547	-2.95741		-14.3423	7.9443		-23.9636	-1.20331		-4.20169	-2.77787		-15.4045	-3.70971		27.2855	-7.17767		-1.14816	9.20121
-55.1501	38.2168		14.0273	4.55145		16.4529	-6.43526		4.76178	-2.57942		21.0448	37.582		-16.1907	14.1933		-22.0243	-7.25613		-11.3708	-15.7751		-12.6557	-2.80858		-21.5161	12.8984		2.22024	-0.495061
38.5928	-12.2121		5.7629	21.8149		24.235	-18.4078		-1.8941	-3.42729		-12.5925	-3.42951		-9.1275	7.87361		-7.24789	3.92425		4.22268	-2.42687		-14.1758	-5.40161		-18.1401	12.701		1.55955	10.7466
17.3812	-30.3629		5.35626	23.5237		17.9902	-13.0675		5.20097	-2.9		10.6996	18.4524		-10.3227	10.282		-9.03837	14.114		2.24986	-2.24942		-15.8544	-2.14495		-15.9691	11.7079		-0.278959	3.91736
28.7061	-4.65959		33.4732	8.65913		15.8857	-11.1818		-7.92522	-5.48599		16.6544	31.1722		-26.467	25.0688		-18.3728	-0.171095		-10.9396	-15.7288		-20.3818	-9.7874		50.441	-5.5142		-7.45117	1.8497
33.5538	-18.3008		6.23964	19.8277		21.2096	-15.9795		-4.15574	-6.98893		16.9971	79.4969		-27.5236	21.0863		-15.5183	-2.40228		3.94997	-0.182977		-17.8991	-12.2826		-17.4755	11.3295		-13.5358	-1.5572
-56.9611	32.7971		10.9856	14.0619		33.3693	-26.3718		26.1524	7.93306		18.1076	-15.6256		-32.8351	21.5861		-14.9184	17.6731		-0.256569	-0.705248		-15.5541	-7.73576		20.7179	27.0908		-3.32073	7.00133
-38.4184	-20.9208		9.38072	24.4226		23.8678	-7.9709		-5.45689	3.67868		19.2919	-16.23		-18.7377	20.043		-5.58759	-3.15328		-8.56749	-14.1365		-7.7693	-5.01561		-15.1191	5.94931		-11.221	1.00568
-42.3945	40.7269		47.1436	-12.5699		9.35364	-8.19382		15.8988	12.5531		-21.2118	5.75239		-7.46692	5.90172		-17.6864	-3.34036		-3.9317	-5.13146		-9.41789	-3.56122		-13.9444	2.97933		0.731704	14.8398
-47.5422	29.4122		28.9421	9.7556		20.2694	-13.9618		18.2755	6.00569		-43.6755	-45.93		-35.2524	22.9286		-7.41079	2.52689		-8.86961	-11.123		-9.18946	-5.39772		42.9284	58.3346		1.37977	10.0959
-43.3439	34.65		5.88556	17.8419		28.2465	-11.5795		-0.200585	4.58027		19.234	23.3184		-5.67517	5.10717		-6.14519	6.86937		-9.53698	-13.3993		-9.84051	-1.76315		30.2029	4.64823		-1.92143	-6.97035
-40.9284	31.1099		14.9103	23.6915		10.7037	-9.35119		1.91622	-5.01359		20.7071	37.2168		-12.6001	15.5252		-23.7503	-2.61099		-3.07438	-6.90801		-10.3057	-0.203977		-1.93233	20.0014		-0.752692	4.70105
-49.4478	27.8671		5.46004	20.9525		8.28505	-9.05827		18.2543	6.1264		-35.7768	-45.3558		-4.09584	12.3339		-10.3995	1.02648		7.73754	6.91334		-9.24877	2.08518		12.8638	34.2719		-4.03402	13.6354
-46.7226	36		36.0019	-9.18997		16.9458	-12.2505		0.914189	18.8246		-35.9435	-44.1532		-27.0411	23.4604		-21.5487	2.00483		6.91336	1.58424		-7.74129	1.23574		-13.7527	16.6303		-2.28987	3.29977
-51.3908	26.3517		11.1282	24.8782		36.5886	-23.8423		3.65349	-1.06808		4.59747	21.5127		-15.2065	6.19026		-10.8164	-0.0663369		16.727	11.5311		-8.76258	2.83542		-16.5941	15.5237		3.98403	-8.43443
-41.4622	44.8231		17.6047	1.96235		15.4341	-6.39221		-14.3933	1.77814		1.49998	-27.1335		-22.3765	23.8047		-19.6537	6.91084		-5.78321	-6.41196		-6.23801	6.50352		-12.8907	6.9505		-1.73031	-12.7075
-43.5038	31.8752		26.4446	9.82366		15.7497	-8.19759		7.81514	2.63404		25.0131	18.7454		-23.9837	10.985		-17.5417	-2.83065		-5.07385	-6.65164		-7.99976	5.07359		15.4804	-6.19893		0.955891	13.288
-51.4139	26.0053		26.6032	18.156		14.2805	-14.6793		12.037	7.22592		19.2619	-5.74657		-17.5801	14.939		-8.77762	4.52468		11.7329	3.94381		-17.231	-4.41717		-16.7857	15.1914		-2.52108	-14.1536
-31.2996	33.1696		27.626	5.60178		31.7603	-18.5184		-21.0458	2.32439		-10.1951	-53.5377		-18.3154	14.0103		-16.2927	4.10122		-10.0985	-9.43303		-15.8534	-3.6774		7.563	-8.31245		-8.13888	-2.50269
6.2453	-34.2246		12.2241	15.9414		20.8277	-12.3296		50.0091	1.82726		-32.9687	-46.8415		-7.61108	8.27801		-19.1534	4.22935		-4.97615	-4.99433		-6.40618	-2.93834		-16.7355	8.38584		-4.8149	-9.81242
29.1788	-6.16262		14.4098	5.01947		13.8914	-5.89756		5.30789	5.90575		-44.65	-52.2568		-15.5563	12.1571		-15.8298	-5.04048		10.943	4.52456		-3.23965	-2.78745		-16.0273	12.8862		1.27031	2.03127
31.6601	-9.33821		36.4376	13.3364		17.6687	-7.6812		14.2522	6.93099		-2.59451	-52.2234		-11.4384	6.99766		-17.2393	3.62946		-6.27235	-6.23886		-9.95787	-1.57244		47.5124	-5.85771		1.304	6.22908
11.3672	-29.3062		-23.7622	3.14583		16.9089	-6.81066		-9.57506	7.58145		47.87	-40.0891		-7.82894	21.7793		-7.52603	4.52402		6.81792	2.57519		-8.79757	2.92414		-21.5892	11.0889		0.305519	12.8008
31.3831	-10.3435		14.9305	14.6073		17.2569	-8.38274		-20.4006	15.4881					-24.6838	11.7273		-10.3801	8.84711		17.0885	9.47918		-5.80777	1.32585		23.6445	26.3622		-2.14893	13.3224
-43.9317	33.5305		41.3007	-21.2112		21.502	-17.7036		16.7223	9.72612		Sample	5		-5.10267	11.683		-19.0999	3.17723		11.1367	3.57324		-12.5132	0.453361		-13.0527	20.0264		-2.89489	3.11646
-2.81216	-30.0518		26.4803	7.9793		24.7793	-18.4556		4.92503	4.46028		Section	2		-4.39495	12.6399		-8.71336	-4.44746		16.4828	11.0145		-10.6054	-0.231919		-16.7451	1.94422		1.64354	13.4134
-43.6985	43.1042		8.48148	17.0744		22.8951	-17.8708		10.8371	5.07998		-1.32191	7.99777		-19.5503	24.6328		-23.1133	2.80705		-8.71579	-10.0732		-7.51293	2.55321		-17.699	8.28849		-15.0259	-1.32667
33.7088	-16.9613		32.6867	6.16328		17.0643	-15.0912		-15.1804	-8.97145		-15.8326	-7.37615		-30.9963	19.0493		-18.2411	4.08418		-8.63188	-7.00243		-1.08904	-2.56928		-9.22257	0.33722		-10.418	-3.39572
-45.4594	28.7518		26.2887	6.76023		17.628	-5.21384		-21.8865	1.99678		-13.8204	-6.59222		-23.5339	21.4553		-15.5019	-2.93761		-8.65584	-8.81904		-1.46906	-0.821498		4.41071	3.42088		2.82941	7.52857
-41.095	34.2417		47.7005	4.11184		25.7091	-9.16593		12.4606	8.25496		-7.96087	-12.5194		-11.9364	8.4182		-8.40421	5.10872		-7.08529	-13.7588		-2.48126	-3.77079		-17.4212	6.07354		1.53723	8.98774
39.7089	-13.7004		43.0571	-17.0622		18.3994	-14.099		12.2001	5.71093		4.18666	-5.31821		-24.2285	12.1466		-22.982	-0.352258		-2.06488	-3.86535		-3.07573	-2.85009		-14.6325	5.78542		-0.705502	14.7844
-72.1897	7.64013		32.1653	11.9399		33.1925	-21.8378		-6.49255	5.0784		-16.9651	-7.40892		-15.6176	7.31024		-6.0357	0.886357		-11.018	-14.3915		-5.62265	-2.48964		-17.3038	8.45405		0.698962	11.1559
28.711	-2.24296		33.9379	12.4562		17.584	-10.239		1.81566	-7.54491		-7.84008	-2.20169		-10.0147	14.7874		-3.99509	4.42707		-5.60741	-8.51403		-4.45537	4.95344		-16.0496	14.6948		-14.4014	-9.49261
32.6982	-18.5544		31.6205	14.0365		23.5126	-9.7103					6.3986	4.70158		-26.0552	14.8421		-23.5165	0.45673		-10.4037	-16.8089		-4.56295	0.929075		45.9641	56.6947		-6.9281	-0.692647
15.0948	-28.8239		31.6497	-45.2634		18.5323	-5.67165		Sample	4		-16.2187	-6.45156		-15.6714	7.41844		-11.5289	13.5481		-9.33752	-16.1207		0.331812	5.97821		-19.0496	13.4471		-2.55735	-12.2234
-46.8846	40.1045		14.0794	5.58887		29.784	-19.4358		Section	2		-6.89202	6.31415		-24.1879	8.67809		-9.39236	7.05516		1.49104	0.0219495		3.11834	9.13986		7.82202	36.7665		-19.5788	-13.7042
-17.6241	32.037		32.6236	12.2981		19.3697	-8.80355		-10.8226	5.42465		4.37082	-5.60402		-24.5199	19.7709		-26.3975	-2.94251		-9.14043	-11.8856		-13.5806	-9.39134		-15.4002	5.21672		-4.0885	-2.28087
-51.1949	24.8057		14.0164	23.884		14.2405	-3.26378		-5.06095	-2.05554		9.75099	6.40841		-12.5087	13.9129		-8.97435	23.1637		-3.32214	-2.22159		-8.66205	-1.97062		-9.64681	27.3473		-3.70368	5.11982
-40.548	34.7746		26.9134	11.8901		15.6846	-11.3933		-6.14419	0.868811		-14.4527	-7.02791		-26.976	20.5983		-6.5572	4.50149		-0.557966	0.820437		-7.13641	1.07787		13.738	25.419		2.06251	5.49116
-17.4846	31.746		25.0326	17.8413		15.7406	-6.5573		-4.73273	2.40652		-15.5097	-6.38579		-5.25679	8.98734		-12.827	-4.07641		-2.91533	-3.12542		-5.90486	-3.69045		11.1231	4.1773		-2.44365	-7.9646
-32.9622	-20.2796		26.6755	8.92201		18.9075	-16.3647		-4.56825	0.755867		-16.2274	-8.91793		-13.722	8.80513		-2.70784	-2.73595		-7.69064	-10.0694		-9.59113	3.32301		-7.53546	24.3503		-5.39666	13.9525
-54.2242	39.3164		51.4595	-14.7444		23.7726	-19.9395		-7.84377	1.93793		-14.5946	-5.95019		-7.81361	15.0395		-17.6961	-4.17125		12.0402	4.46126		-10.8436	2.83822		-17.7291	11.6628		0.413214	5.64527
35.1778	-11.8424		10.6342	24.2435		16.3091	-9.38374		-6.07412	5.9778		-12.0203	-7.41284		-27.4535	9.11946		-16.4734	3.3528		15.33	10.9531		-7.81471	0.920692		-7.23277	21.0023		-1.10721	6.93752
33.1794	-10.3615		30.1981	3.09368		18.2841	-4.71978		-6.90351	6.28584		-18.1762	-4.96389		-32.1006	17.689		-7.52763	6.5356		-4.39273	-8.44121		-4.72012	3.29507		-19.1292	13.1004		-8.52577	9.24798
32.975	-20.4544		13.9789	22.0355		20.8394	-8.49008		-8.82276	5.69224		7.26402	7.39764		-12.6337	10.2236		-6.00308	13.2472		-7.97579	-7.71621		-6.28349	-2.93497		-15.9412	4.98164		-1.49706	-7.78879
-19.5505	31.5722		11.1406	13.5505		23.7758	-19.0962		-7.13105	2.23724		-16.1401	-7.27514		-5.26864	11.6254		-10.1082	10.242		-1.20051	-4.63701		-7.40676	-5.21435		0.14718	-8.9027		0.500474	5.49247
-39.3315	38.8891		42.4233	-16.3464		32.9544	-19.8559		-5.51564	-6.29484		6.20938	10.2034		-24.2962	10.5787		-7.51274	5.98995		-7.15495	-12.8885		-12.9162	-2.70934		-19.4031	9.08236		1.60766	4.23618
30.1003	-8.60074		28.3494	6.72872		23.599	-8.60755		-5.77696	3.41672		-12.3802	-7.73456		-9.83216	17.3924		-13.2544	-2.96779		-12.1907	-13.631		-15.0846	-1.40514		-6.65921	45.4424		0.60952	0.812237
-56.4685	32.554		20.21	4.8137		20.1896	-13.3074		-4.81622	1.46983		6.77402	3.99064		-29.1049	16.223		-6.28471	0.106399		0.162052	0.118567		-15.1649	-1.28149		2.64671	13.495		-1.08645	8.13119
-43.675	36.7067		35.7289	8.31745		21.7113	-9.80436		-11.7538	2.83251		-9.05352	-8.59038		-32.8104	20.1727		-8.53483	-2.33367		-12.5437	-15.4064		-1.43972	-7.69386		17.3464	-2.8968		-5.03147	-2.36819
-51.3637	31.1766		7.75245	25.0487		21.2526	-15.6965		-4.5804	1.56883		-10.8359	-11.8038		-22.7955	8.12213		-14.6054	-2.62279		15.1261	12.7432		-0.692964	-6.71449		-11.8025	-3.75714		-3.60085	7.28432
-43.8705	49.1265		15.3301	5.73515		15.3796	-6.166		-4.251	-0.573744		-10.4993	-6.40658		-7.71331	9.49354		-17.2785	3.71674		1.4715	1.01602		-1.65068	-8.3023		-17.2199	13.1561		-1.43427	0.104863
-42.9409	40.8101		15.7426	22.5669		17.7416	-12.6369		-4.67995	3.14032		5.0346	-2.92259		-15.1558	8.04195		-12.6711	18.6661		-12.1646	-12.3895					-12.6525	3.83272		-15.582	-1.06187
28.7361	-4.32465		20.2217	5.54893		25.0339	-18.7738		-5.22737	6.4051		-12.6912	1.95066		-7.62841	7.69288		-10.989	-1.7413		8.26406	4.53528		Sample	9		-14.7756	10.071		1.81364	17.1308
-41.1133	-21.2132		34.2656	8.47877		8.09649	-9.71655		-5.47821	0.461359		-14.1616	1.77396		-8.91638	11.6975		-6.17116	2.51906		7.48709	-1.06799		Section	2		-0.0335194	-7.14139		-8.27625	8.40393
-40.59	45.2831		33.0237	10.6046		24.2936	-18.6147		-4.65683	0.983593		-11.9873	-7.71577		-21.8229	24.1314		1.23213	3.40912		-6.90159	-7.16835		5.51425	0.422121		14.6772	31.8672		0.303085	-10.5579
-35.6902	39.5752		24.8931	7.23281		14.713	-6.78076		-5.29496	-0.145562		5.45519	9.938		-6.70078	11.4257		-16.934	6.96237		6.0006	-2.47029		6.24773	0.24888		-13.167	8.60171		0.848785	13.5971
-10.4408	-30.2173		27.9733	17.6243		37.0097	-49.3537		-3.76989	-1.03922		1.11366	5.20079		-27.4248	21.2538		-18.8888	5.03948		24.0425	13.8617		4.56631	-0.0200632		-1.09193	19.0031		-2.51237	8.57707
-58.63	41.0526		11.7153	23.3148		19.9528	-6.90615		-11.9368	2.4935		16.3463	-0.142793		-17.2495	13.0341		-16.6939	-1.74745		2.13842	-2.43348		2.46157	5.07308		-18.2312	10.5063		-0.000450641	8.235
-46.3998	29.3758		-19.259	-5.09062		22.6453	-17.6065		-6.1962	-1.7384		2.75399	-15.7717		-19.6684	21.0792		-11.4943	-0.946547		-6.86379	-10.9106		8.69266	-5.31719		-17.042	13.3299		-8.3565	-3.69401
-55.3131	34.1069		5.35862	23.2271		24.0418	-10.3673		-9.38029	4.75508		-11.9807	-5.64818		-15.0065	9.69348		-7.95269	2.77297		-12.2202	-11.6085		4.97497	-3.96828		-20.0923	18.3655		3.23215	13.7648
-32.8861	29.2454		17.1236	20.7862		16.0853	-6.29558		-3.52054	-2.98717		-11.1178	-8.44023		-16.6175	7.25594		-17.2195	-4.38714		-6.66315	-6.37427		13.1985	-6.90799		-14.8689	21.4765		1.96693	2.06343
-55.1991	34.8545		52.1874	-19.7297		23.945	-9.50681		-3.2996	1.40624		-0.367954	0.585461		-26.5133	20.4273		-21.7589	-6.53437		-12.1325	-14.1213		9.18038	-8.90235					-18.4758	11.192
33.7605	-20.0099		3.02578	22.3412		19.9075	-16.8968		-7.25037	5.05622		-19.3026	-6.69708		-25.1682	16.3814		-7.17041	0.156496		0.723616	-5.9022		12.5837	-10.4713		Sample	10		-0.12648	2.27012
-52.0472	26.8893		5.73189	18.0281		23.3678	-16.7497		-6.34866	4.70928		9.98942	1.56628		-34.5606	25.7946		-17.4005	-4.71511		-11.7995	-14.0448		9.85099	-3.77149		Section	2		-13.0524	-3.61399
-46.0248	40.8018		6.67607	11.5905		19.4357	-14.8768		-11.425	4.77198		-7.19898	-1.54649		-24.9411	21.1789		-17.2328	-5.63745		4.83441	-0.475032		12.9197	-8.14862		6.52332	-6.17575
35.7063	-19.667		15.2932	12.5356		11.5727	-8.29458		-6.2894	1.12799		-16.0859	-6.05689		-20.9877	17.5574		-9.10657	-3.95949		-6.16654	-5.55611		6.74154	-9.20623		18.8514	5.12973		Sample	11
-48.2585	27.4429		8.14109	24.2451		17.1478	-10.5631		-7.83211	1.95945		5.93437	-13.3974		-15.4344	7.20569		-24.0093	1.7883		-9.60513	-10.9708		5.97942	-5.99987		14.3998	-11.3569		Section	2
-59.8418	-4.86708		9.29546	25.4081		15.5092	-11.5697		-3.95594	-0.671813		-15.8431	-6.8761		-18.4877	16.4565		-16.7643	6.06781		15.4383	10.8675		4.42584	-12.2603		-2.53391	-13.374		3.17693	-6.80592
-54.4679	39.172		37.5513	-22.0397		36.6207	-26.7618		-7.93613	3.20195		-12.1544	-6.81347		-13.2683	6.63293					-1.07092	-2.61795		5.7021	-11.2837		-1.68555	-7.11579		6.62753	-3.35442
-55.4971	37.3437		23.2624	10.8314		18.4175	-10.1		-4.97389	2.83247		0.218494	-13.2038		-22.3183	25.5798		Sample	7					5.87604	-9.04416		-0.703817	-7.73764		18.8128	1.35782
			9.6133	24.6172		23.2472	-14.6418		-7.05709	2.70679		-3.56553	3.84547					Section	2		Sample	8		5.86276	-10.2995		-0.113293	-4.90629		12.4646	-1.10693
Sample	1		14.5823	4.77319		16.3111	-10.2468		-11.838	7.95479		-17.4287	-6.67285		Sample	6		-13.3672	-5.34517		Section	2		5.70019	-5.28665		12.7731	2.85626		-21.9572	61.1631
Section	2		33.6079	13.2537		22.8487	-22.0879		-13.7173	3.94254		-17.0302	-6.54697		Section	2		-25.3033	-6.47676		-19.981	7.88514		2.2668	-6.31212		18.8466	4.96865		17.1238	3.36624
-6.33786	0.424401								-5.54018	1.54019		-10.2822	-10.989		14.3932	-11.4841		2.01717	-4.79462		9.78324	1.64068		3.78196	-3.92098		-2.22563	-4.58562		12.8744	-1.70225
-3.47966	-6.76692		Sample	2		Sample	3		-7.03872	-0.758688		9.47247	6.58552		5.46684	-2.52943		-25.2863	8.15997		-30.4138	5.87372		4.02785	-5.44731		3.01398	-14.1025		17.3659	2.28334
-7.52289	-0.573596		Section	2		Section	2		-6.62476	3.47272		-7.8248	-12.2846		9.69523	-8.09393		1.03003	-5.70725		-6.4854	14.921		6.14028	-8.73819		2.30809	-8.75746		14.3501	0.889333
-6.67826	-2.93131		3.177	-10.3734		8.08385	-6.84768		-8.03022	2.82082		10.5105	-9.43369		14.9942	-9.61485		-16.1547	6.23753		-13.4992	16.1278		4.69846	-8.76753		5.14806	-1.24154		17.073	5.16387
-6.07418	-1.09425		-3.71516	-0.105305		19.5201	-3.91524		-11.448	3.63741		-9.87486	-9.65571		7.45961	7.70214		-25.3951	8.35068		-19.2104	6.85289		5.25032	-8.9764		-8.11101	-22.8801		18.8243	1.32094
-6.95545	-1.10257		19.6201	14.1746		3.27593	-6.28237		-11.6609	-3.03929		-10.8442	-7.38953		15.6916	-11.2471		1.65066	-5.30471		-13.7892	-3.81547		4.21297	-8.83529		11.279	6.29097		-5.11039	-4.45397
-8.35334	-0.885616		8.82951	1.68863		10.887	-8.06865		-4.61371	-4.99586		-16.7439	-7.05823		3.84704	-6.40559		-19.7039	3.13401		-12.4021	8.98726		4.04881	-7.93556		12.8735	8.97839		13.9693	-1.04298
-8.47141	-0.592962		0.0896025	-1.12366		3.74516	-5.62956		-10.2686	7.08599		18.2987	-1.65636		15.8487	-9.28318		-0.028915	-2.39295		-6.55739	6.97256		5.41518	-10.0417		15.525	9.93588		15.6489	-3.41168
-7.79451	-0.341637		5.12085	-13.4898		5.04752	-5.50425		-0.864037	-8.60783		8.3962	-16.4514		10.7516	-4.08409		-6.3154	0.120596		-0.499672	7.91327		4.50497	-10.3379		8.43345	-17.2898		12.7051	-0.219647
-0.883651	6.51673		6.40919	-1.35682		13.5425	-8.41927		-3.64215	1.94736		7.77706	-8.28574		10.1674	-1.39414		3.93319	-3.15957		1.87502	10.4174		4.03903	-8.95614		-5.79516	-23.127		12.7434	2.20567
-8.70817	0.379031		3.51632	-0.863242		7.27361	-7.37294		-3.99313	-1.03351		-18.7447	-8.33116		7.46806	6.8049		-15.5787	9.74166		-23.243	4.83814		4.37364	-11.0874		5.33769	0.131461		8.16115	-1.96152
-7.63616	-1.32132		12.0315	-2.72803		6.83789	-5.4142		-12.9819	3.50825		12.1921	-2.3628		14.7497	-10.7992		-19.0768	2.92168		-25.394	3.93585		3.5249	-4.69846		8.70032	-25.0761		14.8003	2.24966
-6.2182	-1.63072		9.33949	-9.65668		14.1615	-6.35908		-4.92144	0.293412		-14.9792	-8.85292		14.2444	-12.2408		-6.08216	-9.16877		9.35596	2.28814		0.36185	-6.68515		53.2028	-69.467		12.6963	5.04112
2.50449	-4.1079		-2.25022	-11.9433		-11.8067	-15.9346		-4.88174	3.41753		9.32655	-8.09085		5.08301	1.76495		-22.245	3.31074		4.91603	-4.64877		1.44042	-4.6342		-9.25583	-26.2167		14.1945	-0.489152
-7.45949	-5.79538		23.9733	-4.06212		7.35141	-7.1419		-4.4695	-5.16343		-0.830198	2.67378		9.89248	-1.01888		-0.518801	-2.18873		-20.9413	3.84693		0.0873191	-5.44661		10.0202	-18.2658		14.2865	5.33918
-7.1578	0.849934		6.46445	-1.70252		0.380164	-12.0638		-5.05197	0.747941		-1.43485	-1.51635		2.63804	5.16617		8.25358	0.169905		-36.3823	2.53859		5.16859	-4.65935		2.46131	-6.4151		13.7102	2.06896
-5.25467	-1.22208		-1.91387	-12.8351		17.6321	-5.63867		-7.24731	0.45249					5.52573	0.0752		2.91987	-3.79846		-27.2865	2.7821		1.26298	0.38141		15.3138	-14.657		16.2617	2.12739
-7.85041	0.650892		9.18444	-1.25018		30.2245	-6.01979		-8.5554	2.64968		Sample	5		7.85222	0.203611		-20.5606	-0.853071		-16.0996	21.6783		1.09114	-4.21996		-1.11034	-14.0295		17.5089	2.13301
-0.086404	5.62789		-3.40882	-13.7905		11.6874	-6.54762		-7.93179	1.77368		Section	3		8.13392	-0.734957		-22.398	4.90116		-15.0846	10.3694		-0.557445	-0.398874		-1.41638	-12.6725		-6.10304	-2.05529
-7.43626	-6.0135		25.266	-6.47792		-0.534972	-1.52436		-13.5642	6.74315		4.59842	-2.11477		7.59841	-4.45252		-16.5123	6.65657		-32.1336	-6.31868		1.18335	-5.95237		18.0715	-45.2663		18.9845	4.88904
-7.46235	-1.14445		8.70345	-11.8153		5.46692	-7.64285		-7.09853	4.79872		-19.524	11.7377		10.8719	-11.2981		-6.00215	-10.3478		-12.4245	-3.60516		0.469427	-0.88786		-0.8359	-4.16141		-13.3511	-9.30422
-7.54719	-1.43461		11.4601	-16.2342		11.5328	-7.57851		-5.07157	4.19343		-40.2228	16.8164		7.44845	5.77883		3.59701	-5.14619		2.52383	10.6428		1.86793	0.928376		27.8768	15.5219		15.2254	3.40089
11.9566	-19.6311		0.36994	-2.18075		9.28979	-7.17823		-6.05361	3.53892		-9.97377	-1.95934		1.6132	1.98188		-22.4424	5.94709		-14.4955	-5.80601		5.82453	-11.4625		-4.5368	-24.1201		16.0457	2.58047
-7.23057	0.778992		12.2529	-3.46396		6.52944	-10.9295		-4.46553	2.25799		-19.9251	12.6891		16.8471	-11.8882		5.65077	-3.1259		4.83322	-0.485126		1.16728	-9.36619		-0.516626	-12.6305		19.1012	1.80129
-6.51015	-1.26693		4.80563	-14.6235		11.9154	-3.83534		-9.84346	4.43505		-13.3824	21.3452		-0.399016	1.38961		-27.9505	-2.50363		-21.3042	4.85879		-0.106879	-7.95651		13.8515	5.56739		5.54402	-2.8155
-2.34587	8.15741		-6.12742	-0.556528		7.96793	-6.83234		-6.71943	-1.76439		-24.3636	7.81754		8.98849	-2.50707		-0.392866	-2.61435		-33.5613	1.78825		2.3143	-13.5931		-1.09487	-8.20671		3.15862	-6.16687
-7.37023	-2.74093		2.16383	-1.28814		21.5458	-8.43171		-5.09199	0.776207		-8.67926	26.6375		8.9909	2.3991		0.847079	-0.140085		-10.7714	2.18584		3.20775	-8.19053		20.1549	-6.10431		2.89646	-6.08945
-8.43072	-0.305521		-18.4784	0.504895		13.5048	-7.55411		-12.4011	8.04622		19.2224	-17.7125		1.8621	7.262		-16.4456	-0.86767		-26.3055	12.596		-0.0167653	-6.79971		-3.06611	-13.4913		12.4935	-2.58937
-5.31622	0.920257		-16.4669	-9.27775		10.1261	-5.02113		-5.15178	-2.21562		-22.4789	10.9662		8.55392	-0.267817		-23.2094	6.26033		-33.3098	5.42383		0.843851	-3.59824		34.9625	-3.73978		15.9567	2.07161
-7.60383	-0.41515		-1.92432	0.388885		11.2402	-7.42464		-5.13244	2.85445		-14.3039	19.5079		16.5634	-12.6263		0.78334	-6.53306		-9.19861	-2.10181		-0.103386	-4.86682		-10.9936	11.4921		-6.00267	-7.52501
-8.75844	0.757934		-1.7979	-1.14713		-2.65536	-6.54337		-6.3666	4.07311		-18.1711	16.1032		10.0382	2.22027		-18.2764	0.923277		2.78905	5.88447		-1.14143	-7.33131		13.0155	-9.04645		13.6237	-2.29215
-8.65324	0.0914688		-8.21316	-14.7313		13.1028	-5.98722		-4.95204	5.66459		-9.58925	9.43272		16.5872	-7.9116		-0.336006	-9.14413		-9.9534	4.18913		4.60276	-8.64179		19.3727	-3.72275		-4.102	-8.68022
-7.94389	2.12283		0.135595	-13.0883		19.2732	-12.0009		-8.35761	3.03433		23.487	-4.95347		8.19251	0.00348034		-3.62264	-1.42774		-5.58159	14.0426		1.14213	-4.68868		1.65007	-4.1693		16.0892	3.57576
-6.59118	-1.90125		11.4459	-2.64022		10.1439	-6.54915		-6.03287	5.3685		37.0322	-16.9037		6.48422	1.16555		-20.6293	2.96998		0.0951271	19.5116		-0.647558	-3.24897		20.6597	6.80267		15.9668	0.322498
-8.81745	1.15624		4.73444	-1.54758		13.7065	-4.91932		-14.2055	3.75925		-4.58857	11.0241		15.0867	-11.8736		-12.0429	6.6548		-13.4366	5.95499		1.92451	-8.62782		7.90669	-14.8692		1.18646	-7.67147
-1.63156	-1.93504		14.0147	-3.63333		23.7631	-5.04606		-3.40517	6.20066		-18.7222	8.01615		16.7627	-11.7817		-15.6904	4.40961		4.67196	-1.85612		-1.06282	1.70596		-5.01851	-24.8118		12.5955	1.72945
-6.93189	-0.864322		25.5705	-5.1511		11.6796	-4.18011		-11.4479	2.63826		20.1016	-9.72441		15.0343	-11.6824		-1.97657	1.03688		-12.029	0.790029		-0.897259	0.139111		-4.07091	-15.0135		20.163	0.836651
-6.46859	-1.29425		10.3347	7.44931		10.1742	-5.73921		-5.61346	2.67144		28.4958	-6.09951		9.84165	-7.69626		-22.1575	3.29144		-16.0694	-12.7166		-3.33241	-1.28244		20.937	0.971274		17.4796	1.23157
-5.31854	1.29442		8.01708	9.18984		9.55187	-9.22671		-11.0132	9.34904		-12.9106	10.7921		9.31059	-7.67734		-0.198822	-6.18037		-17.578	2.75247		-0.757548	0.382905		5.88037	66.1053		9.79032	-2.09777
-8.30499	0.716301		-13.3812	-4.38094		13.7236	-4.3909		-6.0869	0.709389		-7.38014	7.30011		17.2538	-11.121		-21.3099	7.59496		-24.8493	4.10065		-3.71021	9.5839		19.4728	-18.2546		2.99173	-3.29096
-6.07765	-6.86419		6.98753	5.09912		20.8049	-8.30151		-4.3961	1.26176		25.3913	-5.44615		16.4099	-9.35658		-27.1809	3.06093		-33.5182	1.66945		-4.73149	7.52945		3.51908	-8.65175		10.299	-0.17814
-8.32159	-0.0282045		25.8733	-5.05295		5.50165	-6.8863		-12.0848	4.72204		-11.0923	6.69307		4.4934	7.85113		-7.38585	-10.9417		-3.62712	4.42784		-3.65572	6.10999		14.703	-5.50866		18.6749	-0.80148
-0.255305	13.9925		-0.106566	-14.3136		10.6079	-8.08886		-8.70015	5.98788		31.7978	-11.3235		4.65149	-0.970547		4.87176	-2.15207		6.30364	4.82919		-6.41291	4.53406		-2.04559	-21.6663		14.9502	-1.57973
-8.47246	0.497805		5.07701	-3.41204		9.42503	-9.11252		-6.18246	9.86222		-1.07005	14.7818		12.7841	-11.6462		2.38025	-3.66319		-24.4253	2.61037		-2.67425	3.82852		0.053498	-9.78323		-1.13709	-3.76163
-6.48781	-2.98876		17.3339	-3.84895		13.0424	-8.46574		-3.65683	-4.84835		-2.06055	6.93998		19.0625	-13.7155		-19.4013	2.23271		-6.88695	14.1921		-4.80624	4.55222		-5.02618	8.4605		12.8023	-0.246158
-7.43347	-0.303847		6.40073	-1.57101		5.76972	-7.62888		-9.88185	3.09863		19.558	-21.3761		6.80649	1.63564		-13.8678	-4.06963		-13.2899	-5.28508		-5.72413	5.99962		-0.636442	-12.9579		9.4855	-3.45178
-8.48297	0.376409		2.16292	-12.775		2.3621	-9.55128		-6.98589	-0.865466		-8.71102	-2.60736		5.86013	-6.08092		-20.0598	2.64074		-7.62362	6.69111		-2.22552	-7.64356		6.81564	-10.7905		15.5306	1.55096
6.38962	7.78062		4.18796	-2.2824		15.9294	-5.59371		-4.06875	1.26555		14.0334	-14.2607		9.35824	-0.760664		4.33347	-7.16939		6.74158	-4.61375		-1.15604	-4.99675		0.721702	-12.2419		6.76272	-1.11757
-6.03972	-4.26368		-16.5828	-18.1337		18.9688	-17.8849		-11.9176	8.23699		11.5849	22.3671		10.0069	-14.8051		3.03646	-5.14824		-16.4256	21.4777		-2.77179	-9.96974		-1.12128	-8.09338		12.4923	-4.06592
-7.51928	-0.171699		12.6969	-1.74727		5.07291	-6.09311		-8.18189	4.01176		4.70332	-2.1415		3.03797	-0.909536		-18.6362	3.84153		-29.8514	2.05383		-5.02462	-6.39944		10.4911	-0.19752		6.54136	-2.73842
-6.69863	-1.3555		-6.81218	1.41308		-0.786738	-11.7844		-14.189	7.26335		-40.0446	22.8546		2.4476	-1.05204		-18.6191	2.21496		-15.7555	-3.80684		-2.78157	-9.32777		9.19238	-17.5481		10.4282	7.01005
-6.62409	-1.4538		-4.74791	-2.5422		4.49443	-6.06209		-4.6233	-8.46352		28.2775	-6.60581		13.5681	-14.2174		-19.7179	8.97057		9.41849	4.07608		-2.41273	-9.22229		-1.34908	-9.07749		18.3305	-1.98689
-7.85296	0.256199		-8.22099	-1.00709		11.3779	-9.6937		-7.52074	3.39711		16.8972	-4.94073		7.23142	0.0448429		-17.9364	8.2358		-28.5933	0.344289		-3.62193	-10.7633		-13.1591	-13.7804		17.8426	3.30361
-7.3578	0.57147		11.4363	-3.74195		10.7301	-5.09599		-12.6771	8.61428		15.6499	-20.8867		4.85933	-0.304414		-6.99875	-9.8475		4.26192	9.21517		-3.43751	-0.49676		15.2258	0.531148		13.4556	-1.0819
-6.74442	-1.49073		7.86225	-3.25613		16.8717	-8.13426		-4.94122	0.633864		6.32121	-3.64654		11.6036	-4.5526		-19.5927	9.00562		-21.1731	13.8866		-9.56731	0.754348		7.76849	-5.89047		8.05632	12.9038
-5.23383	-7.82082		6.3587	-0.957658		14.1773	-7.35392		-4.82881	0.594703		-20.171	7.09031		10.2223	3.28708		-22.2723	3.67359		-28.2456	8.9784		-12.5599	0.702655		14.3234	-17.8037		7.62995	3.26267
-6.38284	-0.823594		3.25002	-2.20697		11.9274	-10.3399		-11.638	5.97821		-14.2469	11.076		13.5851	-10.7527		2.72341	1.6284		3.75655	5.97849		-8.30153	-4.80543		1.17742	-1.58124		-5.36579	-6.32146
-7.62562	0.522453		-5.36556	2.12792		18.8927	-6.1037					22.2654	-4.72567		10.6055	-10.5729		-3.71738	-1.89707		-20.7742	12.2102		-8.67875	-3.61859		0.0707406	-10.7351		16.3564	4.12883
-3.55672	-5.12282		17.5679	6.73864		14.4467	-6.71962		Sample	4		-9.7195	9.40339		17.2102	-13.609		-11.7215	-9.78473		-6.46237	8.42699		-12.3399	-0.90192		7.2002	-10.6607		18.5994	0.266757
-3.49353	-2.8035		19.5445	-3.17584		2.20363	-10.856		Section	3		-14.881	19.167		6.87672	2.57122		-15.9531	3.95322		-20.4733	-0.154639		-9.21601	-1.03396		-22.7148	-43.5003		14.0535	2.54895
-4.69564	-2.46299		-10.9781	-1.27914		-6.08574	-9.87215		-12.1316	-4.37938		16.5795	-5.2353		14.4467	-1.46806		-4.04276	-6.46044		-6.95367	10.8236		-7.19859	-2.23198		-1.4957	-14.0181		13.4696	1.29955
-5.91928	0.79502		1.71647	-0.883216		13.5558	-8.64198		0.204712	3.39258		-20.0773	10.752		2.9106	10.5027		-17.3744	7.50292		-5.52197	14.1697		-6.60132	-3.72339		16.22	3.34336		20.8949	-2.6337
-5.43016	-1.89739		19.2014	-4.01224		11.3076	-5.32889		-10.8277	-5.23788		-0.977131	27.6883		-0.666506	6.29489		-14.3697	5.92587		-11.9223	13.0916		-2.8452	-4.40088		19.3564	8.77516		6.89457	-3.10995
-7.95712	-0.49792		-8.84045	-1.88888		14.8408	-7.56383		2.47418	1.59513		20.9488	-10.3031		9.13652	2.52045		0.806696	-7.06679		0.720258	-4.91013		-6.10116	-2.10125		14.5821	-14.0084		15.6458	0.612874
-8.69344	-1.01202		-10.4911	-3.59711		16.2715	-6.84296		2.69135	3.20344		24.3392	-8.72855		5.69708	-2.0623		-16.1389	-8.25532		-15.2505	16.9121		-1.86304	-2.30802		3.77615	-20.5649		7.58854	-1.37634
-7.24484	2.58273		6.39816	-1.24247		9.39268	-6.31791		-0.80778	1.7446		-5.92582	14.3049		15.6307	-7.59361		-25.7647	7.97875		3.77665	-0.343594		-3.17422	-0.855028		13.1563	3.15479		17.2445	0.981409
2.31937	-4.68938		13.5944	-1.13267		13.4471	-7.9366		-0.387733	-2.84562		22.5829	-13.6792		7.02304	1.57871		-17.7185	3.62736		-20.9043	7.0174		-6.31397	2.56895		22.4523	2.42634		16.0539	0.533484
-6.79178	-0.082148		-9.28136	1.23941		4.22305	-6.0092		-6.05366	-2.57593		-14.0434	19.6458		11.0899	-9.56248		3.84352	-4.94619		-10.5892	8.86412		-8.64853	-0.48512		-8.39286	-10.5435		12.8896	-0.0542861
-6.22476	-0.0931373		13.4727	-3.77054		17.2311	-14.4254		2.19522	0.0502206		26.1114	-7.30289		6.63064	-5.47357		-12.8352	-8.45299		-19.4823	7.07988		-8.67019	5.2479		0.0613637	-11.8464		8.53295	-1.43475
-3.25469	-2.80151		3.69672	-1.15026		13.4554	-6.29323		1.24364	-0.648959		14.3235	-19.4016		14.228	-10.3074		-17.3003	8.80535		-34.3526	2.38268		-3.56908	-1.23233		0.916451	-4.14244		15.1441	-1.2529
-1.73128	-5.99547		14.0117	-3.34407		25.4714	-6.8042		1.09601	5.42063		7.24246	-4.74507		14.2625	-12.4235		0.85718	-5.91358		-11.0343	3.93123		-5.84636	-1.39998		-1.45263	-13.8734		6.05251	-3.69256
3.63575	7.28088		-1.53501	-1.39037		15.5421	-4.07834		2.56675	2.32077		-27.2487	14.923		11.6717	-9.89116		-18.5617	7.67208		-18.7167	7.00529					-8.20778	-21.5917		-6.84556	-7.89396
-8.29989	-0.588559		7.69612	-2.72392		3.67636	-5.73859		-1.57146	5.41518		22.3873	-7.69482		2.31798	-0.956684		-1.12301	-0.20801		-15.0265	2.69585		Sample	9		12.216	-4.77119		8.07494	-3.95867
-7.70975	2.08565		7.5568	-12.2911		18.134	-9.16424		-0.944164	1.38668		34.6798	6.58895		11.0779	-4.05141		-0.129671	-2.56379		-7.9055	15.1202		Section	3		19.0841	1.53949		14.2176	2.75861
-6.99738	2.14394		-8.44657	-7.43677		11.3301	-11.1476		-3.45498	-9.34177		-16.7667	5.07075		11.1885	-3.96967		-17.1986	-2.3008		-2.3342	20.5369		21.2758	-0.465935		-8.05933	-25.357		7.54176	-1.4942
-3.4392	-6.89303		13.5203	-2.89847		12.9095	-8.359		-12.4712	-5.6598		-14.7071	18.0752		9.91909	-2.15948		2.01105	-7.06202		-4.27438	8.12652		20.1015	2.30802		9.55925	-10.1962		-3.75827	-2.78421
-5.79888	-2.10524		21.1831	-4.51444		12.3738	-6.57625		-9.53757	-2.96217		-16.2988	17.3517		5.98942	-11.7672		2.33116	-7.65581		-26.7652	3.19908		17.8145	4.20319		-9.0842	-27.8906		16.7413	0.201851
-4.74055	-2.84537		10.706	-3.14144		-13.1601	1.74898		-9.37786	-5.18312		30.8705	-10.8931		10.2712	-8.79698		-21.7938	8.17662		-20.9019	4.27008		16.6891	0.751643		-0.203532	-6.12541		8.6091	-3.32561
-8.00665	0.324164		4.4819	2.33813		13.0645	-3.97007		1.46952	-0.544636		20.0253	-6.46224		10.4027	-10.0943		-9.37348	2.56828		-29.5374	7.89003		22.3544	-1.3021		-7.62599	-22.3383		4.28079	-4.14276
-12.4608	-0.929051		-11.6144	-4.37682		14.956	-14.8881		-3.59445	4.16368		-10.455	24.1484		5.29974	1.23803		1.68725	-7.28435		-3.16912	8.33193		10.974	-3.8609		-9.77503	-18.2129		0.196147	-3.14072
-6.34857	-0.606862		-3.65243	-0.368489		10.2277	-6.85693		-3.86538	5.39881		22.6053	-9.71976		11.1113	-4.01339		3.239	2.51801		-3.53993	9.14182		7.03906	-10.8101		-9.2348	-71.742		17.8445	2.06444
-6.86685	-0.794668		-1.4829	-0.0678459		14.382	-14.2763		1.68767	5.38745		26.8188	-4.67431		15.1726	-8.89035		-8.0752	-9.60127		-3.51953	18.2065		0.495719	-9.32149		-1.32468	-12.821		7.41627	-2.0242
-15.1177	-4.94972		7.55734	-1.07468		1.65776	-8.25292		2.12915	4.60869		-16.0148	7.38693		9.9192	-1.582		-24.7735	7.0839		-4.42053	6.8228		-3.83391	-6.26532		6.43179	-24.8648		10.4316	-1.98503
-8.48565	0.782105		6.21738	-2.36667		1.87413	-6.34027		-3.38425	-2.77264		0.673155	6.056		8.54439	-12.2382		0.147121	-1.98552		-17.4306	-6.35261		7.46099	-11.1489		-5.1856	39.5498		14.0482	-2.93435
-8.57435	2.93346		2.64006	-2.51287		27.7874	-7.3388		-0.188639	4.45589		21.5711	-13.0589		15.7416	-11.8424		-6.56925	-11.5612		-21.8334	10.3319		-0.227982	-13.9173					9.7882	0.667028
-7.02565	-1.5627		2.79946	-0.271023		1.5983	-9.17244		-5.12498	1.87247					5.33461	-7.5594		3.57976	-3.93844		-11.9606	-7.22855		2.69851	-12.8736		Sample	10		18.0812	2.45957
-7.0036	-0.762373		12.3935	4.37291		4.67606	-5.17553		1.27228	-0.324372		Sample	5		13.0573	-12.3645		-21.8854	3.89006		-19.5588	4.35035		0.820101	-11.9515		Section	3		20.0402	0.474293
-3.69142	-5.4902		8.78239	-14.1065		13.487	-7.78942		-5.48798	1.86889		Section	4		5.69314	1.22388		1.77692	-5.66987		-15.8381	2.73132		2.39673	-13.429		17.379	1.44656		18.2922	1.77069
-7.62692	-0.326434		-4.96025	1.64942		23.3686	-7.51543		-3.32242	3.8488		-18.7526	21.2472		17.1318	-14.4533		-6.58161	-10.0087		-14.7958	2.7455		3.16724	-14.7255		-14.5203	-6.04034
-4.86459	-6.6421		16.162	6.07286		-6.35856	-9.56578		0.767213	5.19454		-20.2808	-19.4856		14.3803	-11.451		-2.39252	-8.01023		-10.4741	12.7003		-0.340894	-11.5038		-22.6236	-4.69446		Sample	11
-3.44486	-2.99609		3.04187	-9.53879		13.6679	-4.51698		2.48271	1.59194		-26.9836	90.8748		8.92535	0.537091					-21.5759	13.3332		-1.45902	-13.8431		-18.5882	-6.88926		Section	3
-8.45999	-0.844198		3.9989	-1.89098		19.6084	-12.4396		-10.6599	-0.824497		-29.639	-22.6641		-1.21157	1.35047		Sample	7		-34.2072	2.04938		-0.179275	-12.4935		19.2615	0.225152		-8.20856	-4.38864
-8.82235	-0.434286		1.61305	-1.48712		7.33001	-6.15188		-7.11106	-3.23622		-46.7634	-4.82189		0.277356	-7.30942		Section	3		-11.9954	2.65877		2.95792	-9.85925		-24.4383	-15.001		-6.90168	1.02514
-7.5253	2.83284		-2.32138	-1.20429		13.7794	-4.93592		1.87239	6.05125		-46.3905	-11.7488		6.89141	-0.452179		-1.53495	-1.56488		-18.2107	6.2013		-2.12754	-14.4487		-16.1327	-7.94079		1.12341	3.40222
-8.44409	-0.29833		-2.62514	0.358922		28.3543	-7.22866		-1.02117	0.0971885		-31.1574	-37.7101		1.27677	-0.675826		-10.7356	-6.1867		6.84052	4.47321		1.02573	-16.1916		-8.61441	3.20968		-7.85918	-6.99853
-3.67323	-2.39518		4.3447	-10.4252		16.4667	-4.6043		1.4446	-2.37372		4.78095	0.396503		0.576688	2.54005		2.87833	0.193364		-4.96124	4.46053		2.4135	-12.0696		13.6671	-12.1121		-2.78093	-1.20381
-3.70073	-4.15099		-14.039	6.66702		-2.2454	-12.3599		-4.05661	-4.11016		-27.4915	-19.7791					2.15705	0.24189		-22.161	5.36102		2.37368	-12.1269		-10.4102	-85.7063		-1.42388	0.285367
-5.73798	-3.53888		0.113091	-13.8441		4.15234	-5.60902		-4.98826	-2.17129		-38.9069	7.12105		Sample	6		-4.3759	-4.62703		-10.8126	3.52598		0.651051	-8.75356		-4.86653	-6.97148		3.64111	4.41431
-7.11744	0.0699584		0.522097	-13.4443		14.5085	-6.21571		0.514797	11.4593		-15.09	-16.8785		Section	3		-6.26493	-1.28186					2.21746	-16.1669		-7.18736	3.23759		-1.19614	0.98397
			3.84962	-9.03498		14.3395	-7.91597		-7.48217	-4.46802		-4.14476	34.8339		27.9531	-39.8041		-9.11864	4.6831		Sample	8		-0.576749	-14.6671		51.6117	6.66617		3.06916	7.04294
Sample	1					2.86806	-5.1535		-1.51336	2.92203		-8.23328	-13.9005		21.6749	-23.928		-5.9808	-0.836727		Section	3		0.769362	-10.9619		-9.78605	-0.583029		-6.52313	4.37014
Section	3		Sample	2		14.8757	-9.22381		-1.469	-0.852773		-45.591	-4.9358		24.8394	-23.8955		-2.43798	-1.00065		7.62499	-2.22098		-13.1103	-16.7845		-27.4035	-15.8039		-4.17494	-3.70434
1.90088	3.29507		Section	3		10.5486	-3.42027		-0.750683	0.186678		9.55099	2.03226		28.4287	-32.4036		-6.84348	-2.17449		5.78426	6.30736		-15.8361	-16.5805		34.7638	4.60786		-4.22222	-1.17723
1.28977	-6.05477		9.33612	3.8151					-1.61997	5.39788		-42.7515	-31.0751		30.3147	-40.9871		-10.1861	0.388142		2.61575	2.31826		-11.3108	-15.3553		35.2897	3.34566		2.39182	3.13672
-0.298447	0.308236		11.2043	2.76715		Sample	3		-10.0327	-3.95573		-25.4031	-19.1225		24.194	-28.5341		-9.26569	-5.39764		1.30427	1.84456		-11.6811	-18.2564		-16.4059	0.920284		-10.4907	-7.62736
-0.164051	0.284922		2.75056	8.0192		Section	3		0.0148757	-2.40178		-34.8734	-36.5454		21.8259	-17.1846		-8.45274	0.970525		3.65246	0.53824		-11.512	-19.9958		-17.9299	-1.04201		-1.23744	-1.03159
1.97903	2.9123		9.14903	3.71976		1.14123	-11.7102		0.463396	-1.97211		-52.8542	-27.5327		22.928	-23.824		-2.81935	-0.849322		-3.38782	-3.63016		-11.3409	-16.2739		-24.374	-8.05118		-0.607234	1.73449
7.02686	2.60038		-8.41369	9.12436		-13.821	11.1811		0.602801	-1.72816		-19.262	-27.555		23.6405	-28.8305		-5.36785	-3.48279		4.63417	2.1923		5.81475	-11.5087		27.3307	1.71106		-4.13434	-0.608919
-3.24032	6.39404		5.72257	3.06974		-8.51742	11.3656		-1.96945	0.671874		23.6446	66.1494		22.7172	-21.2271		7.66068	-3.35364		3.73441	3.71656		5.08965	-10.8855		-16.9477	-13.2424		-6.88304	1.16347
-2.24256	-1.10086		12.3349	1.68345		5.41311	-2.04463		1.58188	0.546939		-27.3553	-37.1627		25.7874	-17.0177		-4.73972	1.87025		4.82252	7.66698		4.5357	-7.36205		59.5975	-20.7607		-0.991064	-1.68679
-3.55975	7.32871		4.39855	8.06466		-5.38345	5.65065		-11.9088	-4.72007		-21.9977	-23.1453		22.1405	-18.2159		-0.76986	4.43531		4.43805	2.13072		5.51158	-7.85243		21.5246	-0.0365276		3.48904	2.48703
-0.504814	3.83095		4.12332	0.706374		6.10566	-14.8066		2.13313	5.15377		-12.3053	-15.7058		24.716	-20.0208		-11.7061	0.543138		8.14007	-1.8564		1.52983	-8.11439		-14.2531	-15.6931		-10.5097	-8.4021
0.625577	-5.22231		6.69338	5.56003		-1.14535	0.763825		-12.0198	-3.60718		-16.2308	14.1812		26.1179	-30.2123		-2.65081	-3.03478		2.99901	3.95257		1.56965	-5.76515		-14.7702	0.389352		-1.96321	0.0801733
-3.31786	7.10358		5.89964	3.67045		7.61941	-14.2606		-4.54665	1.05986		-18.2274	-19.7954		23.4341	-28.5025		-4.79077	0.214159		9.51852	-0.668891		-2.98142	-2.80888		22.4607	-17.5543		-2.39359	0.863105
-3.62381	6.14484		4.23281	4.14384		24.357	-17.2649		-3.72538	-3.30059		5.71724	3.52212		23.7615	-25.8465		-7.42995	-3.56437		0.747396	2.71804		-1.13305	-4.90943		11.8403	-23.2386		-1.49444	-5.13823
0.344353	-2.27802		-1.98602	9.94161		8.19843	-4.30639		-3.05478	7.68382		-4.95826	10.2206		26.9045	-33.2689		0.754835	2.06343		5.93247	5.19129		1.82741	-9.64701		2.87681	45.6881		-11.1445	-2.30709
1.04206	-5.04941		2.69937	4.54663		8.15375	-8.16707		-2.52725	0.0386929		-12.5457	20.8533		23.2837	-18.1236		-16.3684	-2.70415		1.2111	-0.998034		-0.238206	-12.0312		37.1286	0.136458		-10.3466	-0.806426
0.279827	-2.52949		-1.62824	9.46518		5.25583	-3.14288		1.68005	5.87979		-8.40656	-12.0109		21.748	-16.1879		-11.918	0.455437		4.30369	-2.20485		-1.62344	-11.6372		19.8473	97.7187		-2.2152	6.03693
1.86876	-6.15993		10.6366	-2.00573		-0.776965	-3.29381		-10.1382	-3.58715		-12.5448	22.4426		24.7197	-22.3056		1.07612	2.98588		3.0724	3.20397		0.291296	-14.3601		35.7345	15.7224		-4.53161	2.65815
-3.42125	6.98106		9.42327	-0.810108		-20.5553	16.9266		-5.62205	-2.51998		-33.3442	-26.2539		28.23	-33.5177		-5.29094	-0.143338		6.80345	-1.36545		-0.610535	-8.32256		8.8817	43.8284		-0.770794	0.00964865
-14.6679	9.37066		9.97033	3.02701		1.67813	0.612293		-13.7558	-3.62389		-12.7475	25.2053		22.3788	-20.6648		0.372912	0.904236		3.80243	1.01003		1.2043	-14.6703		-16.0225	9.02826		-7.97166	-0.67435
-0.982225	-0.266591		2.8841	5.2991		6.02407	-3.01124		-11.6131	-2.05453		-54.3428	-14.5505		21.9323	-23.2117		2.08466	-1.74159		4.08326	6.64184		-5.39702	-5.48364		1.5374	-13.6239		-4.25465	3.70422
0.526784	-3.96643		1.54448	6.50255		-1.64835	-1.47115		-10.0119	-5.16189		-50.0278	-32.5715		26.839	-23.1962		-9.33358	-5.82161		-1.65717	4.83056		-6.49724	-3.90211		-22.3169	-5.82783		-4.078	1.1953
4.95199	-8.9599		4.71642	2.6545		-4.74324	-0.428028		2.50558	1.72646		-15.977	-6.9763		24.9127	-36.0865		-8.13518	-4.3417		8.02916	2.53825		-3.87557	-6.06553		7.64315	-13.9438		-7.53063	10.1195
-0.36257	-2.17388		-1.97324	-17.5698		1.17071	2.95101		-2.99009	4.69101		-28.5083	20.4043		27.2813	-35.0495		-9.54561	-5.9549		5.88746	-1.87467		-2.27938	-5.74769		33.6441	12.0268		-9.56053	1.97724
6.6492	-3.80197		-4.8395	5.05898		18.4635	-15.6198		-3.58374	3.18704		-11.5096	-13.8272		23.7545	-27.7003		-3.22029	1.35283		9.59561	0.414485		-1.33843	-5.58702		-13.9017	-7.87844		-1.48613	0.49296
-3.34976	7.52533		4.89888	-4.59866		19.1268	-15.9169		-11.9973	-4.45035		-18.0893	-17.0981		28.5461	-33.4867		-8.12347	-4.66579		-4.82112	3.77975		-3.45295	-2.66079		-0.913908	-20.6983		-0.360167	2.74129
10.2528	21.5001		1.97135	7.3501		19.9541	-26.5589		-8.49548	-5.63177		-15.2446	-19.2613		23.558	-20.6335		-10.8666	-6.70383		5.29291	0.500794		-5.10642	1.09952		-17.2024	2.22363		0.537921	2.992
0.736846	0.274838		12.6362	2.63451		1.45914	-2.18938		-3.88117	4.2021		-18.9489	-27.903		27.1354	-20.2504		-15.8704	-2.67797		4.2808	0.0580602		-6.4651	3.09529		-22.5628	-16.746		4.02059	4.37168
-3.80709	7.4503		-4.77331	-5.01886		0.719374	3.47415		1.51674	4.83665		-7.06522	28.9875		23.6839	-24.3071		-5.84028	1.63454		2.15787	2.38391		-6.64533	1.24063		9.50848	-0.91326		-3.20976	3.55249
-0.216595	14.1998		-6.58041	11.3508		7.2964	-7.48241		-5.71451	-1.36459		-5.17182	-10.2164		21.159	-22.5813		-4.35584	0.978224		1.01967	5.33039		-7.02534	3.85601		-27.9091	-20.6632		-3.86171	-2.49529
0.355586	-1.39124		13.3987	0.0620796		-17.944	14.7431		-4.38949	1.82262		-2.9635	0.953861		27.0779	-34.6274		-4.48249	-2.97112		6.28799	-0.27376		-6.53286	-16.2902		-12.0682	-9.57717		5.66763	4.48366
2.61586	-9.40221		2.73418	7.6015		16.6418	-15.1361		-0.622529	0.638637		11.0893	4.00766		25.6013	-16.4386		-7.84109	1.65178		2.61808	2.10441		-2.10753	-14.0493		22.6161	4.14461		1.99987	2.22776
1.06485	-2.23453		5.01167	7.29368		0.0853494	-3.12703		-1.17753	0.557492		-47.8649	-30.2369		22.2251	-21.5649		-2.98649	-1.3212		0.865294	2.29504		2.1222	-16.7639		-15.4532	-9.74722		-0.314648	1.87427
-3.73225	5.65724		4.29763	4.18483		2.1783	-3.54275		1.4378	5.62749		-9.24417	-12.1578		27.753	-42.7874		-6.13178	1.98424		-1.15397	3.46048		-3.29437	-16.775		-4.46736	-12.415		-0.395285	-0.900267
-3.89983	6.70336		-10.206	13.351		9.22177	-7.54048		-2.36225	6.84461		-50.1994	-31.9737		29.3183	-32.4431		-8.35775	-3.1136		7.7634	2.9853		-7.14969	-14.8023		-13.5069	-9.05467		-1.30314	-0.788161
-2.18362	4.20188		1.90281	5.76712		7.58391	-6.46929		-0.989191	0.880597		-0.454622	-7.5362		25.7824	-31.9986		-3.16957	0.481543		4.26994	3.72409		-1.80576	-15.4597		-7.06987	-10.796		-6.70582	-3.78067
-2.52071	-6.61941		4.38379	-2.80143		-0.364606	2.58159		-1.24505	-0.544676		-24.1362	-22.6377		21.7374	-20.8377		-2.09032	-2.5392		-3.52973	8.71705		-1.48512	-13.9215		-15.0449	0.187614		2.6958	-1.45138
-1.12298	3.74987		3.2158	7.12811		12.61	-12.2115		-1.18104	0.722516		-14.0639	-16.1143		25.9131	-22.5573		-5.24244	-3.67399		11.1771	3.19825		-2.1257	-16.0444		-24.7155	-15.1556		-2.17843	-1.34386
4.98225	-4.57029		-9.40183	-1.89726		7.73485	-21.3971		-5.3294	-3.71177		-12.3959	-15.9228		27.9856	-31.9431		0.449151	5.07916		2.7151	1.82745		-4.61883	-14.1017		-19.1379	-16.1627		-6.55517	1.60886
1.04342	-4.55918		3.01588	7.16267		4.59274	-4.62554		-1.79535	-1.4824		-7.67462	6.83574		25.0527	-29.8177		-6.69875	-1.12691		7.10264	-1.59802		-8.4944	-14.0598		116.021	33.1091		-1.21016	1.80238
1.35058	4.20198		11.9449	1.59821		-2.35909	2.9204		0.993786	4.44868		-1.22294	-10.755		20.5109	-13.9492		-9.39776	-1.24575		3.19542	1.19458		-4.88847	-1.65976		54.6857	-20.2395		0.733863	0.162681
-1.63769	-6.38347		4.68181	-11.3706		-14.1661	10.3205		1.30949	1.42233		-12.5246	18.806		24.0835	-24.2029		-9.65026	-5.88808		0.187163	1.63849		-8.42664	-2.06772		15.7711	-16.5477		-1.48186	1.7939
-0.318422	0.633701		4.52729	3.78186		-12.2591	7.85309		0.0430665	-2.35024		-13.9609	21.3726		25.7198	-16.3216		-7.13816	0.773935		6.21185	0.0189253		-8.46855	-0.629396		-16.92	-8.03386		-2.18528	0.301249
-3.03564	7.4471		11.6808	0.361314		-16.0309	13.6948		0.665926	-0.93061		-20.5933	29.2424		27.0668	-33.8589		-1.22258	-1.41337		2.2933	-1.95743		-10.7137	0.894147		-13.3497	0.00808387		-0.163997	0.687783
0.762939	14.3569		-7.4507	0.76214		6.65059	-5.38042		-8.59943	-5.26151		-16.9471	23.178		23.2551	-25.1322		-0.956892	1.41968		5.65645	8.55195		-13.6965	-5.86155		14.4374	5.58587		-2.9677	-1.38695
1.84918	3.7146		9.70005	3.65933		5.97339	-11.1869		-3.13815	5.03855		-54.3962	-22.2774		24.6207	-14.5184		1.0771	-0.5478		3.97794	5.00983		-9.6037	3.20775		-18.679	-2.65174		-0.599193	-1.7337
-3.61589	6.6448		-0.897367	-14.9041		-4.55159	0.504298		-1.86726	4.65288		-28.107	-17.6796		22.5885	-12.7028		-3.57418	0.356367		1.84247	0.270206		-13.0238	0.59866		46.6054	6.7537		-2.20086	1.12706
0.174142	-0.261767		6.76685	-5.91865		-0.651928	4.37037		-5.24432	-2.07402		-20.1911	-20.7358		23.7835	-21.225		-11.9135	0.228		5.61875	1.0302		-15.5086	6.20105		-30.4745	-31.1066		-1.76899	-2.1411
3.63728	-9.02476		12.3562	-1.46426		-0.523202	3.72495		-12.16	-3.95652		-3.96822	-9.02509		23.0756	-19.1547		0.731342	0.97853		4.81219	8.24166		-18.9189	1.36218		21.3611	-13.9803		-9.33396	-10.3625
-4.14066	7.60548		1.33473	9.27955		-10.5535	1.17763		-0.885793	-0.124596		-10.7034	-12.6385		24.6886	-22.5736		-2.31402	0.683208		6.20917	-0.645306		-11.6875	-0.903228		23.6157	10.1577		-3.44979	-0.59118
-2.65782	7.29127		1.84019	7.225		-5.19891	2.04894		-0.177968	3.35456		-1.09626	-10.499		22.555	-23.2717		1.6687	-1.47616		5.64006	4.16601		-10.9484	-0.630793		15.2292	-8.77578		-7.90717	0.701218
-0.0314663	0.0155749		6.06203	-1.20918		6.15844	-5.58313		-12.1283	-1.76626		-21.1165	-27.1805		21.5714	-25.4311		-6.13275	-3.02802		4.20944	1.51909		-16.423	-2.36111		64.5935	22.8494		-3.67754	-2.74148
4.16689	-5.95843		1.83467	8.96049		-0.888555	4.51223		-2.6044	7.5325		-10.2706	25.8094		27.9752	-34.3636		2.28459	-0.215279		5.84924	-0.854084		-4.0551	-9.32574		-22.3132	-17.3895		-11.5937	-5.18558
-2.93051	7.70879		6.90194	4.78999		0.118857	0.971155		-7.55368	-3.30086		-48.384	-20.2155		28.0153	-41.3461		-5.87036	-4.26361		-1.67979	9.83328		-11.8461	-11.5499		-14.6781	1.59647		-1.52318	-1.75361
7.5418	-5.6269		5.63808	3.24309		1.70695	-2.28067		0.402002	0.100745		-4.91508	9.82507		21.5748	-15.7396		-7.91286	-2.45138		1.19271	-1.95892		-14.4	-13.2131		-27.0596	-23.0658		-9.3989	-0.439124
4.06217	-11.4918		5.36857	-9.17078		0.191396	1.77409		-11.1158	-3.0618		-5.46317	-12.4052		21.9938	-16.715		0.076655	-0.233223		4.68321	2.26325		-5.51228	-10.6487		-5.55731	-6.7433		-8.09355	7.16658
4.17087	-11.4233		-1.12605	7.6493		-7.45793	-0.581465					-7.04579	-12.2162		28.8555	-40.3852		0.0948748	-1.00061		2.10364	2.7196		-5.51228	-8.0585		-9.38721	8.87668		-8.82095	-8.95385
-0.170321	3.49622		10.3874	-3.20829		3.69132	-4.31192		Sample	4		-21.0283	-23.8534		25.5778	-16.791		-6.4443	-1.18619		7.44746	-1.68463					-0.514676	1.76754		-0.316918	2.37173
2.1513	-5.78265		-6.12926	4.83827		1.89008	-3.72648		Section	4					24.4753	-16.2124		-11.5757	1.03032		6.14385	-1.18806		Sample	9		-14.7479	-9.03208		-8.69812	-3.49781
2.3875	3.37738		9.38958	0.225416		-0.726669	-3.75791		13.4222	-0.0042579		Sample	5		24.8197	-26.3964		-0.850298	-0.254228		1.37644	-1.23915		Section	4		-6.18291	8.80963		-8.56666	-8.58497
1.71959	3.10491		10.126	-0.437201		4.69443	-2.43689		11.8825	-9.6099		Section	5		25.7237	-22.611		-12.728	-0.490087		-3.6121	2.69343		12.7891	-6.20664		15.7633	27.8493		-10.1233	-8.23368
4.14087	4.11846		2.23623	6.54862		-9.12113	15.5679		3.42074	-12.6438		4.53942	1.37071		23.3468	-22.4905		-1.59834	-1.10925		-1.14443	4.20767		13.5519	-4.7781		-12.0875	3.27353		-11.2648	-0.540227
-2.49527	6.27412		2.59096	7.43287		2.44631	-4.39397		13.0543	-0.672795		14.4626	6.59374		21.959	-17.5165		-10.0245	1.42356		5.60861	6.08716		12.1471	-4.90384		-8.99631	1.74897		-0.319793	-0.179777
3.10258	2.77503		12.104	0.272496		-19.52	31.3367		16.7038	-7.96297		10.3113	6.33399		24.6392	-14.4883		-5.46846	-2.71285		1.67925	0.541874		18.3517	-6.19407		22.4972	-78.1741		0.54735	-2.38096
5.63144	8.73289		10.2693	1.92202		7.24847	-20.9898		2.75087	-9.73042		11.3237	5.91975		26.3793	-28.7697		-8.40293	5.3376		8.82075	0.309086		9.75249	-6.8025		-20.9795	-1.15893		-8.55208	-4.91915
0.349584	3.70157		7.79394	3.91531		-0.516307	-3.00087		15.6043	-8.32		-0.322548	-13.4564		26.5734	-30.1396		-5.35893	-1.84019		8.6016	2.35095		9.45905	-1.68948		-18.7031	-1.80098		-3.76913	1.76908
-2.34701	-1.32193		17.5123	-2.4659		16.4482	-19.2424		13.512	-7.63784		11.1851	5.40138		27.9568	-37.822		5.65753	2.12348		1.03684	-1.4926		4.20873	3.50426		33.9322	11.6737		2.75711	8.36799
0.238918	-3.55889		7.01699	4.02988		7.15641	-13.4394		13.7716	-10.3055		16.9778	4.47752		20.8913	-11.1451		1.04039	1.40253		2.42387	2.59099		1.61151	-1.57701		-1.9103	3.19909		-2.82991	-1.21889
-4.27822	6.91892		0.511217	-16.165		3.05536	-5.77285		12.8579	-13.4943		2.16926	-2.61242		24.5316	-15.8019		-7.22661	-1.34011		3.35255	3.07331		14.7038	-6.47596					-4.08473	2.8045
-3.69358	7.09619		10.5043	-2.30254		12.2847	-12.1102		-3.2084	-7.97991		5.37716	-8.19119		21.898	-22.5775		-3.67452	-2.82518		6.67069	4.13368		5.55623	1.28007		Sample	10		-3.36566	2.94844
4.33008	-9.91981		5.21248	2.23162		-11.618	6.73633		5.89501	-10.7473		8.14849	8.13761		25.1921	-15.0448		0.128399	10.2929		5.58212	-0.503745		13.7807	-9.3405		Section	4		-12.4152	-7.9692
-0.513266	-0.518222		0.115077	8.37232		1.90592	-2.78161		18.0126	-9.13912		9.4628	1.35597		22.1545	-28.6186		-1.16489	-2.12683		8.98485	2.25471		10.9271	-7.03178		-25.8386	-24.7011		-3.91498	1.8373
4.60758	-8.47927		6.62931	2.20787		11.1844	-9.15561		21.257	-14.0658		10.1518	6.42558		26.8254	-25.9765		0.427893	-1.03938		3.52405	1.17278		12.6728	-6.47434		2.01789	-3.64176		-0.639369	-0.133184
-0.23945	0.0538985		3.46446	6.13105		10.4081	-15.8881		2.17033	-9.825		-3.50957	-11.2016		26.0282	-26.5417		0.401101	-1.31867		0.0672303	2.89009		2.37401	-8.59444		25.1885	-12.0531		-4.17798	15.7691
3.41666	-7.99013		2.28869	7.12424		0.27827	-0.813715		13.5467	-8.9533		9.94486	-1.5185		24.1533	-29.52		-6.84673	-0.281994		-2.88389	9.18126		1.48335	-2.38082		-7.9192	1.48387		2.60761	2.16734
1.17366	2.38332		3.24015	7.83248		1.06527	0.527035		12.1847	-11.1657		12.7162	-0.330233		26.2364	-28.7428		-8.12619	-3.14618		-0.159724	6.04894		5.00932	-2.82914		-15.1922	-10.8072		4.65176	0.683076
-6.52896	10.186		-5.08571	8.69202		8.0022	-8.40617		0.268287	-7.5366		8.22793	5.72009		26.2144	-24.6969		3.20084	1.2314		-0.537651	3.87875		4.30518	-0.750944		6.55963	-8.081		-0.46648	-2.56503
-3.69424	6.62028		5.69476	6.50423		-16.188	12.2684		25.2553	-15.2805		0.291397	-10.6677		23.7565	-19.0797		-3.29782	-1.50575		6.92912	-1.82691		2.6049	-3.00447		9.50984	-5.59209		-7.23399	-9.71746
-3.94616	7.10217		3.23181	2.00003		3.41471	-1.96287		14.26	-8.00088		8.74859	3.49824		24.4686	-28.857		-3.59055	-3.10769		-0.50838	-0.037069		3.16444	0.862712		2.79985	-1.67046		-9.32598	-2.29782
3.99585	2.6665		9.22247	3.59512		-0.665053	3.93375		17.5063	-4.55678		6.00059	-8.81415		24.1382	-29.4559		-1.66469	0.401702		1.98305	-1.99938		1.42365	-0.261259		7.12687	-9.04677		-6.47319	2.80462
4.85086	-9.68438		-6.5785	-2.20511		19.023	-18.5717		2.46039	-10.8803		10.6689	6.87482		26.1381	-13.3309		-1.9297	2.72286		1.0428	1.67029		6.55801	2.44913		-15.5387	-17.9098		-2.20111	-1.45552
-3.37379	6.87164		0.52893	9.17061		3.36494	3.52245		3.82486	-9.73418		-1.68509	-11.1749		22.6374	-18.5421		-1.24714	-1.50347		9.02492	0.266563		21.5217	-3.92726		-10.3004	-12.0794		0.943808	4.25435
-1.32528	-2.40456		4.3406	-7.86867		-6.49891	5.30418		15.8522	-8.03859		13.3389	6.31271		25.1198	-29.9754		-7.77817	4.46147		-4.87971	4.96007		16.9567	-6.02921		15.6448	-7.24014		-0.0842058	-0.429605
-4.64812	8.53555		5.58455	-1.93783		-25.6786	20.522		6.21377	-10.4077		12.7336	-6.72363		22.3866	-13.7537		-4.69811	-5.09294		3.8726	1.70928		9.60719	-8.29252		-2.0262	2.12722		-5.71773	4.94504
-3.45176	7.30817		0.375893	9.17503		18.1514	-18.2753		-3.74143	-6.87351		8.9366	-2.43207		27.6988	-35.6502		3.32598	-0.673672		1.37752	2.53368		6.24087	-11.6009		-17.2914	-15.0023		-3.71288	-2.22059
-0.389432	-7.59909		4.53706	-0.653033		-3.20471	-2.38332		-3.11643	-8.61439		16.1388	-1.42435		28.2257	-39.187		-8.1367	0.801822		-1.82027	4.84657		17.3381	-9.09585		-3.97534	4.2796		-7.93937	-6.4251
-1.42786	-1.32805		12.1111	1.72045		2.20613	3.2515		16.4578	-4.46027		8.96391	0.623036		21.9863	-21.6641		-1.2658	-0.114011		2.06558	-1.31922		-0.0398175	-4.83398		-33.0301	-13.1181		-7.04332	1.79153
-0.792995	0.470016		-4.52661	-17.5208		5.56448	-2.7681		4.29202	-11.7949		-2.79213	-13.5888		27.9623	-39.556					5.96772	-0.324888		3.10297	-6.41621		3.16081	-10.1702		-1.32564	-1.23656
1.6648	-5.33221		6.48118	4.4742		1.71706	1.27488		14.2473	-14.9649		10.6518	-4.17882		22.4395	-23.0434		Sample	7		7.74533	2.01388		5.43544	-3.75053		7.80899	-6.85533		-10.4512	-9.80603
-2.30215	-1.40559		14.2725	4.72587		9.08226	-18.9748		16.5601	-5.07912		-20.2348	2.96017		27.4572	-34.8482		Section	4		6.88388	1.47955		6.32679	-4.05091		9.17635	-8.03765		4.85386	2.79248
4.36666	-8.14647		-10.1716	-4.73559		19.0472	-17.9633		15.0943	-3.89421		4.44016	-0.403046		22.7646	-19.077		13.3931	-8.0282		9.95975	3.29289		-1.26508	-5.80218		5.65747	0.784545		-1.69329	-1.51399
3.15364	-9.04847		-9.14892	12.0444		-0.683738	-4.41782		10.665	-0.746139		8.52201	7.24444		23.6617	-23.945		5.53604	-2.33886		-1.18183	0.776575		1.00941	-2.9423		-7.4546	1.97191
-2.93459	6.86731		5.14951	-0.0798106		5.34303	1.26776		14.1309	-8.2488		8.7107	7.99742		22.8923	-22.6054		13.9552	-8.09013		4.00434	7.47804		2.69921	-2.77256		8.20104	-9.53765		Sample	11
0.888255	-0.134805		3.35399	1.47231		12.891	-26.6576		-0.820606	-19.7746		9.49697	-3.30567		26.5378	-35.9135		6.96494	-2.14755		0.662458	-2.10552		5.02609	-2.40232		4.52067	-9.27314		Section	4
-1.48626	5.00347		10.511	1.35983		1.10556	0.967135		16.7323	-4.59451		10.1402	4.06927		27.9327	-39.9911		9.69822	-3.7029		1.73276	1.43594		2.92484	-3.06734		-4.25518	-23.0176		-5.1643	-3.23646
-3.14483	-8.06855		9.86727	2.64677		-20.4157	17.4883		12.2958	-9.15198		3.67693	1.85671		22.1584	-19.1206		1.07787	1.29089		1.59104	2.46826		0.972385	0.468729		15.9185	-7.64315		-4.92433	6.7259
-4.47808	7.34722		7.72432	4.84103		6.1228	-14.9152		1.42723	-10.7909		16.0322	-6.82822		22.7207	-19.1916		13.1702	-10.6893		-4.66698	8.17156		2.16551	5.39841		-16.1873	9.31706		28.0952	4.62191
-0.596626	-2.38184		11.4463	-1.48303		3.78227	-1.48678		15.1489	-6.24492		6.52112	-5.95229					7.28568	-1.40002		-0.187545	1.67652		2.32059	0.977275		22.144	-6.02458		14.4487	4.4811
4.51288	7.77961		3.23803	-8.01364					0.622033	-8.21546		5.90378	-0.741827		Sample	6		6.57972	-2.18561					0.826388	-0.570019		12.0851	-9.25095		17.9038	16.0669
			-5.91266	10.6564		Sample	3		3.37107	-9.51285		8.94814	-0.414083		Section	4		1.9997	2.47744		Sample	8		1.07787	-4.12006		-30.9845	-20.5621		-18.2888	3.3148
Sample	1		-5.81096	9.74161		Section	4		5.43384	-12.9792		11.5484	-0.244685		-0.612275	7.15686		3.1438	-3.86487		Section	4		-10.7479	-3.03661		4.24057	-29.491		20.3137	14.1748
Section	4		2.06504	-13.9603		-18.448	29.5091		10.3331	-16.0244		13.0614	-2.59291		3.57887	4.45823		4.35466	-0.829247		17.9674	2.27532		-8.2024	-4.18154		18.2418	26.2878		6.14626	-0.750317
15.3547	-8.19822					-8.96059	14.0519		13.5301	0.38512		10.6268	-2.47947		2.60353	5.65639		1.65832	-1.91129		5.25609	-12.0954		-5.33485	-6.19546		-0.0594036	-3.41689		6.69482	0.29637
11.8502	-7.65202		Sample	2		-8.49376	-2.52632		3.40256	-9.21436		3.7574	4.0828		5.69972	13.1006		5.31982	2.20849		-0.513744	-7.85722		1.72333	-9.04346		-14.6294	-15.4723		-13.2395	2.96218
13.2332	-5.35473		Section	4		4.2856	-22.1293		15.9493	-9.20351		9.49339	3.27407		2.90083	6.73257		5.18645	2.14189		13.9967	-3.47525		7.54716	-3.16095		-4.62117	-1.13793		28.0268	-2.34599
-9.99229	5.04023		14.9052	-10.8625		-9.18375	5.52776		-1.2344	-10.424		11.6368	-1.91705		3.12383	0.150997		5.52459	-0.164475		12.7353	1.40792		7.54716	0.684582		0.424957	-4.99839		-16.9961	4.08624
-9.56941	5.19795		10.7124	-6.30466		-8.91656	4.42542		17.0732	-15.2116		13.1837	-1.4669		1.13959	-5.25389		6.43459	-1.52187		-11.6488	-9.47667		4.86891	-2.1222		-0.166068	-5.18017		-16.8934	0.192351
15.7283	-7.00972		3.55697	-4.85148		-32.1573	44.3813		10.7991	-1.77461		10.2488	-10.2665		4.46664	4.20072		6.61884	-2.71687		1.88401	-11.7455		10.8178	-1.06739		39.032	74.5498		-9.21206	-0.553107
-9.80598	5.34253		10.1097	-4.30057		-19.6569	37.009		5.46571	-10.5962		1.43248	-6.25111		4.39164	0.100332		7.47637	-2.34689		-16.1088	-9.82835		0.539981	-5.14763		-15.0939	-13.1113		-16.2201	0.738245
-9.24567	1.01583		8.18994	-4.64419		-10.89	-6.48101		12.0687	-1.31944		3.20491	-7.31147		4.28315	5.78837		17.7572	-7.79506		3.15162	-18.7183		3.74005	-5.36558		-13.8	12.1592		-13.0706	-2.00834
13.1431	-6.85508		17.9713	-2.73516		-23.114	68.7031		-0.532106	-9.56913		12.5211	-1.91609		-0.689705	-9.71415		3.90181	5.98759		-5.92455	-7.22501		2.24305	-2.56439		-14.1905	-9.49686		-14.7828	2.50235
15.8918	-4.28097		1.2056	-4.37628		-19.344	31.8067		14.5808	-15.7612		2.22371	-17.4115		1.1018	7.54948		6.6309	-2.66929		17.4498	26.1281		5.14694	-4.53361		-27.3013	-3.80548		-17.3041	-0.614579
15.8388	-8.14384		6.49445	-7.05497		-16.3111	29.508		22.6735	-14.7651		4.0053	-7.41894		2.97566	6.52358		7.37581	-1.38104		20.7878	17.2449		0.71577	0.405939		-5.787	15.5135		-13.7758	-0.385581
-9.02671	7.86263		17.2112	-12.5522		-10.5501	-9.98586		6.97596	-10.4235		-1.92814	-11.5583		5.42798	-3.48428		4.26583	2.64325		18.3525	22.8588		1.77478	1.20089		7.56365	-8.79756		13.5375	13.0845
14.7723	-5.83276		-2.48058	-9.80291		-32.6685	-2.19085		11.9381	-10.5008		5.38889	-8.55978		-2.9464	-4.75615		12.5067	-6.41879		28.7985	24.1499		-0.515779	-0.637		-27.5778	-4.62761		11.7772	-1.79725
12.8324	-3.31299		10.5126	-9.64526		-10.1967	18.3924		19.152	-2.93936		5.51889	-11.9305		2.28333	-0.409409		11.5461	-9.16136		-1.96912	-15.3919		1.19079	1.8736		-5.30151	1.93176		12.6317	10.3245
-3.24475	-1.24597		9.93623	-2.40883		-11.3352	3.83834		9.44381	-14.3127		1.94705	0.491688		5.73747	6.55479		12.7515	-8.05246		5.84006	-12.5914		5.37606	-2.01183		-7.39378	-3.37841		-7.18069	2.79482
13.0215	-5.30096		0.548741	-3.30807		3.59523	-16.914		13.4843	1.04389		11.1975	-10.082		6.07773	7.97547		15.7207	-4.79929		18.7702	23.1925		-0.94095	-2.6049		-15.68	-7.4366		-20.4136	-1.2299
14.3494	-5.24794		19.0045	-6.5629		-21.4027	37.6299		9.781	-15.0871		10.7861	-0.164644		-2.87486	-3.13888		7.69036	-1.44564		-10.3767	-7.64264		-1.87492	-7.08193		-9.51297	2.67905		0.856893	3.6562
16.3719	-7.38833		15.8171	-3.56712		-33.6049	57.453		14.3054	-7.7194		5.65796	-3.50337		7.79722	-14.6852		4.43397	-0.0963681		13.1428	-4.72234		-1.54869	-4.27794		6.94289	-18.0154		-20.841	6.35682
15.302	-8.00159		12.8409	-4.49231		-18.2024	32.1104		10.2451	0.0035226		12.489	6.54255		7.70439	0.8745		7.29117	-6.20068		13.318	0.935679		-2.50361	-5.78611		-10.6745	-9.1587		5.46727	-2.19181
14.6028	-7.42118		12.2896	-7.16972		-11.919	2.86514		12.5524	-7.72897		10.7975	2.84558		4.78996	-6.38992		4.91426	-0.984813		-19.6652	-13.1261		2.51968	-3.1386		12.9384	-6.64886		13.9295	13.062
12.9237	-5.13884		2.38796	-9.64582		7.82347	-29.4868		15.2975	-12.6622		8.91249	6.93317		7.59545	11.483		5.62015	-1.63803		30.5854	9.14842		-3.66042	-3.8609		11.5482	-7.58555		11.5519	3.39573
-10.0826	6.5646		8.82777	1.44583		-13.1895	-6.99503		0.775092	-8.26236		7.27277	3.2905		5.62475	-7.05046		9.29488	-3.73344		-3.70397	-10.8321		-2.78722	-2.94649		11.794	-8.4367		-15.5747	0.277737
10.198	-12.4628		16.52	-4.05587		-11.1345	29.2123		2.72725	-9.73843		12.555	-0.596525		4.83669	9.54563		5.42404	-2.47712		6.47232	-16.2099		-9.78272	-1.09446		5.58983	11.5046		10.4593	4.05208
12.3911	-6.12643		14.7147	-5.02969		11.4502	-17.293		7.71972	-12.4468		1.06958	-7.94314		-0.685565	6.41498		9.73725	-2.11325		14.7223	15.0432		0.367245	-3.582		25.8832	-1.09322		-18.3014	3.10518
15.3911	-7.87953		6.24384	-7.77379		3.41958	-13.551		13.1038	-0.483338		7.54281	-6.38002		6.02952	-14.1639		12.4109	-5.70681		20.0765	23.2401					14.615	-26.2069		-0.672026	5.59349
-9.54652	6.83827		16.054	-2.53017		9.48324	-28.388		12.5517	-13.3064		8.63599	-2.16337		-1.63866	2.62463		4.06321	5.27379		-7.81168	-6.91444		Sample	9		6.768	-11.8881		4.52878	7.24017
10.6406	-2.44543		7.71401	-5.95545		-2.38397	-33.3412		17.3568	-4.55913		3.04635	-3.64524		0.949815	-6.36528		4.56666	1.11602		19.3241	1.21771		Section	5		6.21576	-8.39384		-10.4412	-2.64025
10.279	-1.8936		15.1653	-4.74761		-7.56963	2.65742		12.6058	-17.3674		-4.14722	1.58006		3.32879	-3.87458		8.79554	-2.84621		-0.593879	-9.83241		3.71788	-7.77473		-2.26421	-1.36859		-1.21671	10.4518
13.449	-7.18265		12.6524	4.56315		-7.57289	-15.4824		8.24498	-13.6505		4.53302	-8.46783		6.70174	11.4937		15.9458	-6.73308		-9.01238	-4.88916		9.38593	-6.43491		14.8028	-8.98958		-7.729	1.29203
13.0627	-7.1684		12.9134	-7.30389		-20.6353	37.2795		13.0047	-9.46705		8.66424	2.50449		1.97748	-7.07819		4.4021	3.05703		13.3285	13.7562		8.56444	-6.30847		14.501	-6.75754		-8.20565	-0.1087
5.53776	-8.94174		6.92924	-14.3399		-9.83355	0.423589		4.29353	-14.01		7.97836	8.0342		2.11725	-1.10206		11.4548	4.89114		-9.31906	-16.1616		5.68849	-7.8851		-26.2448	-1.68482		-5.12211	-3.68742
0.45007	-10.7792		12.9477	-7.97772		-2.98322	-9.42526		3.64661	-10.0286		9.39915	0.426062		-0.604596	5.66569		5.57403	2.3389		-7.63341	-15.0112		4.70214	-9.16415		-3.51763	-5.35777		11.5257	0.428716
5.23477	2.55677		8.70457	-9.88338		-6.87277	-9.62941		9.47784	-13.61		-1.66999	-14.2134		-3.46904	2.7978		5.6792	-1.11353		7.47482	-15.1003		21.3768	-1.74257		-9.93375	10.3712		-14.085	-1.30185
-6.28333	-15.0191		16.5979	-10.9491		-14.7655	5.80953		10.3539	-2.37871		-2.7275	-11.8612		3.21507	-1.70789		15.9974	-12.6458		-22.5391	13.3901		12.9886	2.00586		-13.2967	3.68288		-13.4079	1.76895
-6.73201	11.1886		6.02537	-8.35474		-20.0506	41.7854		17.8849	-4.58899		9.05141	6.52949		3.39838	7.923		4.50187	2.48146		-1.84537	-14.4249		30.8296	-0.754815		13.5293	-53.51		-17.3221	-3.41981
15.8019	-8.14791		13.4136	-4.92326		-9.55727	-0.345038		10.1131	-14.2723		1.86331	-4.45554		5.96043	11.0662		11.5297	5.01416		5.02922	-6.87593		33.598	0.83998					-13.7255	3.17548
13.1558	-6.6544		12.1731	-4.38876		-8.75936	17.2149		-1.53424	-2.73847		-0.0365518	-7.58489		4.30441	-3.12703		5.63128	-2.2794		14.91	24.5619		5.47638	1.98281		Sample	10		35.3405	-7.12989
-2.19997	0.39796		16.301	-2.49299		-11.2254	13.6334		-3.97327	-9.09323		3.63515	-7.51701		3.99404	-4.1038		5.9207	-0.330852		-3.7114	-23.1921		0.874588	1.47185		Section	5		-9.64152	1.99726
-16.0818	8.34969		16.5105	-3.2567		-25.0791	50.3013		10.9971	-11.5136		8.32713	6.6533		4.28637	-3.58445		14.5212	2.15368		11.244	1.87598		3.06176	6.97714		16.7863	-12.6501		-13.2292	3.03083
15.5087	-5.81918		6.95961	-4.33253		-0.185577	-22.4941		-1.09897	-9.63454		16.4935	-6.0441		5.58127	12.0485		11.8688	-4.67358		-5.45767	-4.69443		5.77144	1.3035		-2.14673	-9.62346		1.61029	2.64105
12.6134	-9.26063		17.8637	-10.4156		-21.0951	30.8091		7.22836	-11.1921					5.02273	5.09026		2.28664	-6.38878		14.3431	15.8115		10.1122	7.85452		-0.377649	-13.0128		-18.8242	3.92896
13.934	-6.67717		7.41388	-14.6467		-21.4123	40.1847		6.73895	-12.2367		Sample	5		4.10322	-4.96507		5.19337	4.4481		26.3573	10.0076		10.0696	4.27584		20.4586	-18.8516		-3.38357	-4.17629
-10.4929	7.96061		8.97553	-6.75357		-9.19785	6.10377		17.5719	-5.89531		Section	6		-1.91005	1.7103		5.87166	-0.78838		-9.59149	-7.99626		9.59951	3.26294		14.7518	-11.9607		-17.0352	1.74867
-25.6389	-16.017		16.3144	-2.86466		-10.8542	-6.73336		12.006	-12.2267		2.81278	5.54019		7.19718	7.22045		7.46608	-2.49801		-13.1847	-14.2795		8.46296	-5.36139		-1.42576	-4.04641		-10.0859	-2.41162
12.0696	-7.15429		3.94758	-6.65914		-10.6315	-4.6669		4.65647	-10.9463		-14.6266	26.3612		3.48722	-1.06555		9.42592	-3.58075		33.2253	32.0092		8.09343	-6.71938		11.1704	-10.222		5.67681	0.600507
-10.4382	3.08158		15.3808	-3.48435		-23.7532	52.1842		16.8543	-5.10522		4.55179	5.9641		3.25633	-9.74832		5.49024	-11.1498		12.0928	2.5265		8.52863	-6.89052		18.7494	-21.0061		-19.8964	-2.01661
1.88481	2.56178		13.3361	-2.62175		-8.74835	6.00482		15.9247	-16.1849		3.4536	3.2895		2.06702	-10.5341		11.4213	-3.34582		34.0697	35.4994		8.00891	-6.48606		-3.81832	-7.61652		-15.9298	4.18815
3.50922	-7.21717		-2.81893	-9.26415		-0.944819	-15.7065		5.19166	-11.8805		-23.5142	29.5231		7.47277	-9.51819		15.3078	-4.31012		27.4556	26.0064		8.0959	-6.15233		0.62437	-6.88687		11.9473	11.7998
13.1092	-2.96237		-2.08793	-11.6316		-11.2254	20.0338		16.1464	-3.94667		16.4222	-15.6509		3.11079	3.31068		10.0884	-3.79799		-19.4442	-11.0627		6.72185	-7.07511		12.5103	-20.1788		6.73367	8.95226
15.3223	-8.40654		-2.74351	-10.482		-13.3204	14.1918		16.578	-12.9334		20.9406	-6.33974		2.60616	5.29107		13.4684	-6.15344		-2.91657	-24.395		6.79031	-6.81316		3.66582	-13.1898		0.884725	-0.380249
14.9461	-8.68285		6.42041	-6.38114		10.0842	-22.1489		-2.86656	-7.58677		-29.2378	44.9504		-1.74709	1.47358		15.7979	-6.77514		15.8728	30.0276		3.93672	-7.64723		24.2161	-25.2728		25.9274	10.0538
-9.54033	8.8218		13.4788	-4.04064		-20.551	28.7581		9.73446	-14.5522		-24.6036	18.8429		-0.778607	1.67441		7.00362	-1.98479		18.8896	24.0876		6.32996	-6.46039		35.2501	-29.5642		-18.2611	-0.70873
12.8639	-3.33407		-2.88968	-11.9058		-0.670679	-15.517		14.8215	-5.17257		-8.38024	36.6101		2.74349	5.37655		7.08096	-1.18831		-5.33106	-5.99494		9.15383	-7.30686		24.6983	-29.9354		3.32245	2.94283
11.3014	-7.00695		12.3928	-3.54438		10.3295	-12.0964					26.2523	-1.98903		8.52469	-10.4407		-0.407196	-6.95622		-18.1747	-13.2245		7.5793	-9.2649		-3.87579	-9.19887		-17.9836	0.415282
-7.29242	-9.55587		16.7245	-7.23623		-23.0249	50.9909		Sample	4		-40.6968	38.8081		0.966891	-4.84482		9.69313	-4.59374		14.6274	-4.21336		10.0647	-4.45327		19.7543	-20.3671		-14.1519	-0.63187
15.548	-7.08381		7.19869	-5.74614		-11.1779	5.14632		Section	5		-13.9589	25.0549		3.55613	0.615121		4.74284	-0.919237		-10.9669	-8.13143		8.78639	-7.53878		11.5635	-9.45035		17.7595	-2.82315
-9.84668	3.97457		15.4438	-14.6009		-29.0779	63.2364		-1.27375	0.386448		-3.22422	0.607522		6.60731	-13.7068		4.20209	-2.12206		8.80821	-10.7468		5.29014	-4.83748		-2.63384	-16.6248		22.9816	3.22696
-10.1677	2.68299		12.0517	-6.37566		-12.1924	22.404		-2.24595	1.55738		-25.3246	12.4159		1.47636	-1.06392		7.86008	-0.734197		-9.17676	-15.7629		12.4468	-5.32367		2.26578	22.0827		18.2624	11.5232
13.574	-6.64981		9.11029	-8.52881		2.19966	-12.6656		-5.09571	-4.96936		2.26565	-2.73861		-2.74782	4.66685		6.05575	4.83079		-9.74544	-7.76515		10.2542	-4.92896		27.6718	-6.99086		1.33295	4.19469
15.6023	-7.56281		12.9583	-3.54405		-13.4032	19.0988		-5.00232	1.39331		-28.0976	41.5354		4.37071	-3.88042		7.18745	-3.82534		-6.28923	-6.75898		6.97238	1.59273		-2.51168	-13.1187		3.89421	-5.80536
14.466	-5.59518		9.63032	-4.64947		-6.36772	4.75324		-1.71159	-2.59538		-1.77672	4.46266		1.50243	-4.10029		5.57297	1.78478		-17.5147	-10.0077		12.7389	-4.52869		31.2205	-15.0598		14.157	-2.59539
3.50414	3.74042		10.5525	-2.34932		-9.55671	17.8164		-5.03849	0.715652		25.3405	-1.8096		4.43385	11.4088		9.80217	-7.58958		-6.88674	-8.48424		12.3722	-3.81197		4.07717	-12.0669		-16.4856	1.52752
-8.35939	7.8448		-2.4321	-11.0355		-15.0006	4.08224		-2.49348	0.193474		-0.521094	1.43416		-0.780185	3.26576		15.5256	-10.1127		19.3051	23.4118		10.9164	1.92454		13.0156	-4.48578		-11.918	1.6896
14.213	-5.67063		12.8223	-5.92474		10.5491	-27.5233		-5.09971	-0.506762		-2.59625	3.93988		3.39542	-13.0689		6.60536	3.14983		13.2438	-6.34533		6.29675	5.68971		2.82521	-12.3192		11.2515	1.35031
-2.60635	-0.775692		9.78913	-9.25229		-34.902	0.122551		-5.3586	-3.55013		-5.00071	1.24173		4.77091	8.84872		7.15562	-2.29208		-9.144	-17.0783		3.64575	11.5114		22.609	-21.8868		16.1023	-4.37299
-9.265	4.97606		8.94416	-3.51358		-14.8263	6.77632		-2.4286	0.869202		22.7981	-13.8341		-3.1622	-2.92683		7.49181	-2.06741		19.8387	17.591		-3.02264	6.25414		5.36151	-11.2369		-7.97592	-0.911045
13.3418	-4.66598		10.0738	-1.71309		-15.2108	-2.62133		-3.42463	-2.16041		-1.24038	1.37148		3.19835	6.11963		5.91656	2.73458		13.1062	-2.25048		2.34364	4.56993		-2.24494	-9.422		-18.4457	3.0913
-10.5896	1.31782		10.8656	-1.90992		-2.59214	-22.2334		-4.80778	-4.49337		5.65392	1.6031		2.129	-0.335927		5.5194	-1.30777		-22.6528	-11.0555		3.94542	5.14414		-2.86991	-4.87949		-11.1392	1.35326
14.535	-6.66765		14.2098	-4.16304		-56.9672	26.0476		-4.29005	-0.204994		21.5	-14.5003		5.27681	-4.94157		8.93991	-2.28776		8.91211	-11.7183		1.38383	8.16049		36.502	-13.7121		-9.62772	-2.97361
10.833	-1.92589		8.69141	-1.83173		-10.5338	-1.00811		-4.49026	1.60969		-17.8027	26.6148		5.63355	5.03659		8.39042	-2.54682		19.1726	25.0407		2.10772	-7.61797		-6.5972	-17.5513		9.48215	8.84471
-12.6756	-2.69673		12.3141	-8.08156		-14.7151	9.28112		-4.41759	-0.9114		23.7504	-4.12598		3.41174	8.03739		11.0683	-2.47438		18.9341	21.8637		-1.79998	-8.82577		-2.25851	-9.49266		-17.2039	1.71392
11.6448	-7.01161		15.7812	-3.7474		-16.9654	9.6102		-4.1747	1.28468		31.1635	1.81819		1.26151	-4.76474		3.98405	5.52117		18.5334	23.753		-7.13343	-10.3849		31.0001	-19.582		16.31	13.1379
16.5207	-8.30154		7.2482	-3.99945		-13.3282	52.6615		-0.26505	-7.62178		-39.4158	40.7465		-0.204263	3.22745		14.0387	-9.91206		29.5468	40.2792		-2.3211	-12.702		7.90551	-10.9065		-11.8405	5.38648
11.7135	-6.70888		9.91363	-7.53141		-13.9513	3.058		0.219203	-6.09028		-2.62531	-4.16482		-3.12263	-1.58491		8.06069	-1.91816		19.4212	24.3394		2.94039	-11.1017		76.4723	-23.1047		-7.48177	-2.34021
-22.6075	-20.1529		12.102	-2.60321		-19.101	25.4336		-5.13974	0.646988		-41.5021	36.5454		1.82764	-6.47448		6.76155	-1.07169		6.52924	-10.943		14.4216	-9.45561		-5.76951	-11.631		4.33836	6.40735
13.8169	-6.65662		12.1893	-3.34595		-13.8052	-2.87395		-5.28198	-5.8727		-41.4777	32.957		4.0833	6.39121					-17.0592	-8.95278		11.3536	-5.27267		32.1411	-10.1205		-0.649106	-2.14207
16.0609	-10.6746		13.1153	-5.41082		-12.9327	-12.5111		-0.482537	-2.23621		-20.7549	26.5488		4.95376	-2.94478		Sample	7		-7.80148	-17.8452		12.0186	-3.14209		21.803	-28.7506		18.0431	12.2314
15.0413	-7.19337		-0.0954347	-4.77815		-12.9687	-0.700604		-2.14397	0.181987		-15.2255	28.7297		2.77111	-4.96806		Section	5		6.99094	-10.0227		16.9706	-4.79207		-3.01117	-11.6974		-16.7364	1.96666
13.1253	-5.30603		8.86602	-5.67731		-16.0431	10.1686		-1.36062	1.24949		-16.7997	27.8787		1.24453	-5.84833		-7.23328	-4.05071					13.1391	-3.16305		21.6698	-22.2657		15.9375	13.3047
6.37641	-9.53435		14.9287	-5.81067		5.72368	-5.88588		-2.7389	-0.136963		-25.2656	38.6353		1.69633	1.3209		-4.29739	-6.26063		Sample	8		17.862	-4.75505		22.7188	-19.2875		3.93809	-10.0843
-9.5992	2.70033		13.9412	-6.00446		-10.3288	-6.7801		-1.6824	0.565546		-0.36977	0.914955		-3.95257	5.6586		-11.5989	-0.780033		Section	5		9.32079	-0.101989		-2.40168	-9.68575		1.8981	-0.572787
13.1288	-7.61978		19.622	-6.67719		-13.3515	11.3063		0.462148	-6.82723		21.456	-12.9649		5.27468	-4.48728		-4.24214	-12.7264		3.08778	-1.08513		3.3286	-0.227728		-2.70429	-35.9325		-10.2681	14.4851
4.98686	-2.26657		12.8955	-4.3093		-7.20634	6.31318		0.594695	-0.741412		12.0263	-13.0492		2.99653	-4.91063		1.18879	0.271756		4.07304	11.82		0.75793	-0.641271		-9.73204	-10.4288		-20.0523	0.429309
-11.1821	-1.10042		11.4288	-6.09438		-24.6364	58.8013		-0.0682082	-2.51218		-42.4663	34.0766		0.43471	-2.79223		-5.12187	-14.5887		-3.79408	8.17402		-0.957716	-0.495972		32.004	-9.28159		-11.3582	0.296364
14.3864	-5.71584		0.951179	-5.90914		-15.546	18.8607		-1.33778	-0.991703		28.4013	-14.2404		2.00417	-2.43339		-4.00339	-7.30688		5.21818	-0.774719		7.31943	-2.40232		33.0437	-23.4364		11.2208	1.09761
6.89008	-18.9041		16.8892	-16.1957					-4.77448	1.16422		-22.6688	27.9719		3.79203	8.22875		17.1289	11.5222		0.828297	0.142033		4.23812	-0.0642668		44.9477	-19.6445		-20.3709	0.336901
13.9531	-5.45674		13.0871	2.80011		Sample	3		-2.77585	1.11029		-3.459	2.39433		1.87835	-6.91163		-11.6579	-6.32418		4.80303	9.27819		-1.75756	4.19341		0.745829	-7.1189		14.1761	5.27462
15.4238	-6.57034		6.62268	-3.53658		Section	5		-5.1004	-1.82341		-47.6984	29.0081		3.45236	0.143996		-5.21242	-12.9315		-3.30236	2.98917		0.359056	6.9478		-0.926774	-12.4139		-5.50633	-6.7307
11.5825	-2.22099		-3.25245	-10.3257		-1.62759	52.2626		-3.64785	2.25219		-18.1127	29.2708		6.57629	-7.52736		-12.8864	12.1751		-4.45741	14.5917		-2.82076	3.45784		13.853	-23.7861		16.066	7.37385
12.3949	-5.03732		3.25991	-8.40256		-1.79069	16.2453		-5.44582	-1.58738		-13.6569	24.7915		-2.07025	-1.20835		2.6453	1.83504		-2.83172	11.8635		-3.58567	4.53291		17.0347	-17.4442		2.56798	-6.25454
-1.41989	11.2069		13.3414	-6.05921		7.12012	2.96868		-4.82938	0.827893		-2.91436	3.66434		3.86972	10.1819		-12.3713	0.290582		-3.04103	14.4758		-2.11452	3.57659		7.55724	-16.9521		-4.69504	0.744604
14.1062	-6.62545		17.4245	-1.45816		8.48603	27.8443		-3.38162	-1.68129		-16.6321	23.519		5.11729	-3.90019		-8.97117	-2.30976		-2.1332	13.9527		-10.8075	-10.6723		0.0327713	-14.3869
14.9227	-4.70533		13.88	2.14313		0.592006	40.6504		-3.75078	-0.466857		17.0973	-20.1977		2.23009	-2.12587		-0.565864	-11.6592		-2.82044	11.8008		-11.8078	-9.13057		-4.58569	-10.7329		Sample	11
13.5721	-4.02145		14.5456	-5.89625		-5.94852	41.6575		-4.80531	3.15119		8.18761	-1.95305		1.78234	-7.93379		3.08959	2.17907		12.2544	-14.3475		-15.6045	-9.33036		19.6404	-94.0318		Section	5
15.2437	-8.41904		13.4889	-2.32404		-7.89475	23.9297		-2.46035	0.809173		5.82113	-15.0236		-2.83885	-3.91132		-11.2903	-2.87529		-6.74333	3.54303		-12.0041	-9.01671		36.7199	-23.8696		12.5192	11.7666
-8.54364	7.66425		9.44677	-7.2317		-0.0954015	7.11105		-4.8608	0.833084		31.9321	-2.52518		2.61523	-9.73676		-12.3544	-12.8234		6.05747	-12.3617		-8.0566	-8.4907		30.661	-21.2134		-13.757	1.55508
-4.14815	-0.949064		9.76516	-5.92028		53.5553	-43.9518		-5.43822	-3.0963		-1.17474	-0.638142		3.41912	5.78564		-6.00624	-1.64315		-6.16013	4.88987		-4.8631	-9.32759		7.8896	-18.1013		12.0622	6.58152
12.8177	-3.35443		4.01161	-9.39027		-17.3561	-44.8225		-7.27932	-0.776042		29.4059	-13.6257		-2.79128	-0.135109		1.43969	3.32902		1.35576	-8.16009		2.53038	-6.04928		19.5938	-12.6548		-11.5876	-12.8597
12.7187	-4.54652		14.1871	-9.38941		1.96915	1.82817		-2.08005	0.598839		-19.978	31.8454					-2.69013	0.555875		-10.4481	12.2273		1.0739	-7.75584		18.8576	-14.7931		-3.88854	-13.1825
			17.3893	-2.54487		17.0227	25.9459		-1.27041	0.446127		-42.4524	37.6196		Sample	6		9.17969	6.96959		34.9552	2.2605		0.753961	-10.6423		-4.61049	-8.27303		-10.1457	-13.346
Sample	1		-0.836654	-9.25327		39.6115	-33.3166		-3.32724	0.142687		-20.3524	29.3611		Section	5		-10.938	-2.14494		4.49078	-11.8903		-1.90124	-7.16557		18.6429	8.19307		-4.64105	-0.588265
Section	5					11.7242	-4.87219		-3.38588	0.572512		1.0089	-1.28474		-1.17699	-2.05351		-4.10512	0.661149		5.73159	-8.41385		-4.1862	-8.15611		36.8127	-23.8001		0.305648	-1.37643
-12.7507	-11.2702		Sample	2		16.3036	12.8942		-3.58696	2.00155		-19.3638	30.887		2.78955	-1.00377		-5.47048	-7.51905		4.88954	-10.7722		13.3918	-7.8065		29.9081	-17.1905		-3.72237	-3.7348
82.7596	40.1024		Section	5		-2.96873	6.67921		-8.65295	-0.476815		5.11366	-14.6727		-1.79944	1.76629		-1.34993	-13.2379		-7.58896	4.92282		0.0752531	-2.92921		-5.21322	-11.2861		11.6102	-2.83024
-18.2667	-3.70054		15.9695	-33.775		14.1516	16.3137		-1.96653	0.510107		26.9921	-13.4871		0.717953	-4.80783		-2.75338	-0.831524		-0.98603	12.0464		19.1066	-8.99334		34.1383	-16.5765		-7.29051	0.0241076
-17.9331	-5.01728		18.464	-44.5106		-8.87409	22.9892		-5.35267	-0.416879		-47.0785	29.5615		-2.93094	8.48663		-11.6023	-0.971867		-8.1051	6.75398		-3.00467	-3.39304		73.2906	-8.46781		-3.96416	-1.26806
-20.5722	-11.4744		20.2969	-36.916		4.30325	-38.4342		-0.68959	-10.9819		-18.6893	28.3729		-0.0535678	7.18416		-5.87797	-7.63771		-8.52062	15.0007		-3.92447	-3.17632		26.6467	-15.4627		-10.5961	-17.5278
-16.2432	-5.69212		18.1014	-36.0483		0.930129	36.3078		-2.38753	0.635089		-20.6248	29.6785		4.78753	-15.9646		-11.9312	-5.76125		3.14784	14.9914		3.45434	-1.48442		-2.58179	-14.3363		0.103125	-21.0963
-11.0492	10.7382		17.6811	-38.7694		-4.36676	-15.5616		-7.4158	-0.950644		-4.00256	3.94655		-0.0449488	1.20859		-3.80066	-0.655151		-3.09347	8.12555		0.84455	-3.65203		29.6392	-21.2594		-12.7657	-6.67032
-15.3052	-9.07961		17.7821	-37.0296		-18.5063	-8.7331		-1.93731	1.08223		26.3921	-12.4382		0.0186738	1.38538		-3.22415	6.16601		-4.88856	1.11811		-4.93248	-0.65175		1.48816	-5.72151		-8.44478	0.110504
-12.9124	-11.9249		17.5269	-37.047		-6.15698	39.604		-3.69378	-1.12034					-0.672315	7.15932		-10.2946	-4.05881		15.3766	15.4805		-1.02478	-3.77149		-7.67645	-15.4145		-12.8782	2.19187
-4.93794	9.0539		34.644	-50.2261		23.2091	-1.20972		0.302688	-6.89621		Sample	5		-3.08114	5.69426		-1.89181	-7.66123		-0.256518	4.76209		-3.19378	-3.00447		29.6635	-19.4541		-6.59563	0.274819
-18.6288	-3.45134		12.3887	-33.9529		12.6803	6.04776		1.30678	-6.75448		Section	7		-4.09088	6.59468		-12.878	0.228372		12.4294	-2.5347		-1.12677	-2.27379		29.0681	-21.1126		-9.03179	-1.80923
-18.4853	-3.75773		35.629	-50.2888		-7.14908	5.81064		-1.94517	-5.85429		-7.74632	7.02248		2.5211	-6.12373		7.9895	0.0787041		-1.9965	8.32192		-4.42463	-0.7237		-3.65845	-10.8002		-5.06188	-0.818495
-15.5454	-7.86858		16.2029	-31.2912		-10.087	-22.5207		-2.36697	-1.33249		52.0556	-49.8893		-1.03645	6.24087		1.034	-7.67108		6.74105	-9.32569		-1.85326	0.983562		3.2712	-17.7367		13.5615	-2.37458
-16.2978	-5.77535		14.8519	-32.8589		-8.58133	-2.27555		-5.92183	1.76181		-7.76012	8.77689		-0.0910769	4.80811		0.0141051	-6.77346		-2.01012	13.9172		-1.9301	-6.10745		0.812332	-12.0069		5.59014	0.757299
-12.8499	8.90283		33.1015	-45.9131		3.10779	-0.371193		-3.84249	0.210951		61.8505	-52.8572		-3.91883	2.90249		-4.03915	1.04245		6.00606	-2.32845		-3.02892	1.05132		-2.10728	-11.9619		9.90448	5.96087
-20.7892	-9.86489		22.0437	-47.6851		-3.52307	-6.58995		-0.420736	-1.23143		-15.101	6.23545		-0.751539	7.66316		1.85445	-1.28708		3.69615	10.1683		-4.33881	5.78144		26.4531	-58.4131		-1.78866	10.5373
-17.8771	-5.43369		13.5982	-33.2835		-9.44304	-8.61842		-0.439787	-1.62045		-9.59496	2.05944		3.16102	-10.2077		0.597705	1.43706		2.47631	-7.04973		-8.84587	1.93032		42.6696	-28.9028		-13.698	-4.58898
-16.8064	-5.22103		25.2466	-46.2737		0.611767	-4.54252		-0.460552	-2.48577		-3.87524	10.0245		-1.08581	2.9434		-9.64265	-1.56652		5.77319	10.9487		-13.0644	8.99339		0.934626	-14.0601		14.1401	4.56425
-16.4788	-4.51252		18.2316	-37.5364		0.208243	1.65761		-6.54438	-5.56891		-26.5671	3.14839		-3.41017	-7.02938		-5.14702	-2.42301		11.6849	15.3075		-6.87456	3.16047		-27.6732	-61.8593		11.0834	-0.738547
-13.1613	-10.8566		17.5848	-34.2438		-5.28105	-29.2778		-2.41074	0.871825		-8.45578	1.96635		-3.29102	6.37443		-5.33769	-2.31582		-2.67184	8.29779					4.12309	-28.1493		-13.8833	-13.1159
-17.443	0.012707		43.1989	-51.6156		14.1554	40.4537		-4.9033	-0.498335		-10.4801	4.99314		-4.97105	6.06087		-3.98657	-1.1435		0.388516	5.03131		Sample	9		35.2258	-17.8979		12.098	-3.14538
-17.3719	-7.62459		16.1058	-35.7277		-1.98381	21.7294		-4.69493	-0.399395		-7.22346	3.07723		5.09805	-21.7881		-11.9463	-9.11592		5.17854	11.3622		Section	6		36.2068	-30.3369		1.90816	3.2579
-15.2481	-7.78429		14.2976	-27.3344		-6.87084	53.2593		-4.39473	0.482859		62.9555	-52.3403		3.77234	-3.79292		-5.14155	-1.42083		-2.63588	7.54344		36.3352	-4.49658		29.1592	-18.3062		15.0814	9.66103
-15.3515	-8.70531		16.5638	-34.5699		-6.30354	-5.60429		-1.13698	-0.508308		-30.8215	5.20746		-0.72146	-10.5591		-4.65023	-10.1458		-2.57961	13.3528		38.2988	-9.18457		-4.68874	-9.54935		-11.3326	-5.06153
-8.07879	-20.0472		18.7847	-39.2513		5.86389	42.9656		1.61898	-4.63329		-14.1426	10.7549		0.194249	-4.27289		11.2067	13.0175		2.05411	-7.62693		32.9207	-9.67216		16.4674	-8.74601		-23.4788	10.5032
-12.7566	7.89846		23.9518	-43.5084		-23.4864	45.6664		-7.45137	-2.41632		-17.4403	8.97983		-1.94016	6.88844		-11.9379	-0.689358		5.89952	-13.9262		27.59	-11.086		-13.0729	-18.9649		-14.6602	7.75635
-16.4846	-6.4132		44.5299	-51.5442		-4.57922	-10.2514		-1.40649	3.91836		56.7276	-47.8177		-0.523773	7.54383		-9.76728	-5.79717		3.05592	-10.8614		30.1006	-7.69805		4.72735	-16.2437		-4.32518	-1.57007
-17.3982	-7.89524		17.1233	-36.9454		-7.917	-12.5266		-2.43685	1.88574		-14.6806	5.01305		1.99833	-12.7864		-5.88423	-13.4958		2.71944	-7.0882		35.4956	-8.85346		39.415	-20.634		-2.79377	-11.9815
28.9814	13.3788		18.4375	-36.6445		6.81939	-5.67425		-5.67578	0.229595		-20.1086	9.52762		-2.47841	-10.2106		2.48031	2.13225		-0.273452	7.84373		24.4885	-1.99576		42.2342	-21.7693		6.37964	8.68589
-16.0895	-5.15083		37.0751	-50.2379		2.69727	11.2366		-0.761329	-0.249327		58.5675	-47.6466		-0.52174	-0.385874		-1.16805	-7.45762		-1.5252	6.96308		25.8471	3.0394					-16.7426	-20.5401
-15.5353	-6.63198		17.9149	-41.8232		10.268	-5.04989		-1.87099	-1.02425		42.7091	-43.8723		1.62581	-15.9497		0.484106	-12.7697		-4.95512	1.16872		30.9368	0.502259		Sample	10		-3.96439	-2.28565
-15.9923	-7.80359		25.0014	-46.1133		9.07209	10.057		-5.89718	1.58682		-12.0778	6.36705		-0.747552	-7.39344		4.15348	-8.17826		-5.64275	6.82579		21.2367	-0.590975		Section	6		8.97355	8.12192
-15.2265	-5.89892		21.0994	-45.362		-7.60384	-14.7064		-2.90791	-2.35687		-25.0123	12.9843		3.90177	-8.48809		13.3198	8.2814		-2.1303	8.0501		11.0937	-2.72226		4.49528	-12.6248		13.9489	-2.8788
-9.82202	10.1161		22.0444	-39.4704		-18.3584	-5.92808		-2.40696	0.421439		-7.42481	6.24977		-1.90203	2.21977		1.17207	0.685801		-4.81652	11.898		28.2236	-0.315047		-3.86202	-6.51595		-13.9806	-16.2888
-5.07225	8.67246		18.6377	-41.4662		22.2955	2.56028		-1.1074	0.18536		-21.1547	3.67832		-0.953961	1.29567		-1.81406	-12.0486		1.07329	8.23953		30.4834	0.0509943		14.1056	-21.7039		-7.60603	-11.2849
-14.8394	-8.53247		19.5543	-35.7946		-20.2611	46.8827		-5.18241	1.58183		-7.96914	7.09223		-1.08783	12.388		2.05854	-0.179978		3.99467	9.88749		23.2548	6.28977		-1.81123	-5.42393		-0.495475	4.75685
-13.0943	-1.6037		13.8495	-32.994		-19.9476	62.3451		-6.651	1.45327		-5.87158	7.49406		-0.578297	2.53554		1.53391	-12.37		-2.26536	15.6279		20.8797	5.66247		-0.752731	-4.40471		8.9491	7.23813
-15.8808	3.39955		20.0479	-40.445		1.42745	1.48559		-4.44584	-0.075509		-5.80715	9.54949		-3.97366	8.99217		-2.65871	-2.08045		4.22348	12.5358		25.8527	3.02334		3.36062	-18.5388		7.37122	1.54374
83.9091	32.6597		14.3185	-26.8253		-1.39872	19.0996		-0.696738	-0.0234185		-9.95954	4.52667		-1.97489	7.15903		-0.945052	1.1017		2.60593	4.8942		19.7732	-0.506451		-0.499638	1.11719		-3.71159	-2.62975
-14.9212	5.79796		13.9398	-33.1543		-6.64042	-9.50839		-0.389987	-1.42209		-29.7904	2.80406		7.61555	-13.4141		8.70197	4.96676		5.94379	9.43313		12.0456	-3.11067		-35.0331	53.4959		-10.8363	-0.411008
-17.1891	0.264717		13.2503	-33.6973		-1.10488	-4.27378		-1.53063	1.38603		-26.9621	13.0004		-3.39455	8.13619		-2.53297	-2.601		0.905532	-6.72236		18.2278	-2.89342		29.1747	68.2507		11.0249	-3.57277
71.1255	44.5663		19.0957	-41.3615		-6.47592	0.763249		-2.77501	0.301885		-18.0013	7.8747		-2.23982	6.13295		2.64415	2.89638		-7.43207	5.5095		18.6965	-2.03071		0.566851	46.0898		10.9522	12.1232
-10.3628	10.7607		15.9295	-35.4542		-6.05958	46.6078		-3.93743	-3.42788		-11.4363	5.86378		5.71782	-19.583		-9.76794	-5.22212		-1.48222	8.56089		32.9449	-7.2957		-3.902	-7.37905		-13.7804	-16.9457
0.365763	9.9433		17.4039	-34.8818		25.2735	-35.5169		-3.69559	-0.410211		-20.6053	12.6219		-1.59321	5.79812		-3.9463	-4.65191		6.45004	7.42711		15.8263	2.30138		2.54544	-27.0875		5.13232	-7.86629
-17.3237	-8.07013		15.9929	-35.4187		-5.99194	57.1047		-4.77759	1.18864		50.4072	-53.2531		5.52728	-16.785		0.000165479	-2.12732		4.51061	-9.973		9.75516	1.60004		-0.339786	-15.8233		1.50261	-5.70524
-15.8533	5.55735		25.8733	-45.7886		-13.4461	55.7766		0.766272	-7.44938		-26.465	4.07613		-2.51989	4.95271		-10.1667	-2.13755		3.71386	9.61877		6.88131	4.1742		7.13538	-30.7382		8.89804	-4.59498
-15.6529	3.70747		19.3996	-39.2786		-9.47147	-19.4845		-4.03791	0.0674387		-14.951	4.60001		1.33413	-3.48447		-8.94441	2.60974		-0.977896	-7.35771		11.4652	4.91746		4.84718	-16.7738		-14.1585	13.8188
-17.1343	-8.45239		19.8467	-43.8133		11.1807	34.0176		-2.11584	-1.24592		-10.604	5.24395		-2.04232	0.540627		-0.845203	-0.922885		-5.21271	5.08729		30.1181	-11.443		-4.87493	-9.68304		2.57218	-2.74509
-16.8857	2.30813		19.2198	-35.25		-12.8005	-0.405119		-3.78858	-3.70033		52.658	-51.1882		-1.65726	14.1492		-12.4241	-9.23521		-0.35587	10.2789		28.7566	-10.6746		-2.68506	-1.14932		-14.0929	-12.4389
-10.3796	-22.6222		16.2234	-31.6088		-19.6565	-16.776					-21.9285	7.81482		-1.95112	13.2341		-1.94207	7.2368		5.03635	-10.7266		28.9857	-13.3235		-3.27012	-15.5731		-10.0842	-9.67729
-22.024	-7.7379		31.0786	-46.389		-12.0227	60.5413		Sample	4		-13.5661	13.0114		1.54794	0.951748		2.37308	-8.78336		9.44697	-13.6477		23.252	-12.5097		7.36087	-0.349024		13.8653	4.33251
-11.7407	-21.4213		23.2217	-40.3305		18.4539	7.5402		Section	6		-26.8278	7.82024		1.8234	-6.53747		-9.50021	-1.42181		3.7332	13.9358		24.6023	-15.7342		3.87898	-7.60236		-13.678	-9.49338
-13.2858	8.0761		12.8043	-31.9683		-13.3701	-41.9134		-2.24619	5.63994		56.3703	-48.3633		-7.66397	-1.8035		-4.52001	-7.02325		-3.58191	13.151		19.9288	-12.4734		10.5146	55.5037		-18.7599	-4.68646
-0.57992	12.3875		28.388	-33.6213		11.7229	-23.5067		-2.22658	4.40228		-14.8162	-3.81631		-0.154576	-4.27661		-6.82628	-2.5679		-3.23523	6.9019		18.6993	-10.5279		0.278302	-6.64042		7.21448	-1.35104
-14.0873	-10.6732		15.1341	-33.5557		-2.79832	3.41561		0.134266	-4.96617		-17.5593	7.56785		-1.34905	-6.61422		-0.63016	-8.09872		-3.61625	8.35537		11.7201	-9.35013		17.5928	-0.337453		-5.62243	-6.56946
-14.1863	-0.236079		22.222	-46.7891		-11.1821	10.6563		-3.12973	0.420342		-13.1801	7.51128		0.487416	-8.6703		-1.30634	-7.04823		2.11579	-8.58343		14.1699	-11.9893		-1.12034	-5.77237		-4.12596	0.94596
-16.0663	-7.74197		33.1447	-37.5869		-17.9255	41.8503		-7.81682	-6.28482		-12.9374	11.4387		1.79717	-1.34502		5.50905	7.72727		1.05337	-7.22851		18.7901	-13.6448		0.380594	-29.0895		-11.3549	-5.26092
-18.7376	-3.66801		22.5617	-46.1084		27.5915	-5.65721		3.15107	-2.42034		-11.849	9.44809		1.23397	-3.50474		-0.405211	1.31998		-7.49116	3.27619		21.1023	-14.5103		-4.19194	-11.54		-7.74099	-10.1487
-17.4316	-7.77877		17.3874	-32.6978		-13.1874	8.73799		-7.97445	10.7623		45.1989	-57.7138		-1.68566	5.85313		-5.12995	-2.7349					18.9217	-5.23845		7.05889	-1.51641		-2.15986	-3.14152
-16.4217	-6.05376		20.0814	-45.934		-7.19712	53.4012		-4.80205	-0.677562		-4.29682	7.30742		2.94796	-13.2971		2.77007	2.60974		Sample	8		16.5822	-1.73101		-2.53613	-43.944		9.82515	7.39281
-18.3714	-4.78739		19.6438	-39.8797		14.2986	40.3017		-1.88246	-2.99197		0.121736	8.12144		-1.50968	8.08476		1.05439	12.2272		Section	6		13.6295	-4.46655		-5.62857	-11.8637		11.2573	-11.2024
-10.5626	-2.24239		17.0359	-36.7213		16.9262	15.1352		-0.36036	0.715146		40.918	-42.6753		-3.36833	-3.49532		3.63288	0.945069		0.653621	-23.848		12.0905	-4.21786		-2.70814	1.44991		-14.3869	-12.8051
1.91679	10.5746		15.3275	-34.479		14.765	25.3733		-2.66869	-8.22213		-14.9869	3.52063		-3.31641	6.86978		-4.11361	-3.26213		-3.00824	19.4946		16.0981	-8.93658		2.85281	-12.3654		-11.734	-8.83843
-14.2917	0.52932		24.1363	-42.1975		20.104	2.33739		-2.33662	-3.39775		53.5465	-50.248		-2.20705	4.16306		-4.67206	-2.0023		0.0326041	-24.5894		12.2694	-6.40293		21.741	-6.24012		11.2481	8.93157
1.84937	10.9531		23.5058	-33.1186		-22.3853	60.2674		-10.6675	14.5949		53.5455	-50.4631		-1.8318	0.511001		-6.26886	-6.59905		-12.2547	48.0657		15.4101	-5.54651		7.81595	-74.8653		-19.103	9.98322
-12.8373	8.25336		16.5131	-37.0773		0.223817	-12.097		-0.775805	1.09989		3.34577	-1.75504		-0.836056	2.55173		2.44151	-15.3096		13.7094	38.5224		5.57235	-0.148792		7.57214	-25.5856		10.4834	9.77888
-16.7933	-9.04908		38.1588	-48.9243		-0.765778	-6.46816		0.0707217	-4.64021		-22.8361	13.4755		8.28379	-9.78587		2.19102	0.726874		-16.11	8.67465		6.08439	2.08169		4.41039	-9.53058		6.80671	-4.72629
-16.0107	-8.15457		20.0324	-43.1654		-2.0089	4.53913		-4.49286	3.38641		-20.3211	9.91058		-2.04617	3.04175		-9.41931	-2.5441		-1.04597	0.56042		5.38514	0.243096		22.3478	-4.70509		-8.4227	7.4733
-14.7514	-6.63273		17.3201	-38.7054		28.3274	-20.6735		-3.11376	9.13202		-3.13706	2.67811		-0.98896	7.54188		-6.11322	-8.30875		11.5573	47.0968		3.67159	-1.71774		2.40931	-4.33261		-5.05863	8.19733
-17.7885	-3.8115		46.1171	-52.2908		6.87122	-53.3957		-2.84526	-9.93434		59.9236	-46.7999		-2.59359	-3.44222		-1.65792	-0.955932		1.40914	58.2464		1.4495	-7.2873		-3.26657	-0.410105		9.79759	-2.96546
-13.8207	1.59481		18.4179	-37.7027		-16.2109	-7.89806		-2.59272	-1.5263		43.6003	-43.9018		-3.6725	5.83251		-3.01517	-2.19468		9.67532	49.0275		3.95101	-2.58395		21.5373	2.96706		-6.41412	0.459149
-21.9479	-8.99135		20.2474	-35.6238		1.64905	43.1507		-1.5951	-0.92933		52.858	-48.8376		0.0746953	10.427					12.345	48.2593		0.993342	5.19933		-4.14147	-7.92232		-15.3456	-13.6339
83.7945	38.4352		14.9891	-31.339		24.5344	36.3723		-0.98784	-2.57694		52.373	-49.0356		-1.29499	6.1389		Sample	7		18.5009	34.6331		-0.41005	6.94152		13.7526	3.13282		17.25	12.0523
85.1452	36.8548		20.6418	-50.5825		6.66827	-2.96014		-2.22542	-7.65013					-2.51412	0.308645		Section	6		-7.64985	20.9493		-3.29158	6.6125		0.481034	-5.23704		13.8908	1.34609
-15.5603	5.39793		16.0289	-32.501		-17.5873	-11.4541		-5.65486	12.3409		Sample	5		-2.08586	-10.8821		2.32913	-0.685534		-5.40533	42.1499		-3.07084	4.47004		-15.9792	-12.4972		-7.47671	-1.36493
-16.1512	2.50528		14.5182	-31.9193		13.7308	30.6117		-10.8289	7.08354		Section	8		-2.09381	11.4872		2.77962	3.04755		11.1147	42.0008		-1.60947	2.98631		21.2613	0.228727		4.99298	-0.583683
-18.3885	-4.86108		18.2584	-39.834		-23.584	57.5052		-3.05439	-8.43534		-1.98979	9.7665		-2.35586	3.23715		18.5942	-2.37422		4.10687	-28.6774		18.8724	-8.53945		-2.35651	-4.99984		-7.62538	1.35288
-16.4677	-7.37454		21.3043	-38.7115		21.6251	-3.52855		-1.22018	-8.20864		-9.38881	-0.722117		5.48437	-12.8405		1.73084	-0.190118		14.9145	37.8728		27.3975	-6.11059		0.410272	-0.624853		8.9163	-2.08632
-10.1252	10.3349		17.8279	-34.2632		5.51717	-7.11816		-1.21121	1.95403		-4.83159	12.0036		-1.29168	7.92893		-1.06779	-7.41702		0.755594	43.0103		10.285	-12.1936		-3.40465	-39.3146		-10.9539	-3.15499
-15.0056	5.99331		35.6781	-49.5776		9.95257	17.6396		-6.89091	-3.4951		-9.75041	-0.406451		-0.465788	8.04741		20.1918	-8.80376		4.91776	-27.7848		13.8917	-12.2732		-1.10103	1.35343		-8.21435	-11.3888
-18.146	-3.9045		18.0039	-37.9683		19.9063	25.6065		-4.06694	3.09562		3.56188	2.9331		0.761674	1.22466		-16.398	-4.12712		4.14073	-24.1184		26.5026	-5.85282		58.757	-57.751		7.32615	-4.36757
-20.4204	-10.5629		11.6574	-26.6184		-2.43682	13.7713		-6.31363	15.1125		-0.711156	2.16813		-0.651778	7.85712		-10.1351	-10.303		-1.1017	65.9832		5.9838	-7.44727		0.463196	-13.7367		-5.81316	-1.88642
-17.886	-5.00198		18.609	-35.3525		-11.7294	-0.405824		-0.0705353	-4.96469		13.3028	2.61509		3.5124	-1.47376		12.8955	-1.87054		4.58957	28.801		-0.103386	-8.106		0.347679	1.34074		-2.38789	1.8786
-15.5661	6.3775		13.8322	-36.1166		1.50149	-4.0811		-6.36384	-5.2236		-1.13363	3.96608		2.82035	-10.703		-11.1606	-8.1977		0.809427	57.5586		-1.37266	-6.514		3.53643	-26.9008		2.3523	-2.52697
-18.6782	-11.9871		17.8191	-38.2845		1.02525	8.52187		-2.60373	-8.56813		2.40944	6.4752		-3.52303	8.7592		-0.671017	-1.80578		-10.4928	24.9999		-4.65865	-7.90482		6.2601	-12.2573		-6.19083	-5.10433
-17.046	-4.14955		23.3374	-46.3501		14.617	6.26719		-2.81783	-8.64291		4.00798	0.93098		-3.37349	8.32115		-8.65775	-0.588898		6.87386	-29.3045		-2.3157	-9.91386		-7.73261	-9.47402		9.47857	5.89236
-13.0386	8.57678		44.8934	-52.768					-10.8356	13.9037		0.585572	4.74889		5.39492	-13.1916		-14.8876	-5.24181		-8.98151	36.1738		2.53644	-8.66135		9.36888	-33.9188		4.75091	-0.93525
-15.0758	-4.92348		12.7126	-27.6051		Sample	3		-3.43896	-7.74458		1.35718	3.03316		5.20328	-10.4478		-11.2498	-8.82379		4.18117	-24.841		-3.08341	-9.31869		45.8402	-0.0106654		-5.2916	-6.12956
-15.8446	-7.13768		29.59	-34.2465		Section	6		-2.63072	3.08581		3.67528	0.954695		-4.49545	-5.49339		-8.22313	1.15888		11.2434	28.2814		0.914405	0.032832		0.0707677	-4.64924		8.48628	-3.04188
-10.8363	-1.81049		19.2282	-40.7897		-7.06229	-7.81042		-1.73567	-8.90961		-5.79839	-4.68274		-4.63318	-8.86337		-7.13867	-2.96694		4.04944	-32.2041		-1.52354	-2.05584		-0.528534	-11.3252		5.83156	-3.93995
-19.0275	-5.56661		18.5007	-36.0558		0.873889	3.14353		-2.92532	-5.7806		-9.32063	-0.480667		-2.81989	8.41503		-11.589	3.27287		13.6528	33.7159		-1.99716	-3.59126		-0.636218	-12.1753		-10.4662	-8.94536
-14.244	7.11615		33.3063	-46.3262		-2.21592	-3.02535		-5.1105	7.53447		-11.0719	0.237399		-1.65399	0.380307		-16.7381	3.89694		-4.57217	40.5732		-0.295488	-9.15174		7.92365	1.51256
-17.4588	-8.48477		31.7087	-46.6546		-2.96149	-0.609708		-4.46123	2.75576		9.5611	0.377683		0.354174	8.11522		20.5342	-5.64186		-11.0557	-2.60074		1.52005	-6.98622		12.8333	-18.4254		Sample	11
-15.254	-8.17817		15.5496	-32.8542		-2.76764	-2.66664		-5.37737	-1.11319		-2.74765	8.65202		3.46492	-0.755886		0.780898	-10.8613		4.44053	-30.0274		3.6185	-2.75579		8.14777	11.457		Section	6
-10.366	10.5764		18.0966	-34.178		-2.29067	-6.29071		-2.32323	-8.58235		-4.85985	1.65735		-2.63696	-2.06188		10.7091	-1.01682		-8.48287	45.1162		14.6305	-10.3225		-7.11248	-7.64683		-24.5479	2.9842
-20.9385	-10.8641		13.9551	-28.3057		-3.49971	-5.3095		-1.7968	-2.67164		-1.78411	-0.243595		-1.79423	11.0327		-14.5276	3.36511		-1.05185	-25.7838		14.7709	-8.99177		1.70661	-3.56222		-1.51729	-3.11618
-13.9229	5.47257					0.636596	3.1929		-0.428467	-6.97713		-7.03595	10.1419					14.3603	-8.22403		11.0892	42.8257		8.96872	-7.42352		17.025	9.47263		0.210171	-3.26626
33.1304	15.0939		Sample	2		1.34484	-3.35679		-3.60117	-0.202014		-2.67581	-1.56162		Sample	6		23.0986	-4.4601		-9.4856	39.6963		9.13427	-14.379		-3.36425	-19.8998		-1.67807	4.285
-5.46672	7.99233		Section	6		1.21508	-0.930359		-2.94089	-5.44207		-9.75703	2.18982		Section	6		15.318	-6.06378		-1.07713	-24.6309		13.1551	-11.9362		52.0407	-61.0277		-17.7832	-10.7059
-17.9366	-4.73007		-22.0658	10.2492		3.24013	1.87006		-4.34933	6.60345		-5.23317	1.13542		-14.5335	-6.76866		-9.62366	-6.76012		-9.64239	42.1491		-3.3307	-6.07391		-21.6563	24.1881		2.90398	-4.02581
			-36.4049	37.9428		-3.55723	0.103179		-6.92517	9.1109		0.849612	4.31996		-5.17239	-7.7298		-1.41646	-9.76335		10.17	50.0053		1.65906	-4.3897		24.9512	7.50231		-1.37721	2.26572
Sample	1		-19.2897	47.5551		-2.26845	-0.185109		-1.38737	-2.91121		2.77294	5.37709		4.20336	0.318046		19.5252	-2.64907		-6.43516	-5.98752		3.33699	-3.44666		-0.880286	-3.83326		-3.60134	-1.89854
Section	6		-17.8817	50.1098		-0.63412	-2.79978		-0.119961	-4.21829		2.54484	0.145464		3.44165	-7.00774		0.323028	-11.2429		2.68208	55.4085		1.59689	-10.8108		14.5178	-56.0765		-15.5923	-15.6736
19.3963	0.89624		-32.6432	21.7537		-2.68542	-0.258109		-6.39737	12.5999		4.63141	4.1574		3.03365	-6.75178		-16.1328	-1.09406		-2.76791	-24.487		8.62154	-5.14903		-8.22015	-17.3982		-16.9414	-13.1418
22.7874	1.0005		-23.2162	30.5703		-1.92231	-1.25068		-3.04877	-6.02997		-4.58506	0.443826		9.80316	-4.62566		16.007	-4.98755		3.72869	-29.7268		29.1282	-9.1713		15.1583	-9.04662		-1.72084	-3.29556
22.1561	0.194556		-20.9264	14.1499		-6.72115	-6.51498		-1.57287	-1.46326		-11.9267	8.4359		-13.5455	3.59434		1.62896	-0.517168		4.09322	-25.897		-2.09216	-2.02021		-1.58186	-5.67964		-13.5672	-14.5606
25.4035	7.30055		-57.164	55.7998		1.02551	2.86909		-8.39478	10.4054		4.4166	5.85591		-9.11976	-6.70148		-12.3427	-10.384		-2.51105	0.225823		-1.41946	-1.58292		-1.5756	-1.71819		0.0807127	1.13352
19.854	-0.0606355		-24.6983	11.2536		-3.41208	-4.61427		-6.56542	4.97672		-2.71034	8.76274		2.49922	1.70233		13.9059	-0.594466		7.03738	14.4984		2.69362	-3.4271		20.5423	-4.88891		-18.2674	-11.766
21.6159	0.0271111		-41.1661	54.5728		-4.53776	-4.03014		-5.0014	1.93658		5.04985	0.265049		5.68114	-5.87818		-13.8841	-0.940125		-9.93939	41.6635		-0.0454059	-2.03209		49.5288	58.2979		-20.2185	-5.05471
20.7501	0.723086		-50.7553	42.9796		1.59967	2.9573		-4.06216	-8.2572		3.37624	4.11126		4.59282	-5.86169		0.844572	-3.5088		4.9552	-21.1925		1.50817	-3.46831		19.988	-13.9406		-1.09625	2.32925
19.5195	0.41502		-14.1201	48.5002		-4.21206	-2.76164		-4.3198	12.094		-19.516	48.781		1.93299	4.68116		-12.6169	-6.27913		19.0007	33.9897		-2.14861	2.59281		3.78882	-25.5044		4.33453	-2.09712
-10.3711	-0.745277		-21.9614	38.0823		-4.24628	-6.38164		-2.39482	-3.28328		0.102813	-6.86333		7.05671	-4.51436		9.56717	-0.431827		10.18	41.8251		-4.58167	0.501341		14.0628	-10.2587		1.35867	-5.48904
25.4075	6.88005		-18.3972	17.6602		-4.75386	-7.29561		2.98434	-3.63462		-4.02586	8.99203		-2.09902	-5.04495		-8.01691	-8.02441		-0.0379354	-25.2339		-5.73987	2.50758		1.59785	-11.7113		-27.1538	4.88731
16.2719	1.93625		-44.7369	38.818		-1.3913	-0.00995778		-4.44493	6.07326		-6.88132	-1.10742		0.960897	6.5404		-19.6434	2.17133		16.8273	27.9706		-5.13911	1.12166		16.6285	1.38996		2.09145	-4.6954
16.9538	0.979886		-15.6138	36.4337		-10.3044	-6.03203		1.2678	-1.50935		3.71683	-1.22334		2.26587	-6.2253		-9.21147	0.98156		3.24033	52.5249		-3.68137	-4.09911		4.08769	-15.2096		-5.14322	0.406931
19.9641	0.872125		-34.2174	15.311		3.51135	2.65941		-3.66555	-7.82763		-1.00076	8.34126		-5.10918	-10.1314		-9.24592	-5.28581		-9.55804	31.5847		-7.37811	-3.04778		69.4946	-37.0693		0.70216	-2.61295
22.7668	0.340319		-38.4538	36.9526		2.81353	0.472752		-2.48517	-8.41549		3.64552	6.28024		-9.99288	-4.83793		3.77257	2.40539		-11.6504	37.1646		-5.10991	-3.02753		-4.44908	15.8813		1.19994	-1.56603
-33.8223	-7.95119		-17.3618	55.9195		-8.1709	-2.96939		-3.81443	-0.0052345		-1.32763	10.7162		-6.2741	-9.04169		-11.5199	1.96082		3.279	53.2678		-3.87353	-1.19093		-0.760214	-9.49289		3.70858	0.18806
19.4364	0.969666		-15.2346	46.2058		-2.59174	-2.92047		1.21718	-3.4047		1.33959	-6.37908		-3.22163	-8.5279		-0.795089	-4.88528		-7.37507	-3.5268		-5.13162	-1.73371		24.6735	-56.7113		-5.3021	2.17076
0.409552	-3.36902		-26.0557	30.5134		-8.98493	-5.09267		-3.42285	0.48988		4.8245	6.91969		-3.69138	-7.75574		9.97769	1.52236		-7.20875	20.9568		-5.98875	-0.751544		14.1932	-5.30795		-12.7725	-10.5166
25.307	7.66178		-24.9561	37.575		-0.894407	3.29202		3.31888	-3.2574		2.75823	2.3548		-14.262	-9.43191		6.88281	2.94217		3.60375	-30.4814		-8.83395	-0.532198		2.0145	-3.9011		2.10159	1.3887
26.2813	7.86869		-50.6483	41.4379		0.285206	4.48962		0.0500405	-4.54353		-10.4637	11.9622		-2.0985	6.32093		1.22407	-1.37295		13.9169	38.5002		-5.22313	-2.91356		-3.02453	-5.76314		-7.20712	-0.748494
25.3626	7.15848		-32.7352	90.3689		1.56423	1.62835		-9.10045	14.9364		0.60376	2.44186		-6.63108	-4.47771		21.4852	-4.13131		3.09694	38.4535					22.3406	-5.92939		0.638518	-4.71608
-31.5685	-7.51471		-19.3696	32.8721		1.50733	0.689929		-8.17508	11.5188		-1.32019	10.8967		5.66857	-10.0615		-14.7538	-4.99407		2.24212	-27.1192		Sample	9		-1.44982	-4.68132		-18.1791	0.999399
-41.116	-2.85462		-17.5507	33.6817		-7.1267	-4.23038		-3.6938	2.43353		-6.02012	1.90163		0.190098	-5.96874		-2.0149	-12.0243		3.23496	-34.0365		Section	7		6.77568	3.37001		2.01887	-3.99219
19.8708	-0.657867		-33.3636	27.8261		-4.33815	-8.10914		-3.79008	-5.93508		-0.884014	-5.12701		3.13169	0.858073		15.192	-1.26054		-2.95448	-16.5346		6.23179	0.672706		6.12262	-19.873		-4.73871	-1.00528
20.3596	1.17288		-33.1022	29.5784		0.0700195	5.05212		-0.716102	0.394838		-5.96161	0.0294642		0.523724	6.79234		-15.3585	1.67864		0.679271	49.0064		-10.4392	-4.65376		-5.07708	-8.57383		-16.2493	0.51805
1.18961	-2.82151		-35.3838	29.11		-2.27282	-2.32036		-1.41325	-1.07873		-0.690823	9.87446		6.88229	-5.84795		-8.87468	-0.707691		-8.06115	-23.7756		-12.6291	-7.50804		13.1518	-69.3739		-4.30717	1.93131
-36.6702	-0.179346		-33.6669	73.4809		1.60708	-0.0301574		-8.71008	8.9612		1.04627	-4.20413		7.78381	-5.40033		1.26885	-1.30519		7.85746	49.1776		-7.91181	-5.5975		8.99643	21.5825		-0.9743	-2.83946
-38.847	-3.14358		-23.4634	32.4534		2.56023	3.32375		-4.88662	14.1561		-0.554457	1.29723		-4.1814	-9.26294		18.3615	-3.97827		-4.19867	61.5354		-7.89644	-4.15499		39.9839	-39.405		-17.9665	1.72962
-36.5426	-6.07639		-38.2392	68.9083		0.0020742	2.23096		-4.56642	3.45505		-1.77834	3.25202		4.20803	-7.39467		-0.350462	-3.92685		18.3391	33.9754		6.68724	-7.99004		-16.1585	-0.351064		-11.8549	-13.0926
-38.4116	-10.9129		-43.6616	49.4873		1.81009	0.254654		-5.99098	14.5002		-3.38147	-1.80196		-3.71129	-10.1463		-15.341	-6.46893		13.7056	49.0191		10.055	3.35129		95.6586	-18.7058		-0.0991	-5.47596
17.8683	1.96798		-22.2903	53.4701		1.27547	5.99163		-4.13531	4.38423		-2.8841	4.11907		-10.3492	-9.56833		15.1162	-5.85063		8.44908	26.4949		0.283611	4.42898		37.8724	-88.4339		1.65609	-2.96255
26.9372	6.12293		-5.52597	39.1739		-3.91209	0.115702		0.600417	-2.98338		7.49291	-0.755341		-7.90268	-9.40933		-11.9029	-2.49419		5.01608	-22.2589		17.4994	4.24177		23.043	-9.79184		-18.656	-9.88654
16.472	0.849721		-21.0928	33.1169		-4.16341	-1.65588		-1.94017	-3.43378		2.64992	2.25221		1.47088	3.72936		-3.13754	-11.9818		4.56807	-5.61884		1.52843	3.11291		29.6356	-31.4466		4.65506	0.675386
-48.3967	-6.11201		-41.3725	70.6114		-5.92433	-9.06065		-1.90424	-1.4269		7.54268	3.90042		-3.72431	-5.61614		15.6046	-6.18582		-24.1779	7.88079		26.6211	-0.414085		9.83594	0.540758		-1.43049	-4.98984
21.2628	0.654057		-21.9369	38.0523		-3.36374	-1.99419		-2.43682	-4.32062		-9.63632	2.772		-7.44862	-6.36738		20.7665	-4.57088		13.6639	34.219		-3.78546	-3.57868		-9.3896	-5.26736		1.10218	-5.73059
19.2703	0.698211		-35.6405	73.9148		-5.05041	-7.97802		-2.16146	-4.21536		2.22123	1.28891		-5.70667	4.43665		-8.38415	-0.936116		4.66373	-5.04781		-0.951429	-3.98874		-2.04371	-5.17076		-9.06133	-2.54022
23.1301	0.762005		-16.3929	49.9476		0.581725	2.4594		-3.35013	-0.158225		6.95144	-0.525767		-14.1876	-5.97107		-10.1792	-9.14518		-18.2887	15.1535		-2.10753	-5.29433		-4.63724	-7.96055		-7.23453	-1.47673
25.8332	8.16453		-18.1039	18.2569		0.230874	-0.671146		-4.69226	-1.91741		4.31624	-6.78591		1.37711	4.02911		17.3063	-5.83295		-9.91152	31.9251		-1.99996	-1.47115		-2.59932	-14.1881		-4.93709	-0.372498
20.9143	0.86888		-51.9386	38.8872		-1.56849	1.7717		-1.61979	-2.32658		5.71485	-2.41756		-2.47829	-8.06142		0.786908	-0.893415		10.4417	49.9901		0.696457	-0.0761422		-0.880073	-7.50638		1.50202	-5.44403
-36.3533	-8.8468		-44.378	40.7138		-1.85245	-0.721745		-2.98106	5.87384		3.2162	0.461119		2.52729	-3.96341		15.1289	-7.91712		4.89166	-27.6052		-0.711127	-9.01482		8.89881	-8.50029		4.55222	-0.593965
-17.8196	-8.51353		-18.3107	48.9127		-4.91579	13.4764		-2.02423	-2.65461		0.0342145	-0.213939		-4.46641	6.66522		-15.1728	-4.58544					0.0677596	-6.32819					-7.28922	-1.77401
29.6193	11.2298		-17.6241	18.395		-1.73727	-4.76387		-1.55679	-3.20391		5.97584	-2.7786		0.692918	1.09312		-10.9194	1.292		Sample	8		-0.367439	-4.40926		Sample	10		-7.63029	-8.56574
19.887	0.182006		-19.2095	29.0483		0.131311	1.13022		-1.99575	-3.31143		7.61616	7.21135		-0.109399	-6.83305		-7.24899	0.206419		Section	7		-1.58991	-6.24506		Section	7		1.21891	-4.44623
-10.9377	0.111006		-47.2779	33.0399		-3.23543	-0.260259		-1.53054	-0.921244		2.3361	-3.08392		-12.0416	-8.55066		-10.1019	-4.48388		-0.151057	-19.3351		-3.12113	-7.9607		-28.2078	-20.0252		-13.3721	-9.80724
-19.1352	-4.15959		-12.7043	34.5947		3.15897	3.42656		-0.573618	-2.12874		-4.88703	0.0687931		10.4314	-3.60261		-10.292	-4.0035		-13.3085	21.2589		1.70517	-7.35296		7.11531	-39.1299		-0.177217	-4.09614
23.5981	5.52867		-19.0015	47.6193		-1.20649	2.98095		-2.38257	7.50766		5.56965	-2.29493		-7.27198	-9.13424		17.7906	-6.63063		-7.14071	27.3371		-5.37117	-1.09673		-22.2927	2.74681		1.08984	-4.6527
25.5093	6.85398		-19.1546	18.0222		-3.4678	-1.50046					-3.12979	9.95587		-11.2876	-10.9838		-9.22971	0.735218		15.6419	-25.4935		-4.49239	-3.65273		-14.5105	-86.2138		-14.7589	-8.27049
-37.7746	-6.24294		-23.0664	28.5786		-4.1921	-3.59064		Sample	4		4.80894	6.62384		-11.339	-10.0448		15.2195	3.7158		-12.9388	-28.8188		-3.89094	-0.79146		77.5442	-110.121		4.67908	-1.21124
-42.1859	-4.8616		-19.2388	18.9763		-1.13653	-0.494527		Section	7		-10.2763	3.00659		-10.8066	-9.93025		2.5245	-0.816986		-16.0795	27.8532		-3.9077	-2.93462		7.34839	-42.0482		-11.6565	-3.44375
18.6413	0.243925		-43.0851	26.0944		-3.97793	-0.925193		-3.02947	-8.50695		-3.81944	9.41858		-10.3365	-10.2811		-1.94085	-10.1705		-2.50038	6.2212		-2.46449	-6.29186		-12.4659	-43.7583		3.32622	5.66659
22.6515	0.728294		-44.6284	35.5913		1.49724	2.23474		-0.709337	-7.76075		3.44652	0.865976		-6.06177	-2.50649		19.4963	-6.21977		4.18014	-2.38531		-6.00057	-5.20072		29.5529	-55.4491		-4.69828	2.04154
-16.9294	-8.18237		-39.1179	59.9412		-0.245858	0.222465		5.56594	1.61922		-7.6642	3.08848		-2.74018	2.72401		0.841593	-0.833114		-4.38885	19.1186		10.312	0.0635683		5.92662	-42.101		-18.6085	-11.181
22.129	-0.790798		-27.8745	28.4375		-1.8914	-0.606323		1.34224	-3.17187					-7.34378	-10.0215		-15.4719	-4.86279		-7.63617	3.12778		8.28623	-0.494575		30.2883	-40.6954		-11.1195	9.5362
-35.595	-7.95437		-26.6513	29.2743		-3.97022	-0.230248		3.76725	5.61218		Sample	5		-8.68484	-9.94094		-20.7851	2.17356		-13.9529	17.5135		1.43902	-3.89233		-28.8063	-19.5767		-14.4879	-6.41694
21.9228	0.936029		-11.2865	48.0481		-1.45869	-3.38489		-0.0936068	-1.7298		Section	9		-4.27043	-7.08339		-16.676	-6.19593		-5.16846	13.6199		-10.122	-3.73935		37.7061	-7.75204		-15.1513	-7.22315
25.3056	6.00599		-22.2945	33.7013		-0.977186	5.18746		11.7	9.70076		1.62574	-2.39486		4.37898	-10.6686		17.1096	-0.881904		-12.5123	24.8486		-19.5895	-5.42915		-43.6645	-70.3505		0.521977	-2.03709
20.9937	-1.5877		-41.3521	55.7837		-9.4816	-7.22452		1.58984	7.17091		-2.46341	-6.02605		1.70627	-8.98953		1.82656	-0.981968		7.05846	-5.05918		-6.83184	-6.09767		8.21086	-67.2068		-0.658514	-0.00515743
-15.1151	-1.05852		-26.7131	29.1474		-0.48637	1.39936		5.47665	9.36046		-3.76346	-3.34619		-9.71938	0.747019		14.5517	-7.59768		-5.90189	25.3571		-4.28422	-5.06171		36.4564	-40.6338		-3.79577	1.65334
20.1466	0.0472619		-16.4863	36.6942		1.7074	-0.169344		4.54779	6.51945		4.44211	-3.17179		0.661714	-0.768293		-7.19799	-9.84481		-4.11587	2.44094		-10.3875	-2.40372		-43.9065	-47.6474		-0.628355	-0.306987
-11.4337	6.52856		-37.8439	30.93		3.99104	1.26321		1.93541	7.74122		18.5773	4.01696		-3.88732	2.05164		-2.42219	-6.13624		-0.329902	-35.5856		13.0077	-2.62306		-41.7312	-65.4388		-15.3012	-6.33664
24.5192	5.46082		-35.9419	17.3936		-2.82691	0.491919		3.7836	5.38499		-6.44144	-5.88608		-5.07222	-7.18768		16.037	-5.80254		9.29971	-21.9912		2.41909	-2.44493		29.9638	-53.9042		-15.8925	-10.6551
25.8162	7.42755		-20.0333	48.1936		-2.87095	-2.70142		-1.23648	-8.11995		-3.02554	8.60227		-4.86442	-10.0075		-6.83318	-10.7178		-17.3001	40.4135		1.03456	-9.32149		-11.256	3.97392		-8.10106	2.04412
19.9803	-1.24916		-16.3934	36.6826		-1.70607	-0.669787		-0.837323	1.82145		7.08777	23.2444		-8.43809	-11.0168		-16.1303	-3.71201		3.52713	-15.4791		-3.86369	-3.15816		-59.2692	-31.6152		-13.2611	-10.4286
-19.765	-7.13122		-35.2624	72.9981		-2.85161	-1.74476		2.70449	-7.6141		12.1824	1.16125		-11.2345	-2.8553		16.4146	-2.98159		-11.2817	18.7895		-4.71313	-1.3049		35.4771	-39.7242		-6.03691	4.88979
16.4126	1.8803		-44.3673	55.2605		-5.77306	-0.126656		1.90184	7.81242		18.3909	0.714988		-12.4995	-1.20076		9.96169	2.14897		3.98425	-6.45328		-12.6026	-1.55707		25.0549	-55.827		-28.9122	-12.7462
-32.2402	-9.76377		-19.2327	21.3572		-11.1358	-5.72554		-2.84757	-6.55934		3.57866	0.79855		-1.46879	-7.89559		5.5649	4.05807		2.18493	-7.19206		-5.57724	-0.802637		42.3851	13.0314		-17.517	-5.71718
21.6936	0.0618372		-31.9673	32.7993		-1.79545	2.47654		4.40864	-0.264375		-1.98702	12.4863		-1.0712	-5.94651		13.8495	-8.09379		-0.106672	-6.79907		-6.84651	-1.84907		-14.4097	-21.7032		-3.09296	-2.34774
25.3443	7.18637		-51.9258	81.4649		0.121498	2.49255		1.93272	8.34092		-4.22731	-8.83474		3.41291	9.55277		-8.80826	2.29102		13.0532	0.723877		-5.40051	-1.67164		-45.7973	-43.5065		2.87136	2.69532
19.3887	2.25707		-17.5242	35.5421		-0.0255046	4.17265		4.38325	0.363847		-1.09466	-6.37608		8.32697	-4.55048		19.6073	-6.03036		8.39024	-27.5953		-5.59541	0.0929075		25.2912	-54.6025		-0.769992	-2.47564
19.4167	2.04699		-27.0137	28.9978		2.20222	2.2217		-4.08246	-8.54172		-9.15517	-9.47393		-7.27135	-9.7211		-9.4863	-0.678336		-5.65826	-11.0348		-6.13818	3.33629		81.3513	-14.6575		-10.124	-0.030193
-13.4401	-5.18372		-16.0802	45.5791		-8.32746	-2.28837		4.30871	-0.179989		4.16835	-1.7767		-0.635875	7.33817		-14.8462	-4.04632		6.24707	-4.69571		-4.47842	1.53472		15.899	-47.841		-1.06124	0.451452
-31.7021	-4.21409		-41.8254	89.6413		-7.55431	-3.77004		4.68024	5.28857		-2.80939	1.61482		-4.86031	-9.09494					-16.0318	27.7689		-9.96695	2.73623		-25.8338	-23.6376		-17.427	-3.41212
-25.8533	-14.8959		-25.8031	30.7924		-8.67007	-5.54318		-0.0301773	7.92217		11.4105	15.5878		9.17928	-5.32822		Sample	7		-6.44519	0.41132		-12.525	-1.67583		-92.1956	-25.8183		2.12132	-2.24236
-29.2988	-9.86178		-19.9677	12.3214		-0.540006	2.40197		0.0928438	-1.79208		4.88909	2.83688		2.72092	-1.25672		Section	7		-9.42187	-22.102		-3.36912	-0.194198		47.7505	-28.1934		-4.98883	-0.231598
21.9844	0.793972		-18.8725	20.8674		2.25403	2.62407		0.684054	-3.9119		7.41207	-1.17163		-11.2146	-7.51553		-12.2672	2.27126		-19.6463	29.334		-7.50315	-1.07507		47.7016	-18.3482		-10.387	4.6035
25.418	4.28087		-33.4049	50.516		-2.15073	-2.1704		4.40955	-0.993546		-4.02701	-6.56042		4.72649	-6.41048		4.54873	-5.28636		16.4141	-12.7497		-8.64249	3.22382		-59.63	-27.5055		2.32598	-2.65923
-30.1494	-2.85577		-35.9017	27.018		-2.30038	-2.07701		1.18824	-5.75012		3.78039	-0.129234		5.06438	-6.90427		-3.29856	-7.41115		-23.8441	40.341		-13.1943	9.51009		-62.2137	-50.2496		0.169285	-1.73435
0.959726	-2.18256		-28.5614	78.0485		-10.5286	-7.7984		0.850228	8.43023		1.96189	-2.61027		0.521055	2.04046		11.2467	-0.173682		7.71361	-3.61607		-10.0578	2.10963		41.0859	-22.4084		0.489047	-1.4665
-29.5013	-8.97612		-27.6267	30.8377		-4.61211	-5.31476		1.88579	7.31918		8.13616	-4.37861		-9.95449	-9.84136		6.25248	10.2309		4.15662	-5.41012		22.1064	-6.50632		33.3818	-41.1943		-1.67755	9.86232
19.176	2.49447		-35.035	28.1926		3.74261	-2.43231		4.56944	-6.40515		6.88983	4.41337		-8.59256	-10.3957		3.47256	-7.52325		-16.1685	27.1758		-2.82565	-3.86858		-36.7184	-58.8145		-3.93269	-3.82829
18.4643	2.82008		-26.6103	30.2563		-1.58505	0.846534		0.774332	-3.7715		-8.55342	-11.609		-15.3186	-0.518905		-13.8012	4.32098		0.624326	-20.8797		18.2273	-11.2313		7.11052	-42.994		-16.9877	-11.2579
28.7245	4.74115		-49.0986	36.6746		-3.95099	-0.113575		5.57944	1.83692		-2.34737	-12.1482		-6.43784	-9.67311		6.99018	13		-10.5082	6.83981		-18.0869	-4.06767		26.1707	-63.2088		-17.0229	-10.3899
16.8166	1.64785		-29.5608	36.7872		2.92438	3.57075		-0.202381	-0.302949		2.93196	-1.69693		4.30574	1.53852		13.7047	-2.2165		6.15261	-34.8162		-17.8339	-6.57315		-66.0991	-45.8629		-9.76192	14.7197
-17.934	-9.30282		-24.0812	12.9451					-0.484144	-0.642442		-2.0761	-8.99609		-10.8231	-1.11679		11.1878	-1.00215		-2.44968	6.73688		-9.62453	-1.53519		29.2523	-46.3488		-1.96056	-3.56749
16.0155	5.06451		-8.53751	36.1638		Sample	3		-3.79617	-11.4428		-5.00777	-7.73976		7.34117	-4.32179		-5.42674	3.78133		0.718883	-6.28074		-11.1753	-0.798919		-90.5606	-36.8945		-0.422006	-1.65685
22.5935	1.7689		-39.5647	55.5737		Section	7		10.622	5.58265		-5.66406	-10.6376		0.307765	5.39474		16.8181	2.16427		-9.18829	-12.9643		-14.2021	-3.22848		-43.788	-14.9932		0.92944	5.04128
23.1248	-0.0363326					-15.8197	-2.00114		10.9103	8.92507		4.38083	0.413562		-1.33418	-7.76197		-5.77488	1.16971		1.99144	-32.2474		-14.7689	-3.74819		25.0047	-49.9531		-10.112	-10.8202
-10.8947	1.0808		Sample	2		-17.0033	4.54737		0.527169	-8.97255		-2.66451	-5.09311		2.758	-9.55883		4.04842	-8.30717		-6.31104	30.6134		-14.2897	-3.35071		43.15	-53.0895		2.75894	0.511188
-37.7557	-5.74802		Section	7		4.77191	7.44962		4.3515	10.2657		-2.42077	-2.20072		8.05511	-3.14195		1.31844	8.20453		3.04956	-34.4215		-14.0494	-3.56027		-50.0324	-43.1353		-2.0701	-3.87801
-33.1958	-5.67571		20.8643	-11.9308		11.1106	1.5617		12.2388	9.72774		-9.17585	-7.69004		2.8887	1.53117		16.6998	-0.340588		5.60702	-10.7996		-12.4309	-4.23787		29.0926	-15.1132		-2.69917	4.27389
-13.7551	-2.74434		21.4813	-20.9733		0.350927	-18.1715		11.4821	7.64595		9.81785	14.6289		-8.45876	3.45057		3.5622	6.77719		-10.9776	9.57224		-11.9985	-2.25049		-69.1195	-55.3598		-13.7722	-8.99331
18.8343	0.323844		8.62	-20.6373		15.4129	2.95282		0.0714371	5.49391		-8.81159	-3.54216		10.4827	-6.79096		-5.66819	7.6999		4.07762	35.0816		-9.9362	-1.75581		-35.0102	-57.1923		-2.59528	-4.90163
20.0595	-0.727328		4.71315	-31.7901		-0.204156	2.71474		3.51755	5.07575		6.57995	8.32911		1.03031	8.52447		10.4103	3.57738		-11.5672	19.5021		-13.197	-4.82805		-5.95852	-6.59075
			40.2303	-22.8135		-0.622046	0.242109		2.05789	6.68336		0.625392	1.31843		4.31383	-7.71453		16.8947	-0.353257		10.8335	-1.88737		-12.2582	-3.86824		1.60797	-33.8277		Sample	11
Sample	1		25.5441	-27.0217		-10.6808	7.6357		3.3968	-4.83892		-4.87173	-9.35185		11.0041	-5.90343		-1.30966	6.86911		4.05686	-4.94686		-6.55026	0.39115		-86.3501	-23.2716		Section	7
Section	7		21.7176	-11.3122		-1.27263	8.32567		4.69024	1.75412		-0.594252	0.717135					7.76799	11.1328		8.06268	-2.73569		-11.6616	-0.602891		30.0988	-46.852		-8.49748	-6.25015
8.26496	-19.0988		22.0269	-20.566		-6.20135	1.90262		-1.29583	-2.74717		0.174008	-2.71261		Sample	6		6.99155	12.9163		-2.74502	-22.0009		-10.5879	-1.4167		43.8066	-25.9664		-1.64013	-12.3775
-9.85483	-5.0154		26.6755	-28.1818		9.39039	1.04948		3.65081	4.95599		3.21518	13.0349		Section	7		-5.54777	-0.399316		13.2087	3.4898		-12.8436	-5.35999		-84.1635	-82.1369		25.8059	4.90423
15.4256	-19.5514		9.99201	-25.4001		1.00089	9.15278		6.08152	1.3681		1.6797	-1.49956		8.51199	-15.2016		-11.7148	-1.2699		2.42524	-7.81314		-9.92503	-3.72608		-45.0813	-72.5616		6.2206	2.7561
12.5334	-22.8554		23.7448	-19.523		-1.91521	-0.900647		20.9832	5.36734		2.23059	1.53515		8.56432	-4.05087		17.9088	-5.58449		-7.42004	31.3228		-10.1982	-3.65064		-18.4828	19.3459		-11.7839	-5.04081
-0.0144358	-8.16109		13.1668	-14.7063		-17.4372	7.4251		-1.29577	-9.96171		4.54812	-0.483011		7.12845	-11.7177		4.62917	11.5242		-5.88137	-10.4938		-14.0241	-2.51688		36.1395	-25.1496		38.8523	1.32224
16.6913	-19.0484		31.4749	-10.059		-6.86345	7.15791		-0.603944	4.02957		-6.21325	-4.14478		9.68448	1.80433		-0.417066	13.4153		-13.301	-20.1817					25.0954	-56.021		21.3335	-27.0329
-8.72553	-5.53565		40.2813	-3.14196		-20.4284	7.58558		0.791246	6.92346		-10.0751	-8.32104		6.95608	-2.61724		4.23739	-9.30335		-12.0801	-12.6822		Sample	9		5.8171	-43.1593		-13.0087	-6.6451
-8.1019	-3.20383		18.5986	-10.4896		-5.22297	6.26567		17.9351	5.61777		12.5059	27.5549		7.70161	-6.64416		-2.86315	15.6575		-12.6549	31.0778		Section	8		-50.3041	-43.0184		34.1311	11.2827
9.64465	-16.81		21.1838	-21.2002		-7.35884	7.94512		4.5909	-0.577069		10.104	4.41647		6.42885	-5.67949		17.9922	1.64724		-16.6315	30.5868		19.016	-5.37047		43.1955	-28.693		39.3963	-1.40458
10.4303	-19.6186		22.0683	-21.1348		2.0711	7.0946		0.967223	-3.08541		9.91822	0.387604		9.13855	-8.97806		-0.969589	14.0168		-9.32775	31.3833		26.9795	-2.29265		19.0645	-62.5401		43.2667	1.01561
-5.90175	-11.5165		25.0396	-18.3477		-7.18466	8.12638		9.82077	9.38107		-4.16243	-4.11531		11.3257	-2.01384		7.02591	-13.2858		-1.55525	14.6627		21.5413	-7.70364		24.5275	15.9277		40.0161	11.0754
12.6659	-19.0939		29.1586	-19.5607		-12.7653	5.49951		8.31327	9.41514		0.989417	-0.689361		7.39882	-1.89784		14.3398	-0.926314		5.98409	-7.35439		19.1389	-6.27091		26.4728	-56.6929		44.4234	3.58451
1.72799	-1.85276		27.4343	-18.7342		-5.77677	8.85188		-2.06456	-11.5636		1.83084	-0.763737		5.29509	-10.1086		10.4597	-1.17848		-10.3913	7.72636		20.7882	-7.6254		48.6733	0.475406		-9.86104	-7.59975
1.89006	-0.0179523		22.2666	-14.3539		8.68876	8.07634		1.17263	-8.50799		2.32382	0.398086		5.79919	-11.5959		0.182793	7.27726		6.58774	-34.9307		23.0466	-4.92969		39.8491	-30.6696		-6.52251	-5.12403
-0.84034	-6.59025		34.0685	2.07377		-6.5917	7.01996		3.31165	9.42016		15.2402	-8.9412		14.808	0.622283		10.187	-1.62474		4.86692	-4.94658		11.4619	5.67574		33.5747	-26.5274		-9.65124	-4.13123
13.9738	-15.1917		25.2829	-27.6338		-15.6365	6.90192		1.43312	7.67302		-3.35454	-0.276919		9.08288	-4.79094		10.8745	1.00201		-8.51856	19.2675		10.4329	7.00718		-18.1433	-38.7094		18.5433	7.66691
10.468	-12.9838		13.0955	-17.9059		-15.1688	7.88177		-0.625571	-8.84028		2.32112	7.36692		10.7349	1.56102		19.2941	-2.57823		-1.76852	-14.2894		9.00225	4.66982		-9.06423	-1.73793		-7.86195	-5.28598
-5.0908	-9.42879		12.259	-16.08		14.6436	3.97787		0.0767428	8.33053		-5.15291	-8.05402		4.52505	-7.79535		13.7704	-1.3754		-1.84059	1.74279		7.17064	6.29605		25.1778	-50.3913		-12.9129	-7.26711
-86.5338	20.0533		22.006	-11.2494		-8.85547	8.36069		0.774088	3.58176		-6.57749	-0.860724		7.38577	-6.07795		4.47971	-8.52919		7.36896	-2.3236		5.40261	3.06245		18.4997	-42.2719		-10.4046	-5.59258
-2.44002	-3.66225		30.3911	-16.5435		11.9956	2.96325		1.30119	-9.33703		1.02928	-3.5299		5.60423	-1.21811		-5.569	2.295		-16.2265	26.9053		18.1735	5.43404		27.097	-51.3183		29.8832	10.7709
13.57	-21.2481		15.8112	-34.3964		-6.66866	-0.271904		5.0002	-1.52833		2.11976	2.45805		7.79656	-4.15319		-4.77036	0.0424962		-6.76379	-13.5152		8.85695	7.17902		7.20504	-41.5105		33.1163	11.097
-88.4159	24.157		36.4707	2.21778		-14.8215	5.59165		0.8061	5.01932		-1.96486	-1.45046		7.88522	-4.93959		-8.31971	-0.250453		-10.1204	-23.267		-3.19728	0.329717		-31.2414	18.0839		24.4785	13.0043
-87.5691	25.6807		27.8905	-20.3888		-6.15434	0.611899		3.12872	-4.54374		5.3487	-4.97456		6.06028	-3.10942		-8.65384	-1.54249		3.53983	-34.2431		17.5972	-9.29983		11.703	29.1502		13.9389	10.157
2.75491	-16.5608		22.3855	-15.9499		4.69668	10.712		-0.847234	-1.44226		15.334	4.95174		6.05023	-6.25439		-4.44059	3.66235		-10.9397	14.9408		16.8002	-8.78989		-61.0845	-35.8789		47.6292	1.05649
15.8126	-20.3651		11.2163	-19.2176		-18.2484	7.19354		1.07094	-8.68631		3.322	-2.91213		12.4615	-0.800359		10.2866	-1.40092		-5.39996	-9.26037		8.97221	-6.9974		25.4706	-52.0936		-1.45057	-5.87153
-1.30499	-6.80244		26.8238	-22.5006		8.46165	2.58843		-0.959522	6.72163		19.0931	8.44363		9.96591	-12.8822		9.33317	-1.82977		-3.77405	1.54559		3.4257	-7.28171		-43.5113	-66.605		-10.489	-4.6312
-6.6081	-3.94716		20.0179	-29.284		-2.70093	-3.21284		2.75762	0.169476		-0.736844	-0.507508		5.13132	-4.26695		11.0517	0.7278		-3.32908	-5.57933		7.26355	-11.4004		-28.0268	-27.0805		-2.44795	-8.5238
5.4162	-9.50548		23.5887	-15.1219		-16.7687	7.88527		11.6321	8.00054		7.73944	0.621241		6.92349	-4.01519		19.5396	0.958956					10.071	-12.1534		-85.4241	-58.4583		48.6051	-10.6167
13.5579	-16.8832		20.8422	-8.60342		8.81442	3.24827		2.81131	0.123581		-8.27606	-3.19664		5.97418	-12.822		-10.3294	0.411847		Sample	8		14.6333	-10.88		22.2413	-61.3866		16.9399	6.4711
12.1073	-25.5308		40.9178	16.658		-15.3981	6.86686		4.65972	1.20074		-9.76315	-10.9614		10.4706	1.29816		-5.69917	0.736774		Section	8		3.31673	-1.7876		30.1039	-19.1803		-9.50059	-4.54584
-4.25645	-2.87311		30.4545	-20.4535		8.81147	3.71334		1.13792	6.00716		12.7105	4.90136		8.24515	-4.02144		25.5253	-1.30875		-15.7166	14.4217		1.74149	-1.8316		153.773	-48.1749		42.0977	15.4641
1.43868	-2.14569		35.0977	2.1358		-2.68042	10.1332		11.437	8.00418		-5.61958	-4.39605		8.28032	-14.4453		3.36991	6.80836		1.28956	0.151056		-1.90076	-1.02128		-23.7073	-24.3314		47.8486	7.4657
15.3798	-16.2036		0.135313	-30.6317		-3.54232	7.90782		3.22447	0.0916756		6.52616	-2.28051		9.76578	-14.7642		9.55372	-1.24077		-5.16109	-0.215376		2.86686	-7.41025		19.9055	-54.3626		-10.6448	-6.21839
5.98639	-13.2534		19.1892	-23.6425		-16.7318	1.91645		5.22464	6.28966		18.5071	8.84161		7.45505	-8.03951		11.2139	8.38961		1.65805	4.51752		9.28656	-10.7675		72.6753	-35.0095		7.17158	5.95306
17.3166	-5.63845		12.0434	-16.9954		-7.2299	8.1444		3.47568	-0.632806		9.95906	-0.983746		6.25414	-10.9614		-4.25774	0.816404		-25.2999	5.56296		-7.62959	2.39883		-14.6046	8.98539		0.951434	2.03615
18.0101	-0.273712		33.7651	-6.38697		0.62751	11.264		3.43682	0.74194		-3.8588	-4.18463		5.84384	-11.4698		19.9823	3.26106		-1.3107	3.40599		5.38374	-12.6347		140.214	-53.105		5.02843	2.61137
-44.2118	18.7685		21.6567	-21.6593		-19.4478	5.37189		-0.706581	2.02868		7.46221	9.0387		9.64763	-13.207		17.428	0.825042		-23.7505	8.94285		-1.98319	-10.0403		33.5695	-20.6431		-7.94342	-5.86922
10.2585	-22.6266		27.6599	-16.2799		7.09368	1.08883		4.72979	0.725941		2.75459	-1.71244		7.52995	-7.81541		1.18293	13.5019		-6.66341	0.202074		-10.5684	-3.12882		-9.11329	-55.8866		-7.85862	-1.16827
12.1886	-11.0335		14.1326	-19.5971		-5.51315	-0.658262		3.84589	-0.655956		4.10684	-6.09181		16.4314	2.20608		-0.915798	5.91141		-7.11679	3.68241		-18.5612	-4.71663		32.6526	-57.3768		2.64206	-12.728
-0.878177	-17.0436		6.7086	-28.6101		-12.9896	6.69127		9.686	8.59267		0.938434	9.63758		4.59975	-11.2708		-1.6213	1.78879		-10.4385	-3.52044		27.2442	-6.61459		29.7594	-81.797		-10.769	-7.43334
15.3048	-22.0679		25.4421	-16.2857		3.70881	5.67219		0.514698	-1.59473		5.11258	2.35843		6.63546	-9.42453		9.25174	6.97989		4.09846	2.34417		16.7925	-6.33028		147.976	53.3867		32.6163	0.883749
-0.588561	1.89486		33.7194	-16.092		3.1794	4.82557		3.85074	-0.70442		5.62004	-1.48844		8.45659	-12.6312		23.833	-2.56993		-15.0565	6.83176		1.99018	-4.3897		39.1135	-10.5945		0.945183	0.297616
-5.65922	-16.0308		32.0051	-22.1432		10.5481	11.0452		16.3911	7.05659					10.1457	-13.7267		5.19512	-5.10912		-8.14705	2.929		2.22768	-2.53924		33.7251	-30.6765		54.5006	1.90366
-47.3435	18.144		15.4582	-27.948		-0.217032	3.13724		5.22904	14.2289		Sample	5		5.0013	-5.00007		17.1673	2.33919		-15.4834	-2.98879		0.147395	-2.54692		17.7164	-43.7998		-10.4902	-3.50681
11.1224	-18.4109		23.0421	-14.6972		-7.83822	1.61556		5.93632	10.0189		Section	10		5.6798	-9.57916		2.24045	-7.12966		-11.8503	0.59528		4.6803	-0.597961		34.2071	-41.0597		24.5588	6.04224
-11.4589	-3.60423		20.3855	-20.5863		-2.84454	-0.488703		4.26561	-0.112688		-18.0207	-1.13153		8.04668	-4.2399		8.45914	1.96376		-17.9484	4.60328		3.60453	-1.53542		33.725	-39.694		17.947	-3.90412
14.28	-21.3487		27.7051	-13.5524		-9.06722	3.90454		11.0636	10.5295		-10.6604	-12.6272		9.59986	-4.16726		9.79367	9.88027		-21.2893	4.5309		1.01798	-2.93787		7.96654	-36.8185		-3.4346	-6.62986
-5.0037	12.7025		34.8204	0.46354		-1.1882	-0.424247		5.02804	1.25959		-12.2369	1.96239		7.04111	-1.10064		9.40452	-1.90129		-7.40582	-0.142887		4.84186	-0.508308					13.4696	-5.99639
3.68243	-9.23704		21.9496	-15.0812		1.49538	-15.4163		-4.89717	-11.7618		-12.0359	0.954245		9.72226	-20.3826		5.48253	12.3045		-16.2583	13.9968		2.53175	-1.31094		Sample	10		-12.4262	-4.55938
3.33061	-5.9939		19.2344	-19.0789		-20.9072	6.78053		0.000633964	5.75599		-11.6939	-7.59484		8.46552	-12.2556		-2.08657	2.59303		-9.13574	2.19609		1.09622	-2.30149		Section	8		1.23501	1.66235
1.34546	-7.70655		24.3902	-17.9642		-6.23993	6.19222		4.38606	6.16261		-10.4001	-1.36848		6.31634	-4.86316		-14.9266	8.4477		-10.15	-0.254604		0.684773	-1.6714		-5.44132	4.38634		-5.07526	-4.9623
-4.08382	2.97935		21.308	-22.8981		7.94167	8.72871					-17.618	-13.6251		8.312	1.35663		12.6363	7.92678		-15.3235	11.2488		1.86793	5.23635		-0.436116	1.20738		0.15423	-6.54014
11.0929	-20.9409		34.468	1.66882		3.77505	9.2137		Sample	4		-8.72927	15.5233		10.002	-12.7082		1.38958	11.6136		11.38	-0.129146		-3.02683	6.29815		-5.68491	1.0362		-16.2721	-3.5509
13.5361	-24.267		26.188	-1.26971		-3.48371	10.2834		Section	8		-11.6075	5.98011		11.7268	-1.4606		-1.56711	-9.94951		-14.5689	10.8005		-0.594468	5.39003		-1.47952	74.6377		60.0129	8.07567
-6.61708	-10.6807		23.7624	-14.0312		-2.12206	5.62898		-20.2375	11.2871		-10.5635	-12.8959		9.03499	0.26337		1.10121	11.232		5.60463	-3.58819		2.17599	5.25172		-7.01615	-1.39632		-8.2457	-3.68202
-5.19013	-12.7438		22.0167	-21.6845		-8.45708	4.06279		-20.9276	16.0402		-18.2035	2.61951		9.70851	-12.8435		6.49702	-4.12222		6.33902	1.49208		1.78131	-0.799144		5.09402	9.96021		36.2016	-18.0666
15.6091	-20.0641		15.75	-10.9909		6.90918	8.80129		-16.5618	12.846		-16.535	-6.05677		7.34155	-6.19768		-8.19134	-1.26231		-0.299449	0.000752357		-1.56755	-3.87627		-6.20517	4.05119		44.217	-7.38909
-12.3258	-2.11903		33.7975	-5.77349		6.70609	2.65955		-19.7609	14.4743		-9.40364	-2.76607		10.9314	-0.879914		8.73382	8.20363		-21.3878	4.06518		5.0694	-2.7977		-3.68703	10.9618		5.79695	5.28248
-6.61525	-5.54132		36.194	-8.89048		-1.67972	2.44932		-16.8265	13.8941		-20.0398	8.39355		5.91229	-4.5265		8.47988	8.05644		-12.686	3.61307		-18.9196	-3.99083		-6.13736	0.557607		-9.42435	-3.97619
-4.45488	-7.07382		14.7179	-15.2806		9.59023	-1.14937		-16.4294	18.1564		-49.652	20.9974		11.2111	-1.22719		25.5726	-1.23896		-7.02916	4.29406		-16.8114	-2.2186		-4.44248	6.5264		58.5812	10.372
10.236	-28.5013		22.1	-18.7358		-10.6287	7.64981		-21.2639	18.9978		-21.4451	8.56394		8.88328	-4.57909		-5.06807	1.34672		-5.41306	2.40723		-5.62894	-4.53081		-5.75906	0.434923		0.666578	0.150932
8.78451	-11.3983		29.9458	-21.1771		-1.59643	4.19901		-22.298	10.6355		-11.918	-6.1056		5.21114	-13.1251		7.37324	6.48696		-1.62872	0.0896366		4.85913	-2.44843		7.50024	19.4638		-15.8918	-3.87091
7.84749	-20.2591		34.7782	0.837308		-5.94786	8.13119		-17.3368	9.68688		-20.1652	-11.5353		5.78069	-11.4755		19.3361	2.14983		-14.302	10.0615		4.6349	-1.14912		-3.36127	0.734182		47.6113	-14.1154
-7.71622	-12.3093		34.4545	3.36288		-14.6505	4.35829		-17.9414	18.4171		-13.6991	-1.38696		5.94738	0.124463		18.7324	1.53565		-20.2832	2.41006		3.26503	-0.475714		5.21392	15.3925		-3.82272	-12.5071
2.46599	-3.00629		35.6196	-9.18568		-2.48707	9.61112		-24.9042	16.0518		-22.76	22.5335		0.946813	-3.63915		0.815398	14.5588		4.31518	2.70114		4.36456	-2.69781		-4.943	6.59547		5.4935	-6.2888
13.7648	-19.4315		22.1403	-13.0851		7.70616	10.4948		-17.4383	8.51812		-10.5313	-14.7432		8.13784	-14.0072		-6.60761	-3.84206		-10.5523	-3.24309		2.62027	-2.10264		-21.5288	-7.54083		-7.62054	-2.37225
15.1845	-17.5714		34.0576	-9.9205		-13.1327	4.27416		-16.7148	13.1921		-20.6934	-11.2129		7.76137	-2.3628		-0.586553	3.10364		-7.299	2.04387		1.07158	-4.11657		1.84329	-10.2283		46.7515	-1.05311
-9.36055	-7.25333		25.0385	-26.1418		-6.44849	-0.412586		-19.2623	9.01361		-20.3398	-13.6777		6.39785	-5.21423		22.0028	-0.217185		-7.19794	0.649807		0.561828	0.587658		5.35154	22.6569		-7.91369	-3.24155
-86.5629	17.3583		23.4024	-27.3724		-4.20731	7.24481		-18.5043	11.0053		-20.4287	-1.30134		8.0234	-9.59211		-1.59379	-2.60771		-11.4952	7.99345		-0.715126	1.92609		-6.93785	-1.63876		0.0300143	-5.88634
7.77561	-12.4496		25.3121	-18.9335		4.33152	3.81191		-15.7309	17.8272		-10.0632	11.9915		7.85928	-13.2248		23.7608	-0.727268		-10.4906	-2.56175		2.61907	-2.23729		2.05948	-5.63598		-0.831735	-16.663
2.28016	-5.6788		34.9098	2.55698		-15.086	8.35509		-14.6124	16.8607		-11.19	3.85862		7.04653	-0.395794		10.1011	-0.0611154		3.64485	1.52084		3.08849	0.876859		13.308	-78.3937		52.3298	1.14092
11.1439	-24.4344		7.84757	-24.7809		-4.6159	7.19215		-15.1973	14.9719		-9.34323	-17.2035		7.21951	-9.27158		2.73576	12.0852		-5.67081	4.7074		4.06996	0.881051		-4.05527	7.10515		46.8248	-5.98011
13.4558	-7.48258		22.1694	-21.4166		-16.0554	5.89302		-20.7486	16.2918		-18.8446	-1.05258		6.0691	-3.24615					-8.25367	6.12865		0.85438	-14.7698		-51.9252	-28.8914		40.6746	-2.35229
6.4074	-16.7124		20.6853	-30.1066		-4.90219	2.5875		-18.7881	8.96181		-18.8337	5.72823		8.82669	3.00011		Sample	7		-16.2318	10.1673		-13.7817	-9.50756		-2.21335	5.77164		-6.39812	-6.68745
15.8391	-11.2007		18.8257	-33.601		-4.94025	7.52375		-20.9161	16.1011		-23.3503	-13.7557		5.57084	-4.98946		Section	8		-15.8041	2.95441		-21.1137	-7.11851		-8.5049	-0.877888		10.7335	1.12731
-89.158	16.8548		35.1102	-16.1363		8.87611	4.8877		-16.0628	16.3702		-20.929	5.60998		4.22901	-3.64825		-26.6355	-6.06669		-17.2744	4.08717		-19.0753	-12.38		12.1959	0.577749		-0.166916	-7.15197
0.107891	-8.79244		21.4999	-14.0362		-8.23543	0.116384		-18.3971	7.72111		-17.84	4.28023		7.52409	-15.3731		-15.3232	-8.48185		2.42864	6.72011		-7.72664	-14.7111		23.1254	41.2839		18.3402	8.27005
2.12389	-0.760884		15.6581	-34.7583		6.00348	8.01524		-17.0391	13.5152		-11.9089	-8.73017		6.55554	-4.15947		-0.155715	-0.734495		-14.1062	7.53227		-11.9019	-4.82909		8.6542	8.50458		33.6317	-6.37333
-5.80922	14.7287		31.9548	-10.8804		-18.6874	4.12219		-16.2106	13.1986		-15.4365	-14.6661		4.56115	-4.68777		-25.6941	4.54897		3.72783	0.111965		-25.9687	1.1093		-5.6651	6.71263		-9.91524	-3.73585
14.4487	-19.9282		15.4696	-20.2322		1.49187	11.0742		-17.908	14.8924		-10.9948	-14.6249		7.34137	-5.86171		-19.0258	-10.042		-16.4505	6.16939		4.59298	-2.20463		29.4393	-2.38083		-2.72685	-5.92424
9.71208	-25.9446		21.5991	-21.162		2.06584	7.67395		-17.1762	10.9845		-15.5802	-26.9612		8.94119	-14.1465		-31.2386	-2.36915		-0.0556935	7.37522		-28.9815	-3.47739		10.5576	-3.06521		9.29121	0.93823
1.7952	-0.911816		14.2685	-18.8427		9.31753	2.36708		-17.9286	15.2816		-9.00598	9.5685		9.29893	-4.27399		2.27434	-9.65293		4.34827	1.28443		-26.7182	-2.57486		3.35893	0.280769		36.2957	10.1927
1.98592	-15.7071		12.8341	-20.5557		5.34303	2.66889		-17.1486	16.3284		21.2551	71.8941		16.5684	2.03171		-1.0173	-3.03214		-9.39953	4.53545		-1.96992	0.881573		-4.0234	4.38161		33.198	15.2191
-3.63202	15.0719		22.1396	-19.8905		11.3875	4.56769		-19.4245	15.0787		-7.56463	9.90943		7.98645	-13.5843		-11.1098	-14.5219		-9.50283	-0.923206		-8.16259	1.26997		-6.90578	1.06386		-6.321	-2.56177
8.69455	-9.07929		20.1481	-14.0088		11.202	14.7289		-17.7924	15.2206		-12.5956	2.41198		6.8391	-4.17077		-18.044	-7.06108		-23.8381	5.79377		-6.34845	3.12183		-1.6386	7.19438		3.65177	-14.6603
-86.7925	23.7717		15.4303	-28.3834		-9.38501	7.60938		-21.2872	16.1881		-15.476	9.34247		7.50531	-4.93286		-15.9354	-4.6031		-3.19978	1.45425		5.04006	1.00661		-2.95753	5.17344		9.52474	-15.8738
0.247641	-11.4222								-17.1191	13.6935		-21.7899	3.0943		11.5371	-1.9148		-23.2226	-7.00858		-0.230362	-0.937926		-1.35379	-1.86094		8.39927	7.69679		46.3804	7.89739
3.39562	-17.7979		Sample	2		Sample	3		-20.5155	14.6665		-8.49259	10.9215		6.97092	-11.2201		-6.2301	-10.0378		-10.343	0.499764		-10.1011	-2.01532		-68.8818	39.7546		12.293	-6.67643
-84.1115	26.3469		Section	8		Section	8		-22.4656	15.1559		-19.6639	-12.4131		8.75911	-12.2175		4.9072	-10.5243		-4.67567	4.27172		-10.1458	0.112467		-4.53074	1.10517		-8.88648	-1.96421
16.3201	-16.4502		7.63863	-4.19137		-0.182413	3.45201		-20.9424	15.532		-8.64051	-12.6798		15.8246	-0.134622		-15.9072	-6.1231		4.00317	-0.558767		-7.56393	-3.48997		-10.9894	39.823		6.87004	-2.63858
1.49494	-7.12259		2.13122	7.37959		-1.16524	-2.48116		-22.6005	18.0238		-20.3109	-0.896803		9.23529	-0.316671		-3.17097	-7.48976		4.20734	0.922735		-11.3214	-3.76799		6.98796	-8.49615		36.8538	-18.0834
			6.49164	-1.40013		9.72081	14.3406		-20.1799	16.136		-16.0734	5.36033		14.8024	-1.63701		-10.0122	-2.61972		2.50598	-4.30599		-10.7402	-4.56155		-2.32216	16.8151		21.4427	15.2431
Sample	1		4.28486	4.63177		-5.82883	-12.6428		-16.5022	12.2597		-16.8641	0.786381		4.45697	-4.41952		-18.1219	-2.4123		-12.901	8.11509		-5.99009	-1.77851		2.31643	4.47119		-9.75777	-0.906785
Section	8		4.20244	8.24385		4.35848	-3.13585		-21.6276	7.16587		-18.4544	-13.0342		7.26601	-1.27735		-32.5407	0.116452		4.72631	1.12271		-11.3389	0.63219		0.0186585	-9.01823		22.0447	10.0689
26.5915	-3.00929		6.36351	4.89442		1.53712	5.07965		-20.0959	9.19845		-10.4006	-10.1464		7.34111	-11.0232		-25.9296	-6.24862		-9.45961	-2.03731		-14.4656	1.78899		-1.86379	5.26347		-4.05492	-6.34945
28.2892	11.2771		-4.83045	-6.99433		3.96642	2.81097		-18.7798	10.7269		-16.8258	7.11632					-19.4699	4.65752		3.70177	1.80603		-14.4719	-2.74391		-5.72009	3.74236		-6.35958	-4.17581
25.5671	-1.41549		-24.427	-12.5953		-0.46582	1.16115		-25.0872	16.668		-5.04479	11.445		Sample	6		-6.53083	-0.68479		-4.28728	10.2525		-9.97323	-1.67094		-5.90773	2.66479		-7.42334	-1.66172
24.2611	-3.6558		-2.09046	1.81976		-2.39573	-6.2441		-17.9311	16.1804		-10.8184	11.1108		Section	8		-23.0033	-10.5306		-22.8816	4.79422		-8.93868	-0.571416		1.77589	6.48777
29.5557	-7.31248		9.93681	-2.96291		-8.12254	-2.54644		-24.8437	17.6349		-20.3193	1.69671		-20.7673	1.43361		-19.5825	0.548065		-4.93449	-2.59684					-1.73465	4.76842		Sample	11
39.1866	8.38281		2.45668	8.28782		-1.58421	-5.64382		-19.6594	15.1616		-15.1741	6.92493		-18.7917	12.1271		-0.838171	-7.84175		-3.04602	-1.27199		Sample	9		6.41491	14.1172		Section	8
24.5464	-2.26437		6.37172	4.46873		-1.56311	11.8437		-20.5703	15.1233		-17.5622	-14.0376		7.57133	5.74861		-22.6946	-9.81016		-17.8217	6.65785		Section	9		0.588053	14.146		-0.90269	0.202719
31.1807	0.0739286		-1.80196	2.51479		-0.137965	-12.2889		-22.1299	17.8159		-18.0946	-12.2011		-21.7644	5.87076		-16.7125	-5.28402		-4.02378	0.776464		-6.72706	-4.10609		-4.16417	4.54645		-3.15367	-4.99548
18.9749	-8.10407		4.23214	-0.922294		-3.82444	-8.8974		-23.6743	16.2229		-21.4808	5.59457		-4.0529	16.683		-23.0945	-4.14859		2.4942	-3.79612		-12.0675	0.340894		-6.58622	4.37155		-3.61863	-5.70287
28.0379	-5.27661		0.385513	7.13604		0.413451	-9.68658		-20.1787	14.5103		-10.08	11.8963		-19.7734	12.5373		-5.18579	-1.63384		-22.7356	3.65052		-13.028	0.919295		-2.06526	5.67513		-3.1014	-3.54591
23.3223	-1.86113		8.20547	-1.61069		-4.78428	-9.79477		-24.722	13.7678		-17.3809	13.9902		3.56059	-7.27978		-26.0703	-4.96885		-23.3444	9.05717		-8.99736	1.18055		0.902179	-9.08839		-6.32117	2.31837
32.2301	-1.52276		-12.1394	-10.0694		-6.67871	-16.6079		-18.8562	17.159		-16.7698	-12.5754		-3.7595	14.9759		-31.5081	1.60365		-1.23414	-5.26364		-4.89965	5.54651		22.185	-61.3759		-7.1574	-6.32849
25.4158	-1.77972		4.19989	5.65472		0.499813	3.91563		-17.8401	14.7615		-20.0044	-11.7795		3.8967	-3.66735		1.7996	-9.58925		-2.22733	1.61533		-8.0578	3.94123		-6.0217	-33.774		-3.68995	1.16699
23.7207	-2.86467		-1.1427	2.30164		0.23784	-4.11577		-16.9264	18.6165		-7.6028	9.77437		-0.0518603	4.73144		-7.05644	-10.617		-3.1197	-9.24647		13.7558	5.83892		-4.58579	5.65093		-6.10971	-1.7249
31.8942	-1.64504		5.83823	4.13715		0.19719	-3.26071		-27.0007	17.6638		-30.6484	-10.1078		-0.367444	-8.50155		-22.423	4.93671		-23.2968	8.32013		13.2466	7.07466		-11.9019	7.06798		-3.98759	-0.807342
31.9178	-1.36605		-1.75265	-3.86073		-0.39577	-10.179		-19.2026	12.5842		-12.5267	2.9735		-20.0714	12.2742		1.29857	-8.10261		-0.440371	0.900943		5.52619	6.40265		-1.68767	3.32824		-8.84641	-6.28815
27.4573	0.0902656		5.50844	6.1758		-1.41362	-7.64413		-21.8351	17.2996		-21.668	-9.39308		-17.7442	-20.1872		-26.3241	-5.11548		-10.616	3.93051		20.6547	3.97449		-7.15415	-1.97711		-3.62135	3.1672
24.2585	-3.57683		6.48702	-4.62965		-2.97363	-10.9821		-21.5538	17.2765		-11.4213	5.30427		-12.0112	-2.81243		1.28462	-8.15564		-13.1167	9.72928		20.325	0.450987		0.119036	-0.553453		-2.38235	-2.67469
36.9667	-3.23429		5.45302	3.53841		-0.711122	-0.41312		-23.4204	18.0342		-22.765	-20.2474		-19.3502	4.7532		-10.4515	-5.86541		4.4672	2.15675		15.5832	0.483121		64.8822	-20.144		-2.61736	2.05936
22.4701	-7.72669		-3.78244	-1.24115		0.62349	9.9124		-16.0497	12.5174		-17.483	0.63425		-19.0071	4.25481		-26.9767	-4.85128		10.9315	-0.731347		16.14	4.02827		7.96991	-24.092		-5.3007	0.839878
23.889	-2.05255		5.82209	3.03474		0.600428	-4.40152		-16.8423	12.8559		-24.6166	-20.1234		2.21249	-1.27073		-18.9647	-2.83514		-9.7187	-3.11109		1.86374	3.41173		60.9609	56.5431		-3.37327	-5.0322
24.699	-4.19064		-0.17437	5.26643		-3.79353	-10.485		-26.4741	14.9281					-14.8439	9.4329		-11.3925	-13.7847		-22.6292	4.19968		-4.41415	5.27896		-2.23889	4.40601		-2.88195	-1.45711
20.2351	-7.79108		4.29706	-0.368182		-1.09221	5.55051		-18.7793	16.3444		Sample	5		-21.5996	-0.877088		-17.3946	-5.04977		-2.03578	5.84641		3.34048	-0.865507		-2.8402	4.85669		-8.54038	-7.19773
24.6627	-4.45203		4.82222	1.47713		0.497118	-8.34963		-15.5884	15.804		Section	11		0.880467	12.7339		-0.524603	1.70684		3.10404	2.99531		2.23746	5.6471		0.40265	14.3135		-2.9197	-1.86308
28.6094	-7.04292		-1.36418	1.64852		-1.6259	-3.82829		-26.3556	15.9788		11.0285	-2.56306		6.31649	-2.43295		-30.6762	-8.89712		4.24072	1.75681		2.12011	2.17879		10.075	13.6547		-1.08352	-1.7858
27.2596	-1.49575		-19.0895	-16.0075		-7.31065	-14.3296		-14.9859	14.7429		3.1648	-1.34891		6.61158	3.1323		-9.14906	-14.4488		5.76155	-3.02809		-0.105797	2.71912		-2.52564	6.58491		-6.55403	-8.24115
35.8106	7.17241		4.18402	-1.43093		-0.342098	1.96394		-20.9648	15.8014		10.2198	-11.2282		2.30769	-3.04935		-18.6858	5.43566		7.66685	1.30833		-0.578019	-1.18509		3.98415	11.8258		-2.69648	-5.7426
33.3242	-3.43722		10.667	0.138539		-2.90688	5.42674		-20.3764	17.1293		7.24218	-11.1595		-9.52147	-3.37604		-10.6256	-13.9937		-8.34753	5.76785		-4.74977	0.393634		-3.23027	5.03133		-5.53306	-8.09382
33.5059	-3.2308		5.76006	5.40319		-2.74007	7.54865		-16.9968	13.8636		8.54105	-6.22859		2.74171	-2.86322		1.38772	-9.56238		10.153	0.533638		-3.83537	1.49176		44.0908	-10.0803		3.00592	1.7815
25.438	-1.43245		1.22375	-0.965511		1.5625	-5.70904		-15.0879	9.65478		2.16716	-6.75875		-11.6678	21.0518		-19.8156	1.99093		-12.4101	-0.170364		-1.93042	3.10821		16.5986	12.1158		0.839221	-1.06423
24.0241	-1.87556		-21.2835	-14.5033		-2.83536	7.56032		-17.9036	8.71596		-1.19147	-4.46911		-3.76434	-13.3058		-28.9778	1.75971					-1.29194	4.77496		-2.92128	6.16143		-1.84369	-3.31996
24.3411	-4.2831		5.75958	2.4151		0.857011	6.32861		-17.9926	15.3539		12.9002	8.07821		-20.7662	10.5398		0.25977	-7.35235		Sample	8		-0.28323	3.58043		-3.41035	5.42447		-0.542387	1.09912
28.578	-7.51375		12.2749	-5.02057		-1.34556	-5.67443		-13.6684	17.4102		3.12909	-5.48516		-8.57405	14.7399		-10.1046	-9.61509		Section	9		-2.6632	0.834421		7.17443	10.7149		-2.81171	-1.18902
33.7911	8.38292		5.22232	1.23387		-1.44733	13.2406		-19.0457	16.8317		-1.71397	-3.33645		3.24822	5.79741		0.584617	-9.80778		-0.994403	-1.91886		2.90045	-4.30179		4.51103	10.4092		-3.67707	-3.45353
28.0813	-3.67918		4.88173	-3.1783		-1.88329	-7.87117		-18.861	20.082		1.76059	1.31606		-14.8992	25.066		-9.01268	-8.17152		4.5495	5.68099		5.90841	-2.90259		-63.2866	57.6896		-6.74933	0.964628
27.5914	1.48981		-1.67761	10.829		1.19649	-4.7918		-19.303	16.9024		4.97025	3.1819		4.39425	2.70321		-22.6205	7.74794		2.11902	7.71728		2.44639	-1.7884		0.186962	9.20107		-7.95696	2.08457
24.0185	-8.19834		5.92701	3.53655		-2.07279	-9.15558		-19.7616	16.587		-0.733886	-0.87896		-11.4128	16.8702		-8.38476	-10.8479		-2.1656	0.0945923		-2.03483	-2.9438		9.7025	6.57093		-7.42893	-10.1374
36.9588	-2.52979		7.71743	-1.00663		6.03471	12.7789		-15.5406	9.87888		6.08406	1.95484		-2.981	-12.9469		-8.4023	-8.62438		1.7303	3.17446		4.64054	-0.810425		-4.33333	2.64539		-3.28438	-0.174074
21.204	-6.70621		1.41112	9.18239		-5.74223	-17.4392		-19.5181	16.7297		13.2089	2.57965		4.47088	12.2574		-7.53681	-10.3162		-0.249306	-3.31518		0.361152	0.838263		-4.03428	2.159		-4.64333	-4.74805
33.4622	-2.83833		4.56063	8.62535		-1.7368	-5.24955		-22.0802	15.2991		3.5654	-5.97278		-22.1739	6.16207		-5.81943	-11.4639		2.69248	1.56035		0.363946	0.0950031		53.217	-50.618		-6.75338	1.71844
25.2603	-1.03281		-0.737059	1.15339		-5.76616	2.36339		-21.5037	15.95		2.50401	1.56186		-12.4273	-4.02055		-14.5122	10.9101		-2.29007	-0.749437		0.0419132	1.14353		1.52984	7.05461		-2.94733	-1.4471
33.255	-3.43272		4.15901	7.36645		-3.61505	8.40276		-24.9805	14.048		10.8004	-1.76751		-9.35732	8.94566		-4.03757	-7.53586		0.84759	-5.88144		-0.988452	1.04014					-7.19837	-3.31594
30.0841	-6.12264		0.924273	-1.90649		-4.77574	-7.66351		-18.0846	16.537		7.65251	5.10165		-1.53886	-0.998783		-2.23059	-8.64408		-0.236906	1.97248		-2.19695	-0.725796		Sample	10		-5.53547	-1.69315
24.212	-3.45742		5.61037	-2.50057		0.113005	-3.83209		-19.2153	15.0596		8.14257	7.49342		-11.2721	-10.4558		-21.9277	-12.4927		0.959931	0.504745		2.75579	-2.68454		Section	9		-2.74187	-2.06739
34.8681	7.45919		3.98642	2.42221		6.27815	14.7298		-26.3031	16.3523		-7.86861	-9.66479		-1.44256	-10.2363		-8.49451	-3.12403		0.810163	0.89009		7.7232	3.91609		23.7677	10.0683		0.586824	-3.81174
15.2743	-15.1592		-26.1422	-16.4632		-3.27557	6.19915		-16.6457	17.7244		-3.00783	-3.37739		-19.2678	5.23927		-5.22971	-9.07773		-1.32522	-2.04924		-2.8005	1.81763		37.838	71.9655		-5.21	-7.67002
27.025	-0.429324		5.67249	4.25654		-0.953137	-7.78145		-16.8485	12.5575		8.88173	6.0522		-4.56654	0.752264		-3.16649	0.557726		-3.36374	-2.17116		2.36809	-1.72263		18.5239	-6.08117		-7.2608	-6.08138
23.0844	-1.66882		-2.35233	1.99234		-3.56864	-3.40864		-24.7473	17.1429		2.45698	1.33944		3.68405	-1.36281		-11.7927	-15.0237		-1.28336	-0.978879		-1.39711	-6.36521		-5.83795	35.1936		-3.43821	-0.180715
23.0379	-1.20905		-2.77226	-0.589467		-1.43622	7.53643		-21.3312	16.6158		5.9525	-2.95462		-13.8862	19.1262		-3.38292	-1.80422		1.23306	2.72091		0.506451	-1.10441		6.16271	-54.0943		0.631694	4.00523
27.4995	-6.39108		5.31842	6.63907		6.43785	3.33811		-16.11	12.8754		14.1887	5.65405		1.64406	-3.65188		2.7796	-6.27821		3.49579	8.53205		-4.05021	-0.56443		6.48047	-36.0669		-4.89403	-4.28946
23.2312	-1.266		4.23835	7.55413		4.45247	-9.40645		-22.5539	17.8664		-2.35423	-6.82721		-13.4234	14.2844		-29.1806	-6.06091		-0.548384	-2.6617		-5.14274	-0.514833		7.98677	13.9728		-5.68033	-1.08051
28.5514	-7.81796		5.87093	2.73606		3.07548	10.7359		-17.8021	15.9099		5.40387	-3.91905		-8.63161	-0.503872		-8.06192	-6.80093		-2.69643	-1.81094		0.562335	1.04364		-35.5481	71.8637		-6.85402	-4.45318
22.9899	-2.25398		-3.78404	0.274857		2.89399	2.57465		-16.9191	16.8369		0.672044	-9.42981		-16.9193	14.3775		-9.79201	-10.1224		1.20464	3.97295		-3.39566	2.16831		36.8293	72.7155		-2.45967	-0.692422
28.3134	-3.51219		4.26858	5.94237		1.46582	-5.70275		-18.1176	18.7927		6.4284	-0.352508		-14.2775	15.3828		0.0408994	-8.71139		3.03841	7.71791		7.84405	5.33834		28.6001	-7.02926		-1.74779	-4.24225
27.0045	1.17547		5.97434	5.60701		4.77702	-14.4027		-23.8648	15.5072		9.31695	3.53814		-19.1259	4.03023		-10.0865	-12.4228		-1.8256	-0.931115		0.729987	5.6939		26.9336	11.5109		0.0140452	4.73327
24.3648	-3.52367		7.17712	-0.035486		-0.460413	-5.88146		-17.7282	18.041		15.0666	6.84561		-1.10287	-8.75008		-1.57309	-4.65946		1.37281	4.85292		1.26298	3.99921		58.8362	-35.7511		-2.0689	-1.69076
32.0836	-1.05703		7.29887	0.429429		8.53569	14.7852		-19.739	15.6948		4.06172	-9.54462		-12.7987	19.3048		-19.9007	-11.5169		2.12537	5.30062		0.493178	-1.21129		52.5872	-9.21375		-8.91755	-8.66947
28.0153	-7.01738		5.2794	2.77994		-4.94873	-13.594		-20.3624	14.7782		8.58644	10.2572		-3.62405	16.8905		-19.1626	3.13028		2.10229	1.53373		0.337401	-0.155079		49.5101	-13.0432		-2.59895	-1.82128
27.0537	-2.05178		6.38614	3.70565		-2.39643	4.65158		-19.2756	13.3252		0.022751	-6.64044		0.0725237	1.42165		1.56336	-9.26355		-0.591976	-4.25982		-0.5791	-0.655941		2.26555	-80.4346		-7.07598	0.276869
25.6926	-1.17822		4.47934	2.5056		3.43164	12.557					10.2185	-5.94494		-5.16084	-12.3927		-6.92786	0.043741		1.58553	4.55237		3.58427	-2.3164		-63.471	31.8706		-5.81458	-5.39621
39.2355	-1.15539		-0.919342	4.44495		-5.4898	-12.7219		Sample	4		5.86082	0.832541		1.8336	-5.48113		2.46845	-7.6052		0.814608	0.138964		2.58744	-2.44354		-37.8015	6.19124		-5.61846	-1.12326
26.4444	-1.17499		4.59457	7.40824		-0.869019	-10.725		Section	9		13.7516	7.54921		0.502068	-2.77999		-19.1159	3.33283		1.77859	2.21187		0.386998	2.24724		46.9901	-58.5245		-1.43973	-1.24197
20.4083	-7.28842		5.99168	0.698883		3.29291	1.13544		5.10166	-8.48163		-3.8753	-7.29482		3.12776	-4.71105		-20.7602	-11.4058		0.459793	-4.39507		-2.47357	4.03414		4.47063	-10.0396		0.456224	6.02974
28.275	-7.71365		4.36826	8.68075		-5.09418	-7.24021		2.13398	-9.10707		12.7959	3.1869		-10.4479	-5.03303		-5.03891	-7.82493		0.992879	-2.22099		-2.66638	3.16444		-51.1255	-30.0723		-8.31762	2.1875
24.3384	-2.93582		5.36105	6.95242		-2.95971	5.43968		4.6758	-3.39682		13.617	4.4202		3.45533	12.4063		-21.8571	-11.1885		-1.99292	-0.00199567		-3.68277	3.26434		75.108	-61.3624		-4.52615	-3.19174
17.9166	-9.42938		-0.867098	8.28448		-3.37104	-9.40113		7.44707	-5.80865		5.00018	8.90183		1.90556	14.2219		-0.0796403	-8.63853		-1.19502	1.57034		-5.02609	1.43483		75.1282	-44.3451		-2.23482	-0.191012
26.8912	-0.47918		2.13286	8.54008		0.878611	-5.20232		5.55475	-6.43521		1.62701	1.65125		-0.0627889	-8.20311		-28.8404	0.993341		-0.0103101	4.34316		-1.93848	4.4868		45.1989	27.0875		-3.46557	-1.37107
23.4838	-2.14647		5.81308	3.5089		-2.76144	-6.07372		7.44287	-11.2507		11.0939	3.51388		-13.7441	-2.34747		-23.5722	-5.88644		-3.44267	-0.685175		0.481303	-1.7359		-45.5489	56.3902		-6.63513	-1.10719
23.8165	-4.27777		4.22659	8.33354		-0.327431	4.00461		-0.822024	-9.64945		13.2297	9.4069		3.8616	-4.57006		-18.8047	3.62313		-2.22133	2.69167		8.89048	0.761422		-21.1957	70.3443		-2.744	-0.358786
28.593	-6.36288		4.58616	7.34701		-4.36478	-12.5716		10.1653	-6.24231		10.9008	3.08497		-7.14907	2.12831		-29.7129	-7.54203		1.76003	1.76978		19.2759	0.231919		-5.75903	13.0376		-9.54644	-8.99612
29.1813	-8.52671		4.86319	4.85672		0.375494	-2.17294		9.23456	-5.5109		15.695	6.32284		0.623907	-9.83491		-5.80596	1.60304		1.13307	2.47879		10.5593	3.26294		6.44092	-25.7475		-4.83704	-5.34586
23.2095	-8.5748		5.08636	2.15845		-0.380195	-5.09855		9.82127	-6.64587		7.78682	-0.519522		-14.1535	14.5718		0.0559727	3.54941		0.218648	-3.77336		14.4279	2.05514		8.0109	24.3051		-7.37222	-6.64128
21.091	-4.42397		4.40527	5.66098		-3.8485	-15.9316		5.83183	-4.09803		3.60016	5.23724		-20.4089	10.0709		-31.8647	-9.79848		-0.555169	1.15065		6.54404	1.79249		-2.51101	11.5538		-4.97218	-2.64278
37.0993	-1.60964		5.42085	3.06464		-1.27009	2.02835		12.8523	-8.69777		8.83814	-1.15667		-20.8001	15.297		-29.3779	-9.40235		4.3428	10.3063		13.7203	-4.81582		-6.02932	6.0342		-5.20018	-4.17126
26.3617	-3.09138		5.69752	1.92498		5.69994	-9.86084		10.6336	-7.087		-2.61755	-5.36403		4.05284	-9.19527		-25.1766	-6.12416		-2.79387	1.2268		7.93206	1.14493		-3.35113	14.7579		-7.92621	-4.88683
24.4427	-2.91189		7.10905	2.80576		2.11723	1.68638		2.19088	-6.46141		8.31566	6.10511		-12.6036	-18.3947		-18.3516	7.1997		2.36191	2.40125		-5.12318	-1.56196		6.85437	-6.26905		-10.6667	2.65263
23.2815	-3.76006		3.88508	7.67103		-1.60989	-6.67027		5.9655	-3.03072		13.5538	3.99075		-9.43516	-3.28353					0.701892	-3.39016		23.048	-1.91473		18.1707	5.26549		-6.4679	-4.29294
23.7684	-9.10789		3.89682	8.16963		-4.98486	2.19214		6.11648	-6.86569		-0.802397	1.48778		-0.933569	-10.3299		Sample	7		-2.66652	1.17356		-5.49412	0.608439		-15.2725	24.2351		-5.39992	-8.50672
27.5052	-5.69545		4.68553	3.17618		1.07374	-14.0757		8.9603	-6.16358		7.85171	-2.95201		-3.48173	-9.67344		Section	9		0.60687	1.04976		-8.74728	0.815211		-5.56838	15.501		-3.3057	-0.889479
24.1034	-2.32601		-2.38103	2.72996		-3.82358	-8.52932		5.30137	-7.46879		15.3055	3.15794		6.96584	-1.94803		7.81457	-10.0594		-2.16628	-1.03114		-7.80004	-0.358357		4.19979	8.82636		-7.20072	-1.37909
24.0151	-4.62031		9.40286	-1.13368		-0.431565	-10.1874		6.30282	-7.94108		4.29651	-13.2996		4.11362	-1.09098		4.46785	-5.12512		0.423583	-5.39298		-7.86989	0.194896		-10.4993	4.52138		-7.29029	0.854613
31.5913	-1.06977		4.33901	6.05742		2.6293	-7.97932		1.08969	-8.52557		5.95907	1.81671		-20.1277	8.81241		1.77144	-6.38639		-3.49273	-1.92017		-3.65064	1.51865		4.97283	4.91784		-8.26646	4.80131
25.3428	-0.359235		5.7656	3.76304		-5.67322	-10.1995		-0.548682	-9.81623		5.51314	-5.8479		3.43284	-8.68247		2.68972	-4.93369		0.0597379	-2.00116		-10.3973	0.414242		5.31982	1.4536		-7.5279	-6.7406
22.82	-1.7225		5.22372	-0.331413		0.894105	-5.18674		5.30694	-2.21375		14.3299	10.895		-5.33839	18.4546		0.822623	1.11635		0.370484	-6.8243		-9.05953	-1.09393		-60.2062	41.3329		-3.88028	3.02112
24.1276	-2.68956		-0.507626	6.09367		-5.78696	2.35133		4.59474	-10.8537		3.92064	5.46878		1.34875	-4.06698		3.35714	-3.2391		-1.53657	2.76075		-3.72094	0.376465		-3.57701	10.2031		-5.10594	-1.66178
32.2659	-4.4023		5.46806	2.73928		-0.451367	-5.24078		5.56739	-6.3454		-1.66242	-1.5475		-10.6355	13.2001		1.40323	0.832141		-0.160178	-3.58317		-9.80883	-2.14321		-3.64414	14.8036		-6.84483	-3.12753
31.1721	8.92693		3.41164	6.40092		0.527913	-6.03458		6.23318	-3.63747		1.06379	-6.68109		1.74701	13.2468		3.31987	-6.38328		-3.44234	-2.44457		-4.68285	-2.36046		7.55767	23.529		-5.35169	-1.94006
27.568	0.669173		6.3219	-0.729063		-9.29662	-13.0384		5.76708	-9.52968		7.21804	7.77851		-1.2217	16.3527		2.29893	-2.69566		-0.135171	-1.42454		-7.58533	-3.7918		19.3832	21.5723		0.560153	-0.488199
31.8042	-6.80028		9.57328	-3.31182		4.93498	-9.2299		9.37101	-6.10469		10.6195	3.19448		-20.928	14.6377		6.70624	-8.34131		0.960162	8.28268		-5.06985	0.811663		-7.10802	14.0394		-5.00516	-3.66118
32.5686	-4.09379		4.56566	3.61902		0.892266	-5.24899		7.13324	-7.94164		3.51376	-0.17478		5.6968	8.1274		-4.97666	-1.68987		-2.57467	1.48169		-6.45463	-4.80674		-2.62442	17.1686		-4.19856	-1.46122
28.7659	-3.83808		-0.900453	7.03295					8.08125	-5.36502					-3.42104	-15.5564		5.45816	-1.29993		-0.0268977	-1.42097		-3.87836	-2.42118		12.5761	18.6914		-2.4034	-4.29786
21.757	-6.60997		12.736	-0.649937		Sample	3		12.0238	-7.11163		Sample	5		-20.3102	2.57603		1.59623	-5.23347		-1.28443	-0.237989		-6.52518	-2.45402		-4.03331	14.8391		-0.811367	-0.466059
24.9732	-0.856006					Section	9		11.5722	-7.31022		Section	12		-1.70895	11.7321		1.77284	-6.51567		-1.22454	2.55606		-5.29084	-1.48093		-3.73698	15.3218		-7.47923	-6.44345
37.3911	-3.25293		Sample	2		4.88813	-4.49073		7.14933	-3.82079		7.83062	11.5391		7.62586	-11.9397		3.94067	-6.94148		-1.2531	1.29175		-5.80357	-0.304569		-0.452048	13.7067		-2.64992	-1.62873
22.9235	-1.4931		Section	9		1.18993	-7.78261		5.84317	-2.21248		-27.4221	6.97438		2.37002	9.96856		-4.06692	2.48374		0.729644	1.19653		-4.95553	-1.27416		10.4643	-28.4209		-1.83826	-1.65118
23.8494	-1.55827		-2.90623	2.34054		3.815	-9.95813		6.36088	-4.11754		9.82151	10.2		2.03611	-1.72432		3.97512	-3.15503		-3.13913	-3.61802		-11.0106	0.0433103		-71.1572	21.7959		-7.81806	-5.55164
15.7885	-13.7433		4.36168	2.34546		1.05566	8.00144		10.6416	-5.54607		5.32793	-4.5453		-7.18301	14.644		-4.61564	0.189255		-2.02668	-2.42772					16.5665	17.4516		-6.99222	-11.6426
			7.1138	0.218098		-8.91235	2.37251		-2.71187	-10.1882		-19.685	-0.915815		-16.8919	15.932		-3.09382	-6.59037		1.97966	0.0559457		Sample	9		13.4759	17.4567		-4.03909	-6.21838
Sample	1		-1.65951	2.92143		7.61255	-8.55004		6.49025	-4.73485		-5.57246	-18.5658					4.76906	-0.741955		0.901075	-1.34902		Section	10		7.15018	15.6627		-8.45663	-8.58034
Section	9		3.28918	3.61662		7.3209	-7.48896		7.03647	-7.716		2.06315	8.00129		Sample	6		-3.5133	3.20392		-4.79403	0.252668		25.6781	-5.08476		-6.71237	9.80849		-3.61827	-0.407009
2.18429	5.31588		9.11858	-2.14111		5.82588	8.96079		5.8012	-4.68941		-1.53716	5.74146		Section	9		4.12169	-2.07484		2.13509	2.97564		27.5223	-16.2106		29.0721	-11.178		1.71476	1.01551
-2.84097	-0.741779		0.922862	4.16679		-10.8514	9.12013		13.6119	-10.3456		-21.5275	9.9526		-3.209	7.01136		3.36907	-8.81694		-2.23698	-1.08394		28.9683	-11.2523		52.2702	-50.223		-3.76313	-2.76458
-6.28756	5.82747		11.7833	-4.46458		-6.51833	-4.79437		10.621	-6.76347		8.89229	-16.0666		-5.69471	7.39564		-1.10212	-4.73471		-0.984699	-1.9385		22.4578	-9.38924		7.89491	14.2395		-4.2022	-2.64238
-7.20961	6.27885		5.36551	-1.33899		-3.31817	-5.29222		8.70541	-7.23101		-7.27349	-21.096		-9.25342	10.3616		-1.39892	-8.69086		1.63894	-1.50901		24.9195	-8.30858					-8.52149	0.653095
0.475446	4.96674		4.38199	3.09787		1.43922	-7.42498		9.15204	-6.31563		-4.52279	-17.4127		-11.0892	7.71093		-4.37989	-1.12174		0.95647	-0.169495		26.128	-5.31459					-2.85363	0.985573
-23.7006	18.1866		21.4944	-8.60429		9.44218	-10.4105		-0.554265	-8.47844		0.345501	7.60403		-4.98795	0.504231		2.74211	-5.37708		-2.77178	2.67082		2.98561	-2.02999					-3.29698	-1.27085
7.71226	-4.9934		-1.42267	2.17611		-13.3447	2.71563		5.0013	-8.27867		-23.228	2.35764		4.00225	-7.81237		-2.37845	-2.56012		1.53301	3.15382		0.0831278	-1.16658
-8.08857	0.184373		0.842551	3.72766		1.06601	21.15		9.84108	-5.03213		-31.8494	4.45006		-2.3586	6.8256		-4.69861	-2.87826		1.05614	-0.703492		-2.66638	-0.857124
-21.7771	13.1739		-2.92778	1.48979		2.50384	-10.3346		6.12948	-3.88391		-23.6018	5.69263		-2.63283	4.44536		2.37823	1.84219		-0.910423	-0.463866		0.993342	-0.0621712
7.67365	0.965264		-22.9753	10.2917		5.21401	-2.10618		5.05492	-7.41887		-6.73361	8.44536		5.57488	-9.61439		7.46591	-2.34253		-1.1181	0.78225		-23.4043	-7.00997
-21.1932	1.54211		11.1236	-2.77707		3.1944	-3.99655		9.15148	-8.60434		-24.3811	1.26905		1.03584	-5.54612		3.04381	-10.1649		0.0601746	-4.12289		11.2537	-11.7056
-6.67887	4.63825		4.14616	1.82701		6.51994	-10.0658		7.09745	-7.19549		-21.9426	4.41289		-0.0892269	-6.29771		-3.8776	-2.84091		1.13937	-0.78532		5.50948	0.486891
-5.7645	0.142968		-0.479579	2.44848		-3.2776	5.32407		9.07175	-5.97407		14.1718	2.17447		-7.84852	2.41619		11.5451	-12.6051		0.606844	9.09268		3.82947	3.49835
-6.7154	0.187965		0.549625	3.2036		0.27581	-7.69393		-1.36249	-9.05605		-17.0158	10.0277		-5.20214	4.72428		1.86502	-7.44333		-2.15338	-0.154276		3.5703	7.65194
6.34542	-0.215133		7.71003	4.04092		9.26943	-10.09		7.07812	-3.30507		-21.1494	-2.92578		-7.54237	6.77181		2.76772	-6.79189		1.39696	3.35067		5.20282	5.83361
-2.4648	-1.16075		4.94883	0.163585		5.15407	-4.9739		8.67784	-6.04861		-1.21375	-19.0188		0.0549721	3.21661		4.28369	-2.74927		-2.59986	-1.5615		-1.2567	1.82671
-6.21187	-0.028414		6.97541	2.12133		-1.79836	3.22296		11.9044	-7.85488		5.53618	-12.481		3.27675	-1.84514		-4.8238	1.71145		-3.49591	-4.28521		29.1987	-8.1937
-2.02379	-3.33906		-1.0417	2.38105		0.960894	7.04345		11.2804	-7.28965		-27.4435	-2.77293		-4.31215	7.79464		-1.93412	-4.35904		0.664991	2.23204		1.13509	-7.09208
-3.34222	5.98734		9.87612	5.58818		5.00182	-2.35607		7.18899	-5.14071		-1.35483	7.38984		-3.34775	3.6416		2.19005	-7.3079		0.213093	0.259416		19.9157	-10.5597
5.91497	0.602687		1.65384	0.263964		11.5015	-13.9015		5.45818	-7.70917		-25.4522	2.34523		-10.6158	9.04208		-1.50319	-3.07503		0.153769	-0.812985		-23.5252	-2.85536
5.97459	0.373107		9.84756	1.18218		7.2227	5.79435		8.6239	-9.83132		-17.8367	-16.2536		-4.95652	5.32595		3.64511	-8.67744		-1.35904	1.43685		9.13492	-3.00974
-21.6811	1.19957		5.05784	0.0958376		-2.92866	-1.37395		5.45132	-3.27023		17.3631	15.871		0.14609	4.48766		-0.971343	1.55246		1.60983	6.94585		1.76105	0.101989
9.63772	-6.5208		3.30582	0.405045		6.64476	-7.91967		9.2901	-5.23275		8.38751	-16.276		-14.1475	9.88616		3.54994	-0.390713		1.4048	6.1309		2.43655	0.709729
-1.64421	-2.32212		7.04021	2.24113		-5.98707	28.6047		12.4622	-7.44481		3.72059	11.4774		-12.8271	1.01063		-0.95076	-1.90596		0.582338	-0.702587		4.38551	-0.466633
7.49447	0.459449		6.56946	1.97157		0.671047	-2.66657		6.34829	-4.09081		3.26018	10.6986		-2.56162	5.4863		-1.79741	-6.34732		-2.15475	0.433935		3.40684	1.64579
5.86502	-4.49827		6.55575	-0.117128		9.72211	-6.75418		8.34783	-5.82204		24.6667	-7.14412		1.27412	-5.51511		3.97449	-7.24645		1.50907	2.92366		8.30789	0.344386
1.47592	5.29678		13.3609	0.115757		10.1363	-14.8774		12.234	-7.65033		8.80655	-16.691		-6.73002	-3.78414		3.43838	-6.07486		3.69506	8.59234		2.74112	-0.104783
0.365463	5.55202		5.79841	1.48459		6.59174	-8.03212		6.23929	-10.5127		-2.3725	-20.6011		5.28608	-0.278495		4.05288	-8.01023		-1.32357	1.80421		20.6443	-9.62885
-15.9812	2.41957		-2.00873	5.02974		-2.10422	-3.63845		7.87674	-5.72498		-2.0856	4.87345		-5.5771	4.81276		8.28173	-8.28375		2.50919	-1.70743		11.2983	-16.3664
-2.07966	-2.47468		8.5393	-2.86531		-7.34058	0.600092		7.78983	-7.41895		-21.293	-14.3663		3.18279	-4.54493		3.29477	-5.83174		1.47303	4.2849		9.33679	-12.2973
2.03289	5.19636		-0.690083	3.82673		-11.9457	26.5531		9.76105	-5.47283		3.87013	-17.5134		-9.92822	9.60041		-0.912469	0.958819		-1.35986	-5.6906		19.3659	-13.5708
-1.59919	5.14832		-7.9503	8.5934		3.11669	-7.87115		0.0686893	-8.69273		12.9803	8.47547		-5.77144	-3.47294		0.972678	-0.684533					13.4764	-17.2983
1.02422	5.14898		5.21991	2.03631		1.18453	-6.40567		8.91487	-8.16988		-18.2032	7.34889		-5.55346	6.78227		-2.9781	-3.69641		Sample	8		15.4862	-7.75323
-5.31891	6.672		7.95705	-2.75378		-0.663499	7.41041		-1.52983	-10.2003		-2.59186	-15.8295		-7.76772	10.4853		3.15737	-5.17095		Section	10		11.3829	-5.53603
7.07591	-6.24647		19.5785	-8.25584		3.2805	-7.46994		0.387458	-10.0109		-22.068	6.54376		-6.11109	0.462749		-4.37091	-1.64081		7.44747	16.6886		13.7384	-10.1639
-20.6108	12.376		1.98447	1.14907		9.44411	-12.88		10.5576	-7.65692		-4.25865	-17.5959		-11.5826	5.68974		-3.32612	-0.0261274		-11.4825	9.95766		20.6115	-12.5844
-6.43284	-0.175213		1.2324	2.62844		1.51217	18.5191		9.15318	-8.01001		7.52358	9.15805		4.1801	-4.49002		3.65139	-1.176		2.00438	11.2275		8.67951	-1.14563
8.13653	-2.73766		-0.924197	3.50641		7.76205	-8.87264		11.9805	-8.14878		6.94923	-13.1967		-6.08269	8.0741		3.48416	-2.69683		-9.40941	-22.6428		8.21777	-0.0258462
-2.18969	-0.420983		13.7592	-2.01839		1.3714	-4.1496		3.86205	-5.49213		20.9586	-1.97608		-2.54584	6.93712		2.50977	-1.88761		-5.23326	-19.779		7.05119	-1.83021
-2.52462	-1.21271		1.31995	0.418256		4.85255	-11.3871		12.8165	-7.48948		-24.9781	-10.4982		-6.7759	9.20621		9.02359	-9.93835		-13.9136	11.2678		6.30374	-3.55074
-1.31467	3.04141		-0.698143	3.17863		0.473722	-8.33064		7.61315	-5.14054		8.22881	-15.5784		0.25503	5.85582		2.02775	-5.98084		8.65951	14.3622		5.50389	-2.03977
-12.1048	5.92152		5.94572	2.79642		4.83667	-8.02398		4.438	-8.1496		13.3343	1.74485		-0.265831	6.30278		-2.05537	-5.95427		4.95577	11.8632		12.0423	-1.04853
-18.5535	3.72162		0.847471	2.6506		8.53813	-10.4349		10.5451	-4.35357		15.1671	12.7868		-2.45881	6.77355		-4.75258	-0.832796		16.347	9.92065		6.58665	-11.2593
6.91495	-2.42221		5.14049	0.198863		1.69309	16.6013		13.7314	-9.05543		0.704906	-18.4142		-0.385267	6.3475		-6.78735	-6.18126		3.02339	14.0369		7.89295	-6.77247
0.111324	3.96389		-2.5839	2.8918		7.78596	-8.11263		9.40433	-4.9861		-24.1614	1.45928		-13.4188	8.34612		3.90955	-2.91029		-14.9032	10.4519		10.0082	-10.1507
-2.49121	3.7679		7.30305	1.06021		11.3659	-14.8952		5.34079	-4.23809		3.94654	-21.9546		0.267993	5.83471		-3.00882	-5.12413		5.54089	13.3643		4.93947	-9.21531
-1.85367	-3.02406		-1.43416	3.15346		4.12012	-8.91555		9.06438	-6.56963		-19.0602	6.91126		4.71988	0.676267		5.03158	-4.01227		-2.8453	-17.2279		5.28385	-4.78509
-3.2344	-0.457972		10.6393	-5.59646		-0.574114	-7.29628		8.99733	-8.31979		11.1729	13.2637		-6.64712	6.22068		1.76857	-6.16087		-19.8407	-18.6402		9.00434	-10.0291
0.761364	7.08806		13.1345	-20.4775		-6.93902	2.44345		-1.92122	-8.4929		-23.2019	5.49133		-5.83066	-8.66761		-1.26789	2.90088		5.14008	12.4066		10.3721	-2.16481
-1.88812	-3.41555		9.7421	1.35771		7.13381	-9.87826		11.0265	-7.47705		-23.3896	-0.311708		2.62715	4.47102		2.95266	-4.69699		2.27732	6.61073		7.91041	-2.87385
-8.81287	0.770035		9.08074	-3.52457		3.16777	-6.09985		6.30511	-2.94385		5.24027	5.60427		1.28607	-6.783		-4.93219	-6.99668		9.13791	-8.77307		5.15322	-2.15503
-1.82588	0.482456		-3.32081	3.65001		8.36837	-6.69683		7.13774	-5.3185		3.17681	0.349047		3.5218	-6.18114		-0.217403	1.37466		-0.383857	6.53105		4.45537	-2.30103
-10.644	6.51536		10.6569	1.7192		12.0899	-12.4879		8.73423	-5.24297		16.5346	12.2953		6.56693	-2.00402		-3.11289	-4.55281		-23.4978	-1.23327		8.03056	-0.808225
-1.71548	3.2742		6.96681	0.230756		2.01364	-5.77104		1.24043	-7.77601		6.08694	9.7029		-0.731417	6.93879		-1.23053	-0.725738		-6.45847	8.20796		3.80362	-0.74326
-17.9076	1.43495		-0.429791	2.59786		3.34815	-4.15095		-1.8021	-7.54314		-26.0604	6.5647		4.81595	-1.66322		0.880665	-8.45515		5.11863	15.3909		4.70196	3.06176
-11.1284	6.35054		0.451561	1.87394		2.52736	-9.9847		5.84728	-3.63182		7.46404	-17.674		1.02627	5.66196		-0.709473	1.50641		-29.3806	-3.8325		2.70689	0.719509
-2.10325	-1.71564		4.32422	-0.8549		5.74053	-2.42067		8.93921	-8.23204		-20.8237	12.2572		-8.33301	7.50152		-3.16512	2.82376		-7.96192	16.1265		1.27416	1.93918
-3.09568	0.139966		1.33315	2.9072		12.2172	-12.7098		2.15225	-8.38255		17.4429	-5.71643		-1.80589	5.80225		3.74874	-6.67133		5.8641	19.4101		3.56891	-0.868301
-1.99885	3.1435		6.94137	-0.0967313		4.06681	11.2832		6.13827	-7.74849		-4.46172	-17.5382		-4.15847	10.029		2.96716	-6.18364		-24.819	0.100605		6.62158	-0.283612
12.7518	-1.77999		12.4588	0.341126		-3.99713	12.1409		8.5063	-6.34776		-26.5328	3.32207		-8.35244	8.70816		3.20345	-5.10072		3.70828	14.7695		6.64533	3.53118
14.0932	-2.48626		13.1521	-3.14809		6.0122	-8.51115		5.38744	-3.40419		7.33047	-18.0425		-5.88652	8.75743		-6.22721	-1.95591		7.48335	14.6165		5.58766	4.15342
7.83054	-2.09351		9.55331	4.42009		-5.11241	3.19043		5.36227	-4.5639		4.99107	10.7264		-13.3997	6.22642		2.28713	-5.87452		-3.80663	9.71631		0.25491	5.93263
8.63137	-0.0366807		5.17744	2.86304		-6.33365	11.9562								-5.43945	5.43531		2.67776	-4.65355		3.68025	9.80238		1.66599	3.60575
-2.15683	-2.66679		4.85042	-1.72659		6.9885	-8.22155		Sample	4					-5.00832	6.53125		2.81894	-2.65507		16.7495	9.99045		4.37008	3.90823
-13.671	5.38688		2.3572	1.69014		0.111194	-8.34697		Section	10					2.62361	-5.19113		0.740843	-2.03883		6.7042	14.7905		5.28589	4.3532
9.27913	-6.10098		6.24752	-2.13997		5.27553	9.95059		-4.65328	1.3193					-13.6728	10.8926		-4.95878	0.127271		0.851506	6.41689		2.74455	1.93831
-20.7389	0.582416		2.51109	5.01652		-12.2504	-5.20388		-4.82442	7.99067					-12.6706	10.5675		-0.805115	-3.62582		-31.4302	-8.73601		2.25423	-2.7516
-14.8254	4.68272		-0.519714	2.85982		-2.7797	7.9897		-5.05386	1.8121					-2.72392	-8.10572		3.74305	-5.7048		1.47686	8.80027		-3.88605	-8.37844
7.29991	0.461831		8.04153	0.0449936		4.60726	-7.34126		-4.40521	8.17708					-1.69427	4.05098		3.54783	-3.86735		5.40886	10.9143		-3.74424	-6.96387
-0.584188	2.90389		1.35338	2.10494		6.01926	-6.41615		-3.8157	-0.560631					0.624686	-10.5029		-5.51978	-3.39423		13.0222	13.0127		3.89164	-12.5725
-6.8191	6.34998		7.4068	0.724814		2.58166	-7.80653		-5.56552	8.00806					-12.6751	4.08653		-0.970091	-4.7201		5.72328	16.0028		-6.1613	-2.21301
-12.883	6.23132		-1.15113	3.92385		-0.603466	8.0315		-0.818308	-3.59554					-2.22932	7.52537		3.20497	-0.149352		2.772	-12.7931		-2.42963	-4.27794
-20.6289	0.67232		1.44145	4.62872		1.29725	-5.37283		-3.6849	1.4328					-1.28173	6.40561		-2.57525	7.67872		-21.9684	0.731977		-1.61582	-4.53081
-5.6093	5.51741		3.13693	2.29488		3.06868	-2.10729		-5.24296	1.50813					-0.371599	2.89433		4.13157	-3.71577		-26.0826	-1.07258		-5.38591	-2.03838
-12.2962	6.47203		5.0385	3.23929		-0.767224	7.9155		-5.00677	5.69437					-0.851412	-5.11669		4.13671	-6.72135		2.09177	7.89499		4.32753	-0.83966
5.77687	0.0168481		4.44768	-0.905264		0.859105	-2.09519		-4.22374	9.55431					3.95714	-4.20588		-6.1146	-5.33772		6.76539	11.8172		2.78443	-3.15257
-3.3234	5.69479		10.344	-5.76015		-11.0464	1.16667		-4.85667	2.06471					-2.82532	-4.51963		1.44153	-2.91884		1.28412	2.8781		4.35408	-2.62446
-0.481051	3.79634		-1.22627	2.12504		9.48296	-14.0166		-4.5784	9.47631					-10.9146	9.36478		-0.889207	-1.37014		6.70098	-2.34307		0.392587	-1.57943
-1.18957	2.87105		5.59368	2.89026		2.31459	-7.33409		-2.05154	5.37583					2.31722	-7.38488					-24.2132	-2.44622		5.51437	-1.61505
-8.25918	-0.46143		-2.1769	1.00155		2.15526	-11.5131		-4.18302	5.8651					-8.46101	-3.56715		Sample	7		-20.8315	2.56527		5.83361	0.991246
-3.07298	4.07266		3.47427	2.64759		5.51054	-7.66188		-4.2955	6.01047					-1.71031	5.07143		Section	10		-3.75576	12.7708		4.01598	0.174638
-2.57997	2.95966		-0.0151596	3.26749		-5.59826	5.16751		-5.47016	6.92373					-5.75689	6.79468		-0.955635	3.41218		6.95937	15.21		3.38245	-0.574843
-6.01742	4.37756		3.27199	0.209218		9.61333	-11.0813		-3.59872	8.15692					-12.3752	7.72972		-0.0190919	-3.86563		1.18038	11.7786		-1.34326	2.3947
-21.0708	1.6578		6.28072	2.51943		2.19789	-6.26137		-5.81252	7.30818					-4.41194	-2.21951		-11.1577	3.56841		-12.7297	-23.9931		2.50228	-1.38656
-0.301451	6.18041		-3.28797	1.55758		1.35143	-6.72431		-4.89252	5.78907					-8.43162	8.16044		-8.5414	-2.24055		-16.3327	3.34764		-0.914344	-1.07431
-1.36391	-3.14378		-20.0899	16.4209		10.6142	-15.5882		-3.32141	-0.151812					-9.86422	6.36612		-10.9616	1.65752		-17.7716	2.61099		-1.1495	-0.16463
-14.3812	4.5627		11.4256	-4.08829		2.57935	-6.90254		-3.85965	11.3493					3.74151	-5.41659		-8.2048	2.37358		2.94486	13.1684		-3.82737	4.73758
-11.5166	5.57661					3.42306	-10.1442		-3.63992	4.06221					-6.16006	8.06055		-14.9497	-0.930078		-18.6128	9.73504		-14.4216	12.9051
4.51675	-3.29684		Sample	2		6.65107	-10.5178		-4.60971	6.00733					-9.12907	10.3107		-7.83608	-0.854463		6.41176	-9.8036		-4.10539	2.99889
-2.92682	-1.56556		Section	10		6.70992	-6.98102		-4.36607	4.38104					-1.25868	7.02634		-16.3798	1.65546		6.69781	9.04393		-6.88703	5.37816
-5.74609	-1.30147		25.9729	-39.8084					-2.04001	6.47003					-5.25855	4.40744		-8.13453	5.95936		10.6736	12.3428		-1.09743	-1.4006
10.2755	-5.68096		26.2013	-41.9135		Sample	3		-4.16526	3.03923					-1.63123	5.42991		5.59939	-2.82734		-4.06726	10.7034		-5.65548	-2.73623
9.12528	-2.96933		24.721	-44.6872		Section	10		-3.28987	-1.2162					-2.52609	-5.2043		-19.9995	1.94647		-32.7334	-9.36754		-5.25102	-4.94855
9.18266	0.654077		25.7904	-42.8894		1.66878	-5.381		-4.34603	3.6173					-9.70667	8.28878		2.08705	-0.517088		6.4399	10.3542		-4.50008	-5.03587
-2.53594	2.77347		26.0242	-44.2642		7.84899	-3.80802		-4.7394	0.551197					-4.89866	4.8102		-11.7769	5.5092		-4.2443	10.2125		-2.32269	-2.61538
2.4093	5.35552		26.259	-40.963		0.7892	-4.89801		-3.94908	5.08995					1.3149	-7.00102		-9.57444	6.11581		-0.575852	4.07509		-2.62935	-1.30699
-1.73682	0.38491		28.7472	-34.1772		5.88096	-5.11689		-4.72616	10.1308					-6.45996	7.18974		-10.5953	-1.75787		-11.0653	9.44796		-1.3517	-2.074
			24.9059	-43.8321		3.94491	-7.2442		-4.70398	-3.35424					-3.77442	8.24733		-2.1877	2.49351		1.31192	0.942303		-6.58037	-2.37717
Sample	1		26.0449	-41.5601		6.46722	-3.7659		-3.986	6.78744					-1.10442	-3.15202		-11.5036	0.752586		0.148762	14.0652		-1.49281	-0.586784
Section	10		27.2112	-41.1181		2.29147	-3.58307		-3.8909	5.24657					6.105	-3.67361		4.58902	1.76095		-7.05911	-22.646
27.3836	-13.9695		25.9229	-43.8297		4.38907	-7.95138		-4.20738	4.10569								-4.69135	-0.89994		-14.256	-25.0483		Sample	9
18.9777	-6.411		26.6694	-39.7276		2.0379	1.48053		-1.81305	-4.62963					Sample	6		2.75168	2.31129		-6.32145	12.0235		Section	11
3.94626	10.4741		25.7542	-43.7894		6.73106	-4.08904		-3.5334	5.14154					Section	10		-8.98595	-2.92216		3.04773	12.6787		27.5264	-12.8694
-6.45358	11.788		25.661	-41.9467		-0.346281	-3.09808		-4.82071	10.3554					-1.10889	7.92499		-8.79682	-1.25352		-16.3057	-25.6		22.1992	-9.6519
21.4393	-38.0145		25.8815	-41.8036		1.81089	0.942769		-4.26642	8.71881					-1.00059	8.46522		-1.87341	2.74152		1.04071	2.61638		23.5782	-12.0528
11.4497	10.3		26.5885	-37.3638		4.61928	-2.38159		-4.21695	6.23068					-3.11305	7.53532		-1.22365	2.50713		1.41716	-8.23727		24.1063	-12.9358
-2.98909	8.38776		24.6433	-42.0847		2.00124	-1.09963		-3.69908	6.91274					3.03385	10.4053		-4.52945	-4.14391		9.17569	14.462		-3.49423	-9.52407
3.47793	11.8483		24.3558	-45.6678		8.78984	-4.47506		-5.46459	-4.07354					-1.09009	7.6652		-0.405812	2.0358		-14.6693	12.868		24.7999	-14.1862
-41.6364	17.5584		48.3002	-36.5291		6.61506	-9.42236		-5.4002	2.0532					-9.59124	9.66693		-11.3802	2.78472		1.74608	6.41		26.8552	-9.16501
-3.79259	-2.48059		25.9188	-42.1648		7.35029	-13.6255		-4.63253	1.10975					5.0776	10.7264		-2.18182	2.19139		2.43514	18.7412		37.1672	-8.05571
-1.4627	-0.626614		26.1701	-43.2064		1.25181	2.13655		1.54572	-0.00174152					-7.64641	6.28981		-5.96686	-2.68312		2.25999	16.2912		36.9038	-6.74872
-2.59309	11.1186		27.2928	-38.4651		4.12458	-1.26984		-1.98165	7.95618					-16.29	9.79329		-20.2948	3.52986		-6.47621	-19.5325		33.5766	-8.09553
15.049	-2.99749		27.1453	-41.4208		2.31641	-5.8623		-3.14055	5.64161					-13.6211	12.136		-5.22339	4.53397		-30.2582	-3.21369		29.9344	-9.89919
-7.20773	16.8304		25.9438	-43.47		7.37473	-6.12394		-4.49626	6.60205					-9.11353	4.77269		-6.25256	3.03311		1.65572	-14.4933		16.4984	1.70656
19.1145	-38.0159		27.7431	-40.1958		3.96118	-5.91294		-4.27182	2.65519					3.67415	7.55812		-1.51645	-4.80825		-24.9615	0.613737		20.3907	-0.180925
-4.72457	9.98599		23.9989	-40.4009		3.03175	-2.08319		-2.96975	6.0239					0.0161562	6.35166		-6.99419	2.63147		8.8316	18.5115		12.8827	-5.81964
-21.285	-33.7233		28.9364	-44.1267		3.86981	-2.37943		-5.34417	1.27399					-0.345909	7.42415		3.94628	0.0865017		-29.0463	-15.2766		24.7365	-3.09616
-41.8458	13.7434		25.3138	-43.5882		2.24588	1.36094		-4.26678	-1.71013					-10.3648	8.90024		-2.93767	4.84959		10.6873	-9.81385		27.4958	-10.878
-6.26852	18.1364		27.9767	-38.1573		5.92134	-7.56141		-4.45823	6.28986					-4.66981	6.76014		-4.04287	3.87487		2.26903	8.84959		19.3646	-8.94793
-1.04248	-2.55892		23.6891	-39.5548		3.81752	-2.49179		-2.90327	-1.12772					-14.0077	7.98419		-11.0964	-1.204					23.6007	-12.5874
23.9969	-11.5973		26.8032	-46.3811		1.638	1.55686		-4.7836	9.43042					3.24073	8.58739		-8.68097	1.44889		Sample	8		16.7905	-7.85749
-0.355689	12.6535		26.4792	-41.7991		3.80373	-2.62603		-4.67118	2.85583					5.7729	8.74985		5.69654	-0.522487		Section	11		10.4476	5.99079
-2.64428	-1.13183		26.8435	-43.3332		7.41135	-5.22658		-4.51914	5.31464					-5.27957	14.0446		-4.14165	-2.20999		-3.34178	0.00153221		11.9536	-1.48093
19.0224	-5.73602		25.4728	-42.5456		1.87563	-5.57385		-5.18758	2.50134					-7.58254	15.0337		-1.61757	3.2957		-27.7771	-6.91222		5.99777	2.58953
-7.67476	10.5164		28.8316	-36.0167		4.11962	-4.65037		-4.3381	10.8127					-6.41926	5.87223		-5.10217	4.92		-1.40765	0.561697		17.1746	-3.63666
-3.46091	-1.01743		25.3823	-44.9698		6.73242	-3.576		-4.71193	5.92937					-14.947	10.7802		-11.0166	0.236177		-33.2495	-3.29443		16.001	-0.532996
-1.93821	9.95475		26.1272	-42.0221		2.83737	1.7647		-4.47175	-1.3902					-6.39476	8.15119		-10.7909	3.13336		-36.6904	-2.3369		24.1916	-17.0265
0.898064	11.7712		26.8649	-40.5712		14.7998	15.4585		-4.80433	5.607					-3.20419	8.2389		-13.4451	9.10699		-25.4193	-5.82816		26.2132	-14.7723
-0.516048	-3.15318		26.2892	-43.1755		4.1539	-8.06001		-4.5604	7.67246					0.028587	6.39992		-14.4812	0.123155		-2.67995	-0.168097		27.092	-13.1014
5.84356	11.1856		27.9532	-42.7617		4.91585	-7.23076		-5.30276	-0.166525					-3.84745	5.36526		-3.85896	-1.28547		-11.2726	-11.7424		25.2862	-13.9431
-4.71008	-0.0687198		25.9872	-39.5972		0.649193	1.17032		-3.83642	-1.04706					-10.8594	8.01373		-15.4114	3.79242		-23.6834	-7.35691		27.3679	-17.0447
-2.68149	7.06174		25.3618	-45.9211		1.21578	1.15198		-4.75875	10.2602					-2.03237	7.56494		-11.818	5.53628		-38.2105	11.0709		21.9164	-19.2856
-1.52649	-1.15889		23.3351	-43.4242		5.30586	-4.02331		-4.52065	8.97618					1.92467	7.38719		-2.66163	2.59963		2.96472	24.8682		25.3861	-18.7645
-7.10842	15.651		27.2398	-42.4332		3.25147	-4.61594		-3.48173	4.90387					-1.33047	8.93144		-6.49281	-4.41456		-8.6252	-6.43923		15.1677	-8.69488
7.76601	10.0908		26.9292	-38.7741		4.45099	-2.0044		-4.53075	4.4543					2.75356	8.14934		-11.2844	3.57543		2.91577	1.10891		12.4182	-10.9812
-2.96821	-0.889011		23.1869	-43.3418		3.74852	-6.93097		-2.86229	-4.62043					0.0422731	6.25753		2.60213	-2.89994		-19.5685	-7.42707		13.9557	-8.77801
-5.77177	16.8595		27.6987	-42.8143		2.05473	2.25243		-5.29496	2.66171					-1.75493	7.72129		-8.26872	3.32158		0.259118	19.5564		13.955	-10.0375
20.5298	-33.0317		21.613	-37.2524		2.51345	-0.337025		-1.84964	-1.06846					-5.49433	9.58813		-2.25098	3.74947		-36.1917	23.3124		11.9418	-10.1709
6.81012	-25.4895		27.6607	-43.6156		2.43147	-2.23336		-4.25784	-2.17355					0.894258	6.51436		-13.6893	4.36251		-40.0183	24.9799		9.47587	-9.19155
-5.34731	8.77638		28.3625	-38.1457		1.01871	2.31741		-4.63212	6.49526					-12.3325	8.35235		-6.55065	-1.69423		-29.4806	6.1058		9.77275	-5.3104
9.83859	-41.5429		24.4856	-41.1901		2.05583	-5.94034		-4.233	5.30129					0.969668	11.3225		6.10189	0.692032		-19.5283	-9.7816		7.61492	-0.338798
7.16881	11.7414		27.524	-38.6991		1.0799	-1.20969		-4.26479	10.1202					-13.7879	10.2876		3.26111	0.0562584		0.624657	19.4909		6.78085	-0.237508
12.8549	-40.8677		25.2754	-41.2924		4.3006	-7.31048		-3.777	5.46973					1.29542	7.08547		2.1432	0.55084		0.750894	3.51364		6.63974	-4.68379
-1.53994	6.19378		25.7362	-39.6258		4.2255	-5.41562		-5.13226	-1.66196					-9.85085	6.71334		-2.59375	1.8495		-5.18485	-1.76416		5.4054	-3.89932
2.85112	11.6698		25.8375	-43.9191		1.23789	-4.0758		-3.65746	5.65718					-2.67131	7.2264		-0.294774	5.14047		-25.8569	-2.95013		2.57975	10.1018
-0.791786	14.0747		25.5963	-42.9927		1.20113	1.20318		-4.51238	4.4497					-17.5827	9.12858		-13.5375	5.27442		-6.47723	-8.79229		-1.38872	8.61734
32.8159	-10.0397		21.5871	-50.0855		0.0261394	-5.15866		-2.26894	2.80969					-3.73887	8.5924		-16.8677	0.266317		-10.0113	3.37176		-0.893449	7.32153
-28.4315	-30.8228		26.2775	-41.1826		15.1539	-6.5253		-5.15367	8.16127					-6.99224	7.05919		4.13556	2.34994		-2.46016	0.546202		1.51027	3.46552
1.82417	8.0651		25.4211	-43.4738		4.3025	-3.70091		-4.24394	-0.148706					-3.43746	6.62627		-2.13516	-0.0725098		-2.7749	6.14457		6.57617	3.96359
26.7756	-30.0961		25.3643	-43.1622		6.18052	-4.57152		-2.54284	6.35398					-16.9356	6.79021		-13.1049	3.7274		-26.0098	-0.189518		-0.888559	4.21646
-3.93113	9.11382		25.839	-42.9194		0.377393	0.33567		-4.97629	1.78428					-4.67636	9.13294		3.5665	-3.06415		-7.57768	-5.86178		6.31003	-13.0706
6.1925	12.2224		26.6997	-36.5685		0.805234	2.62905		-4.5425	3.14021					4.64437	11.5678		-14.9629	-0.373376		-7.66864	-3.40955		24.8615	-13.5491
21.8964	-36.6819		27.0141	-37.376		1.5565	0.395014		-5.07635	5.14123					-12.0847	5.07859		1.8111	-2.50135		-8.13196	-6.78293		23.6104	-14.087
3.30891	6.60965		27.0348	-42.7554		6.28394	-4.66866		-4.07196	2.34651					2.85856	7.97432		-11.573	-1.60939		-2.95001	-2.42881		7.32851	-11.2753
-41.9001	18.236		18.0861	-37.2016		8.02628	-6.07017		-3.61002	6.53619					-11.8141	5.04386		-8.48704	4.96258		-1.2447	-3.13396		21.79	-12.9093
3.40075	-25.37		26.7361	-43.1446		0.383977	0.968892		-3.97513	6.81377					2.69428	8.83532		-4.41657	3.8147		4.19177	24.8156		13.3647	-20.1274
-3.12701	8.89302		26.348	-43.4402		3.41004	-5.562		-3.931	5.84522					1.80534	9.0223		5.21082	-2.53531		-33.6771	4.59792		10.7382	-23.3994
0.999795	-37.6413		28.4218	-44.3458		-12.3636	-1.76152		-4.07447	11.9521					-13.3649	7.66929		-10.5793	-1.52421		-4.50374	-1.86534		8.07111	-19.8207
-1.0202	-5.43201		25.1983	-43.997		1.99679	-1.33565		-6.45183	-2.02246					-8.41663	4.58485		4.36281	-2.60579		-4.85153	-0.585633		17.3507	-21.6565
-9.0709	10.9119		26.5659	-42.9631		2.44432	4.00989		-4.08398	9.11499					-2.35193	6.97132		4.05452	1.5687		-34.0806	29.0918		6.51121	-10.5153
-2.0735	8.4286		26.1005	-42.2026		1.79296	1.20675		-3.98995	-3.23155					-11.5917	5.05246		-16.1907	3.654		-40.465	13.7067		7.22932	-11.4961
-40.5187	18.0116		50.2503	-38.5114		3.32569	0.254292		-3.92708	5.81454					-4.69639	6.68786		-12.5116	3.17576		-28.3802	-2.81821		3.2343	-7.10987
-1.41797	11.6636		25.3983	-42.5761		0.717815	2.2319		-3.57845	-0.0546673					-5.02248	14.1557		-0.0247331	-5.47718		-25.1353	-1.70198		2.0775	-14.9595
5.30978	-41.8748		25.137	-44.0988		3.10767	-8.52739								-12.9513	4.76629		0.346915	-4.71724		-36.0929	26.5263		3.16724	-13.246
19.4933	-38.7553		25.7851	-42.5185		2.89517	-4.01254		Sample	4					-1.2551	6.43819		-3.33385	-4.91962		-1.05877	3.41832		20.9517	-11.1175
5.77103	12.6726		27.4693	-43.4498		5.38629	-2.85931		Section	11					1.09497	8.50671		4.21221	4.1252		-1.37943	5.52924		12.8142	-14.0339
17.5004	7.32838		26.2363	-45.0128		2.09344	3.48534		-4.9466	-0.417644					-18.2744	3.90817		1.328	-3.69064		-30.1707	7.61785		1.80436	-23.7878
-45.077	-24.219		24.8544	-45.475		1.6535	-4.58013		-0.802705	-1.14281					-11.4626	6.93684		-2.32709	1.6759		-37.8096	16.2579		-4.00829	-15.2766
17.4105	5.88271		17.4743	-48.1561		-2.14476	7.0459		-3.06906	1.16779					-2.09375	11.8034		-14.0159	2.86313		-35.2034	22.0706		-2.25563	-18.4467
-38.9733	18.1182		32.6313	-40.5675		2.50432	-2.52503		-3.67851	-0.771902					-14.4506	5.91645		-12.4758	-1.1245		-12.7122	-8.56952		0.536109	-3.23674
-4.54771	-1.82155		29.7142	-44.6329		1.54279	1.55303		-6.02262	-2.4778					-14.4528	5.22979		-3.78547	-1.29085		-17.2414	39.3032		-0.543154	-3.36458
-4.4761	-2.47842		27.0065	-42.7686		0.570623	3.14043		-2.82512	-1.32862					-3.33167	14.5882		-3.4807	-2.19953		-38.3973	13.8775		-0.124023	-6.41935
-5.36935	14.7687		26.7876	-41.677		1.0924	-0.105248		-0.86662	0.162497					-4.72088	6.72271		-8.74878	6.35508		-35.6457	29.9201		8.2132	-3.83959
6.00327	-28.2487		28.1709	-40.2537		2.337	-2.81875		-5.35012	-3.40061					-9.04916	5.55254		3.8234	2.42568		-3.32429	4.09983		1.53783	-7.54821
20.1697	4.07901		24.0308	-44.4011		2.74237	0.0172861		-3.40667	0.25846					-1.92984	6.85112		-13.2795	1.72753		-6.84532	-7.11966		2.8092	-5.67679
-1.93935	11.2786		25.8686	-41.2931		0.32023	-2.57536		-3.85123	0.078223					-3.83963	9.32379					-2.50291	-2.38217		-4.28981	4.45188
8.68503	5.67425		26.1181	-44.7542		2.13732	-2.3098		-5.55262	-0.533415					-0.480361	8.21882		Sample	7		-36.0278	28.1617		-5.46617	8.98339
7.28281	-25.5692		28.4654	-39.1508		6.72315	-3.54472		-3.57526	-0.740333					-0.834884	7.31528		Section	11		-7.62014	-4.08078		-6.81508	6.16612
7.39865	-26.0511		25.4131	-41.8435		-1.39093	-2.73821		-3.28091	2.53865					2.68811	7.90608		5.63396	-2.97918		1.35641	7.2217		-3.70512	0.858521
-39.1786	15.0333		26.8337	-42.0414		3.49378	-2.16503		-4.7369	-1.06897					1.84667	7.49588		6.49673	4.08368		-16.2599	40.501		-4.95274	3.48228
-3.564	-6.02119		25.6953	-40.9592		2.30801	-7.22524		-3.55315	0.824862					-11.0193	12.8416		7.3394	-0.906253		-39.7445	17.5379		2.12995	-5.73162
1.40737	-24.6753		25.0264	-38.7573		3.51187	-2.17859		-2.27554	0.336991					0.661972	7.74954		1.8579	0.0927476		-2.66491	0.994759		-5.52968	-1.30839
-5.8041	-0.909071		24.0097	-43.0255		2.14487	-2.77711		-2.30638	1.17103					-13.72	7.86994		7.92764	1.05408		-1.265	2.2893		-11.153	-10.6934
21.0541	-3.96889		26.0506	-43.4292		1.50032	-1.7655		-7.66952	-3.9283					-6.87911	9.31243		8.74515	5.10581		-1.29851	0.56954		-4.6048	-10.3721
-43.2488	14.4838					4.95465	-6.44158		-4.80018	-0.576895					2.64605	9.16226		6.92052	1.61803		-17.2807	39.1454		5.37962	-10.3707
-4.42151	-36.7336		Sample	2		2.70444	-2.78323		-2.13641	1.02024					-18.685	9.63173		5.32579	-0.214625		-35.5812	23.8938		-6.14098	1.79179
-6.75645	10.0218		Section	11		5.93426	-5.75714		-4.7061	-0.230548					3.32751	9.0401		8.43305	1.30275		-32.1119	-0.870607		-12.7556	0.542775
10.259	-18.1351		3.30419	-0.401394		1.61928	2.82161		-2.7065	1.7654					1.01675	5.98361		4.47792	6.34621		0.410035	-3.33462		-11.9858	-0.894846
24.872	-40.684		2.75738	-0.733765					-0.141733	0.837798					-12.9336	7.43887		5.86611	0.111995		-10.017	-2.31367		-7.04909	-1.33633
-43.6779	14.6152		3.09428	-3.80348		Sample	3		-4.75826	-4.77654					-19.6718	9.37606		1.57024	-1.10851		-21.7352	-6.76307		-7.85941	-1.51935
10.0491	-18.336		5.0604	-7.74369		Section	11		-5.82476	-0.8804					-16.7731	4.23815		7.73381	3.17432		-21.8937	-7.24431		-8.65437	-4.64537
6.89339	-24.8873		4.51073	-13.6271		3.97739	-16.0271		-3.2327	-1.42495					-7.41757	6.09772		9.36219	3.93849		-7.77916	-2.66061		-14.752	-3.00028
-1.87587	-0.736647		-0.785239	-11.1912		23.9538	-6.83568		-5.86764	-3.11872					-14.8874	5.51041		8.05664	-0.0959289		5.09316	15.286		-11.9585	-1.43553
			7.84839	-7.02617		22.3591	-9.5907		-7.16649	-1.71488					-8.10169	4.65378		6.32975	0.485885		-26.691	4.23757
Sample	1		5.0549	-18.481		14.7314	-11.2824		-3.86304	-2.02445					-7.63364	10.4313		5.54693	1.53637		-30.0407	13.891
Section	11		-4.10163	-13.9934		14.1855	-14.7398		-4.18222	-1.76998					0.582528	12.8752		3.85882	-2.92138		1.34709	19.2417
-16.8425	-5.76015		4.84356	-18.2908		15.5483	-10.8196		-1.22741	0.971373					-8.34389	6.84593		2.06816	1.02502		-25.0314	-2.6847
11.72	-14.8813		2.53629	-2.59199		5.59538	-9.17721		-6.2812	-2.93274					-6.49771	7.54717		9.16389	1.16687		-14.1052	-10.4074
-17.3491	-7.13886		0.820956	-16.1896		12.5924	-9.10377		5.69677	6.95627								1.52067	-8.19534		-27.1647	5.91493
-14.5536	-3.10216		3.06396	-2.91311		24.2299	-7.53138		1.94873	0.62167					Sample	6		5.86297	0.117299		-16.1545	38.5538
-14.5765	-2.53334		3.00702	-5.18429		10.6835	-9.87293		-4.64874	-2.84463					Section	11		1.24661	-3.69065		-7.02536	4.44579
8.77403	1.45754		6.20079	-6.2814		7.05618	-16.7585		-3.54803	1.2028					-4.7073	3.72085		6.70519	5.23766		-4.42622	-1.24749
-17.5661	-6.22266		1.68302	-14.7467		1.74621	-12.9512		-6.22665	-3.15373					4.89464	1.56575		5.94003	-0.722871		-5.64139	2.26574
-16.015	-6.35915		2.41345	-10.5126		11.9915	-15.3309		-2.43446	-1.14084					-4.90583	-13.7423		6.38762	-1.00353		0.669746	20.7881
-17.5329	-6.33417		8.34655	-20.6661		7.22037	-9.11737		-3.46516	-2.3693					-9.10965	-4.14564		5.55518	-1.68332		-3.97836	3.22955
-15.2792	-4.82203		8.51986	-20.2998		4.2951	-10.0335		-0.0600233	0.590905					4.57656	-33.1743		3.9858	-2.17904		-33.9533	21.9358
-14.082	-4.33505		2.91223	-8.85383		27.2985	-2.97396		-6.06748	-3.99559					-3.55861	-4.52769		1.58883	-3.10867		-8.03214	-11.2394
8.06437	2.11197		4.45399	-7.67018		25.2777	-6.82749		-1.16786	1.82875					11.231	-30.3844		8.51706	2.00389
-6.25928	-12.7746		1.39388	-11.7928		-2.78862	-16.5616		-2.89501	1.49114					7.04028	-32.817		8.79296	1.14268		Sample	8
4.79873	7.21137		3.00571	-6.68466		8.55163	-19.0327		-4.68889	-0.925666					8.16802	-29.2838		7.01506	4.8357		Section	12
-16.6387	-5.64959		1.24772	-3.77895		13.3266	-13.3449		-0.653218	0.906459					6.84292	-27.9259		8.07635	0.25406		-17.2724	-8.50799
-14.2162	-3.64748		5.63464	2.58676		17.0606	-10.3051		-4.11733	1.73064					10.7619	-4.04378		4.96398	-0.188949		21.5263	12.8603
-18.1916	-5.9997		3.08984	-6.14494		19.8177	-10.7259		-4.84729	0.0338943					-2.24544	4.63552		8.51817	1.66934		17.2212	12.9265
-16.637	-6.65997		4.29824	5.51332		10.3023	-9.80052		-4.47966	-4.60848					17.7034	-13.6357		3.06483	-0.857075		5.75588	4.90156
-15.3061	-6.00281		5.55991	-5.52061		27.2816	-13.3445		-5.27281	0.570571					11.1658	-23.7213		7.59524	0.915927		-21.9615	-11.0094
-17.3136	-5.437		0.829167	-13.2386		25.5261	-4.48557		-2.48371	-1.49976					18.0346	-9.0583		6.6185	5.84855		9.10682	7.01209
-19.3833	-6.95848		1.35852	-10.77		10.1039	-20.5252		-1.4048	-1.05115					-5.07613	-10.8987		7.94093	0.0991403		-11.757	-1.86353
-17.2225	-6.2245		4.3334	-11.1498		9.83911	-10.4449		-4.32858	-0.925671					13.8993	-20.6923		8.28308	-0.318662		18.5662	12.4373
-17.2635	-7.21158		2.75305	-17.7638		19.7237	-6.93285		-1.18566	1.80261					-7.87911	-0.54983		1.15558	-1.87474		-0.412131	0.293418
1.87505	4.29548		1.22552	-3.68582		1.52247	-16.7323		-3.72442	-1.61636					-2.0792	-12.2752		4.90426	-0.481993		-18.4049	-9.43069
7.22521	-11.2563		1.3452	-8.4997		12.5394	-17.1828		-5.76462	-4.56933					14.4357	-21.4762		4.27492	-2.92633		-14.7431	-4.13541
-7.07048	6.89628		2.71717	-1.50067		19.0153	-15.1913		-1.41743	1.52635					8.01705	5.30339		8.40848	2.82961		11.4489	8.45676
-11.7244	-12.9968		2.76137	-10.274		5.3198	-10.1479		-3.27295	-0.570272					-6.26554	-8.962		8.54917	5.04343		-13.4814	-8.60037
-15.2795	-5.26669		6.68949	-1.92609		1.97436	-16.211		-2.5911	1.2158					7.08115	-8.12067		4.11726	8.046		1.21373	4.41654
-1.52776	-21.2599		4.10692	-11.92		5.24896	-13.489		-4.35379	-0.499542					-3.3564	-4.74338		6.29699	1.24821		6.60738	5.72296
-14.4007	-5.13579		1.64416	-0.830262		24.1107	-5.39497		-3.67723	-1.75611					14.3983	-23.4241		7.84648	3.81628		-8.23379	-4.41372
-1.09132	-1.51903		2.94547	-8.48597		12.3546	-13.0472		-1.44684	-0.540944					-3.6911	-2.16304		7.14402	5.02418		4.6269	9.93035
-14.3831	-4.18227		4.47112	-18.5951		2.6472	-10.2939		-3.7755	-0.359633					14.8322	-26.148		6.89724	1.06914		13.9787	9.39029
-14.3564	-3.82592		7.35828	-4.59772		24.4439	-5.44343		-3.42352	1.89167					2.73033	-17.0777		-7.6825	-1.77517		-10.2179	-0.230279
-17.1646	-6.53149		1.60119	4.67531		18.3072	-12.0435		-6.78581	-2.87476					-1.92979	3.53434		7.39745	1.30533		7.17674	7.73543
-18.1797	-7.6722		0.490303	-11.7053		-2.40427	-18.3656		-5.14191	-2.96187					3.20673	-17.0042		5.01294	5.23506		-6.19724	-7.24958
-15.2221	-5.86433		2.56148	-5.47278		14.7443	-11.1097		-3.0125	1.75716					-7.86272	-2.67706		8.12874	0.774044		3.6726	3.87542
-16.4592	-2.15193		2.11075	-2.57076		15.728	-14.973		-0.282275	-0.647193					10.1869	-29.789		8.71881	1.84758		1.3682	2.68581
7.10123	-12.4461		3.86763	-10.745		17.0262	-9.3319		-3.69548	-0.132214					-5.56518	-7.39175		7.49711	1.53015		3.56897	7.58378
-5.97753	-12.3032		2.80559	-4.32542		5.64951	-9.3007		-0.73163	-0.97339					6.88767	-4.76248		6.7646	0.272769		1.89298	5.15862
-13.871	-3.90264		4.50669	-15.3263		16.6336	-8.82579		-3.79813	0.846238					-1.50764	-18.7472		6.31972	-2.43713		-2.74868	5.47156
-15.921	-3.76481		0.79789	5.13643		-2.15872	-11.3572		-3.66142	0.803288					-2.17916	2.82847		8.0685	1.09454		12.7773	15.5935
-13.9541	-5.59285		1.82548	-11.3224		22.088	-3.88637		-6.92256	5.29844					-5.44312	-14.1924		5.87582	-3.57648		8.27608	7.4745
-15.7421	-5.72285		0.583657	-13.7335		4.65883	-8.67374		-3.56899	1.98613					16.7234	-14.8595		7.17581	3.77529		10.0748	8.21202
-19.3011	-6.36916		1.24521	-1.85825		18.9936	-9.17637		-4.83845	-0.00252573					6.67738	2.87118		5.89735	2.09439		-24.8487	-16.2968
-14.1533	-4.06253		-3.61572	-0.525635		4.78032	-10.7296		-1.92203	0.743512					14.8733	-19.7684		3.6232	-0.881105		13.8656	10.3495
-17.0071	-6.38049		1.63673	-10.5709		19.0046	-14.9982		-3.70708	-1.6896					16.9291	-18.3758		6.57812	1.03337		-20.4118	-11.2962
-18.1302	-6.95593		1.9012	-8.91184		2.71848	-13.4659		-0.580087	-1.48446					1.07544	-16.2711		7.1909	3.45748		12.995	15.9243
-5.97291	4.02492		-2.67147	-14.848		18.6025	-11.2501		-1.59337	0.994908					-3.91829	1.88348		7.78635	0.058258		-6.35189	2.80412
-17.09	-5.37478		-4.29557	-9.76577		19.9487	-8.75447		-6.10373	-2.22567					-6.14776	-2.91796		1.0438	-1.80857		-18.5476	-4.70062
-15.0757	-2.45942		2.47092	-15.9032		20.8073	-10.2076		2.1385	-0.333132					18.9254	-1.64529		-3.5099	-2.80406		1.89874	0.915401
-14.5728	-4.38843		1.37823	-8.63985		18.781	-10.6332		-5.82296	-2.51686					1.10149	-15.7947		7.50051	4.26525		4.79696	10.8845
-7.2218	-13.9464		7.39604	-20.3643		4.89215	-7.95342		-4.29297	0.140107					3.48235	-17.0577		6.66934	0.945397		-25.6003	-16.9183
7.65476	-14.9797		-3.56739	-6.90916		22.0452	-16.3227		-2.57114	1.27911					-3.56652	0.0340747		6.90558	-5.65354		11.9521	10.2428
-19.2543	-7.54616		2.12318	-3.58081		22.6456	-10.4257		-2.57437	0.365694					-1.83021	3.93728		6.02133	2.27625		1.84568	6.32952
-19.3729	-6.61757		1.31894	2.78775		24.726	-2.67497		-5.32788	-0.156525					-1.25751	-17.8179		5.35075	-2.1754		8.00718	4.49569
4.72261	0.568194		0.564946	-12.1813		12.1855	-16.1297		-2.40963	-1.51547					2.51232	-33.3643		7.81221	-3.87724		-6.73147	2.44039
-14.3504	-2.94214		1.83409	-11.4139		3.95375	-11.1156		-4.33722	-0.64864					18.4562	-12.9484		7.29544	1.16795		-9.08148	-5.564
-15.424	-5.0856		1.18113	-16.6893		2.44728	-14.4162		3.05949	1.77234					1.18101	-18.6744		8.52714	1.77063		2.69011	1.51433
-19.3881	-5.97289		6.68165	-2.5059		-1.25555	-12.1563		-4.55139	-0.390958					-2.14378	-19.677		6.39255	0.681644		5.39652	6.30214
-7.02757	4.65973		0.4839	-10.9272		19.2757	-7.56153		3.062	2.16388					-1.67883	-17.246		5.16209	-4.57374		14.764	11.9881
-16.8766	-7.22662		8.66025	-9.70453		23.9526	-7.05301		-2.91418	0.284522					12.1437	-28.1098		6.41489	2.8997		0.511071	2.64204
-8.21677	-13.5289		8.26037	-3.44796		-0.901889	-10.668		-1.88602	0.462915					9.02292	-33.3119		7.65306	4.01165		-26.6432	-19.5145
-9.83633	-11.5109		-0.82857	-8.60751		10.1674	-12.917		-3.42792	-0.784741					18.489	-7.92903		6.17882	1.89161		-16.0806	-4.85484
-17.9854	-7.48812		3.02961	-7.76585		5.43242	-9.11947		-5.3378	-0.607888					-6.52104	2.88639		6.53232	2.68137		7.72448	7.97668
-14.9051	-5.70887		8.51768	-2.95776		-4.02734	-12.6932		-1.1916	0.74951					5.27995	-31.1068		3.36576	-4.39046		2.30036	2.38144
12.3937	13.1723		-3.88809	-13.3906		21.3505	-7.47799		-10.974	0.192458					-2.55302	-9.33455		5.98406	-3.03166		17.3002	11.875
-4.59445	-14.8551		1.8859	-2.8718		20.2881	-8.58206		-1.44481	1.27608					14.3965	-22.8007		5.01961	5.12315		-16.7664	-7.81891
-18.8052	-5.5197		5.9423	-3.29083		-0.880465	-17.1139								-2.40257	-11.8488		5.07732	5.75109		13.7629	13.1781
-14.5293	-4.02663		2.14082	-5.57277		8.93351	-13.8762		Sample	4					-4.03561	-15.1238		1.29145	-0.60481		4.69465	6.48286
5.65151	1.50601		7.53188	-5.05625		-2.42905	-12.9884		Section	12					-1.95843	-16.6801		7.00517	1.86877		21.0657	13.4625
-7.17086	2.48791		2.34387	-2.53742		3.92092	-8.06271		10.9984	-15.2027					-12.8143	-9.97318		4.80098	-3.34981		-21.8877	-10.2273
-7.51846	3.65922		2.34206	-11.2526		6.56303	-14.7285		-0.366135	3.14738					-4.67045	3.32953		5.96129	2.76957		-0.733161	8.05541
6.90187	0.664605		2.11011	-6.2131		9.07674	-14.522		7.22177	-0.100793					-5.53436	-6.85354		6.33069	2.89342		-14.6935	-7.78035
0.97354	0.59892		3.28382	-2.32696		11.4698	-20.7047		10.5427	-3.3765					-1.26162	-12.6542		5.21999	-2.33554		15.838	11.4363
-4.48939	-9.96423		1.65402	-2.29783		4.70265	-8.9605		3.92734	0.702157					-10.1697	-6.34385		6.47139	5.35937		10.7925	9.60803
-18.0387	-4.87759		-0.072405	-13.8975		9.85799	-14.142		-1.68114	-5.10347					18.5545	-11.3296		6.31393	2.36045		14.6549	10.0088
-16.6912	-6.01385		3.28432	-2.95145		8.68173	-19.1187		0.605718	-4.16169					9.78766	1.26496		3.50229	-2.43147		10.1872	6.98671
-18.292	-7.59568		8.87499	12.1703		13.1644	-7.27728		-2.98659	1.11448					-1.74096	-14.7903		5.43561	1.71165		5.70652	6.92687
-6.63367	-12.9571		3.35341	-5.16559		28.2207	-17.6784		3.509	0.222927					7.15825	-5.29213		5.20652	-0.605179		2.97525	3.88209
-14.5929	-3.31772		-3.96773	-12.865		22.6261	-6.40997		-0.77638	1.36476					9.25914	-27.3401					17.3658	16.438
-13.7873	-3.87102		1.40305	-16.138		4.77029	-18.0019		1.8699	2.51755					17.4685	-13.0198		Sample	7		-11.9397	-7.6414
-14.6178	-4.27867		0.771245	-6.25347		2.37707	-11.4554		0.336133	0.167938					14.2684	-23.7248		Section	12		19.8325	12.4471
-6.4728	7.9012		2.29328	-2.63515		16.4927	-11.5512		-2.05105	-5.61867					-11.5724	-8.76517		-34.7402	13.5177		-26.3254	-15.6709
-6.34193	4.46204		2.20732	-17.0579		5.15918	-11.2006		-3.47465	-3.11853					-6.23179	-7.86342		-9.71995	5.68079		-11.6542	-6.03015
-12.8604	-7.00673		-4.17228	-13.4958		21.6975	-6.35587		-0.22601	-6.658					9.76492	-31.334		-17.0547	5.81987		-6.02996	0.658104
-14.0075	-3.40602		-3.53088	-14.7606		20.204	-12.4556		6.75597	-1.99515					5.90553	-15.7984		-30.1428	12.5767		14.6136	9.88877
5.44207	1.40953		6.44956	-4.95496		17.0383	-10.9615		11.5447	-1.82029					-1.91669	-13.4036		-31.9918	14.1271		6.36214	4.7668
-14.2832	-4.0442					11.1227	-13.3125		10.4192	-10.3437					16.603	-10.5022		-21.3708	4.36563		13.6253	13.8754
-6.44104	4.32923								7.21151	2.27008					12.5728	-29.0053		-18.1436	6.23604		0.40135	-0.0667242
-16.4547	-8.99642								3.78227	-3.11639					5.80089	-33.483		-32.7598	13.3896		-6.17772	-3.04935
-15.7134	-4.74464								3.33391	-2.77173					12.3843	-6.30763		-20.4793	10.9424		-5.66436	-2.32561
-16.303	-6.43758								0.715494	1.59694								-33.871	11.6706		17.3567	13.7977
-13.5697	-4.39348								-0.141713	-5.86542					Sample	6		-10.7397	0.819649		17.9513	12.642
-15.9215	-7.95017								1.80534	2.2888					Section	12		-38.9734	10.6345		10.3116	11.7862
-12.9856	-4.85447								-0.266984	-8.03959					15.8766	10.618		-20.0353	9.44508		-5.74648	3.5686
-14.4969	-4.31289								1.91529	1.96654					-11.2231	32.8202		-33.4401	12.2204		3.54211	4.95744
-15.0254	-3.80607								-1.67261	-6.52734					-30.9519	22.5699		-36.3528	18.8116		-24.6323	-16.5713
									-0.474926	-6.38291					-17.4688	23.6218		-25.0887	6.72338		1.60301	3.06895
Sample	1								4.80709	-1.41551					-8.75954	23.4505		-17.3795	8.2428		18.4072	12.6341
Section	12								2.75766	1.05058					-17.4704	26.54		-18.7833	5.42972		-11.3322	-5.40389
-8.45247	-1.06556								2.57876	1.71592					-1.85572	27.87		-38.9592	10.1711		11.1907	6.8708
-23.4233	23.2898								1.40089	0.735956					-5.30585	17.7179		-25.7523	11.4387		12.0658	8.40119
-12.2401	3.51684								-0.0293397	0.0320285					-4.27746	31.2016		-32.375	13.2009		3.85345	6.18578
-17.1051	31.9977								-0.907641	-4.59905					5.86546	17.5848		-29.9363	7.08199		-18.3183	-9.12406
-23.7718	22.755								2.29423	1.47331					-40.9275	6.85466		-33.5131	10.6304		-17.0714	-9.11284
-6.13042	-1.82698								0.513278	0.658086					-10.6476	26.0225		-22.487	7.02598		14.591	10.2483
-15.4947	12.5728								0.509399	1.37427					-11.7137	31.135		-22.3325	7.43088		3.70755	4.66068
-14.099	10.3881								-0.580317	-0.127905					2.01888	15.0112		-27.6322	3.81001		-0.622612	0.112231
-23.0364	22.2667								-1.62878	-4.7988					-21.9538	30.7005		-13.5573	4.37067		6.9841	5.20559
-20.8468	24.6394								-3.17519	3.83123					-15.7494	27.9262		-11.5061	5.48096		13.463	10.832
9.90986	-18.2996								-1.56632	-0.447574					-15.4724	30.733		-29.6489	14.1073		4.17215	9.89441
-6.53392	20.035								-0.985216	-4.0147					-34.0661	14.5038		-10.4763	3.17644		-3.4402	3.90057
-16.9067	13.2584								0.453316	0.718207					-26.3081	12.4418		-15.4304	5.40824		8.87424	8.06957
5.79317	-10.5989								0.109262	-1.76514					-33.2534	13.0583		-31.3186	8.04727
26.3675	32.4982								-0.335723	0.920278					-6.87556	26.1623		-35.5744	13.0521		Sample	8
-13.4884	8.92515								-0.924927	0.38274					-5.37114	21.2809		-29.5375	11.2931		Section	13
-6.90495	19.0778								-0.440969	-6.38836					-5.59698	27.5291		-19.3639	5.01644		-0.794184	-5.31264
-21.5636	23.0509								-1.44332	0.506092					-24.5602	14.0332		-9.64587	6.0754		-6.55912	-3.41346
-23.4255	23.7176								0.987584	-1.23023					-6.93521	32.1207		-26.7226	7.62078		-9.32819	-10.8436
-14.8909	22.9769								-0.553846	-5.80829					-19.2837	8.16889		-30.9106	5.32268		2.18523	7.64441
20.5093	-20.4104								2.82913	2.27952					-29.0069	18.4475		-26.114	7.00069		-3.74027	-4.8839
-12.8064	7.2846								0.50686	0.685414					-16.4862	26.4426		-36.2447	10.7397		-2.17973	1.6141
-13.6535	10.4682								1.7442	1.8412					-22.4311	19.4209		-32.6126	10.3964		-7.6556	-9.41022
-11.3428	1.32122								-0.99064	-6.1454					-29.6912	13.6448		-25.2654	8.39084		1.07502	-9.53806
-12.8103	7.16134								1.41408	0.734201					-27.8024	13.3136		-36.9055	11.1938		-9.24651	-12.2002
-19.6763	21.3781								-0.315957	0.028368					-34.2366	17.1028		-5.28096	8.38991		1.98865	8.50527
-22.8521	23.7679								8.62667	-4.04374					-5.04246	32.2068		-9.65884	8.47456		4.26056	-4.98235
-6.79953	19.0371								0.551252	-0.479012					-39.2062	-1.59961		-36.7343	11.4152		9.47488	3.87968
-13.1849	5.94292								10.3944	-7.52476					-47.3517	-5.14617		-38.2241	12.5843		2.90674	-12.6528
-20.4855	22.7105								9.2511	-1.29326					-22.4231	23.9351		-7.52497	9.76565		-0.137732	-2.75152
-8.09605	-1.80637								0.0578141	5.25219					-10.7575	31.7948		-29.8107	12.1002		2.59443	-12.5766
-5.28623	-2.46973								0.326318	2.14245					-20.1539	21.7679		-35.5666	11.532		-7.82369	-3.17942
-22.8711	23.6411								1.09303	-3.74089					-33.5295	15.9409		-29.185	9.26054		2.04282	-7.34078
-8.03931	-0.846388								-0.808122	1.90303					-39.1337	9.11153		-21.5463	5.31516		-5.39473	-7.71742
-14.2889	11.2739								1.81777	2.657					-9.86997	26.7793		-37.2353	11.5353		-2.58904	-9.27261
5.82272	-10.2115								7.3652	-1.25631					-36.5681	13.5785		-30.1898	10.4667		1.90294	3.09799
-12.9856	8.62363								-0.335472	-0.455959					-20.3515	26.9296		-33.24	10.5735		-1.67641	-6.57994
-12.4726	1.8648								-1.00856	1.5724					-23.4327	26.7999		-37.7888	12.8572		1.01804	6.21234
19.038	-21.7592								3.91964	-1.33529					-8.14858	24.8452		-26.6604	11.084		3.44104	-8.52253
-21.5	20.8915								1.89063	-1.82662					-13.6996	29.6017		-19.2646	11.7846		-2.87973	-5.13023
21.251	-27.7542								-0.349067	-0.232247					-10.3858	24.0338		-13.0762	3.71648		5.07308	-2.98592
-14.8445	10.1382								0.0647038	2.65289					-39.1435	9.01519		-13.7283	4.76479		3.22571	-9.40684
-11.8341	1.52927								-0.228183	-1.4219					-30.4109	17.3944		-26.5003	8.98376		9.07445	-5.79542
-20.4458	20.5771								7.19788	-1.77321					-29.7089	17.2991		-10.5191	8.76073		-6.37254	-3.52655
-14.6412	10.2326								2.82282	0.541755					1.37466	26.8662		-34.2341	10.8026		12.8717	-2.94399
-11.3965	3.31896								-2.9882	1.99389					10.1231	18.7054		-18.1629	6.66857		-13.6407	-13.3444
-19.5665	22.9525								0.413799	-5.29218					-16.8922	26.6742		-38.1282	14.9135		1.69868	7.57986
-20.7343	20.3228								5.36327	-1.52254					0.00857347	26.7834		-14.5525	4.4972		-6.28307	-9.43809
-22.7823	25.1109								0.673828	-0.314586					-15.5674	28.1212		-19.2512	3.97469		-4.40411	-4.20421
-14.7367	10.0957								-0.731374	2.11263					-23.356	23.6566		-15.6617	3.68347		-0.0180206	-15.8704
-12.3078	6.41672								9.60493	1.91408					-32.5142	12.912		-25.1579	12.5205		8.26414	1.48129
-23.1504	23.6917								-1.0333	1.43823					-10.9978	21.7431		-30.7351	11.9797		2.31984	-5.365
7.24724	-10.676								0.626926	0.342679					-11.1537	30.057		-12.4256	5.77949		-3.93172	-10.9672
-12.7899	23.0106								3.66682	0.43126					-24.0467	11.1711		-34.0061	11.5378		0.253657	-14.1289
-15.3224	12.5191								-1.10464	0.556646					-34.9149	15.2977		-13.9757	4.87376		-2.82966	-6.88834
29.5187	31.4774								-0.83939	0.631454					-38.6381	8.68122		-11.2992	4.07865		-5.61532	-9.74107
-19.7734	22.6302								-1.15406	-7.39466					16.3035	7.88002		-31.3977	11.4072		-11.5321	-10.8293
9.50886	-16.566								10.7639	-1.10592					-25.2857	24.0307		-33.7911	12.5561		8.5265	-6.1948
-7.37972	20.2333								4.71583	-0.343241					-33.225	14.7092		-36.0259	12.2577		-3.28891	-5.41853
-27.8551	13.5534								10.2037	-0.83366					-9.36527	31.5179		-34.8857	11.1599		-3.09091	-5.97804
-14.7846	12.1627								5.40439	0.0274564					-14.7131	25.7307		-28.3705	8.90422		3.22931	5.43073
-27.968	11.8727								1.95197	1.95142					-20.8704	20.6618		-33.1061	13.0745		-5.07108	-10.0809
-21.4472	27.0319								2.2175	1.0874					-17.5021	26.8057		-28.2905	9.89541		-2.91935	-7.35046
-12.7206	5.80416								0.135677	1.93535					-1.85186	31.4389		-22.3272	14.7009		4.91718	8.81936
-20.0307	23.5836								0.304118	0.16893					-27.4317	19.3283		-32.5714	12.4332		6.10379	-6.09113
-26.4433	8.78291								-1.14035	1.96624					-20.7959	16.7306		-17.177	6.36817		4.02628	7.5375
-22.9796	24.2047								-1.26626	-0.619256					-30.8835	12.4914		-36.476	21.6801		-1.80102	-16.0769
-11.5446	6.48704														-28.6375	4.87402		-35.838	11.568		7.64155	-5.20337
7.18113	-13.0149														-30.1798	16.5467		-30.0897	12.195		-13.331	-7.6815
21.4861	-18.4425														-14.7349	29.3268		-7.3017	5.81129		-4.52586	-8.14769
-22.4426	23.4635														-36.2062	2.06564		-16.8672	7.00196		-4.82874	-5.85765
8.34714	-12.6233														6.96197	13.4625		-13.9574	5.71844		-12.9578	-7.49698
-14.9987	9.75832														-8.52154	22.7913		-29.3745	10.7244		5.33209	-15.7311
18.9285	-21.1135														-17.7438	32.7095		-15.431	4.39524		0.348651	5.72457
-23.761	23.7799														-23.9362	26.8816		-14.1437	6.39634		2.52773	-6.81663
20.6479	-18.3621														-28.9913	9.48741					-4.07057	-8.7447
14.6533	30.4834														-30.4096	13.2257					-8.00086	-8.71091
-19.779	23.0554														-15.4854	25.4771					-3.90815	-13.8501
82.6448	-28.8429														-2.27511	29.3218					-10.2217	-3.21596
14.5044	29.278														-4.21519	25.977					-4.3459	-13.3897
-15.6484	22.2349														-13.0797	25.4464					2.94618	-11.2022
-21.0467	22.8003																				-3.60415	-3.91147
-24.5905	23.2337																				10.557	-1.17834
-22.4914	23.2141																				4.55485	8.83184
-16.2523	11.0803																				2.6716	-10.5735
-20.6458	28.1746																				6.83094	7.80234
-23.6036	22.4483																				4.34393	3.20228
-20.3132	20.5649																				-8.53045	-11.0231
-9.55501	0.476239																				-3.83141	-3.56017
79.4713	25.2551																				2.75185	3.62186
-10.235	4.50043																				-4.711	-5.61609
-7.98724	-1.55369																				-1.91222	-6.00591
-14.2368	13.1205																				-3.69016	-9.1209
-7.70774	19.7617																				-3.68454	-13.6211
-23.036	4.15034																				-4.40162	-12.176
-16.0228	23.1839																				-2.59071	-4.98721
																					-1.22863	-16.1389
																					-2.4116	-5.44256
																					4.77161	-2.09935
																					3.41032	7.66043
																					0.157868	-0.638349
																					-1.09661	-15.5791
																					-2.14897	-6.00562
																					-3.98379	-11.5351
																					-0.664082	3.78596
																					-3.45134	-5.53944
																					-0.299665	-13.9037
																					1.60547	-12.7601
																					2.79202	-8.79174
																					-1.60104	4.73625
																					-4.86813	-12.2659
																					4.89497	6.93503

## Sheet: Pairwise Intensity (high-res)
X TRE	Y TRE		X TRE	Y TRE		X TRE	Y TRE		X TRE	Y TRE		X TRE	Y TRE		X TRE	Y TRE		X TRE	Y TRE		X TRE	Y TRE		X TRE	Y TRE		X TRE	Y TRE		X TRE	Y TRE
(µm)	(µm)		(µm)	(µm)		(µm)	(µm)		(µm)	(µm)		(µm)	(µm)		(µm)	(µm)		(µm)	(µm)		(µm)	(µm)		(µm)	(µm)		(µm)	(µm)		(µm)	(µm)
Sample	1		Sample	2		Sample	3		Sample	4		Sample	5		Sample	6		Sample	7		Sample	8		Sample	9		Sample	10		Sample	11
Section	1		Section	1		Section	1		Section	1		Section	1		Section	1		Section	1		Section	1		Section	1		Section	1		Section	1
-30.0543	35.1101		32.1879	-18.2131		22.3086	-22.0223		-0.106082	3.1219		8.95902	-23.4483		1.31924	0.223493		-6.09405	0.965195		1.05388	7.85935		6.92616	0.509745		-12.722	17.1344		-1.5479	-10.0008
-30.5471	32.4332		11.0495	-2.74553		24.7249	-23.3212		1.79493	3.76263		4.1024	14.1006		-0.247799	-2.68704		-4.91014	0.209028		-5.85882	-4.60695		12.3276	-0.319979		-31.7866	13.423		2.28505	12.1208
-28.626	35.3624		14.2891	0.369273		18.7659	-22.3088		2.85037	5.85261		-13.4588	-5.62506		-3.91276	3.36205		2.01546	-1.90178		3.31597	7.89421		5.56158	-1.09054		-41.7443	29.0322		-30.0677	38.3401
20.1852	-11.3317		12.9245	3.91947		14.9966	-19.7031		-2.98566	-0.538308		11.25	-47.7842		2.10089	5.61839		3.39454	-12.8139		-6.35258	0.257445		2.64132	8.97255		-14.3835	0.977909		1.44454	-6.19702
-31.7893	26.7789		15.1907	-5.77207		14.314	-15.4456		-0.599297	5.43896		11.8031	9.07259		1.54656	-2.12134		5.22921	0.363152		-6.51732	-3.81223		-0.550877	9.87749		-10.3834	0.82597		-1.86164	16.728
-0.282959	-18.805		15.4347	-1.41514		18.1586	-19.6532		-2.42415	0.690241		-10.7082	0.299066		3.28735	-1.65388		2.29637	-0.535543		4.68138	9.1283		3.84368	5.06071		36.4682	71.4222		0.798625	10.2256
-23.9736	26.9765		22.7073	-4.99113		37.0962	-31.643		-0.237544	4.44716		2.52897	20.0915		4.57873	-1.26238		6.45367	-0.0981487		-4.43556	-3.23104		7.31522	5.45501		-37.2662	30.4515		-17.1663	5.11331
-38.2585	31.3442		21.138	-34.8086		13.9489	-16.4715		-6.34423	-4.30873		10.6346	-22.8469		-2.88688	-0.0748065		13.6177	-1.1996		-6.93095	-7.77698		0.515495	0.26799		-37.6036	25.5785		-2.86778	-8.146
-27.3959	27.8463		-11.1762	-5.22267		19.2522	-19.8001		-4.67423	-8.90243		8.27125	20.9816		5.24814	-1.75924		-3.40614	-2.5663		1.432	8.76721		-0.402904	-5.93693		-34.7329	39.2079		2.39438	4.35061
-25.21	25.8313		-10.6491	-11.85		15.5812	-15.5891		1.2032	3.70912		8.03743	-84.8958		-1.45071	-1.35727		15.3301	-10.213		-9.14023	-2.52996		6.17384	-1.22487		26.2023	22.5147		-5.11568	-5.64351
36.5576	-17.7265		13.4312	-1.43653		25.9828	-21.2795		0.216016	-2.53934		7.14259	8.43993		-2.01722	0.604427		-0.767484	5.15438		-6.31481	-2.23207		-2.40042	-3.73186		-15.4017	10.9122		-8.5516	-6.24888
-26.8719	29.5786		17.7894	-6.11746		15.5212	-14.8204		4.10598	4.13287		-45.9713	-87.5133		3.97335	-0.951027		-3.63306	10.2308		-11.4102	-10.0811		-1.76116	-0.621412		-39.104	20.9488		0.3471	-10.2989
-25.2535	25.6001		12.0131	-2.45878		28.2664	-23.8224		0.152194	0.641761		5.03477	-66.9024		-2.13893	1.71556		-4.5757	-3.51944		7.24624	16.8419		7.56101	-26.3459		-34.4303	37.7847		-12.0508	2.23922
3.74757	-15.5879		29.2521	-12.884		19.2802	-26.2057		1.65433	4.00116		4.10406	-29.1803		0.423012	-0.591161		2.23593	-3.72399		-8.65951	0.733992		-7.00431	-4.79665		-36.8472	24.3366		-8.23345	-4.44393
-26.237	26.406		26.8216	-6.44228		31.3677	-22.6508		4.01273	4.43998		14.9406	-8.164		3.55705	-2.79862		-0.457677	1.64158		-7.80342	-0.599195		-8.43621	-4.30853		-30.407	5.70453		-1.49322	-8.47975
-35.6654	21.945		12.4893	1.86973		33.3706	-33.2756		-1.71196	-2.44774		66.7798	66.5321		2.13145	-1.09254		-5.3081	-0.697141		-7.05304	-6.28751		-3.74585	-2.64259		-37.9762	26.1315		-0.348476	-10.175
-35.6872	24.2438		10.997	2.91496		12.6187	-12.6151		-67.157	8.48256		1.24921	4.85135		-2.82857	-3.32045		-0.301595	1.86754		-3.18572	-0.459708		-8.2469	-1.21471		-43.9265	32.855		0.562154	-9.05405
22.0873	-6.57937		24.1495	-14.0405		14.0067	-15.4424		2.12405	6.18973		-6.77895	-92.3548		-0.198708	0.0519662		0.357643	0.282513		-8.68242	-5.46946		-9.04111	-3.30948		20.0788	8.88998		-4.56722	-1.41501
-33.4025	27.3353		27.7665	-9.11834		13.4895	-17.9724		3.10746	2.32486		-6.36176	-4.31464		0.258901	2.32543		-5.54831	-1.28958		-6.26914	-1.92305		-9.09814	-2.85205		38.2163	67.1411		-4.73331	-0.654137
-25.479	27.4047		10.7564	5.23269		15.0661	-17.5019		2.21277	-4.67143		2.49767	20.7163		-3.69932	8.68384		-0.0813249	-3.1382		3.62431	9.48587		-37.1062	0.265424		-39.6639	22.5539		0.07622	11.0728
22.0884	-6.70962		9.63851	-1.75256		20.3825	-25.9477		6.97296	1.35356		15.5894	-53.4242		3.1593	-4.75529		-2.47155	-2.67593		-10.546	-4.302		-10.3292	2.05746		-32.1144	41.69		-1.21516	11.4577
26.1458	-9.32589		28.1907	-6.52254		19.7898	-15.6288		3.35054	4.03865		-8.61638	-6.5728		4.30814	0.504444		0.71239	-0.107898		-8.00261	-2.98802		-10.4405	2.54962		3.32252	-7.46784		2.27378	1.33018
-33.3151	33.1369		28.6913	-13.3322		13.645	-16.1253		-0.547764	13.6223		-22.3174	-5.12546		-3.84686	3.52681		5.59785	-3.39417		-8.60636	0.00113426		-11.317	2.53823		-30.4643	30.4132		0.970177	9.03437
-26.2931	26.3391		10.4936	4.85803		12.6041	-18.575		2.46869	0.426392		-44.6506	-75.2967		3.37294	1.84922		1.17636	1.91726		-1.56734	2.30786		-11.381	1.6546		-29.0587	-0.120379		1.74666	4.76314
-29.3498	33.1589		24.7191	-11.1694		17.7026	-22.2476		1.04024	9.00204		7.57393	21.0108		-4.43829	4.09168		2.21237	-1.94443		12.7065	20.5577		-15.205	-3.3167		-41.885	26.6407		0.622285	-2.08305
-26.5452	-10.1694		15.0243	-5.60407		24.5133	-22.9435		-0.599984	-1.48882		-2.49471	-13.8059		-0.568329	1.22605		1.64455	-1.2318		-8.04716	1.42813		-12.8606	-3.37508		18.9068	8.43324		-1.51043	8.24182
-37.4554	31.134		14.911	-5.69359		15.2	-16.2493		3.08986	-1.01517		7.56393	19.8957		1.57865	1.11298		-6.84288	-2.09293		-10.3436	-13.4249		-9.26246	-2.07219		-46.1377	23.8236		3.48315	-0.65924
27.9728	-13.8575		9.97931	2.14684		24.9021	-23.1867		4.14085	-3.68924		-4.35508	-10.8604		1.27778	-4.04884		-0.0148425	0.62829		-0.716503	3.75251		-11.9676	-4.54051		-38.6334	33.9921		1.6476	9.59126
9.78119	-17.1904		8.63072	2.79872		17.6502	-20.8026		3.76586	-1.71878		-2.6354	5.4743		1.9174	-3.52231		16.3693	5.63192		-3.63477	4.4254		-13.2782	-0.997884		-36.2979	34.0244		1.79328	3.38219
18.0754	-2.93791		26.8047	-7.06524		14.5501	-19.427		3.50942	-10.0751		15.2683	22.317		-3.46161	2.92403		2.3734	-4.77507		-9.44649	-12.6599		-17.4827	-11.0822		44.2254	10.1181		-4.05866	1.25843
20.4299	-12.6973		9.89495	1.05245		21.0552	-23.1197		3.71661	-1.57722		28.7225	66.0318		-3.95481	0.9617		0.568141	-10.4244		-1.96406	7.04814		-14.4336	-13.3961		-35.1811	30.9295		-9.53358	-2.03243
-39.7398	27.7486		12.8442	-1.01337		28.5652	-32.8035		10.2634	7.64358		7.8372	-23.08		-6.37367	0.802705		8.83073	9.40525		-4.08144	4.94131		-11.7585	-8.4147		10.5763	49.9608		-4.58633	5.58458
-27.8418	-10.9225		10.8817	-2.71819		26.9866	-18.9968		1.58509	0.466036		8.28374	-22.9314		0.351397	0.992113		0.818369	-3.50937		-7.89141	-10.805		-7.35349	-2.04061		-31.5068	24.1104		-7.36824	0.474166
-30.0441	32.6092		38.3568	-18.0197		13.089	-15.0404		1.39006	12.2489		-13.4485	-4.36089		1.99006	-6.78159		-4.60926	-1.2496		-7.05212	-1.56199		-8.68642	-0.932409		-38.0655	22.7936		0.764306	13.1235
-33.3077	25.7062		24.1504	-5.90766		20.0907	-21.411		5.61712	5.24556		-42.0194	-72.7475		-8.78427	1.77353		-0.0490682	0.534743		-8.18513	-5.97896		-8.46718	-2.06156		38.8314	81.7841		1.24587	9.0031
-30.8174	29.2184		10.0243	2.3331		24.0007	-18.8805		1.83972	5.63002		6.31273	8.08209		3.80373	-6.35045		1.52091	2.71742		-9.20798	-10.4095		-8.3784	1.14436		21.2628	22.6177		0.183008	-6.26589
-29.8339	26.1679		15.541	-0.231016		14.6188	-16.1652		2.06392	-3.09468		7.21825	19.7091		4.51043	-0.212395		1.9007	-1.26315		-6.96988	-0.00886335		-9.00506	3.22634		-15.1104	42.088		1.50888	4.0997
-35.3707	24.5006		10.1872	1.80647		12.3893	-16.3199		4.38627	5.89869		-38.4598	-73.1796		7.71107	-2.07321		-1.86781	-0.947314		1.73974	10.0802		-5.38326	5.0218		2.30443	58.0395		-4.62144	11.5833
-32.8617	30.483		29.4105	-14.4914		14.247	-20.3555		1.77656	5.30074		-37.9929	-71.1652		-3.94498	1.978		4.91393	-2.07988		0.398427	8.27356		-3.75203	3.65939		-30.1885	38.1056		0.05763	2.8054
-36.2358	24.2899		12.7397	2.13272		35.1841	-29.2975		0.882786	2.31951		8.46421	8.02171		3.41718	-1.42608		-1.3054	-1.57213		8.26019	17.6402		-4.34944	5.34503		-33.8823	36.4851		4.55635	-7.45314
-29.5824	35.6715		17.3755	-6.79436		16.2587	-18.1381		-6.91816	2.12069		21.3352	-41.5864		-1.4942	0.603585		3.84982	0.795448		-6.96445	-3.51327		-1.56795	9.38411		-37.1451	26.627		0.274182	-11.3981
-30.7452	27.6131		23.1549	-5.11636		13.6026	-17.3228		-0.296227	5.51727		7.37851	1.11629		-2.25477	-2.99806		3.67816	-2.63925		-6.30558	-2.55737		-3.20591	7.42338		5.48161	10.392		3.29557	11.5408
-35.9139	23.5258		21.2432	-6.90713		16.8084	-20.2593		-2.15235	11.9049		6.67712	-16.3465		0.144225	0.699586		0.163047	0.812828		5.14428	9.1814		-13.3268	-4.40404		-36.3309	36.9438		-0.117039	-12.6477
-22.4855	27.0739		22.4747	-8.02091		27.2154	-24.8916		-2.69663	-4.34924		1.61595	-76.3589		1.22432	-0.307203		-1.66801	0.329763		-10.0759	-2.6975		-11.3546	-3.77814		-2.33205	3.83047		-4.62054	-2.74714
1.21316	-20.503		14.7229	-1.04323		21.44	-21.6714		54.9359	3.65683		-34.8905	-76.1477		4.37296	-1.88536		-5.76181	-1.37843		-8.28408	-0.890013		-1.75074	-1.98666		-44.2433	22.7818		-2.63608	-8.96711
18.7069	-3.99111		14.7981	-6.41519		16.8261	-14.1239		4.17089	3.78437		-43.33	-76.5011		2.11586	-0.0263728		-4.67841	-2.77573		4.1721	9.51864		1.71916	-1.95412		-40.6524	26.2819		2.31932	1.89602
20.2191	-5.62471		28.1521	-8.23037		15.0479	-16.7208		2.65392	7.09678		11.019	-77.3171		3.42668	-2.5979		-4.40498	0.668869		-8.64912	1.03151		-6.39471	-0.205637		41.3852	10.0606		2.34482	5.43974
4.54912	-16.0679		-11.3791	0.274845		17.769	-18.0559		-1.44148	0.676377		52.2736	-60.2448		6.73357	2.65403		0.220439	1.25458		0.469755	9.63613		-5.00534	4.72726		-46.1772	22.2565		2.48804	11.11
19.995	-6.5989		15.7378	-1.0696		18.7717	-15.3855		-4.0182	0.566716					-2.55635	-2.29108		6.13384	-2.60791		8.78693	15.5054		-1.56747	2.9772		13.9996	49.0907		0.353574	11.6394
-30.6964	28.7291		34.9489	-19.0098		22.9923	-22.4131		4.79735	9.04332		Sample	5		6.72274	-3.85826		6.17767	-0.838672		4.8057	8.74975		-9.36338	2.51688		-29.2151	42.3304		-0.626163	2.60439
-1.83038	-16.7103		22.8789	-6.57777		25.6892	-22.6157		3.89358	5.86688		Section	2		7.2402	-1.91907		-1.45486	-3.39731		8.42901	16.089		-6.98008	1.81858		-40.6432	23.0044		2.22202	11.693
-30.6901	34.1701		11.2998	0.806675		23.3976	-23.5748		1.56195	8.78105		2.64097	11.7434		-0.257347	3.4238		2.03016	-0.25883		-8.44049	-5.06453		-3.02565	4.58939		-38.4589	29.7752		-10.6724	-1.77264
21.5053	-10.5911		26.9091	-8.99903		18.8932	-20.7371		-3.38175	-4.33796		-12.0581	-4.1061		-4.63959	-0.456637		-4.85961	0.863225		-9.72953	-2.58772		4.47381	-1.45451		-24.4319	17.1634		-6.89114	-3.50567
-32.2623	25.165		23.2314	-6.85709		15.942	-15.7061		-3.66188	-4.60274		-10.4228	-3.38513		-2.38142	1.42031		3.00057	-8.29904		-9.40151	-4.99254		4.72382	0.326087		-7.5491	21.8137		2.92335	7.11398
-29.0196	28.9984		37.6868	-14.0472		29.2735	-20.6993		1.24998	8.11428		-4.8454	-9.1231		3.64724	-1.00801		-0.399674	1.98725		-7.22396	-7.09103		4.14471	-3.26441		-36.7862	22.5443		1.71704	8.33341
26.7865	-8.87039		35.261	-18.8279		18.7039	-21.7001		1.7653	8.70062		6.82971	-0.998707		-2.59772	-1.94815		-0.935218	0.496464		-4.5246	1.17175		3.43247	-1.85848		-32.8708	20.9979		-1.30295	13.2352
-52.4766	9.97416		26.1038	-5.27621		31.4501	-26.2105		-0.688192	1.83084		-13.2996	-4.12401		-0.00821055	-1.6768		0.273228	-0.373		-10.4517	-9.96184		0.236909	-1.09299		-38.8061	30.6793		2.96552	9.50843
18.6688	-1.08122		27.1351	-5.01952		20.0006	-16.6479		-1.34638	-0.281671		-3.87391	1.28395		6.05337	-2.18597		2.02306	1.51097		-7.29663	-4.13397		1.10319	7.36601		-42.1911	27.2324		-10.5048	-9.06038
19.9142	-12.2227		23.7393	-7.49176		28.2884	-20.2579					8.99166	8.4262		-0.722801	-1.17877		1.39307	-3.0615		-9.93364	-14.8752		0.708983	2.96269		38.6264	81.5896		-3.52732	-1.21336
7.39497	-15.7298		29.3245	-29.9473		22.305	-16.1728		Sample	4		-12.7151	-3.20928		-3.79089	0.291954		-1.86628	6.86396		-7.90613	-12.4634		6.50936	7.94409		-36.7783	33.9794		-0.0905812	-11.2626
-33.268	32.3421		14.5824	-5.91926		30.2757	-23.3153		Section	2		-2.87064	10.1209		-2.66628	-1.71919		-2.04053	3.00765		-2.67598	5.7292		9.65666	11.0192		-2.92579	60.6212		-15.1631	-13.0571
-12.0769	24.8053		26.2164	-5.64772		21.7703	-20.5572		-0.00366351	2.82452		7.45249	-1.76644		-2.55708	1.18653		-9.33182	-1.71446		-8.18672	-7.91281		-8.77792	-9.75408		-39.119	25.1963		-1.68771	-2.37898
-36.003	23.1181		15.1152	1.23478		16.0261	-12.461		-0.0216043	-1.84186		12.3511	10.1254		0.771463	-2.31094		0.594321	14.1536		-6.10982	1.68426		-3.28865	-2.40367		-21.9382	38.132		-0.666766	4.22902
-29.7846	28.2289		22.2258	-3.54754		17.7489	-16.9577		0.170058	0.159136		-11.0031	-3.67109		-3.39663	0.824419		0.894377	0.934883		-3.52923	3.58507		-1.21755	0.324795		1.07214	36.3574		2.82337	5.04731
-12.4171	24.77		20.198	-5.51999		16.401	-16.8776		1.00788	0.308065		-11.6696	-2.96537		5.48306	-4.65052		-3.74591	-3.03306		-6.08037	1.90652		-0.190851	-4.01392		0.161485	14.96		-0.234758	-7.38919
-24.0939	-9.59813		23.0045	-6.14704		19.3958	-23.3253		0.983055	-0.426161		-12.4539	-5.43937		2.1607	1.26058		2.19389	-2.96481		-8.69637	-5.59904		-7.17343	7.03469		-21.2108	49.2277		-2.26991	12.2288
-37.0482	32.1158		42.0013	-22.2106		23.5999	-25.8899		0.107519	0.746397		-10.7287	-2.67608		6.07575	-0.244428		-3.72933	-0.572316		5.41882	9.48508		-7.98117	6.02562		-36.3798	32.2627		-0.80093	4.99514
23.4373	-8.23714		12.535	2.9743		18.0662	-20.779		-0.674721	2.40306		-8.74417	-4.1393		-3.82007	-3.87809		-1.76403	0.543716		6.86323	17.0269		-4.48289	4.24366		-21.2739	42.9165		1.01524	5.91699
21.3115	-6.64979		24.5699	-8.58447		16.5741	-14.4817		-1.24304	2.53645		-14.4329	-1.54803		-8.20501	-6.69885		-0.0577874	2.80764		-5.84231	-4.73425		-1.62664	6.94059		-37.9976	35.3846		-4.83957	8.01197
19.5078	-14.9998		14.9837	0.134474		23.2988	-20.0549		-0.780097	2.10084		9.85569	10.9946		3.27922	-4.16653		2.26046	6.85026		-8.59533	-3.742		-5.73921	-2.00548		-38.5908	25.5887		0.554964	-7.33599
-14.3476	24.4006		12.0941	-16.7465		23.5604	-24.6245		-1.08099	0.180335		-12.3618	-3.84002		5.81397	-2.98737		-0.940183	5.09131		-5.08351	0.348149		-6.61593	-4.77185		-22.5683	1.53342		1.87074	4.80359
-28.7761	31.6419		34.5385	-18.0083		28.3909	-26.5335		-0.316633	-4.27591		8.88131	13.8306		-2.12418	-2.82365		0.38694	2.21767		-6.77321	-9.37204		-11.529	-2.242		-38.2131	24.6918		0.657392	3.87089
19.6724	-8.10599		24.3525	-7.49953		26.9437	-20.1199		-0.290821	1.25452		-8.46111	-4.44066		5.01342	1.80965		-3.72367	-2.20943		-11.6842	-9.18893		-13.2488	-1.33725		-22.4703	59.0622		1.61212	0.929878
-39.3376	27.9313		18.5192	-6.48487		20.1415	-20.7801		-1.10095	-0.273979		9.3674	8.19186		-2.99608	-1.51662		14.2738	-9.37896		-4.90542	4.63897		-13.5623	-0.480899		-13.6215	25.0473		1.26147	7.06474
-30.6214	31.024		29.1057	-7.24612		26.6163	-19.8534		-1.47134	1.26521		-6.15471	-5.25698		-6.21212	0.660449		-1.02664	-2.55492		-11.4383	-11.2732		-2.7007	-4.42662		7.08227	14.7669		-2.16163	-2.56332
-36.0198	27.0788		11.3248	3.3268		21.6009	-21.7456		0.61122	-0.185905		-7.8406	-8.37172		-1.27004	-1.86262		4.76319	-6.18723		7.25432	17.2783		-1.67851	-3.46062		-30.542	5.31381		-0.657802	6.31253
-31.0031	39.0284		15.6045	-4.79385		13.5536	-15.555		0.469532	-1.77414		-6.6093	-3.12365		5.94893	-5.51996		-4.53282	0.651382		-2.4477	5.42535		-2.23586	-5.11311		-35.4957	33.8242		0.591104	-0.207727
-30.0127	32.9978		17.2529	-4.6483		17.4012	-20.4143		1.12734	0.829993		8.22599	0.848084		-0.676467	-0.0784106		10.9583	10.1378		-11.8733	-8.05739					-27.3802	21.8088		-11.0917	-1.534
18.5099	-2.80494		18.3476	-6.0736		25.6516	-23.2705		0.183036	2.77994		-8.68071	5.78856		4.55335	-4.69606		-1.63483	-1.46165		2.55698	9.55098		Sample	9		-40.2319	27.7739		2.27894	15.0614
-30.8006	-11.0074		27.3694	-7.6482		12.3255	-17.1796		-0.398294	-0.738838		-10.0929	5.63185		6.60457	-2.51691		14.8244	-7.42046		1.08224	6.25117		Section	2		-12.8723	8.56885		-4.70651	7.16396
-28.3987	36.1691		26.7771	-6.57542		24.6365	-24.1747		0.836588	-0.649122		-8.7394	-4.46344		-2.5047	4.26024		5.37096	1.00195		-8.68283	-2.79117		-3.3871	-0.173483		3.97933	55.417		2.14721	-9.24033
-25.8858	31.3095		21.9724	-6.65455		14.4002	-16.951		-0.870931	-1.40185		8.1289	13.579		5.18074	-3.21914		9.53061	-0.42689		0.0766256	3.50446		-1.52914	-0.271964		-28.7445	27.8772		3.16402	11.8849
-8.195	-16.9344		22.0657	-7.28082		31.7551	-54.6667		0.370072	-1.93018		5.05428	8.8853		-4.32051	0.592317		-4.66308	1.5654		14.9414	20.4336		-2.96941	0.218949		-14.4132	41.0607		-0.329286	7.41313
-39.2909	34.7045		13.3477	1.69712		23.8639	-17.7751		0.372981	0.58969		19.8319	3.68311		-0.46511	0.191063		-4.5826	-1.51961		-1.577	2.48419		-4.32309	4.22147		-39.3826	21.8964		2.39091	7.10207
-33.6391	25.9525		-6.74456	-4.62379		22.7049	-23.6266		-0.493597	-1.6955		5.64681	-11.4833		-1.23921	0.253925		3.74716	-6.67752		-7.75405	-7.43873		-0.587212	-4.51803		-35.4604	34.1718		-4.94608	-3.70028
-38.023	28.5812		9.51057	2.89833		28.2702	-21.6051		0.426831	2.12482		-8.05899	-2.22981		1.19387	-1.55828		-0.395951	0.675325		-11.6943	-6.7528		-3.60043	-3.32001		-46.6771	32.8285		4.97024	12.0811
-23.3819	22.9243		15.2639	-6.43305		18.7529	-14.1126		0.539806	-3.5726		-7.81004	-5.16067		-0.186897	-0.151057		-6.15918	-2.60949		-7.29708	-2.12866		3.44893	-3.46668		-41.4293	34.4624		2.64247	1.86727
-38.1557	29.459		42.843	-23.953		28.9781	-19.2946		0.508079	-0.30499		2.7033	4.49093		-3.8486	0.33776		-10.2238	-2.46747		-10.4592	-10.2612		-0.0319025	-6.13951					-14.1211	10.0327
20.3078	-14.3734		8.33863	3.35966		19.9059	-23.6166		0.522379	1.71457		-15.6581	-3.28475		-1.55959	-0.624588		-0.140738	-1.12108		-2.93268	0.95749		4.64746	-7.11405		Sample	10		1.45897	1.79752
-36.4153	24.404		10.44	2.26297		24.2761	-21.1719		0.779029	1.60655		12.5205	5.21813		-7.63687	3.73334		-0.0238756	-10.47		-11.2855	-12.0012		2.35508	-1.49809		Section	2		-9.4105	-3.81401
-32.5716	33.1322		9.72875	-1.38547		19.2479	-21.9416		1.73473	2.42792		-3.25837	1.99619		-2.95835	2.06856		2.29443	-12.1895		0.0281433	6.43484		2.58457	-5.91278		2.60932	-4.24699
23.2746	-13.6841		15.9559	-3.14263		14.9861	-18.2676		0.216662	-0.103977		-12.2953	-2.57082		-0.156516	0.552402		-1.38436	-2.93956		-8.42083	-1.22935		0.56357	-3.50988		26.0782	9.18743		Sample	11
-34.0088	24.2883		9.79857	-2.67482		18.3424	-18.7796		-0.596445	0.161674		8.54856	-10.0453		2.7621	-0.254973		-0.345262	-1.76001		-9.53384	-8.00233		0.334283	-0.84828		20.2004	-13.4553		Section	2
-43.5935	0.661551		12.3193	4.37897		14.8984	-19.9686		0.169326	-1.84727		-12.0148	-3.53101		0.561394	0.554122		7.10001	-0.618068		7.47034	15.7299		0.0534237	-7.80816		-10.7514	-13.9542		13.7357	-11.8401
-37.3846	32.0904		32.4402	-17.403		35.4931	-32.4809		0.280145	1.56744		-8.77659	-3.55738		2.84738	-2.77269					-5.62616	5.17223		1.67995	-5.79212		-13.2307	-4.3915		16.1205	-7.77413
-38.0091	30.9225		21.1019	-4.29247		19.5821	-18.5184		-1.28325	0.671349		3.03493	-8.91763		-2.72541	3.97424		Sample	7					1.07038	-3.29577		-12.2243	-4.17385		20.5603	-5.89153
			11.6779	2.9915		24.0623	-19.9038		0.0568397	0.946586		0.348205	7.63175					Section	2		Sample	8		1.90621	-4.44976		-9.85794	2.18132		19.2506	-5.96634
Sample	1		14.9372	-6.44676		15.67	-19.1487		-0.803336	4.64652		-13.9469	-3.30917		Sample	6		-7.94729	4.55404		Section	2		0.739749	-2.70148		11.6938	8.01338		-21.1614	56.7292
Section	2		25.814	-8.25853		21.0471	-28.9393		-0.638874	1.68138		-13.2732	-3.20607		Section	2		-12.225	6.74603		-14.0705	8.61027		-1.52013	-3.05819		24.5526	11.843		17.2947	-2.39032
-5.18055	2.29503								-1.84008	-0.659111		-7.28716	-7.5813		1.0088	-6.45425		-5.66067	5.85448		-18.5992	19.1018		0.681888	-1.3961		-12.158	1.89286		18.689	-8.48223
-0.976126	-3.80778		Sample	2		Sample	3		-0.715008	-1.41346		12.0497	10.3686		3.2879	-4.99846		-10.1833	9.54423		-9.34317	1.60008		-0.572301	-3.54516		-1.3963	-15.8905		22.1749	-2.04565
-7.61074	1.89155		Section	2		Section	2		-0.828149	0.614392		-4.66115	-8.81205		4.74045	-7.52517		-5.46447	6.06829		-16.3723	9.11098		0.89423	-5.45796		-2.66769	-7.98985		19.2787	-5.12967
-4.94421	-0.450892		4.30766	-1.28325		12.8969	-11.7401		-0.531703	1.31777		13.6466	-5.38012		4.59313	-12.2188		-15.1329	9.50636		-12.3066	8.56948		2.32139	-2.73032		3.75968	3.70098		17.0159	-0.688293
-4.83888	0.987383		-4.92067	2.25782		21.3923	-9.46529		-0.211437	1.88976		-6.618	-6.22282		10.2627	-0.828178		-8.58032	9.0904		-11.9369	4.49875		2.35976	-3.41686		-25.4544	-26.3673		19.6663	-6.48651
-7.04227	1.63455		19.3954	11.7087		8.72057	-10.4285		-2.03362	-1.45965		-7.50114	-4.13047		2.54	-2.43871		-6.50631	5.00144		-8.06374	8.72894		2.88203	-2.81012		9.35156	15.8263		5.8827	-10.9619
-8.66726	1.85504		6.57861	-0.129005		16.7422	-13.1153		-0.244068	-5.02341		-12.9486	-3.6857		2.56839	-6.3326		-10.7371	8.61779		-17.4055	8.29796		2.67214	-1.21053		12.0197	18.6954		19.854	-7.5297
-9.37537	3.66712		-1.23268	-0.0657697		9.13845	-9.54063		-0.880936	2.7174		21.6714	2.39807		5.32732	-6.43796		-7.01581	4.1103		-14.0188	12.5019		3.39951	-2.77621		14.8473	19.9595		18.0513	-10.5288
-7.9122	2.10458		7.17887	-7.50037		8.85889	-10.1924		4.75648	-6.07921		10.8948	-12.9489		7.10298	-7.14294		-7.22867	5.13071		-19.9692	13.3587		1.6718	-3.21293		7.56817	-21.7724		17.2344	-10.0696
-5.21724	9.2646		6.40524	0.396824		16.361	-11.9873		0.0600765	-0.0138691		10.9085	-4.20378		5.33715	-9.45495		-7.05416	5.29008		-20.0778	16.4556		3.36182	-3.18821		-18.1605	-28.896		18.708	-1.10155
-9.14217	2.76654		2.77319	0.199478		9.95859	-8.58433		0.880399	-1.08826		-15.1857	-4.93441		9.74372	-0.821037		-14.9847	12.1495		-13.2427	4.4869		1.32288	-4.71045		-0.344624	4.41694		15.7057	-9.38765
-7.68833	1.46878		12.5138	-2.37895		11.0982	-10.4906		-1.2643	1.91028		15.3884	1.78057		4.58231	-9.4048		-9.69737	8.27246		-11.8924	4.28846		1.54071	-0.781413		2.62093	-31.5504		18.7442	-8.05405
-5.68118	1.37656		11.932	-6.18254		17.0593	-10.3922		-0.506053	-0.84369		-11.1193	-5.59665		4.72271	-5.67844		-4.98731	6.26347		-20.5446	15.5084		-1.37167	-3.58914		58.9652	-72.6432		17.1454	1.6408
-3.0381	0.236662		-2.35077	-3.88817		-5.29094	-19.0236		1.27852	1.33209		11.9135	-4.79247		7.27633	-2.04196		-10.7496	8.77683		-14.1765	12.8587		0.620427	-0.752361		-27.2211	-30.5409		16.8933	-7.3899
-5.43166	-3.11656		25.4912	-4.29784		11.6169	-11.2522		1.28884	-3.14108		3.21316	6.23308		5.92937	-6.68384		-8.36965	-0.274685		-9.13797	6.02201		-0.384335	-2.20457		14.0366	-24.3618		17.3271	0.974929
-5.30419	2.33154		5.68322	-2.22546		5.29917	-14.3042		0.543789	0.0512308		1.57366	2.81903		4.9652	0.236509		-8.38774	6.49134		-12.0661	0.310581		2.62498	-3.80388		-3.41167	-4.60694		15.2339	-2.37572
-3.86209	0.836626		-1.82444	-4.98234		20.4032	-11.7742		-0.938365	-0.344502					5.80779	-3.9672		-6.56636	6.39567		-11.8745	2.93753		-0.063456	1.79174		17.3963	-20.2438		17.9415	-6.05509
-8.44866	2.89015		8.74616	-2.1657		30.133	-8.77655		-0.0415686	1.16052		Sample	5		8.09125	-3.99049		-12.7976	9.67828		-17.0282	10.5835		0.250886	-2.39498		-9.41388	-14.4413		18.4331	-3.25801
-4.63287	8.53262		-3.41819	-5.83698		15.0989	-11.6253		-0.828797	0.114132		Section	3		4.63708	-6.86425		-10.8957	7.66734		-21.8557	11.4143		-0.954814	0.739454		-15.1039	-10.9285		4.27136	-7.62339
-5.16973	-3.32682		26.9992	-7.12259		1.34275	-1.53948		-0.499222	5.69451		25.6088	-3.88051		11.2845	-2.69958		-8.42987	3.69517		-6.51239	-3.05735		-1.48226	-3.95686		10.3079	-51.6477		18.6112	-1.31617
-7.66963	1.64072		11.3726	-7.85785		10.5508	-12.3126		0.713364	1.9164		12.6454	3.60657		4.80558	-8.66372		-6.1247	1.80436		-6.01601	6.94999		-0.968127	-0.307712		-10.5873	2.05579		-1.91013	-17.0575
-7.17722	1.06559		14.3967	-10.6447		14.7947	-11.0488		0.701063	1.96002		-3.19539	3.64617		8.80194	-1.7173		-7.74591	5.95362		-19.6929	14.4721		1.50019	1.47298		36.4896	22.3985		18.3973	-1.00913
6.91768	-17.4197		-0.605247	-0.431384		12.908	-11.3902		-0.383137	0.451657		16.3739	-3.84061		6.00665	-1.40859		-11.2214	8.20404		-8.83049	6.21698		5.49755	-4.64336		-17.0724	-29.8605		17.365	-2.97113
-5.32296	2.23715		12.649	-3.62206		10.5019	-12.6527		0.966824	0.0981938		12.2474	4.13579		5.66178	-8.0109		-6.02771	4.71873		-11.4057	15.0168		2.4366	-2.44305		-13.5961	-11.0523		19.9801	-5.02038
-6.13414	1.78267		6.5703	-8.96304		15.0133	-8.67067		-0.964101	2.31098		-4.08709	6.02773		5.10485	-1.59998		-11.4505	4.22535		-10.5876	8.57651		1.97385	-1.39624		20.6713	14.4263		15.7587	-7.33274
-6.68288	10.9534		-8.24868	2.64752		12.4955	-10.9854		-0.634712	-2.11781		9.35136	1.10231		7.8462	-5.76628		-8.2072	-1.0933		-11.3438	1.29473		3.74539	-5.70592		-11.7259	-3.09292		13.3979	-10.9396
-5.63005	-0.423521		2.06032	0.795807		22.5812	-10.7863		-0.208314	-0.605318		-1.89627	6.64063		9.53414	-2.74272		-3.48342	6.24487		-15.135	11.0673		3.0413	-2.28315		25.6702	-9.09843		13.2518	-10.5142
-9.0139	2.40909		-21.4291	4.11508		16.1123	-9.84311		-0.490861	4.57336		34.8617	-11.4604		8.01705	4.01824		-9.7636	7.16126		-12.2239	4.30953		0.147444	-2.0964		-17.3002	-12.6381		18.4919	-9.41926
-4.01429	2.49804		-18.821	-3.3335		14.051	-9.7507		0.49799	-2.76293		10.0935	3.35567		7.46626	-6.00391		-11.4417	9.1663		-12.3183	1.55628		2.0206	0.581662		44.019	1.47706		17.6024	-4.90995
-8.31295	2.16422		-3.42124	1.99022		16.0826	-13.3037		-0.118508	0.814096		-1.66105	2.28557		3.59777	-5.70974		-5.90034	5.70453		-14.1164	10.6584		1.82462	-0.71965		-0.932387	11.7597		5.9078	-13.0907
-9.30163	3.00666		-3.46389	-0.537265		1.02363	-6.74327		-0.399998	1.66147		1.37652	0.246616		8.75426	-4.46979		-11.0255	8.9945		-20.2301	13.609		0.758297	-1.85893		17.8079	-12.1979		20.2212	-7.09031
-9.58827	4.1222		-9.46692	-7.38589		16.144	-10.213		1.20831	2.51487		17.1174	2.58471		6.76974	-10.1472		-6.74694	5.24281		-15.8942	12.8944		4.36278	-3.07079		27.6193	-2.8586		6.49105	-17.0508
-9.75935	5.95496		0.981875	-7.46107		21.6163	-15.417		-0.847548	1.47776		16.8593	-9.69583		6.05464	-5.12034		-6.33677	5.15513		-21.4623	14.1758		1.46602	-0.6573		-5.65058	0.466814		19.3341	-0.811803
-6.36554	1.96771		11.7531	-2.71583		13.7517	-10.4145		-0.608237	1.77809		39.8046	-0.97247		7.31797	-0.62472		-11.3069	8.83148		-25.5505	16.9837		1.73787	1.66275		25.6341	13.9998		17.2664	-4.19621
-9.36021	3.24384		4.17595	0.010848		16.2685	-8.99961		-1.59868	2.17531		19.8112	3.91591		5.3997	-5.60945		-8.73973	10.4471		-13.6181	9.90167		2.64781	-2.99443		6.61176	-18.1613		12.0845	-12.1128
-0.112108	2.96503		14.3094	-4.21629		24.615	-8.23448		1.9133	2.00777		12.1222	1.11774		5.52918	-7.82276		-10.5599	8.47254		-14.196	17.3721		1.09174	2.86614		-18.2988	-30.4685		18.7343	-1.63509
-4.78508	1.186		27.4187	-5.38708		14.7608	-8.58435		-0.587487	0.872715		14.4185	-12.8161		4.91808	-5.07159		-5.80052	-2.76508		-6.71754	7.21579		1.85996	2.13907		-14.0956	-15.0383		25.4212	-3.93695
-4.76967	0.812069		9.41015	5.11779		13.646	-10.0751		-0.484373	0.751636		41.4841	-7.18627		7.17598	-7.65761		-10.4542	7.94525		-4.35194	3.74148		0.248018	0.354685		29.2798	3.71276		18.1781	-5.41764
-3.92674	3.05776		6.8808	6.95985		12.9462	-11.8224		0.862131	5.87369		15.6711	3.91302		4.65617	-7.02761		-6.72951	5.8051		-11.5607	8.00047		3.28898	2.55652		-0.0468215	60.4629		17.4731	-9.10891
-8.69332	2.79282		-16.6265	-5.01326		16.5613	-8.78395		0.257558	-0.64358		18.7755	1.66994		6.79492	-7.45545		-10.7686	9.16974		-10.1389	4.14339		-1.19279	7.18797		23.3921	-23.3148		13.3523	-8.64089
-2.78126	-4.07048		5.70548	3.03592		22.8108	-11.6457		0.542359	0.0457656		38.8659	-7.23047		7.34302	-11.2043		-10.3172	7.26411		-10.6429	-0.164958		-0.920843	5.3072		-1.03444	-6.47239		18.1545	-6.9116
-9.47801	4.19536		27.7129	-5.20801		9.89015	-11.6518		-0.446216	2.15207		15.4872	1.31283		9.11829	0.0551947		-6.73257	4.84545		-14.94	11.2245		0.300923	4.86356		18.5142	-8.98479		20.3547	-6.76507
0.785827	14.3823		0.671133	-7.61314		13.3953	-9.23586		-1.11551	2.59423		27.8176	-2.21028		4.36655	-4.00008		-10.8969	5.81545		-22.7998	16.3501		-3.29315	3.06837		-14.1801	-26.4156		17.8764	-7.74604
-8.88577	2.32931		5.41549	-0.720177		12.9066	-11.6845		2.57113	5.39817		22.1715	6.46794		8.44723	-3.89019		-6.27191	-6.61728		-10.4386	2.96668		-0.825938	2.70049		-12.9264	-7.00455		8.9992	-11.7216
-4.79597	-0.508151		18.8357	-2.73731		15.292	-10.8566		0.395668	-2.67752		20.9466	1.42487		4.88899	-7.32315		-9.86429	8.31294		-22.3501	15.2985		-2.06904	3.39587		-12.3737	16.5816		16.5196	-7.38523
-8.25501	2.37183		5.56751	-2.12537		11.105	-11.2056		-0.402723	1.53394		31.5493	-15.3753		8.11696	-1.87204		-6.48245	6.26469		-6.59077	8.05185		-1.20789	4.42482		-9.20758	-12.6649		17.9029	-7.17271
-8.83966	2.30836		3.80418	-7.1836		6.8128	-11.7145		-0.276331	1.21169		17.3383	-4.5064		4.40131	-7.46743		-10.0538	8.78268		-20.0667	12.1034		1.82694	-0.386019		4.39265	-11.722		18.343	-8.25984
1.21673	11.3783		3.52197	-1.23626		18.5397	-10.7603		-0.268995	-0.868525		28.8944	-6.73367		6.90566	-7.66931		-7.14169	4.95009		-13.1023	14.3425		3.24224	1.21986		-4.73573	-13.1523		14.7958	-8.1105
-4.18683	-1.85732		-18.4881	-11.2744		19.8578	-19.5723		-0.521164	5.0081		5.46083	6.02847		2.03162	-4.98727		-7.96463	6.12337		-16.5282	9.8181		2.62531	-2.617		-11.8192	-4.99307		20.3538	-8.96521
-7.63754	2.39975		13.1904	-1.60239		9.96755	-10.7427		0.0754815	1.01732		24.6455	-4.36208		6.82071	-1.10855		-10.7161	9.12264		-9.3307	0.633469		0.677705	0.270097		10.7374	5.0458		15.943	-8.32296
-6.38502	2.61515		-9.30401	2.04574		3.8255	-13.0849		-1.09649	4.25268		-6.07175	1.77294		6.31015	-1.63988		-9.66016	8.45026		-9.87908	8.10019		0.322269	-2.9427		6.65488	-22.1325		10.3477	0.526353
-6.02605	1.14841		-7.29479	-2.69869		9.83157	-11.2201		-2.78567	-7.96366		18.9526	-10.8604		3.75129	-6.78998		-10.6596	8.9999		-20.3125	17.6905		0.609953	-2.12962		-9.03741	-8.57137		20.8903	-8.98398
-8.15577	2.47583		-10.0417	2.33562		14.9817	-12.1968		-1.22532	0.268405		11.5947	-8.22587		6.26268	-4.14133		-11.1465	9.31001		-10.1005	0.697331		-0.665247	-2.79781		-4.51785	-14.5043		22.1962	-1.2768
-5.02574	2.36575		11.8567	-2.72024		14.0402	-9.47238		-0.633218	5.25887		29.0362	-14.4579		5.22454	-3.89365		-6.52124	5.56232		-18.3195	14.4996		4.81161	1.14607		19.8279	3.6158		18.1772	-8.53088
-6.54099	2.36328		8.59277	-0.948124		18.8061	-11.939		1.01587	-0.0906502		25.4468	-4.74001		8.07668	-6.84378		-10.8619	9.04448		-10.3587	5.31905		-0.823886	2.74106		7.52975	-5.50763		10.4832	6.09452
-1.9897	-5.03843		5.98383	0.212254		16.3936	-9.79042		-1.04348	-0.816944		11.195	0.887803		9.70636	-5.99682		-10.1169	7.92792		-12.4891	2.63801		-2.48115	3.1896		18.2821	-21.8785		15.1101	-5.48881
-6.29728	1.97334		2.62912	-0.32372		18.3462	-16.2772		0.0240263	3.16758		15.1316	2.49412		3.46148	-9.14366		-14.292	15.9241		-19.3015	13.9929		0.190802	-1.87576		-8.84916	6.89926		6.51342	-11.3922
-8.37853	3.06226		-7.09637	4.43625		20.9982	-10.4554					15.8973	-9.43518		3.86761	-7.83854		-5.49165	3.74092		-10.6206	5.92451		-0.854503	-0.821061		-13.5299	-8.47908		18.323	-1.9495
-1.8551	-1.73059		17.9185	4.90456		17.2157	-10.4277		Sample	4		18.0251	2.17831		3.89349	-6.109		-7.59464	0.465451		-16.9486	13.7925		-2.61836	0.297783		5.37557	-11.9433		20.3798	-5.62609
-2.23132	-0.241834		21.254	-2.43386		6.22549	-11.9966		Section	3		-0.98284	0.509415		7.5237	-1.49607		-10.6176	8.47834		-4.20821	7.68011		-2.14752	2.90863		-16.9264	-47.111		16.6338	-2.68134
-3.23103	-0.357986		-14.1779	-2.0166		-2.06993	-10.4148		-0.112995	-8.24079		32.0503	-7.0342		8.38978	-8.41624		-5.11806	5.40672		-19.9522	10.3017		-0.237279	3.10633		-15.4419	-13.1343		17.3317	-8.7039
-4.10706	2.23485		0.927592	1.04252		16.238	-12.1807		4.19193	-0.0666888		12.913	2.9835		8.24554	3.7617		-10.8595	8.3553		-21.378	14.7036		-0.363468	0.456162		21.3062	7.90087		20.8507	-10.7355
-4.43651	-0.0131474		20.9114	-2.94943		14.4587	-10.1745		1.42598	-9.12616		0.264017	8.21354		5.58802	3.58003		-14.1044	8.75128		-22.3449	15.6609		0.984927	0.110875		24.0816	15.8103		12.1844	-13.4097
-8.6673	2.32708		-10.6822	1.58734		17.0732	-9.67484		3.6486	0.119646		14.9476	-13.5451		8.13754	-3.46955		-7.38399	6.05209		-8.18557	12.8238		-0.544135	2.2829		19.1294	-16.944		20.8083	-3.7333
-9.58229	3.53564		-12.4978	0.091723		18.911	-10.5725		3.80032	1.33848		16.9905	-11.7576		3.56927	-3.093		-10.3554	5.36142		-10.7471	6.4483		2.50847	1.46631		2.33318	-26.3511		15.1215	-9.10749
-9.72007	6.28623		6.13631	-0.20006		13.0528	-10.4507		4.33883	-1.27092		18.6581	7.18592		3.17993	-6.59001		-8.94457	8.86598		-15.8856	14.83		0.0931536	2.65191		13.8458	9.59623		16.111	-6.80259
-1.0735	1.78473		13.8547	-1.39708		16.2653	-11.3953		3.55163	-3.64005		16.9115	-15.3187		6.97025	-4.99231		-12.5123	8.74532		-15.3794	7.75949		-1.50047	2.60389		29.1146	8.51412		17.2939	-7.51144
-4.9825	1.55369		-11.6597	3.48071		9.54603	-11.2401		1.57709	-4.40347		-1.10194	1.19165		6.11834	-7.94167		-7.58724	6.63147		-13.474	12.5893		-2.03118	-1.21068		-24.387	-8.29527		16.0631	-6.15676
-3.82519	1.5579		14.2767	-3.66211		18.3341	-16.2452		3.89064	-0.882025		33.4034	4.64106		4.06995	-5.80749		-7.76437	5.9188		-12.7372	7.91695		-2.9322	5.19566		-8.47352	-10.922		15.8232	-10.1274
-2.01266	-0.216057		3.17186	0.237749		16.3671	-10.1549		4.03594	-1.81363		27.6404	-13.205		6.45024	-6.30976		-9.70447	7.99127		-11.8614	-0.317839		1.96877	0.995187		-10.8721	-0.964286		19.2272	-8.80401
1.03182	-3.21191		14.6849	-3.44174		26.5779	-11.5568		4.53081	1.481		26.631	-5.94494		3.80304	-4.66184		-6.55026	5.17637		-11.6955	9.77716		1.20096	1.0177		-15.5004	-13.0761		15.6895	-8.03348
-1.46942	10.9339		-2.40851	1.28997		18.1268	-9.14983		3.92599	0.386263		7.31476	5.71609		5.22738	-8.74417		-11.5448	8.60877		-14.4139	7.67161					-26.3916	-24.635		5.34855	-13.7144
-8.9418	2.16333		8.3461	-0.533984		8.78419	-9.27486		4.24035	-0.432759		36.8647	-9.01888		5.5987	-0.0543202		-4.67086	3.9964		-11.0461	8.05368		Sample	9		13.9538	-3.19356		16.744	-7.68674
-10.2035	5.77899		9.85983	-6.99771		19.3874	-11.5089		4.23434	-1.69518		23.5637	-2.29995		7.03364	-5.49818		-8.03949	0.126147		-22.9541	14.7439		Section	3		27.1622	4.2866		16.3531	-7.28533
-9.35034	5.94303		-9.84651	-3.23122		17.5904	-17.2669		2.5053	-8.82665		12.7386	0.100575		8.81316	-5.77409		-9.98393	6.89289		-24.3312	18.3703		15.217	0.297879		-24.2451	-30.2907		15.2545	-7.26401
-0.825711	-3.86483		14.2906	-2.88352		15.6781	-11.6267		-0.609622	-9.01772		1.45335	1.15536		6.29411	-7.41773		-4.6006	-7.50264		-19.3807	12.7847		15.233	3.20171		9.18235	-10.6686		6.99984	-10.3178
-5.10136	0.919017		22.9069	-3.89479		16.0265	-11.5867		3.19021	-7.23025		1.07735	-0.794557		6.05442	-7.77605		-4.0657	-8.18106		-11.567	3.22998		13.9567	4.1199		-26.2151	-34.0569		19.2723	-7.09779
-3.42622	2.16419		10.6862	-3.57762		-7.03137	-2.74417		1.20477	-7.87212		27.8161	0.460378		3.54378	-7.12489		-11.6384	8.90467		-11.1559	6.07676		12.4634	2.72937		-8.0183	-2.62486		16.7501	-10.7357
-5.75026	1.79807		2.43676	0.699139		16.0616	-8.8589		3.8244	-1.49969		13.8575	-10.3896		3.24852	-8.25264		-10.9204	6.58258		-12.3245	2.23344		16.7246	0.455109		-24.9474	-26.9407		13.8962	-10.7977
-13.1158	5.21211		-14.822	-5.02385		15.5368	-16.7634		3.06144	-1.50322		-5.2018	7.11782		5.38299	-3.57564		-5.77049	7.03069		-19.999	15.0982		2.36211	-0.383192		-26.9377	-16.9667		9.99003	-9.94136
-3.90398	1.43155		-4.80784	2.04932		15.0062	-11.9748		3.01188	-0.784783		15.7303	-14.1547		8.25562	-5.59386		-8.26668	3.00509		-19.9702	14.596		-0.1134	-6.13509		-17.172	-77.9432		22.2392	-2.3243
-5.23931	1.32689		-3.03463	1.45008		20.4627	-20.6424		5.11034	1.07228		18.8411	-9.67082		6.56475	-10.1886		-7.46808	5.47464		-26.136	15.8945		-5.97604	-5.34095		-9.1107	-13.8338		14.9757	-9.6946
-17.2774	1.44883		7.40899	-0.227018		7.63161	-12.4702		5.90391	0.374121		13.7052	1.12503		5.85098	-7.27081		-13.7434	8.93497		-19.9889	12.9203		-9.29679	-2.83331		4.56762	-30.253		15.8329	-10.7596
-9.15203	2.92462		5.75234	-0.896761		7.51019	-9.92734		2.82283	-3.88573		22.4819	0.12962		8.11947	-9.88268		-5.38913	3.4743		-2.14101	10.1969		-1.34735	-6.08272		-11.2873	33.9807		20.8474	-7.55321
-10.4061	6.76914		1.72499	-1.36277		27.8556	-10.1187		3.73804	0.276962		16.6003	-14.6337		3.65904	-6.66361		-5.45698	4.30695		-13.312	7.78113		-5.59873	-8.8058					14.9819	-8.64449
-6.91918	2.3682		2.03383	0.973726		5.37081	-10.201		3.11199	-2.84239					5.02052	-3.75552		-6.70848	5.12005		-6.32439	6.41953		-4.77366	-5.78363		Sample	10		22.0337	-2.38201
-5.09767	1.32162		12.2127	2.43062		9.93072	-9.64695		3.82605	-1.31557		Sample	5		8.25574	-5.41401		-11.0321	10.0927		-10.7647	8.46604		-4.7518	-5.31141		Section	3		25.3588	-4.17125
-1.38008	-1.27871		11.2791	-8.00047		16.4532	-11.4726		2.51779	-2.78139		Section	4		5.92133	-4.75681		-6.6631	7.859		-11.6031	7.92659		-2.88511	-4.8046		11.5256	7.83359		19.6675	-6.5775
-8.05823	2.15279		-6.58793	3.98668		24.3175	-11.0109		3.09721	-1.31863		-3.26922	0.782237		6.09804	-4.21933		-6.63812	6.28126		-8.45993	7.43955		-3.6041	-6.14763		-24.5885	1.61893
-2.74664	-4.06314		16.0648	4.19808		-0.0915337	-12.2971		4.37413	0.755291		4.28338	-51.9537		2.98474	-6.13824		-7.28686	6.90534		-16.2809	10.7419		-7.15834	-4.86921		-34.4625	2.95059		Sample	11
-2.08931	-0.219362		4.12229	-5.25548		16.5659	-8.86645		3.69106	-0.630096		-9.86787	67.629		8.35055	-5.99732					-9.00138	6.09963		-4.47696	-6.49118		-29.0473	0.21522		Section	3
-9.1586	3.46379		3.49932	-1.15214		21.7694	-16.0059		-1.21622	-1.33755		-3.21911	-55.3337		3.17333	0.0162261		Sample	7		-11.202	-0.526124		-1.2092	-5.15759		12.3675	8.26418		-7.13951	-4.64859
-8.89315	1.68841		0.619291	-0.552978		11.6775	-11.4835		1.31966	-4.91364		-28.8571	-30.549		1.8072	-4.17716		Section	3		-8.5659	8.01104		3.33211	-2.32276		-36.8144	-8.39815		-5.78682	0.573799
-9.79017	6.83671		-3.27669	1.62002		16.7216	-9.76379		5.02734	1.78875		-28.8753	-36.1848		7.42683	-4.99648		-2.44014	0.54005		-13.4243	6.32911		-3.20904	-5.60841		-26.3311	-0.514978		1.17429	2.49148
-9.24794	4.24628		-4.10633	2.07007		28.4795	-9.89555		3.31001	-2.1934		-5.63782	-65.6814		5.20139	-1.15335		-5.22084	-0.767421		-22.1163	14.0966		-2.24716	-7.53549		-18.1087	11.9673		-6.86751	-7.09603
-1.35367	1.81626		5.81734	-6.07139		18.92	-8.93187		4.07247	-2.39013		17.939	-28.9201		3.98691	-1.53627		-0.00313252	1.97612		-11.9648	11.1288		2.06919	-9.02821		6.6732	-5.30394		-2.08349	-1.54144
-2.30659	-1.69842		-17.1237	9.70296		2.53066	-13.7165		2.20264	-4.94748		-3.32194	-52.79					0.0418472	1.70211		-12.6765	4.53164		3.23339	-8.70643		-20.086	-79.6776		-1.0823	0.151092
-3.85046	-1.0769		0.827835	-6.96894		9.172	-10.0648		2.51513	-4.27352		-19.3781	-15.154		Sample	6		-4.49998	0.17698		-11.8885	9.20653		3.31706	-5.93786		-12.5524	2.64685		4.01331	3.62904
-5.78013	1.91041		1.18153	-6.45138		18.183	-12.6068		5.29665	4.82289		5.60984	-47.4795		Section	3		-1.12046	-0.370019					0.15629	-10.1635		-16.6899	12.0392		-1.35928	0.395829
			4.88411	-4.84575		16.7406	-10.1836		0.133466	-5.14035		9.32318	12.8005		3.42048	-18.3044		-2.11713	1.99789		Sample	8		-0.983183	-8.80076		45.4675	16.1684		3.47224	6.27581
Sample	1					7.69411	-9.20128		-0.90977	1.83549		10.9288	-44.4412		-2.5833	-2.89585		-2.00158	2.23942		Section	3		1.14305	-5.73984		-19.3027	7.16992		-6.71747	4.07112
Section	3		Sample	2		16.1196	-11.1168		3.30552	-1.77291		-27.8539	-27.899		0.541268	-2.61777		-2.1072	1.51695		3.47786	-3.58267		-11.2361	-7.76513		-38.4162	-9.86375		-4.41893	-4.56608
2.14434	-0.192224		Section	3		13.8685	-8.24442		4.16269	-1.37659		25.7555	-25.5031		3.9233	-11.1496		-1.33392	-0.902216		6.94378	4.87287		-12.7017	-7.47081		29.4282	13.0347		-3.51041	-1.62699
0.166503	-6.81001		3.86783	-4.77265					3.89737	-0.353104		-19.277	-59.1509		5.75452	-19.5038		-2.51628	-0.018702		-0.0767087	-0.0997766		-6.70184	-6.21404		31.2965	11.6495		2.7566	2.31503
-0.619527	-1.4983		5.24265	-5.89826		Sample	3		2.01735	-8.05064		-0.462616	-51.6092		-0.136346	-7.05536		-6.35031	0.317676		0.881517	0.0172284		-9.02591	-7.82847		-26.587	9.35235		-9.40235	-7.70577
-0.665847	-1.5736		1.52622	-0.610805		Section	3		2.84398	-3.07615		-10.6742	-64.7863		-2.3395	3.98339		-1.13812	0.671441		0.709129	0.411579		-9.70757	-9.85068		-28.9992	7.28462		-1.35577	-1.53163
2.23387	-0.475206		3.79732	-3.85498		-2.10285	-12.2936		3.24971	-1.80065		-31.9491	-56.215		-1.32805	-2.46038		-2.36738	0.713414		-5.23079	-3.32032		-7.297	-5.54581		-36.2143	-0.87583		0.0160117	1.1903
10.0136	-3.73376		-3.34636	10.2183		-9.05821	12.1181		4.47885	-2.47139		7.30946	-58.4656		-0.787229	-7.68448		-4.21725	-1.51474		2.74056	0.708892		7.8837	-4.42081		21.2955	9.80007		-4.54352	-1.07376
0.572683	2.97665		2.15951	-1.86979		-6.22446	10.3104		3.65306	-1.67202		40.9694	43.3362		-1.51006	0.0371719		9.4283	-7.72801		2.71186	1.62095		7.78007	-4.617		-26.9232	-6.6204		-7.26555	0.833403
-2.1885	-1.96075		5.6654	-6.06002		3.26145	-1.59253		2.56706	-0.063083		-0.945994	-64.9918		1.64313	4.00188		0.518577	0.400856		3.19327	5.40707		8.69698	-1.33603		55.3105	-13.3322		-0.486058	-1.93828
0.163816	3.99187		2.54719	0.737792		-2.62933	5.39327		-0.108389	-8.49491		3.73302	-54.9508		-2.02195	2.78461		2.97032	1.73677		1.4218	1.00498		10.2977	-1.17592		15.0587	8.15754		3.67161	1.60179
1.648	0.974899		1.22066	-11.8784		1.85737	-10.8222		5.82912	1.15554		8.75134	-48.2252		0.492097	1.24364		-2.1959	0.506465		4.5391	-1.73252		5.18314	-5.47861		-23.9147	-9.23909		-9.39944	-8.38939
-0.318555	-5.89057		2.95983	-1.59965		0.774065	1.75803		0.0633825	-7.52552		1.21074	-6.8088		1.68102	-8.84538		-3.42677	0.384851		1.9093	2.16221		6.56982	-3.49703		-24.9734	8.86658		-2.1417	-0.600398
0.529275	3.47028		2.50694	-3.43429		4.05851	-13.2166		3.31746	-3.08382		3.8582	-50.4122		-0.969732	-7.24204		-3.18406	0.31675		5.04232	-2.40234		3.61696	-1.4055		16.6897	-10.9411		-2.34379	-0.0154688
-0.119483	3.92996		1.22724	-1.02601		22.4935	-10.8048		2.64938	-4.68428		20.3852	-25.2643		-0.574679	-4.68143		-2.75259	-0.790989		1.00806	0.812497		5.13731	-1.45979		5.3307	-17.8627		-0.816418	-5.23965
0.0206766	-3.21823		-0.541058	5.97379		5.85512	-3.64479		3.38379	1.1057		6.79429	-17.2657		2.55964	-11.7548		0.912494	1.72996		4.02424	2.93317		6.12931	-6.09657		-6.89975	51.8273		-10.0128	-2.66383
0.116975	-5.63878		1.17651	-1.07138		4.77814	-7.29344		3.21448	-2.21243		3.08156	-0.772034		-0.924691	3.03497		-5.9741	0.0172072		1.64891	-1.8688		5.86165	-4.99504		32.4702	7.82586		-9.21759	-1.25261
-0.0898453	-3.43606		-0.796098	0.663074		4.09294	-1.30046		5.07021	1.5409		10.0418	-43.4742		-2.40394	4.96485		-2.45309	0.160595		1.20767	-3.68819		5.77711	-4.66997		10.6808	107.819		-1.54345	5.33953
0.625501	-6.95829		4.07983	-9.52467		0.649018	-0.0082284		0.86926	-7.08683		2.25148	1.14195		0.432483	-1.02918		4.20517	1.56183		3.83091	1.6416		7.8449	-5.96731		31.3694	24.5194		-3.44487	2.15096
0.112603	3.15154		3.37233	-7.13769		-15.7187	16.2875		1.86223	-4.46534		-8.90661	-52.0754		3.81617	-11.9772		-0.629117	-1.49815		2.22114	-3.10478		7.60478	-0.833536		2.18142	49.6847		-0.480696	-0.119155
-11.6777	3.06027		4.31512	-6.01867		2.03991	0.912703		-2.07711	-6.59969		2.57852	3.19321		-1.90833	0.617265		-1.82479	0.866597		4.22245	-1.21574		6.50128	-6.35731		-20.4968	16.5351		-6.83896	-1.13718
-1.59728	-1.96455		0.864102	0.761375		4.89081	-1.07824		1.30682	-7.05181		-34.748	-41.1742		-2.37064	-2.09618		-0.537912	0.495849		1.02619	3.69903		2.45804	-2.10663		-6.47152	-6.80573		-4.3524	3.51536
-0.432302	-4.89789		0.330391	-4.94836		-0.272541	0.960758		0.384524	-7.596		-27.4925	-60.9704		2.53884	-1.75241		-5.01845	-0.717259		-2.78825	4.13108		2.90788	-0.652692		-34.1559	1.48943		-4.20265	0.951028
2.69908	-9.89211		1.1431	0.681467		-2.49426	1.89537		3.85867	-0.0247321		5.00536	-39.5273		0.388846	-14.7246		-5.50377	1.03632		9.01484	0.466599		5.92024	-1.05063		0.19216	-7.47552		-7.72169	10.0147
-0.796452	-2.97213		-2.06344	-8.46134		0.662921	1.66771		3.86978	-0.917607		-11.0651	-2.1765		2.75383	-13.7474		-4.74855	-0.52212		1.7218	-1.60949		5.26823	-0.468818		28.3529	21.1163		-8.39366	1.40894
3.64714	-5.30723		-1.30198	6.53111		15.5808	-12.1284		3.26082	-1.97929		8.21221	-44.6707		-0.600999	-6.61531		-2.3634	2.70484		5.44804	-0.821379		5.76704	-2.82121		-23.7019	-0.664903		-1.63105	-0.0685084
1.43337	4.50604		1.07418	-18.6976		17.3233	-10.6803		-0.204497	-8.24967		4.00145	-48.248		4.17634	-11.9237		-5.52907	0.670392		-4.7432	2.83226		3.66914	-2.49566		-9.39503	-14.1502		0.488122	1.90674
16.1005	15.9669		1.59049	-2.62244		15.1894	-21.139		1.2758	-7.19726		5.98115	-49.8395		-0.667724	0.463005		-4.88718	-1.40512		0.618868	-0.472894		2.44577	-0.21317		-28.5395	10.5622		0.332479	2.34823
0.19649	-1.73257		6.04584	-2.02003		1.68831	-0.726272		2.61385	-1.36726		7.7543	-59.0557		2.8665	1.19732		-5.70729	-0.253657		1.41056	-0.278994		2.60312	1.46553		-34.6525	-10.5252		4.14987	3.37438
0.823031	4.44121		-6.92284	-19.2687		0.965429	2.50619		5.69472	0.600718		6.85369	7.57735		-0.603791	-3.03822		-0.338986	0.37263		1.40117	0.508272		2.88062	0.86846		1.33006	7.03053		-2.21929	2.87534
4.89887	12.57		-4.88872	0.418594		5.4151	-6.38523		2.31116	-4.01299		12.254	-41.6844		-3.14168	-1.35048		-2.87353	1.74935		0.290121	3.90779		3.29243	3.5671		-39.805	-15.2652		-4.34219	-3.25904
0.155279	-2.55374		6.44152	-7.5081		-12.771	14.4055		3.27114	-2.8543		8.55637	-27.942		2.57171	-13.2444		-2.31467	0.67041		3.32922	-2.22615		-0.979608	-5.1239		-21.7602	-2.57241		5.99191	3.52084
0.519301	-10.257		2.38019	-1.69139		14.1496	-10.6382		4.36813	-1.30226		26.0453	-24.2775		1.42481	4.74808		-2.18861	0.270221		0.695518	0.742388		4.64895	-3.44056		15.9152	12.6296		2.30807	1.6189
0.180442	-3.34427		2.88986	0.00773875		1.40788	-0.494486		4.26176	-1.75841		-25.8859	-59.1841		-2.00306	-0.218257		-2.90078	1.2572		-0.775645	1.00733		9.77066	-6.18602		-25.3085	-2.59203		-0.424908	1.37734
-0.442711	3.35028		1.05235	-2.09115		2.3223	-0.886002		5.44806	1.22107		10.0902	-43.4801		3.19288	-21.2718		1.35419	1.06127		-2.10087	1.98628		3.3812	-7.01367		-13.2009	-5.53828		-0.112911	-0.9793
0.120555	4.36764		-5.39999	10.2303		7.32779	-5.16698		3.33321	0.531375		-27.5212	-60.4593		4.90824	-10.8947		-3.39395	-0.177232		9.19641	1.14564		-2.01061	-4.60441		-23.2602	-1.98551		-0.779414	-1.09594
-0.115783	1.25649		-0.0156699	-0.257238		5.44923	-6.75649		4.18229	-2.1038		15.7781	-37.9975		1.37414	-10.5663		-1.8869	1.32546		3.12031	1.86569		6.97534	-6.36647		-16.0861	-3.7675		-5.86319	-3.9415
-2.51038	-6.50208		0.786038	-16.5135		-1.12395	0.750669		1.81245	-0.925683		1.57281	-54.5804		-2.47796	0.512522		-2.38467	0.982895		-5.51601	5.7961		7.1226	-2.82614		-25.1854	8.60093		2.29686	-1.64575
0.762221	0.762545		1.65739	-2.35728		9.61209	-10.2675		4.2185	-1.5187		6.38174	-46.9859		1.61885	-1.25403		-0.439166	-1.91133		12.502	1.39675		8.35466	-5.90225		-37.2756	-9.09385		-2.20067	-2.24773
2.46406	-5.73537		-4.11893	2.22343		2.97339	-20.2898		2.94246	-5.54035		7.82402	-46.6675		3.55805	-10.47		-3.47157	4.78322		2.35747	0.0488021		6.88045	-4.52798		-30.0254	-10.0462		-6.91698	1.23205
0.159161	-5.10146		0.435987	1.19039		4.15388	-1.86766		3.13219	-2.78714		3.61198	-21.3758		0.595049	-8.52495		-1.45248	0.55386		2.58755	-2.64058		2.53058	-5.38002		111.99	41.8871		-1.3059	0.980191
1.8486	-0.0207022		5.52845	-6.03963		-2.96769	0.968469		4.51835	0.778063		15.7879	-41.2631		-3.61537	7.35796		-2.26539	-0.437439		1.26017	-0.353611		7.90396	2.85039		45.4287	-14.5612		1.26082	-0.344923
-1.44343	-6.32032		-0.367301	-25.5878		-10.6254	9.83581		5.6209	-0.873356		2.65475	-1.74673		-0.211398	-3.06745		-5.51138	-0.313466		-1.76117	0.334331		5.98659	2.09595		9.13514	-10.0466		-1.36466	1.30438
-0.327	-0.745173		1.32446	-7.33977		-9.40088	8.99092		2.30571	-2.99224		0.137458	0.357453		1.62519	4.72913		-3.11401	0.941015		1.51012	-1.36233		6.3703	3.05787		-27.1131	-0.816211		-2.22902	-0.380096
1.6392	4.46395		5.20153	-3.91916		-10.8306	13.685		2.4766	-1.67543		-4.28995	6.93376		2.58036	-12.4393		-2.0266	0.937601		-1.49513	-2.23297		1.64627	4.06711		-24.0337	7.84256		0.295267	0.184713
5.8148	12.8121		-2.89402	4.42036		6.29805	-1.76144		1.23423	-6.93678		-1.13798	1.10271		-1.08773	-3.93243		-3.69095	0.906617		3.786	6.21086		1.50004	-0.832448		7.44152	11.5458		-2.40375	-1.55633
1.96893	0.198485		4.66534	-4.8441		2.0351	-10.8992		3.29086	-0.49458		-34.9631	-49.6736		0.526958	6.67985		-1.37029	1.78523		2.75112	3.21311		2.03637	3.58741		-29.6139	5.479		-0.0861111	-2.03891
0.136001	3.14224		-0.860078	-6.04227		-2.51875	3.06172		4.34084	-1.0395		-1.9684	-50.3337		-1.54155	8.52739		-2.38166	1.1673		-1.04887	-0.0136689		-0.594785	1.69929		40.7116	15.9715		-2.23955	0.439273
0.124489	-1.71772		1.67086	-4.22182		-0.442057	4.15862		2.41116	-4.0272		3.00674	-51.6657		-0.471064	-0.0739981		-2.41448	0.158743		1.12227	-0.21752		-2.14202	6.00052		-40.406	-24.8999		-1.78425	-2.53811
1.73522	-9.90071		4.09569	-10.6965		-0.682549	1.90443		-0.0453717	-7.93377		13.2018	-40.2194		-1.09589	1.88683		-0.193925	-1.58085		3.11431	5.89381		-4.99304	3.09728		15.2258	-7.26231		-7.98546	-10.53
0.285039	5.09492		1.42123	-0.408854		-10.359	-2.99589		4.14767	-1.94431		9.61587	-44.8834		0.462891	-1.3524		-1.61267	1.71295		1.48259	-1.50856		4.06943	2.48921		17.5594	18.9469		-3.73011	-1.19366
1.76794	4.29982		0.980172	-2.35598		-3.03315	3.93988		4.01381	-0.253829		15.8689	-41.0138		-1.72586	-2.09287		0.227455	0.218479		4.01726	2.3407		5.8416	2.36768		8.43091	-1.34602		-8.41018	0.354994
-0.113609	-1.2463		0.432054	-14.1996		5.86007	-2.06221		-0.280051	-4.52143		5.13997	-57.7138		-2.72661	-4.33595		-0.970419	-1.90758		-0.570191	-0.651339		1.34768	-0.279971		60.1902	32.1697		-2.92341	-2.88593
1.76921	-7.21778		1.03161	-0.259536		0.139416	4.98347		3.56398	1.11641		4.12501	4.48973		3.50732	-12.8959		-0.299436	1.7482		1.04905	-1.80314		6.86418	-2.69351		-33.2741	-11.7533		-10.3693	-5.50266
1.41102	4.74613		2.76778	-2.47228		0.327441	2.00965		-0.143129	-3.66882		-23.9666	-43.4046		3.47209	-19.8315		-2.77551	-0.134538		-3.76843	7.02537		0.0741866	-3.63572		-24.3856	10.1982		-0.935922	-1.94489
4.70227	-6.83197		2.02136	-1.85116		1.99691	1.12012		5.1848	-1.9177		6.75334	-17.7654		-2.57919	5.42985		-5.10724	-0.34757		-1.58441	-3.02792		0.217611	-5.72535		-39.0064	-17.8003		-8.29716	-0.894242
2.13792	-12.1864		0.28308	-5.80077		0.300858	2.79056		0.516554	-6.83666		12.37	-42.6726		-2.12698	4.42383		-0.900952	1.2193		-0.0559244	0.00657367		8.55291	-4.41897		-14.7023	0.628013		-8.42362	6.64866
2.30389	-12.0842		-0.553711	5.54067		-7.4422	-4.47812					11.3701	-43.6734		4.2906	-18.922		-0.66321	-0.00588016		1.3059	0.756381		7.14793	-1.83503		-19.0227	18.2863		-8.02534	-9.0529
1.19094	0.549267		3.82289	-3.85338		4.04891	-0.726658		Sample	4		3.74539	-55.1998		1.38102	4.31772		-2.03183	-0.553595		2.88721	-2.98145					-10.7325	11.6325		-0.268223	1.59302
0.982447	-6.53139		-2.29966	6.44722		0.619994	-4.67702		Section	4					0.379732	4.85984		-1.91373	0.880065		1.03725	-1.67243		Sample	9		-24.9476	-1.93799		-7.52875	-3.87123
2.45714	-0.259743		2.84608	-9.04688		0.352163	-1.22057		7.08781	-3.25772		Sample	5		0.429947	-5.07883		2.91021	-0.848187		-0.893861	-2.57613		Section	4		-15.7135	18.1049		-7.57388	-8.65672
2.08274	-0.982066		3.61205	-11.8817		3.80573	-0.737239		6.16043	-3.91951		Section	5		1.42737	-1.14805		-3.4456	0.599213		-4.81905	1.56692		9.18007	-5.36763		6.75311	37.9041		-8.99649	-8.27373
2.94961	1.03119		1.13402	2.23125		-7.65241	12.8571		3.94392	-5.47708		3.69209	-2.14848		-0.892542	-1.22618		-2.26728	0.646564		-1.35184	2.56647		10.4281	-4.05786		-22.2126	11.9278		-10.0714	-1.02729
0.462313	2.18548		1.57995	-0.854102		2.85044	-0.890829		7.05753	-3.05268		3.48944	3.58804		-2.25162	3.61096		-2.937	0.409443		6.67117	4.67822		9.44723	-3.69949		-18.6733	9.98705		-0.343932	-0.609509
2.28902	-0.388479		5.80471	-1.94283		-13.719	30.1751		7.75429	-2.93231		2.28301	0.431179		0.486809	6.64617		-3.14634	0.609749		1.06028	-1.51324		15.6805	-5.51893		18.0944	-70.6706		0.18031	-2.78337
5.95666	2.99115		4.59534	-5.7843		2.3322	-19.8344		4.96552	-4.77902		-0.115413	3.06595		1.96683	-7.46907		-1.50719	2.6659		5.1877	0.261741		6.35898	-6.17108		-32.4265	6.97051		-7.45713	-5.1201
1.71775	0.485839		3.34495	-0.371669		0.052989	-0.337208		7.27691	-3.75901		0.656014	-15.1373		2.19853	-8.69788		-3.0127	1.28059		9.68093	0.502447		6.34971	-1.85008		-29.5008	6.03353		-3.9516	1.16341
-2.09197	-2.0653		9.14521	-10.8934		10.9346	-17.2686		7.46356	-3.58981		3.80936	-0.755368		3.43841	-16.3304		1.49449	3.17062		-1.80609	-2.81559		1.5302	3.0936		28.5077	20.9842		3.17118	7.53723
-0.303926	-4.40688		2.89554	-4.29193		3.63671	-12.3489		7.09106	-3.55541		5.72295	1.87816		-3.23621	10.1499		-1.07801	1.30486		3.34678	1.01514		-0.73434	-1.60982		-11.0862	12.0112		-2.13604	-1.57803
-0.310735	4.00023		-3.40763	-31.9172		1.60976	-6.17291		6.17158	-3.7107		-0.815561	-2.70036		0.419794	5.30627		-5.77022	0.600014		2.09544	1.1819		11.5851	-6.24148					-4.19418	2.6396
-0.106687	3.5317		2.70908	-12.0438		8.34763	-9.67015		3.73829	-6.17464		3.5992	-10.0642		-2.37515	-1.29752		-2.70768	0.853033		7.70289	2.66568		2.95533	1.25429		Sample	10		-3.45949	2.76521
2.72587	-10.5425		1.57142	0.497151		-11.5306	2.97498		4.94042	-4.03446		2.03383	2.53165		1.03848	6.16351		2.20184	7.24637		0.866649	-2.07651		12.2078	-7.58618		Section	4		-11.0839	-8.30814
-0.364367	-1.7456		0.590081	4.16759		2.0302	-0.121913		8.47177	-3.02665		4.7379	-3.70847		-2.26019	-7.41204		-2.72191	0.71427		5.43275	0.316994		9.31817	-5.92913		-43.5615	-39.8248		-4.04853	1.6578
1.92151	-9.27506		2.78925	-3.33181		9.12808	-6.37258		9.2337	-4.513		0.277206	1.47602		2.50679	-4.51932		2.41807	-2.45518		4.23151	-0.098719		11.386	-4.86707		-2.65973	-7.32074		-0.66233	-0.545975
-0.638492	-1.82566		1.07126	-1.87916		5.45262	-14.4926		4.45652	-4.58997		-3.30128	-14.3798		1.61553	-5.23632		-1.98374	1.59987		-1.06025	1.48196		1.71224	-6.88757		41.2219	-20.216		-3.27849	14.8318
1.02799	-8.92021		0.237821	0.788825		-1.16529	-1.8911		4.94615	-3.4199		5.2398	-6.57953		-0.286252	-8.2644		-5.7642	1.55657		-5.0182	6.29637		0.667523	-1.23142		-15.3637	-14.6322		2.93249	1.69623
1.62698	-0.85388		1.91734	-2.17158		0.428641	1.04659		6.09761	-3.9439		7.776	-1.30086		1.83072	-7.46077		-3.30439	-0.335357		-0.0693199	4.92569		3.88091	-2.69301		-26.2166	-22.7378		5.07566	-0.237688
-1.42102	5.12534		-1.09263	8.69493		6.74439	-5.54715		4.78277	-3.52901		2.46647	0.00877591		1.93578	-3.21479		0.307234	2.56822		-0.945791	2.21884		3.91854	-0.786322		10.2872	-24.3986		-0.121582	-2.64915
-0.154584	3.51041		3.14698	-1.18373		-11.2963	12.8477		10.5271	-6.13665		1.6727	-13.2322		-0.477738	2.09875		-3.4117	1.0559		1.99363	-2.91105		2.14983	-2.57408		19.9543	-21.0556		-6.18678	-9.69494
0.325989	4.82395		0.671455	-10.6969		2.51745	-3.37264		6.83878	-3.31691		1.34816	4.92165		0.0391999	-7.59677		-3.08994	0.305999		-0.89536	-1.55911		2.22886	1.22171		-2.14784	-5.50504		-8.28553	-2.57238
2.82388	-0.466027		4.79585	-4.22456		0.553637	4.41904		7.33503	-2.38863		8.23204	-12.7712		-0.328086	-8.23932		-5.66068	5.40973		-0.725835	-3.15314		0.52845	-1.45165		13.9178	-25.062		-6.66713	2.54056
2.39022	-10.3522		-1.71368	2.2664		15.2646	-13.0786		4.50185	-4.84105		3.89855	1.42961		2.08418	7.70793		-1.31961	2.83501		0.801639	-0.393418		5.90287	1.44481		-27.7638	-32.734		-2.3163	-1.9423
-0.154261	4.0383		0.450122	2.98859		3.44973	2.98248		4.75317	-4.64334		-1.11011	-14.7007		-1.58897	2.59329		-2.73497	1.39713		4.81371	-1.66333		21.4037	-2.00084		-20.7747	-23.5964		1.43418	3.69942
-1.42433	-3.15872		0.764851	-22.4858		-3.38311	7.36659		6.94327	-3.04607		3.37967	2.52347		0.735484	-8.55085		-1.0977	1.68062		-6.72214	1.70901		17.3206	-3.99895		28.7292	-8.34815		0.669867	-0.845007
-2.64425	2.32998		1.47764	-15.3315		-20.8377	18.2609		4.52431	-4.14734		11.4876	-11.4616		-1.77795	7.46077		-0.80443	-3.08273		1.52698	1.08176		10.2625	-5.84172		7.6989	6.18993		-6.04668	4.45
1.36486	4.4637		-0.246188	3.05793		16.6395	-13.059		6.33285	-5.01036		2.70183	0.936545		3.19778	-14.2537		0.596554	0.741034		0.671079	0.712689		7.12356	-9.40923		-31.9839	-28.0925		-3.86669	-2.85552
-0.145549	-13.3866		0.808863	-13.9565		-5.05681	-4.21191		3.52391	-6.21611		7.11461	1.04192		3.68342	-17.6941		-1.25422	-0.41267		-3.96803	1.62894		17.4389	-6.5131		-12.6342	3.92295		-6.97392	-6.61159
-1.0952	-2.08854		5.45055	-5.18475		1.11752	2.65389		7.4121	-3.22177		2.04968	2.9929		-2.27822	-0.58317		-1.57999	0.818011		-0.233742	-2.61999		0.291855	-4.02219		-53.9532	-23.6076		-5.95659	1.2905
-1.01263	-1.27743		-2.69315	-7.92029		4.59824	-0.861687		4.27245	-4.97351		-0.95643	-16.0675		3.42685	-18.0494					1.21286	-1.2557		3.87703	-5.69081		0.32494	-21.4592		-1.45899	-1.74423
0.727562	-5.67189		2.84587	-2.31251		1.93468	2.56353		5.24821	-5.65272		-0.220906	-3.39855		-1.812	-1.694		Sample	7		4.4649	0.69916		6.51904	-2.98934		7.65395	-15.0958		-9.30553	-9.85479
-2.01305	-2.52677		6.72692	1.52833		4.65461	-17.8529		7.01573	-2.4117		-18.739	-3.89808		2.98976	-13.3739		Section	4		2.79638	1.65558		7.60764	-3.05653		10.8929	-14.0914		5.01249	1.85214
1.51729	-9.03674		-4.79444	0.214974		15.6698	-15.0851		6.88196	-2.67167		-0.927978	-3.15582		-1.41682	1.97423		3.44693	-6.01741		6.18804	0.61282		-0.849952	-4.5539		3.19442	-0.436973		-0.989311	-1.93842
0.825286	-9.9102		-4.42244	8.89589		-2.03536	-6.34584		7.17108	-3.25792		1.2376	1.38221		-0.658565	-2.77029		-0.281265	-1.14264		-3.05487	-0.389816		1.24335	-2.91642		-17.5126	-1.73361
0.216628	2.92463		0.929529	-13.1705		4.47832	0.226426		7.50802	-2.98357		1.00002	1.94656		-1.42889	-1.38604		3.94218	-6.18075		2.46062	5.13585		3.3407	-3.24737		15.1318	-25.4901		Sample	11
-0.081001	-1.98846		0.527506	-11.0311		7.69044	-25.6019		-0.113991	-9.13281		3.26878	0.0262848		2.01319	-14.5241		-0.313094	-0.672017		-2.83928	-2.82233		6.05064	-2.69677		2.46512	-21.5591		Section	4
1.27389	2.24102		4.32084	-8.41918		1.52653	1.73201		7.28623	-3.15783		0.746258	-1.05917		3.39835	-18.4854		0.962662	-1.56774		1.71414	-0.853828		3.90757	-2.94316		-10.5362	-38.3479		-0.267668	-1.6967
-2.72419	-7.65973		4.20679	-4.98422		-15.5102	16.856		6.25639	-4.29395		-0.657742	-4.23118		-2.06722	2.00913		-3.08122	-0.843686		1.06741	0.565153		2.10424	-0.690965		29.0423	-4.46584		0.712836	4.6566
-0.186752	4.8378		3.48822	-2.36597		1.90187	-15.6269		4.69973	-3.8848		14.1587	-10.6145		-1.49867	1.98541		2.6672	-8.65212		-6.66072	5.1577		3.63968	4.02099		-29.7172	8.83497		28.8926	3.60908
-1.20391	-3.05004		4.56657	-7.39689		3.39736	0.247899		7.01782	-3.8208		4.78252	-9.93769					5.81804	-0.125416		-1.33957	0.319771		4.3487	-0.120787		32.9571	-3.36067		16.2265	3.72601
4.8595	2.07228		-0.179784	-22.7054					4.66384	-4.44836		2.51204	-1.09727		Sample	6		1.58266	-0.687982					2.36165	-1.32376		22.9304	-19.2805		19.7229	13.4463
			-1.63157	7.57518		Sample	3		4.56859	-4.0459		0.737918	0.797977		Section	4		-1.96369	0.733828		Sample	8		2.10109	-2.29238		-49.5135	-35.9664		-8.58154	3.97611
Sample	1		-1.53981	7.04688		Section	4		3.25055	-4.4009		4.21654	2.49737		3.74088	1.3129		-1.17107	-1.83213		Section	4		-8.97252	-1.44676		5.81824	-43.2469		21.8241	12.0879
Section	4		-1.88829	-29.5263		-6.79992	23.6051		8.8904	-5.22918		4.68546	-1.70071		6.40965	-2.18118		2.50191	-0.293727		13.5567	16.2717		-6.31836	-2.2451		29.2671	31.3737		9.50436	-0.418189
2.58397	-3.16702					3.39443	11.816		7.09815	-2.89272		4.15871	-5.47713		6.59835	-1.12376		-3.07367	0.593174		9.74032	-5.91745		-3.75636	-3.969		-3.63428	-7.08581		10.0417	0.463263
-4.09214	-4.42649		Sample	2		0.834321	-2.63247		4.61023	-4.42938		-0.83951	-2.12476		10.2395	2.30095		-0.01604	1.09052		5.78954	2.46375		2.87272	-6.75123		-26.1221	-30.2103		-6.17696	3.57089
-1.00215	-3.87836		Section	4		10.7035	-15.4048		6.60339	-2.17525		2.01757	4.30879		7.93451	0.808396		-0.656417	0.905262		9.83647	11.0826		9.17232	-2.78235		-12.9557	-6.14533		28.8616	-2.47931
-10.0668	5.10634		12.2876	-8.77059		1.13114	4.78583		3.36125	-4.37245		5.28737	0.729556		4.00335	-4.60069		2.28896	-0.532953		12.5883	13.0072		9.66325	1.06383		-5.24434	-12.4567		-7.95261	4.95334
-8.30746	5.26998		9.95581	-4.7483		1.33357	2.91148		7.76424	-5.3561		5.82211	1.79525		1.86863	-5.35284		1.0278	-0.702717		-1.96102	-0.231685		7.3152	-1.7204		5.79568	-21.8685		-8.41884	-1.66044
1.731	-0.714049		4.90976	-6.57448		-11.681	40.7583		6.70458	-3.16539		10.6973	-14.8654		6.36257	-4.28423		2.08727	-1.01486		6.52602	-1.6144		12.9685	-0.098392		42.2342	76.1917		-2.99125	1.27135
-9.38538	5.52234		9.6108	-2.98501		-4.8661	31.4161		4.68688	-3.89588		-0.726931	-7.19653		3.9446	-5.26292		-0.295198	-1.35308		-6.04945	-0.682388		3.48211	-4.00805		-26.2964	-24.9167		-7.77998	3.03261
-7.65521	2.66503		8.26342	-3.839		1.43227	-4.37871		7.38958	-3.07811		0.175092	-6.84672		11.2906	1.55201		6.13842	-6.27423		6.95831	-7.7813		7.17275	-3.95556		-26.8097	12.3816		-5.0928	0.713838
-0.865294	-3.7324		15.3963	-2.78845		-8.31889	59.2906		4.01301	-3.7014		5.3084	1.31275		0.101227	-6.71974		-4.07542	3.65452		3.61055	5.54409		5.20049	-0.737784		-28.8716	-20.7364		-4.91894	3.29822
5.17909	-3.06121		2.80704	-6.01294		-7.31556	25.8588		5.33774	-3.88355		4.39878	-20.7301		4.39934	-0.0881521		2.36028	-0.922511		15.484	35.8083		8.95587	-3.35455		-45.2891	-10.7663		-9.62052	1.56023
2.67477	-1.32004		7.03568	-4.77031		-4.87399	23.8039		8.71622	-5.12546		0.814987	-8.29407		5.84711	1.37704		2.08605	0.17358		16.7556	28.1153		2.85195	0.0953967		1.60431	21.438		-6.65125	1.86113
-9.28337	6.8338		14.8212	-8.54219		-3.58171	-11.3007		5.16682	-3.83467		-0.301976	-14.1046		3.05644	-7.64391		-0.368822	1.80379		16.8192	33.2237		4.24912	0.464739		15.2311	-25.0105		15.8671	10.8417
3.6003	-2.78658		0.577793	-6.26632		-11.8456	0.871093		5.90262	-3.26647		2.7054	-9.71516		-2.53492	-0.524256		2.74801	-4.47156		22.2352	34.2145		2.52896	-1.26625		-46.2449	-11.4805		14.5221	-0.945269
4.50069	-0.82147		9.5677	-5.68012		2.75421	14.8273		8.97975	-1.80693		2.47051	-10.8118		4.2485	-4.19494		1.0481	-7.3009		2.46949	-5.93397		3.59827	1.53393		-14.3521	2.01295		15.1686	8.19327
-4.22167	-0.605529		9.34132	-2.87328		-1.17862	2.523		4.8768	-4.73175		-3.77879	2.96872		8.08225	-2.51494		2.85083	-6.28046		7.52742	-1.04244		8.83843	-1.85636		-17.9104	-9.22128		-1.75518	2.32265
5.21554	1.05697		1.95412	-4.036		12.6013	-14.3266		7.82776	-2.18428		12.6665	-11.1026		9.89173	-0.617416		4.19626	-3.40668		17.27	33.3302		2.80881	-2.38123		-30.5969	-17.1707		-10.2171	-2.18168
4.50353	-4.53445		15.6806	-6.53175		-10.4528	30.4004		4.44239	-5.34872		3.38342	-2.47237		0.220528	-2.8673		5.87027	-0.691284		-1.57197	0.818831		2.20956	-6.90794		-22.3672	-1.10983		4.91896	3.10145
3.87753	-0.682676		13.8167	-5.22718		-15.5889	48.5489		7.03089	-3.25092		3.22526	-5.06667		4.6542	-11.3681		0.891801	0.208703		8.57541	10.471		2.13273	-3.65631		11.7652	-34.119		-11.7846	7.52189
0.81618	-2.28346		11.13	-2.70745		-6.8669	26.2693		6.63489	-3.04366		0.61592	5.52784		7.50647	-6.47572		4.15418	-3.89362		13.2206	12.4744		1.6969	-5.28469		-21.3582	-19.7289		8.84964	-1.80083
4.04058	-2.77998		10.6836	-5.293		-1.83852	1.50386		6.73931	-3.27485		3.37801	-1.14478		2.52467	-7.0327		2.01989	-0.350206		-8.34693	-3.18049		2.27199	-2.34231		19.3569	-8.27437		16.3155	10.6453
4.79414	1.56643		3.83808	-6.50617		13.1956	-22.9037		6.56573	-2.91906		-0.436856	1.8264		12.6318	1.74241		3.93223	-0.932926		22.7991	22.3554		-3.59288	-2.86075		21.9029	-17.3984		14.0347	3.12031
-9.89743	6.86172		8.51187	-0.442131		-0.592373	-4.9286		4.95872	-4.20144		4.55994	-0.0334125		3.22514	-7.79774		1.77299	-1.8365		1.13603	-0.876238		-3.2756	-1.85716		19.6965	-13.262		-6.50832	2.96186
-10.6115	-4.54679		14.1077	-2.11922		-1.35389	21.7074		5.09369	-4.41451		4.7851	2.70637		9.4966	2.14941		1.02499	-0.837653		8.7122	-5.81946		-7.74032	0.375642		7.80837	-2.35049		13.2007	3.60286
5.18567	0.479128		12.8794	-3.66564		17.4234	-14.2271		5.91461	-3.1303		0.911871	-9.39022		3.33397	0.578035		2.36721	-1.92137		13.2827	26.0581		2.72316	-1.73261		44.1318	2.01445		-8.6762	3.78633
2.73855	-3.077		6.34942	-5.38088		10.7159	-7.04742		7.12785	-3.30008		4.86018	-11.5229		3.16599	-10.2812		2.53369	-4.00044		16.5855	33.5297					21.0804	-39.9451		3.72318	4.35249
-10.407	6.2143		13.9469	-3.01294		12.0238	-24.4511		5.72759	-3.26072		1.79985	-0.121532		3.10932	-0.788714		-3.83015	2.98535		0.21576	1.49947		Sample	9		8.91068	-27.4209		7.83846	5.7957
3.79205	-0.25071		8.34078	-5.29352		8.53246	-26.3219		7.48344	-2.65817		-1.05624	-3.2424		2.1501	-5.09636		0.252891	0.905959		15.1797	14.8193		Section	5		4.06707	-16.0633		-4.29857	0.110567
3.10763	-0.585179		13.2376	-3.71842		1.05519	0.773013		5.39528	-5.35001		-9.42194	3.99626		2.14557	-7.27153		1.81812	-2.10815		6.82312	2.2366		-2.71441	-8.02557		-9.52672	-7.64989		3.86321	7.60257
-0.127781	-4.05467		11.6516	2.04133		-0.602576	-10.3646		4.64599	-4.91713		6.4996	-11.482		12.6258	2.2304		4.4141	-5.19172		-2.34066	6.84479		5.18886	-6.99845		29.5391	-16.6625		-2.23125	1.59703
4.36326	-1.48224		11.5916	-5.03092		-5.83971	31.6332		6.82273	-4.46978		3.38355	-2.80772		2.06186	-6.61069		-2.08869	1.52645		11.8238	25.0351		4.12806	-5.90331		23.8028	-11.6575		-1.667	2.02995
-12.3568	-4.39052		5.75	-7.14823		-5.85773	-1.37069		4.07955	-5.5984		0.685011	2.00784		3.84702	-4.31323		-0.123623	3.7737		-4.19575	-7.78119		-0.251874	-7.65837		-44.6981	-6.84509		-0.0095814	-2.0281
-17.4397	-6.49409		11.5206	-5.45436		5.08903	-7.44477		4.28965	-4.57089		8.42105	-2.79693		3.56419	-0.013827		2.86639	1.38153		-2.2169	-6.75644		-0.489504	-9.47019		-11.5529	-13.335		14.456	0.186986
0.640212	1.91251		7.90546	-5.56307		1.06797	-9.25316		5.04761	-4.05987		-0.304131	-15.5839		0.900427	0.711671		0.744974	-0.530181		10.5841	-2.91933		14.2444	-4.59612		-21.802	10.4488		-5.90572	1.3017
-24.7091	-9.96418		14.5717	-5.98109		-5.4687	3.13829		6.62255	-3.80215		-1.1753	-14.3218		2.94431	-6.78046		7.70056	-9.11461		-22.9794	19.5426		7.59339	-0.804041		-26.5542	-0.0949299		-6.98045	2.06438
-6.24028	7.20305		6.26186	-6.03731		-8.5182	31.8643		7.84385	-2.67072		1.54102	0.929429		7.51795	1.58555		-0.544135	1.53188		1.90224	-9.10191		24.6863	-2.10073		18.3499	-66.8783		-7.2184	-4.48231
2.49906	-1.06489		11.9047	-2.84389		-2.57327	-2.33981		4.37013	-4.67869		-1.01004	-3.59297		10.9665	2.40604		-0.157204	4.04666		6.15241	4.83918		28.6236	-0.992217					-5.41207	5.8305
-0.322226	-2.62862		10.9591	-2.8561		4.02531	13.9367		5.81596	-5.78144		-1.00932	-7.3071		4.23186	-5.71607		-1.63127	-1.11561		13.1156	34.1122		0.841858	-0.744801		Sample	10		35.6678	-6.62705
-3.76382	0.713721		14.0998	-2.31058		0.901051	11.1934		3.32313	-7.08136		3.98319	-8.31864		1.97002	-7.68549		1.75507	-0.258032		-0.243967	-13.678		0.0701881	-3.85333		Section	5		-4.09043	2.43628
-14.3176	4.38858		14.6168	-4.50147		-9.75886	43.3235		4.37247	-3.59561		-1.88574	1.92949		2.48353	-7.30227		2.62825	1.69211		10.8543	13.5863		3.48654	1.9303		-28.9348	132.962		-7.05717	2.78296
5.08968	0.344941		7.21549	-3.82575		5.76941	-18.6461		3.08337	-2.93374		9.17255	-2.01207		11.296	3.11832		3.48727	-2.52057		0.259207	7.62663		5.53541	-3.54735		-64.6066	134.906		5.67461	2.18097
-3.14685	-5.34104		15.5811	-6.51071		-8.20662	24.8394		5.49654	-4.61903					6.81029	-4.23259		-0.466115	-3.74915		12.9035	26.7096		6.24957	2.69701		-64.5391	118.35		-9.03328	3.80835
5.39082	-0.801817		6.10913	-7.75274		-6.42793	34.2225		6.04242	-3.52917		Sample	5		1.83307	-7.86542		-0.469054	1.99374		18.9856	22.6761		5.42729	-0.453242		-17.4754	123.52		1.3449	-3.12648
-9.96974	4.34378		8.44013	-4.27771		1.99509	5.36815		8.38314	-3.10121		Section	6		1.49025	-1.11337		0.872948	-0.195025		-1.1135	0.351328		5.31699	-0.97161		-26.6961	135.587		-7.69141	1.93354
-19.1966	-8.86042		14.4401	-3.94577		-3.32808	-7.34834		5.77467	-3.58551		-13.408	6.71217		10.1824	-2.76986		-0.858297	-1.79283		-5.82984	0.785215		2.72952	-3.39647		-72.9309	125.522		-4.60115	-1.48578
-3.57106	-4.01771		5.21935	-6.12015		-3.91401	-6.36028		4.16565	-4.60484		-46.7462	55.6279		3.76504	-6.1057		-0.2339	-2.43779		26.234	41.0945		3.34983	-4.61238		-35.0841	140.467		9.09924	0.763896
-9.14631	4.46927		13.3251	-2.34684		-8.45424	43.3022		7.88778	-3.68114		-9.57101	10.5503		2.42419	-7.21921		-1.04222	-8.20686		21.8487	8.55703		4.18402	-4.59117		-21.0589	117.935		-10.0022	-3.07858
-0.861911	2.1383		11.8845	-1.99119		1.78414	3.06752		6.23091	-6.12353		-9.21856	9.31832		1.90408	-7.7676		1.78466	-2.15504		27.7231	43.617		4.48809	-4.27796		-69.9562	130.889		-7.04025	6.41234
-15.9625	-4.04618		0.528306	-4.34159		7.67834	-13.3905		4.0046	-3.9311		-47.7556	56.0904		3.76447	-9.80748		3.95578	-3.17713		21.2001	34.6049		5.14303	-5.55635		-63.1319	145.832		14.5856	9.63712
3.76262	-2.85819		1.54765	-5.43004		1.47769	16.2596		6.92365	-2.16566		-1.43633	2.34632		4.21248	-3.49768		1.33358	-1.64629		-8.49473	-1.77235		4.57044	-7.2098		-19.0831	103.481		9.8311	6.09286
3.62429	-0.672372		0.422011	-3.40874		-1.97609	9.98657		7.55901	-5.13854		-1.94553	5.51815		6.27879	-2.1547		2.90008	-4.38141		0.173179	-14.6856		5.44105	-6.7855		-56.5396	118.688		4.8174	-0.295489
3.11626	-4.5079		7.06341	-4.59229		14.5542	-16.1496		4.35299	-6.13584		-53.1783	65.054		1.54269	-0.887607		4.35138	-5.1555		13.457	40.0629		2.29137	-6.26883		-9.75319	108.841		26.6464	8.27118
-10.5617	7.99187		11.8091	-2.15891		-8.89713	22.6778		5.1349	-4.86119		-27.2766	38.6804		2.43588	-2.53491		-0.912237	-1.06033		15.2476	34.201		4.09395	-5.09426		28.4085	118.762		-9.83306	-1.92126
4.59227	-0.801527		0.634151	-6.59856		8.30189	-13.0016		6.63428	-2.77908		-40.2951	60.6312		5.51138	-1.70538		1.75274	0.196016		0.881866	6.9071		8.32742	-8.91764		-10.782	102.105		7.10179	2.90647
4.14039	-1.21697		11.5096	-2.3669		15.4055	-8.84357					-5.14324	8.61568		4.78328	-9.40925		-2.71006	-3.71228		-6.90734	-3.07946		6.55381	-11.6651		-71.7479	126.22		-7.99722	-0.0752185
-5.91964	-3.10556		14.1806	-4.8108		-7.85497	44.0549		Sample	4		-59.7355	60.4687		2.75565	-4.1826		2.07538	-2.72497		10.554	10.4934		10.592	-6.70265		-14.8451	124.163		-6.94353	1.54857
0.422849	-0.64548		7.84722	-4.25772		-0.98973	4.12982		Section	5		-43.3422	54.031		4.62305	-4.60094		0.5137	-0.0544255		-2.61273	0.336753		8.26346	-8.41545		-36.7533	146.495		19.4593	-2.73772
-9.18886	4.55918		12.5012	-10.8686		-11.5019	54.2983		0.648864	1.11875		-17.3864	0.0319552		3.68998	-9.60166		0.779066	-0.259667		10.95	0.558226		4.0581	-5.62949		-63.5158	115.425		24.1737	2.30401
-8.96055	4.21412		11.2249	-4.25807		0.304374	18.0123		-0.250285	2.03557		-27.7922	32.4634		3.21042	-4.24909		5.84769	-2.99304		-3.06462	-7.34531		13.3542	-6.90124		-30.5898	146.497		19.8409	9.14372
2.55122	-3.00952		8.65211	-6.24237		9.20874	-12.3086		-3.18081	-3.42088		-8.43131	4.60543		3.78479	1.19455		-1.12608	2.68807		-1.86254	0.609569		11.2296	-8.20105		-0.283218	146.976		5.25773	3.27299
2.15385	-0.671849		11.4183	-2.72422		-2.43643	13.8574		-2.24375	2.41209		-55.9587	62.7693		3.06743	-7.67621		-1.77558	-1.51635		-1.88299	6.07967		9.75335	-2.38257		-67.085	114.309		7.08053	-4.30539
3.96897	-3.02527		9.30479	-3.32759		4.93592	3.46371		0.00834188	-1.11263		-16.6627	7.54969		2.17971	-4.11518		1.98712	1.77842		-6.83061	-0.830088		15.7233	-6.88413		7.42701	140.059		16.1746	-2.16965
-0.209906	2.83132		10.0542	-3.53507		2.3437	14.3577		-2.6262	1.84752		-6.57746	8.37357		10.1879	3.41612		0.00630223	-5.54903		-3.95447	7.43134		14.2726	-6.20207		-50.9557	136.039		-8.1245	0.490916
-8.57329	4.48125		0.340936	-4.09133		-5.71876	1.57515		-0.451513	0.953042		-15.2112	3.52653		2.12554	-0.153229		5.30257	-8.0959		17.9092	33.531		12.9792	-1.27119		10.0075	147.972		-5.62264	1.63428
0.620667	-4.51619		11.7326	-4.45426		13.9474	-24.2357		-2.38052	0.696008		-15.3613	6.28617		1.43236	-9.04127		-0.811865	2.45292		19.0307	-0.417359		9.84542	0.60397		-51.3228	138.663		13.9897	1.2378
-3.93983	-0.330526		8.72164	-5.16668		-13.5579	2.47672		-3.31298	-2.02571		-15.4613	4.82281		10.0758	0.820336		-0.313367	-0.821423		-4.4163	-8.47529		8.21874	5.54285		-9.81353	122.25		18.0281	-3.815
-8.362	4.95729		8.92196	-3.28889		-4.42943	3.71116		-0.372163	1.76444		-1.5084	-0.941733		-0.0128967	-3.86467		1.83937	-0.9936		16.3985	28.2215		3.15715	0.926432		-49.7071	135.818		-1.85229	0.889584
4.57635	1.25304		9.7099	-2.09918		-1.60137	-0.471176		-1.47813	-0.856809		-14.7034	3.20493		6.04569	-0.148672		-0.234924	1.99437		13.3861	9.73308		7.68024	-0.0168204		-61.6462	136.667		-9.90987	4.54794
-9.01306	3.31608		10.1693	-2.80653		3.56797	-15.9747		-2.80318	-2.96996		-7.70766	7.01841		3.97404	-2.71425		1.46328	-0.331061		-11.6423	-0.811159		8.17754	0.40453		-8.1512	150.905		-5.13602	1.19655
5.24566	0.805711		12.8153	-3.31017		-35.7294	22.411		-1.77354	0.91942		-1.16813	-0.2034		3.29139	-8.73993		7.3921	-1.11042		11.4948	-0.917233		6.05897	2.86283		19.89	144.376		-3.07433	-0.411301
4.08179	-0.442398		8.74424	-2.10253		-3.8266	-2.95408		-1.67197	2.51828		-45.3376	52.9963		7.65443	-4.15906		0.205691	-1.81615		17.6643	35.056		1.48349	-6.06081		-85.4523	124.883		12.0748	7.3272
-9.59782	-0.822534		11.0379	-4.9274		1.93352	8.31117		-1.31736	-0.136396		-8.08103	6.28566		9.93547	0.560334		1.4407	-1.55094		15.4291	32.2461		-1.66639	-7.37395		-66.4533	135.526		-8.45546	2.85874
4.10185	-1.39513		13.8914	-3.0022		0.267194	9.10992		-1.35717	2.18648		-0.931088	11.2696		2.1445	-5.54357		-3.63483	3.32799		17.4204	33.4591		-6.72109	-8.06705		1.92948	124.433		18.5317	10.5652
5.49603	-0.830536		7.47651	-3.43238		-2.07327	44.2235		0.977832	-6.34519		-60.9119	62.0529		2.68571	-0.0626186		3.9691	-7.62615		22.8754	48.5596		-2.33446	-9.81562		-42.3774	145.259		-5.14448	3.72646
-4.21961	-3.25155		9.04707	-4.95928		-5.46294	1.26941		1.50163	-4.8524		-13.2131	2.97032		0.223397	-1.61774		-0.144875	-1.13016		16.3231	34.3775		1.54788	-8.30989		71.8338	128.656		-2.46071	-1.38843
-16.5605	-12.5365		11.2955	-3.97229		-8.03378	18.9427		-2.80687	1.9116		-59.3876	58.8084		2.03635	-5.92724		1.23207	-0.296724		11.1031	-5.17919		15.4836	-9.36831		-78.9825	115.578		7.87232	4.80924
-1.81832	-3.45353		11.0365	-2.72244		0.0610178	-0.686505		-3.25949	-4.31873		-49.9819	58.5271		5.44912	-1.74663					-6.36871	0.425331		13.1997	-5.92304		6.52495	143.739		3.44631	-1.68109
4.82044	-0.454816		11.6414	-4.18683		-7.14619	-13.8932		1.3432	-0.946292		-45.0971	54.1703		3.37396	-7.46442		Sample	7		-3.39331	-9.21162		15.1958	-3.88559		-19.5254	94.7943		19.5988	9.82154
2.30969	-4.11998		1.44542	-5.68176		-5.31697	-2.68357		-0.124682	1.15595		-44.9296	54.5656		2.84131	-5.26683		Section	5		12.2882	-3.86752		19.2248	-4.81919		-66.21	122.311		-7.53486	2.63381
0.221804	-2.74041		9.0772	-4.20471		-6.65811	5.77079		0.767844	1.70435		-44.5444	53.4327		2.62174	-5.29272		-1.55983	-2.67929					16.4799	-2.881		-12.3812	113.216		18.1172	10.8311
0.894041	-1.07046		12.8622	-4.36071		10.7894	-8.48985		-0.591661	0.409509		-54.6889	62.5505		4.48688	-1.81344		0.872599	-1.7963		Sample	8		20.2048	-4.23288		-17.4444	126.13		7.40994	-8.01604
-8.66486	4.03376		12.1218	-4.50353		1.56755	-4.53693		0.548817	1.06762		-11.0773	6.66584		0.693484	2.55311		-0.0405376	1.40233		Section	5		12.9479	-2.48763		-66.2124	132.86		5.73598	-0.510493
-2.48723	-4.61634		16.0944	-6.98297		-2.17129	8.404		1.82334	-5.39077		-7.21704	1.45109		3.63574	-7.16375		0.581764	-5.20894		-0.0607275	-5.36061		7.95687	-2.75271		-38.9558	126.768		-5.29457	12.7049
-14.8975	0.948948		11.8838	-3.28047		4.39123	5.30296		2.17719	0.056174		-4.12176	4.44335		1.74375	-8.21565		-1.51918	2.0707		5.4401	8.29717		6.17272	-2.44801		-84.8671	126.344		-10.7953	-0.512307
-7.88718	0.21983		10.8671	-4.57566		-7.84632	49.4338		1.48017	-1.66061		-56.3495	56.3301		1.68596	-4.37644		-0.108033	-5.83226		-2.34129	2.05988		4.64633	-1.71141		19.6876	129.965		-5.11585	0.314821
1.34068	-4.12284		2.57271	-5.35874		-5.81215	14.5468		0.568262	0.00258043		-4.12529	3.72918		3.22775	-4.05354		-3.08106	-2.47312		1.07232	-1.14263		11.5398	-3.38928		8.32776	121.471		14.2125	1.20463
2.76074	-4.05429		13.722	-13.4053					-2.03386	2.11379		-47.469	55.1209		9.8659	0.413678		9.66253	8.69151		-1.90998	-3.95063		8.71768	-1.70366		33.3584	123.076		-9.8755	0.00643115
1.50826	-3.24548		11.9543	0.552124		Sample	3		-0.403815	1.66501		-15.729	4.89611		2.05941	-6.08504		-0.31407	-2.54813		4.748	4.0651		4.45546	0.464175		-58.3787	143.697		15.8943	4.48394
3.54762	-4.64509		6.99761	-3.21864		Section	5		-2.47986	-0.558281		-60.3876	54.5574		3.75277	-5.64011		-0.511295	-4.86402		-0.893633	-3.87728		6.21221	2.73793		-65.3674	134.284		-0.330646	-5.1272
4.06019	-0.173973		-0.358022	-3.03879		2.58847	43.3145		-0.422954	2.95513		-45.0547	54.294		4.81969	-7.8497		-4.02772	11.6043		0.968154	8.78335		4.04955	-0.45351		-32.3464	110.607		18.1352	6.62123
4.84475	1.40018		4.87714	-5.31727		0.782504	10.4011		-2.91424	-0.268514		-24.5021	23.9961		1.10012	-1.29267		-4.07409	2.83522		1.74956	5.48571		4.54692	0.312777		-27.126	130.797		6.07247	-3.80153
-20.3635	13.5839		11.718	-3.57148		9.98942	-4.66589		-2.35017	2.12067		-15.2951	6.03621		8.6502	1.12942		-2.08691	1.82436		2.31459	8.1263		4.77004	0.666007		-41.2215	129.137		0.174527	1.13742
5.75289	0.385046		15.3852	-2.79082		12.1103	20.7693		-1.42484	-0.322278		-44.8017	51.8628		3.48243	-7.34395		0.998002	0.37918		2.99378	8.12363		-9.67487	-8.72288		-60.0792	125.066
3.77736	-1.84956		12.7473	-0.145065		4.62122	31.8375		-1.47071	0.735252		-1.36874	-2.91488		3.93983	1.57124		-0.770212	-3.36436		1.58312	7.55495		-9.85616	-6.86242		-77.5113	141.087		Sample	11
4.33213	-3.81604		12.8489	-4.18034		-1.92074	32.5806		-1.67908	3.96569		-17.6492	5.17126		1.98706	-6.60577		3.49818	2.52793		6.25646	-20.0368		-12.8316	-7.43839		-31.2422	38.5611		Section	5
2.27944	-1.73569		12.0487	-1.67513		-5.15792	17.7895		-0.120219	1.34838		-5.56352	3.48184		-0.145584	-2.40094		-3.11622	0.215337		-6.4356	-3.45525		-9.6147	-5.61443		15.6883	115.689		23.8434	4.14732
-8.9608	4.42659		9.42942	-5.63872		3.03652	0.607164		-2.15652	1.85569		-3.49057	10.8508		1.75397	-7.17659		-0.392486	-5.78494		-2.50546	-17.6444		-4.65557	-5.23815		6.6088	123.955		-2.55044	-6.11947
-4.80271	-0.00282568		9.48461	-4.53952		51.597	-50.4715		-3.34437	-1.53017		-14.8066	4.20791		5.12111	-2.61887		0.0553329	-1.74726		-5.79468	-1.949		0.87127	-7.74204		-42.9989	120.911		23.4187	-1.05669
4.67187	-1.73993		5.31383	-5.98565		-16.1048	-49.974		-4.69135	0.488018		-3.25224	4.07344		0.546836	-0.543244		-5.76487	4.76926		-2.48956	-12.7715		9.50888	-4.52239		-23.0264	139.95		-0.365868	-20.5678
4.06847	2.03953		11.678	-5.39454		4.67817	-5.12407		-0.2173	1.02051		-54.3285	59.8208					1.10812	1.35779		-7.85324	8.99857		8.73704	-6.26852		-15.4913	116.716		7.39264	-20.896
			15.2022	-2.29137		20.5251	18.4386		0.691475	1.2403		-55.4016	64.5778		Sample	6		3.17363	6.30454		31.7599	-6.04591		8.67196	-8.42793		-75.9197	128.638		1.08456	-21.057
Sample	1		2.00803	-5.75312		37.9598	-40.8053		-0.984617	1.0619		-45.9385	54.6816		Section	5		-1.12256	0.156723		-3.36513	-16.8035		4.90928	-4.1416		-13.5764	177.444		6.61689	-8.25834
Section	5					11.8546	-12.7966		-0.832856	1.20909		-9.49056	5.55784		-3.56983	8.3813		2.70559	0.342162		-1.29538	-12.3691		1.46058	-5.22613		15.7679	117.764		11.5925	-9.03999
1.91696	-7.60797		Sample	2		19.6893	5.58681		-0.473771	2.80978		-51.8935	60.1608		-3.6315	6.04864		-0.555675	-2.08516		-3.19708	-13.9583		17.3268	-7.52607		3.96551	140.323		7.53378	-11.4174
84.9877	46.3192		Section	5		-0.00952989	-0.994051		-5.8404	0.749793		-2.47806	-3.58807		-3.81813	10.985		-1.13308	-4.50534		-7.40777	-2.06434		5.23547	-3.32947		-73.8504	134.378		22.973	-10.512
-5.95652	3.54931		1.03105	5.14673		15.484	6.33162		0.0616331	1.41797		-4.64348	4.6251		-5.8869	7.08095		1.82457	0.745457		-0.820019	4.06928		23.6309	-8.27326		9.17677	134.24		3.93972	-7.65087
-4.71065	-0.039887		-1.61503	-4.92657		-5.58722	14.9959		-2.78378	0.730606		-61.0505	55.915		-2.98227	12.1856		-1.412	1.31244		-7.82068	5.98812		2.7649	-3.08605		52.8081	119.717		7.29064	-8.93792
-7.81856	-1.59351		2.62953	0.45059		5.39302	-44.508		0.485139	-9.65901		-45.5855	53.758		-3.17681	9.94094		-0.0596354	-1.99794		-5.92952	13.7435		2.21842	-3.36156		-1.39657	137.472		0.649305	-25.2522
-3.99796	-1.9274		2.37198	-3.18101		4.87414	27.1042		-0.296869	1.4344		-45.9577	56.2626		-4.41852	-1.06684		-0.340648	-1.98183		3.0173	11.0777		10.1886	-3.00211		-64.1915	120.325		11.4136	-28.8215
-1.78373	14.2924		-0.113101	1.34803		-2.02126	-21.1758		-4.58048	0.245993		-15.4125	6.65697		-8.75818	3.9073		0.533509	-0.0992283		-0.803698	1.31882		9.04448	-4.95319		0.64606	122.491		-1.55777	-14.3636
-0.848717	-4.59287		1.10623	-1.0012		-17.1209	-15.2665		0.221704	1.49119		1.90129	0.400667		-8.5542	9.20771		-1.22752	5.48636		-3.89825	-1.22361		3.44791	-0.767468		-57.6015	143.954		2.77758	-7.56267
1.59971	-8.42402		0.517687	2.05245		-3.21536	29.7938		-1.64135	0.0323148					-2.82988	0.180074		-0.509433	-0.933293		13.9617	6.64863		6.38932	-3.7825		-80.1789	113.27		-1.66811	-5.46977
3.10915	14.155		10.3339	-16.5193		22.8197	-10.4579		1.73125	-5.42035		Sample	5		-10.0077	4.24361		-1.89167	-1.00121		1.12397	-0.840654		3.31322	-2.95578		3.93578	125.096		4.65402	-7.39197
-6.49115	3.78344		-1.80199	0.0242498		14.6057	-2.44178		2.74893	-5.20069		Section	7		-3.75721	14.0089		-4.16821	1.70423		7.01981	-5.63839		8.03823	-3.28353		2.23144	123.042		2.19584	-9.49107
-6.41529	3.54925		11.5019	-16.6787		-4.61816	-0.591048		-0.263194	-4.2016		2.16605	2.20048		-5.44921	5.96102		-0.572462	2.88427		-1.78745	0.688055		6.07257	-2.181		-71.4341	133.582		6.19039	-8.49362
-1.25161	-3.29118		1.93522	8.16403		-8.77724	-28.6945		-0.340715	-0.251574		62.9021	-53.7155		-4.39966	0.661499		-2.51002	-0.957111		1.81965	-14.9739		8.71947	0.933755		-47.6724	122.933		24.9369	-10.054
-3.71244	-2.14783		0.784033	2.49453		-6.19635	-8.36355		-3.09941	2.7384		4.61938	4.08678		-1.84065	-3.0702		-1.85683	-0.503309		3.29561	7.54498		7.51921	-5.80981		-53.4598	130.93		16.9012	-6.91114
-3.19263	13.2169		11.0325	-12.8977		4.49103	-8.34446		-0.932843	1.00684		73.6519	-56.6879		-4.38743	11.8042		2.98271	0.43492		-0.141624	-4.38956		6.62351	-0.273103		-71.4071	132.328		21.2563	-1.69023
-6.61487	-1.51874		0.55237	-6.0753		-1.49101	-12.8057		1.28839	-0.251979		-2.77023	0.859622		-3.83051	5.7277		0.00654849	1.12959		4.24223	4.90656		4.90547	1.60056		4.07952	107.057		9.49122	2.89492
-4.83813	1.11081		-0.547544	-1.48967		-8.21525	-15.6234		1.13823	-0.752262		3.12957	-2.74031		-4.18505	3.77525		-2.38396	2.53872		-1.18405	-11.3356		1.78728	-1.92655		28.403	111.615		-2.49664	-12.2771
-3.68135	-0.326298		5.07403	-7.45013		0.74408	-11.9158		1.27561	-1.39153		5.97901	5.5493		-9.74693	4.39375		0.354204	0.0651139		4.86021	6.13224		-3.0095	4.47798		-60.0595	125.114		25.5005	-3.07344
-3.34885	0.336689		0.433356	2.19604		0.6406	-5.68019		-3.85599	-4.20406		-14.5534	-2.93866		-6.48904	5.37081		0.867181	-3.40627		10.493	6.68098		1.47663	-0.991926		-32.2197	87.5214		22.4436	-8.40513
1.56528	-6.9693		1.1972	2.8965		-4.16526	-35.4451		-0.419689	1.43473		3.49569	-2.7068		-6.81166	1.85556		1.40804	0.51244		0.846295	1.22787					-29.4342	95.2633		-2.67584	-20.8212
-5.95137	5.69315		17.8745	-22.5238		18.1772	32.9831		-1.70186	0.247547		2.08921	0.361924		-4.72221	13.6584		3.92804	0.792281		1.81989	-0.513504		Sample	9		11.6656	130.835		23.4797	-10.8272
-5.0908	-4.42864		1.44293	-3.16946		0.74656	15.1554		-2.27046	0.648896		5.11748	-1.81932		-4.83713	-5.74743		0.0417978	-4.49041		4.69819	6.46699		Section	6		14.3635	108.376		13.189	-4.40674
-1.14967	-2.86118		-0.433937	13.9489		-3.38437	43.1263		-1.77418	1.53711		74.7228	-56.1288		-4.31012	6.65581		-0.0107678	-2.26595		0.842856	0.417376		13.6243	2.14969		-0.559075	126.061		26.4332	2.02751
-0.758573	-3.64638		0.813899	4.67137		-4.30793	-11.9571		0.978464	-0.143803		-18.3995	-0.454928		-6.07624	3.95319		-2.39765	-5.16409		1.60053	9.57466		17.2626	-3.50418		-73.8321	124.267		-0.121131	-12.7487
4.6411	-18.4726		0.543071	0.645702		10.0816	34.1456		3.1513	-3.13921		-3.56929	5.41772		-3.90636	7.23766		4.62016	11.2683		-1.88599	-11.3022		12.9714	-2.7228		-29.8588	154.916		-12.2851	2.85249
-2.87752	12.6775		3.97238	-6.24634		-19.4987	36.6836		-4.50422	-1.22345		-5.39235	3.54463		-3.93427	2.16985		-0.65488	1.33464		-0.607747	-19.0441		8.48392	-2.88158		-49.1233	128.194		-3.44808	0.100838
-4.39186	-2.69461		19.2327	-23.238		-3.245	-17.1131		1.89517	4.68208		68.3458	-51.6154		-4.85421	8.3477		-0.275554	-2.0314		-5.03108	-15.237		10.9835	-1.98813		-49.115	123.382		6.92936	-9.23909
-3.53828	-3.59867		-0.0773794	0.326818		-6.79262	-19.5419		0.589635	2.20636		-2.52556	0.389861		-6.33131	1.77509		0.902773	-5.05975		-0.966086	-11.3954		11.7843	-1.07498		18.8196	126.349		8.48842	-19.6929
32.5038	19.8164		2.06365	0.0184149		7.97639	-13.4965		-3.46548	1.66749		-8.31692	3.92303		-7.27729	4.00094		-4.96558	3.06696		0.511147	6.30419		0.638806	-1.864		27.333	126.08		17.6731	1.05376
-3.63767	-1.20965		12.5995	-18.1704		5.52223	3.99509		1.02727	0.540812		70.2236	-51.4689		-3.112	9.52052		3.53556	-3.66664		2.1143	0.985377		3.32055	3.58496					-5.54597	-28.2588
-3.32435	-2.75338		-1.16683	-1.20532		10.6558	-12.9362		0.116604	0.121009		53.0412	-47.9329		-6.04898	-0.206508		-0.980493	-3.2861		-3.72914	-5.24432		10.7955	1.5551		Sample	10		7.29485	-9.95891
-3.28307	-3.9423		5.45372	-7.75445		12.4644	2.93752		-3.10265	2.69144		-1.55391	1.3296		-6.73713	4.33024		-0.698493	-1.2551		-4.21835	-0.055625		-0.573245	1.47779		Section	6		20.2859	0.488264
-2.60972	-1.46458		0.423372	-4.97087		-5.7856	-21.2396		-1.07775	-1.13751		-13.3653	7.60504		-6.47899	2.71965		7.64015	7.01001		1.31092	0.9124		-9.29213	-0.420432		1.11163	-11.1176		25.3269	-10.5321
-0.193737	13.3846		4.18888	-3.74884		-16.6878	-12.1451		0.162101	1.02907		3.0156	1.79936		-7.29583	10.6284		-2.72115	1.62462		0.0954032	8.58099		4.19268	2.04134		-6.77238	-5.02829		-2.76787	-24.0042
2.88374	13.7417		-1.15816	-1.10977		23.2331	-6.1783		1.04385	0.589485		-8.90791	-1.73186		-8.24081	9.58533		-0.124697	-3.32476		2.28249	2.72195		10.2287	0.152929		10.5299	-20.1287		3.63914	-18.9902
-0.147916	-3.56034		3.39727	-0.764334		-16.2275	37.7427		-2.42175	2.55395		2.45704	2.63325		1.80012	11.5284		-2.99164	1.93498		5.0836	5.68461		5.11398	4.02789		-4.83682	-3.98977		10.788	-2.89685
-1.62971	1.96437		-0.439672	2.48335		-15.4998	52.9885		-4.38867	2.9078		4.10589	2.65241		-9.94204	3.65048		-0.49217	-3.72099		2.99601	9.92762		4.09824	4.0334		-3.71516	-2.99761		20.2635	-0.390948
-4.71095	6.9652		2.4943	-3.09466		4.30568	-5.97811		-1.50276	0.722055		4.83477	4.73309		-2.96969	13.1271		3.56435	-1.59707		4.0587	4.07235		8.06203	2.98281		-0.0887644	-16.9584		18.6846	-6.12062
86	39.1314		-0.232355	14.8041		2.4061	12.5526		1.09841	0.773791		2.00868	0.0213356		-4.53447	2.04666		-2.65099	2.64514		3.16299	1.63162		3.34411	-0.314268		-3.62528	2.40547		7.54305	-10.3124
-4.19956	10.3662		-0.67993	0.161769		-5.09625	-15.7229		1.30604	-0.633482		-17.108	-2.62338		-3.99768	0.637644		3.32587	4.60753		5.95521	4.15484		-7.17249	-0.304632		-38.2228	55.1193		0.378495	-8.09872
-5.90757	6.09957		-0.724734	1.69491		1.38103	-10.9516		0.417148	1.90758		-15.1163	6.92537		-3.07197	12.6416		-3.56544	1.51472		-3.54365	-10.7609		0.746482	0.128679		25.5162	69.8423		22.4067	-11.2613
73.5831	50.6535		0.0630457	-1.62304		-4.0901	-5.51741		-0.549485	0.837964		-7.51672	2.74179		-4.2772	10.0155		-4.85771	3.8103		-6.06041	-1.50541		0.973442	2.85307		-3.1634	47.2491		22.2508	4.50298
-0.83159	14.0891		0.728873	-2.04773		-1.72084	38.0574		-1.99995	-1.98376		-0.715043	1.28643		-4.87042	-3.99283		-0.0535866	-1.62985		-0.898174	3.39607		13.3755	-2.04718		-6.8253	-5.87543		-2.56091	-24.668
7.60754	14.0479		1.944	-1.03218		24.3601	-42.021		-1.54022	0.704216		-8.97638	6.81805		-4.63487	-0.422215		-4.31399	-0.65665		5.01054	3.12774		2.29234	0.159148		-0.886399	-25.4458		16.4578	-15.5737
-3.19737	-3.60649		-2.01868	6.01846		-2.18906	47.3515		-2.03457	2.12924		62.783	-57.2255		-3.84536	-1.48995		-2.71309	0.490664		-3.43973	-14.7555		-2.73712	-1.2303		-3.6242	-14.1443		12.8257	-13.4114
-4.69682	10.2444		5.54616	-7.4988		-9.07837	46.2045		2.05329	-6.05437		-14.4653	-1.97242		-5.78768	-1.38017		0.238666	0.510227		2.00442	4.99706		-2.64571	2.11698		3.62894	-29.0493		20.2694	-12.2857
-4.29547	8.04367		0.943373	0.12781		-7.533	-24.8991		-1.6983	1.24585		-2.80541	-0.0165768		-9.18595	3.30014		-3.43609	0.919909		-4.69358	-7.69123		0.307054	1.64449		1.44745	-15.2227		-2.93282	6.17413
-3.39473	-3.90936		0.064437	-4.00467		15.1056	26.5651		-0.106491	-0.0835503		1.66816	0.74678		-6.82071	9.05262		-2.32884	1.5784		-5.01465	-2.09714		9.53365	-1.60595		-7.88571	-8.15234		13.8683	-10.421
-5.49946	5.99905		3.10994	-0.305361		-11.1324	-7.65671		-1.96207	-2.28356		63.5894	-54.9284		-0.571591	6.51403		-0.000958122	-4.24107		0.0020991	2.10944		9.29177	-0.931283		-5.69889	0.159359		-2.89033	-20.1436
-1.23914	-10.8258		1.72967	7.82515		-17.5608	-21.7633					-9.54165	2.41253		0.0899392	8.01158		0.0518648	3.91005		-3.03354	-13.9006		10.0412	-2.72078		-6.45887	-14.017		1.15793	-17.381
-8.64124	1.36797		8.81756	-12.5668		-9.01043	50.449		Sample	4		-2.52873	7.90616		-5.85962	8.7506		-1.60012	-1.40217		0.724193	-18.3201		6.50816	-1.91336		4.55742	0.9135		25.2316	-3.31571
-3.2872	-9.41376		3.7252	-3.2586		20.4359	-1.11604		Section	6		-14.6072	1.87853		-6.60276	4.18202		-6.61821	2.29265		3.72515	9.86748		7.61346	-3.81388		0.500724	-6.16752		-2.47292	-17.1976
-3.17944	12.4359		-1.2835	2.9475		-12.3071	-46.8976		-1.66274	7.7196		68.09	-52.1746		-12.1367	-8.6099		0.147784	-1.68158		1.79207	6.84164		5.04227	-5.32052		7.15093	57.1157		-7.56799	-12.3683
6.77671	16.5464		11.5197	-5.38137		11.474	-30.6865		-1.50827	6.76681		-2.62153	-8.63897		-7.4555	7.29212		5.69452	-1.21827		-0.0143829	-0.177532		5.39608	-3.65375		-2.80546	-5.23944		18.5615	-9.04176
2.17408	-5.24128		0.261884	1.92204		-0.61711	-3.5706		-0.0488657	-2.35762		-5.79382	1.84257		-7.81332	3.81214		-0.108667	-1.31951		-2.19946	2.2814		0.253932	-2.30938		13.975	0.973664		5.62742	-14.2609
-2.77823	3.71024		1.13817	-6.01563		-9.09173	3.23787		-3.41229	2.2306		-2.98707	2.54077		-7.59314	4.16626		-2.48197	-1.19982		-1.77758	-13.1164		1.68739	-2.08465		-4.08798	-4.36499		7.13064	-6.72025
-2.5522	-3.72826		15.4775	-10.4146		-14.155	32.7444		-9.38619	-3.84316		-1.00221	6.02721		-8.15392	7.69452		-0.570435	7.54304		-5.498	-11.0085		4.03825	-3.74671		-3.03457	-27.4107		-0.142534	-12.9487
-6.4396	3.55182		1.57802	-5.54725		27.8696	-15.031		3.8059	0.591183		-0.541529	4.94687		-9.37499	5.63477		-2.32738	2.64744		-6.11046	-3.36239		6.28401	-6.13802		-7.34387	-9.98014		3.48841	-17.8522
-5.16743	-4.64342		2.17572	5.91381		-11.0415	1.32404		-7.76793	11.885		56.4303	-61.5107		-4.88063	-0.314333		1.0934	-3.67418					5.80993	-1.28907		3.58604	-0.171236		9.11207	-10.8272
-3.9512	-2.2259		0.0922349	-6.05639		-3.04353	44.387		-5.74001	1.2203		6.47232	2.33663		-5.11811	1.08178		-4.92597	3.25153		Sample	8		4.86321	0.244367		-5.42359	-42.2814		21.1551	-0.248412
-5.67032	1.96862		1.54031	-0.999171		18.3653	32.791		-2.58191	-0.997212		10.4576	3.68726		-3.87268	3.14999		-2.36394	9.92075		Section	6		3.32775	-2.16437		-8.54962	-10.2669		22.6139	-18.9093
-1.8605	5.38387		0.454081	2.32091		17.9469	5.20526		0.0820499	3.27952		53.5887	-46.8663		-8.36133	6.68855		-3.50346	3.73957		-14.1211	-18.5352		3.0701	-0.739403		-5.80555	2.59566		-3.17996	-20.5119
9.00726	15.0901		0.725404	3.90343		18.5315	18.2794		-3.95787	-5.4435		-3.2628	-2.05014		-6.3567	3.50746		-4.3943	0.176111		-1.98095	30.138		5.37203	-4.53619		-0.544312	-10.8718		-0.519978	-16.5368
-2.90454	3.99718		5.18683	-6.94531		21.2526	-6.0326		-3.74963	-1.00598		64.4356	-53.9957		-4.7808	9.23289		-3.76689	1.01226		-14.7858	-19.0265		2.66718	-1.75241		18.0883	-4.83747		22.5816	1.30503
8.7501	15.4702		8.1573	-2.27117		-18.1787	50.4267		-10.3262	15.8127		64.4373	-54.2198		-4.37585	9.8696		0.698342	-5.03253		-2.62387	58.7922		3.59664	-2.34631		4.41576	-73.2274		-7.90405	2.33502
-2.94216	12.2564		-1.7652	3.63401		2.43864	-17.692		-0.262725	3.60269		15.3031	-7.0217		-9.57117	7.64125		-1.18023	-6.67382		13.2209	39.9896		-2.81504	-0.299069		4.02312	-23.9241		21.7897	2.15549
-2.10775	-3.83477		14.1068	-18.1224		0.0878308	-13.8051		-0.100711	-2.06978		-11.2251	7.63757		-3.14566	2.23235		-5.38738	2.25497		-17.1082	25.3358		-0.644719	1.65314		1.01409	-7.94128		18.1692	-12.4222
-2.66865	-4.16976		0.786375	-5.06913		0.625747	-3.06826		-4.62376	5.11364		-10.0029	4.73383		-4.58252	11.8315		-3.18741	-0.911408		-5.73066	17.4136		-0.30013	-0.148333		18.6535	-3.32753		2.81674	-0.163775
-1.65805	-2.19512		-0.548058	1.20339		27.3313	-26.206		-2.47048	10.8669		9.47406	-2.29523		-3.64787	2.05788		-0.299381	-2.02115		12.4468	50.5857		-2.69457	0.0188669		-0.786382	-2.89455		6.19173	0.556342
-5.87209	3.43266		23.4082	-28.8404		6.54284	-59.5601		-4.01033	-7.06136		71.7342	-50.6277		-5.32722	7.88308		4.31027	-1.5529		8.02779	59.8057		-3.78927	-4.80665		-6.34973	0.922535		21.1565	-10.6458
-2.60703	5.3163		1.24713	1.30635		-14.4221	-14.5276		-3.00734	0.475815		53.4818	-47.8972		-4.1331	13.6654		1.93777	-2.94013		10.9642	51.2836		-3.86854	-0.317845		17.8948	4.20233		4.83738	-7.20682
-7.48418	-1.01658		4.24281	-2.92378		5.42826	35.1565		-1.79517	1.07264		63.6305	-52.6681		0.149337	3.35997					13.3213	51.9332		-2.91231	1.84829		-7.02205	-6.44385		-4.14014	-21.34
85.9528	44.8062		0.0955512	6.77759		28.5233	29.0556		-1.3345	-0.409451		63.1659	-52.8551		-6.0838	4.11964		Sample	7		15.7411	37.535		-2.93642	2.89802		10.2651	4.42585		28.5984	4.43458
87.1379	43.2429		-0.868474	-8.40775		7.65118	-10.835		-3.68348	-4.90846					-6.46898	9.51026		Section	6		-7.47121	31.9936		-4.22548	2.87803		-2.44839	-3.84637		25.2588	-6.31765
-4.47049	10.1895		1.28842	3.05578		-15.9429	-17.8958		-4.49775	13.6447		Sample	5		-6.99846	2.82182		-0.424336	-0.509414		-1.52236	47.4616		-3.81465	2.51215		-19.4449	-10.7929		3.75802	-9.04284
-4.36591	6.96898		-0.42647	5.56337		17.3601	23.2044		-11.1767	8.44074		Section	8		-0.373346	6.26772		-2.18306	0.467187		11.7153	42.9046		-3.9709	1.85708		17.6693	1.52053		16.291	-8.25072
-5.65131	1.93367		-0.231678	-1.54086		-19.6172	47.5833		-4.39146	-5.85622		-2.57648	7.01888		-4.50272	11.8223		3.92541	-0.250777		-14.8265	-20.8174		8.23359	1.45971		-5.4914	-3.61008		3.60394	-6.32296
-2.37554	-3.04396		2.44613	-2.21003		22.6413	-12.1749		-2.02741	-5.51466		-6.30075	-3.74196		-4.3467	0.78813		-0.492302	0.320763		14.2931	39.3648		19.3816	4.4097		-2.69909	0.652771		20.2806	-9.77268
-0.911164	13.9457		2.29541	0.706632		6.2083	-14.8185		-0.820376	4.31768		-4.3441	8.87517		-2.85782	4.19835		-2.05691	0.396794		3.93192	49.2348		0.351672	0.222732		-6.84103	-37.6803		0.261505	-10.846
-4.31322	10.2566		11.5664	-15.601		13.2537	10.3273		-7.78278	-1.77658		-5.99794	-3.01948		-2.90707	6.42081		4.58399	-2.02265		-12.93	-18.7377		3.01645	0.869268		-4.18298	2.69383		3.01569	-19.0941
-6.15569	3.49558		0.295199	2.14236		23.6788	18.473		-4.10892	4.84659		3.35875	3.075		-7.57164	4.21112		0.0836474	2.68551		-12.4134	-15.0146		16.8699	5.35233		55.0152	-56.5804		18.6695	-12.0649
-5.47152	-3.00596		-1.14549	12.1601		0.670919	7.00152		-5.14182	16.4124		-2.0762	1.57223		-5.21685	10.4568		-2.73557	1.55577		6.47248	67.5307		-2.52225	-2.05288		-2.7891	-12.1786		5.44456	-9.55373
-4.5147	1.25628		1.77944	0.411378		-9.71602	-8.02068		-0.438657	-2.533		12.043	2.13938		-7.21175	6.06417		2.10361	0.0590404		3.01036	28.5086		-6.79518	-2.93274		-2.75403	2.61141		8.8756	-5.78405
-4.85959	10.8297		-0.29588	-4.20465		3.81077	-9.61319		-7.80112	-2.77439		-2.82016	3.12441		-6.47016	2.68261		-1.34836	2.43459		6.74534	59.3584		-6.27126	-1.14937		0.0721729	-25.2372		13.7127	-10.2286
-5.50939	-2.50407		0.630558	-1.16649		3.72584	0.857888		-3.87837	-5.55147		1.70365	4.07828		-3.3586	11.7946		-2.75281	0.953724		-4.99436	36.8057		-10.0861	-0.761398		2.86127	-10.7778		5.06056	-12.7905
-4.15953	0.481592		2.1102	-6.18205		16.4874	-2.18976		-3.903	-5.95259		3.67596	1.06282		-2.75331	12.9407		2.8104	-0.460231		-12.0112	-21.7648		-9.80165	-2.48191		-10.7587	-7.87064		20.8059	-1.74295
-3.391	13.238		19.1007	-23.9334					-10.1605	14.9181		-0.0800686	4.31256		-4.28136	1.05228		-0.125975	2.48948		-1.28057	48.2621		-6.6093	-0.682312		5.9631	-32.3214		16.0372	-8.6016
-2.59974	-0.77821		-0.472817	11.1141		Sample	3		-4.55679	-5.19935		1.86872	3.75269		-4.39258	3.05058		-1.49795	1.75667		-12.6928	-16.0553		-7.66093	-2.12673		42.0702	1.3619		5.95738	-13.8195
-1.09337	-2.16864		12.9567	-5.12264		Section	6		-3.27372	4.82424		3.4208	1.34079		-8.36363	5.90134		0.452321	1.47545		8.72166	28.5718		-3.15549	1.43848		-3.03999	-3.25523		19.8376	-10.7368
-1.82573	5.87289		-0.358072	-0.788904		-8.25462	-5.19775		-2.95842	-5.74597		-2.61293	-6.08852		-9.47763	4.88248		-1.46635	1.47235		-14.8491	-28.0759		-3.39134	-0.912903		-3.72991	-9.8146		17.1939	-11.6334
-5.325	0.37726		1.87257	-0.476101		-2.43271	4.36192		-3.89492	-3.45771		-5.1967	-2.99747		-4.73201	4.9554		-1.44337	-0.153687		12.8774	34.2928		-3.36675	0.12396		-3.6189	-10.583		0.762573	-16.6464
-3.9686	11.6696		11.2036	-13.5867		-5.62462	0.676151		-5.16351	8.89069		-7.30808	-2.28355		-11.251	6.03553		0.64206	1.18121		0.939789	47.8107		-3.43691	-4.97758		4.61577	2.84931
-3.34	-4.00127		9.90816	-12.7653		-8.02096	3.91931		-4.64328	4.48896		13.0906	0.433306		-2.98363	10.0426		3.20019	-1.13973		-14.343	13.3036		-3.18869	-3.14596		9.23645	-16.8869		Sample	11
-2.58844	-4.70554		0.900685	1.67193		-6.25163	1.649		-6.30301	0.745276		-3.20994	5.89175		-7.24919	6.25718		-2.14097	-0.183316		-14.3407	-22.2183		0.337117	-0.376684		4.86322	12.6096		Section	6
-1.04351	14.1968		2.57706	-1.36078		-4.32636	-2.62419		-3.59274	-5.83781		-1.48321	-0.97622		-5.04851	8.48166		0.0391362	-0.597293		-0.816529	51.4401		7.77015	2.5987		-9.94706	-6.18334		-20.5598	4.94312
-6.41732	-3.06751		0.672251	10.4377		-5.58566	-0.869875		-2.24345	-0.638116		-1.04186	-0.535558		-1.07979	3.34982		1.3956	1.38582		-16.8138	-18.8354		9.64221	2.83259		-1.61774	-2.1481		-0.529322	-1.13997
-3.05237	9.22205					-4.50164	6.59302		-2.0365	-4.28548		-6.60399	7.03241					1.66957	-2.22671		11.9587	44.303		5.62971	4.10455		13.4588	10.7483		-0.862191	-0.997168
36.712	21.2966		Sample	2		-3.1487	0.43361		-4.00697	1.59543		-1.41906	-2.54534		Sample	6		5.31202	-4.09286		-1.09685	50.903		5.63775	-1.52019		-6.70981	-18.2386		0.103238	5.50085
2.60653	13.1692		Section	6		-2.77705	2.73469		-4.47153	-2.76257		-6.0192	-0.744401		Section	6		2.43993	-1.60068		-16.2215	-19.4626		8.61651	1.69202		48.7729	-59.3996		-14.5671	-7.93091
-4.81614	0.277083		-34.4767	78.004		-0.354223	2.33218		-4.33347	7.78602		-1.88594	-1.9069		-3.91187	-3.6019		-0.845862	0.465092		-1.13729	53.428		-4.15489	1.82974		-24.5651	25.4963		2.40696	-2.50807
			-53.982	77.102		-7.83126	4.33946		-7.01974	10.4688		0.617124	4.21851		1.29774	-2.94008		-2.01859	1.62217		11.5836	53.0383		2.34912	3.27863		21.4024	8.73715		0.0177678	3.77545
Sample	1		-49.9826	88.207		-6.30253	3.14803		-1.83067	-0.798221		1.9077	5.78694		13.2394	-2.64184		3.09643	-1.33418		-13.7255	5.22593		6.10616	4.70849		-3.99273	-2.44641		-3.82174	0.9961
Section	6		-51.4882	87.7092		-3.70212	0.684505		-0.493477	-1.67557		5.16929	-1.10274		8.23065	-4.5943		-0.781811	2.28879		7.39373	59.2776		4.85872	-0.208441		11.0661	-54.4454		-12.7359	-12.3262
2.20748	-3.18031		-41.0174	77.0398		-6.95248	4.09925		-5.14741	13.8235		4.96386	4.17947		8.09638	-4.11064		1.00651	-0.580859		-16.8943	-19.7377		10.4775	4.20758		-11.6504	-15.7105		-13.693	-10.1299
5.57734	-5.38697		-43.3584	81.6057		-4.3009	0.900332		-4.54759	-3.53529		-0.739222	-0.985648		13.7341	-2.16035		2.34386	-1.27159		-14.9726	-21.2615		29.0012	1.49956		11.6165	-7.62098		-1.92772	-0.807658
6.65466	-6.89914		-32.9461	83.2171		-8.19771	-3.6823		-1.82861	0.581464		-10.6997	5.26429		0.181091	0.907659		1.48294	0.865606		-12.6465	-16.8463		-1.36761	1.73177		-4.61619	-4.26477		-10.9575	-11.2589
7.75999	-5.0481		-71.4021	84.9727		-4.57011	6.03285		-7.84211	11.7267		3.32214	3.54685		-1.87743	-1.69918		-1.79923	1.33622		-10.6893	9.8369		3.08573	2.47162		-4.67053	-0.427975		1.02696	2.15529
6.51155	-3.52691		-36.9772	78.7631		-5.52857	-0.995236		-6.48944	6.49779		-3.19134	6.01147		12.5455	-1.87117		3.84753	-0.737473		0.982017	18.1148		7.62423	1.68638		16.9202	-3.48428		-14.9912	-8.89566
6.79301	-4.38336		-61.2723	81.0709		-7.70748	0.710564		-5.42073	3.65011		5.68578	0.282496		10.6972	-4.36661		1.89054	-0.953374		-4.22853	47.3473		3.26457	3.33487		46.1879	59.964		-16.5766	-2.56643
6.4209	-5.01968		-64.5291	72.7477		-3.55696	6.38041		-5.48606	-5.13458		3.4338	4.3066		9.65074	-4.45501		-2.98851	-0.198231		-11.3074	-15.2482		3.21146	3.00869		16.3299	-12.4293		0.0341404	3.41334
2.39104	-3.67783		-48.6567	91.1831		-7.0146	0.479292		-3.72864	13.5853		-17.3959	45.872		13.4829	0.707577		0.0184917	1.58784		16.0702	36.5544		-2.22359	1.26268		0.351171	-23.8476		3.84619	-0.973338
-1.6488	-1.36901		-46.8385	85.1785		-5.94458	-2.70761		-3.1475	-1.22561		3.66984	-8.06476		10.7129	-3.14321		0.725148	0.249861		11.1827	43.3376		-2.76516	-0.330525		10.5002	-8.82668		0.850636	-3.77691
8.7988	-5.70011		-36.4581	83.6897		-5.97335	-4.81016		3.46117	-0.650213		-3.8384	6.22792		6.63954	-3.73947		-1.22044	2.45573		-16.6178	-15.9738		-2.17119	1.37922		-1.79085	-10.1833		-23.1407	6.80256
2.62162	0.830853		-58.746	67.6898		-4.23186	2.53238		-4.65675	7.49889		-2.61688	-3.01391		12.7447	1.47097		-1.5456	-0.470681		13.7904	30.0622		-2.86142	1.66152		13.0595	2.69315		1.59739	-3.68738
2.40724	-0.635862		-42.3751	87.3563		-11.1803	-3.70925		1.65191	1.30837		2.88122	-2.45249		8.23226	-4.38291		0.0150058	1.138		7.1134	55.1716		2.90507	1.17371		0.654761	-13.6606		-3.08419	2.50152
3.93267	-3.67233		-40.61	75.6547		-0.292906	4.0234		-4.78676	-5.33154		-2.44002	7.59016		-0.67627	-3.21749		-2.076	1.62936		-3.1429	45.939		1.47109	2.29401		66.0652	-35.6935		1.44371	-0.683395
4.91493	-5.55792		-53.3244	76.6471		-2.47961	3.82044		-3.76605	-5.26732		3.71395	6.30606		-0.123065	-2.21936		-0.901851	0.295132		-6.41478	43.3347		2.05263	4.30537		-8.0702	17.4609		1.27903	-0.448626
-16.9804	-16.1119		-53.7466	87.1417		-9.82896	-0.522908		-4.18922	1.79114		-1.88498	7.9784		0.867754	-4.10228		0.00196329	-0.152281		7.79387	55.1858		2.12285	2.40051		-3.93705	-8.00089		4.37643	1.13631
6.1377	-1.62654		-46.3984	89.474		-5.22774	-0.424279		1.20906	-0.650207		4.62443	-6.66421		3.67846	-5.76471		-0.10275	1.83067		-14.9569	6.4805		2.40851	0.822351		21.1194	-55.155		-2.96445	3.94686
5.95047	-10.5965		-43.633	81.7699		-9.67779	-2.91027		-4.65885	2.57782		2.99789	5.87685		2.29468	-3.28764		1.04039	0.685057		-6.74771	31.9263		2.73142	0.96715		10.8027	-4.09292		-10.265	-7.55935
8.58982	-5.04385		-47.0195	83.3347		-6.37899	6.85157		3.56196	-0.252164		2.6569	2.54521		-3.52555	-5.73608		-0.625476	0.602967		-13.412	-26.6686		0.546643	2.70314		-0.963576	-2.4999		2.64534	2.43289
6.13019	-5.69811		-63.2295	74.4922		-2.94057	6.34058		-0.225081	-1.79789		-9.56047	8.78586		9.57917	1.81715		-1.74216	-0.535439		13.5992	39.5311		1.55735	-2.01849		-6.04806	-4.34192		-5.08883	1.50592
8.55011	-5.8374		-69.6543	98.5381		-3.04359	4.21069		-8.35367	16.0575		1.51464	2.22244		2.06342	-2.7415		4.19158	-0.205555		5.6567	44.8457					18.6248	-4.61378		0.0409825	-2.9815
-17.0764	-12.5251		-43.9289	82.3241		-3.94595	4.06971		-7.26119	12.8043		-0.692069	8.35931		8.16015	-4.15355		-0.207388	2.86826		-13.9816	-15.0924		Sample	9		-4.4763	-3.31108		-14.8887	3.1063
-20.5682	-17.6457		-42.1148	84.2638		-8.10672	-2.27237		-4.01746	4.13245		-5.30532	-0.284689		8.33917	-5.423		-2.26714	0.559911		-16.0826	-30.0818		Section	7		3.58131	4.63337		1.08833	-2.51118
6.06078	-4.31146		-47.4029	76.7042		-6.00633	-4.54116		-4.91021	-3.53459		2.073	-6.12066		13.5024	-2.72392		4.02342	-0.166696		-16.8908	-13.0795		-4.69226	6.07938		2.63891	-18.3109		-5.17103	1.82669
4.92719	-3.99856		-47.9664	77.8181		-3.76909	6.30598		-0.254362	2.8286		-2.41765	-2.57683		12.4295	1.52585		0.682154	0.250741		5.48084	53.214		-20.1233	0.937992		-8.02649	-7.01677		-12.9375	2.57242
6.29891	-9.5755		-48.1242	78.5785		-5.10767	0.477403		-1.85149	0.93567		-1.35548	7.14895		10.9671	-3.03719		2.49805	-0.631093		-22.2084	-16.344		-21.3598	-2.0414		9.54014	-67.746		-2.302	3.74384
-17.5163	-15.0269		-67.2247	86.324		-2.51559	2.23684		-8.37514	10.2749		4.2552	-4.04925		11.8513	-2.68287		-1.0913	0.651766		9.4028	52.0089		-16.4049	0.591233		5.55137	22.7602		-1.99403	-0.407586
-18.7285	-17.6043		-46.016	81.4669		-2.85362	6.46552		-4.04085	15.7071		0.194235	1.43567		3.38947	-6.15784		2.52719	-0.530283		2.79765	62.8112		-17.4952	2.65622		36.5304	-37.7241		-14.6974	3.78422
-17.4064	-18.1864		-67.1965	85.1148		-3.04725	3.83542		-4.57423	5.18815		-0.549766	1.66872		9.58972	-5.56067		1.4934	0.0195096		16.3671	36.7485		-4.44391	-1.19762		-19.385	0.88355		-8.97451	-10.1108
-19.0033	-20.9247		-57.6713	80.1968		-2.63121	2.7778		-4.83151	15.8621		0.53701	-3.86522		-0.768522	-2.74055		-0.996274	2.56561		14.8117	52.7084		0.550806	5.44947		92.0454	-17.1031		-0.612144	-3.64796
4.69997	0.488761		-55.5597	85.5242		0.00453156	5.90104		-4.31628	5.92817		-2.09787	3.67969		-1.78011	-4.82327		1.47518	-1.0451		6.12455	27.1431		-7.45178	6.48247		34.4709	-86.7464		2.66359	-0.966561
8.26422	-7.32428		-41.7018	89.4886		-8.08099	3.97457		0.642119	-0.195347		7.47285	0.274647		-1.2142	-3.21947		-0.0591679	-2.57095		-11.2	-16.6682		9.93384	7.90568		19.383	-8.35429		-15.4178	-7.01873
4.05788	-1.272		-44.3917	83.8804		-8.21642	3.17586		-2.73212	-1.2735		2.80568	0.00829195		12.8574	-0.540581		-1.028	0.848897		-5.48654	-3.2275		-5.39883	5.99371		26.2044	-29.7804		4.3672	1.46345
-27.1153	-17.2999		-66.6159	88.1302		-7.55837	-6.75536		-2.19139	0.571939		8.54598	4.25333		4.56334	-4.3392		1.63227	-1.36464		-26.2037	18.7219		17.2697	3.27299		6.28864	1.79058		-2.03827	-2.21773
2.50019	-3.75066		-45.9449	85.3088		-7.48735	2.87479		-3.35606	-2.37179		-5.9454	-0.145493		4.70685	-6.51025		3.51592	-0.37664		12.7252	36.2197		-11.9218	4.70827		-12.8395	-3.57003		0.643388	-4.14672
1.20817	-3.06935		-66.4508	86.0573		-6.51766	-3.86653		-2.99897	-2.02007		3.34643	1.31481		8.0439	0.506055		-2.8284	0.110545		-5.89195	-2.39439		-6.95783	4.10897		-4.95502	-3.79749		-6.43001	-0.318894
7.49586	-6.61884		-49.3188	88.7826		-4.78122	5.4071		-3.81071	1.72115		6.93731	0.483347		-3.39483	-3.67263		-1.68429	0.937827		-21.0355	25.4461		-7.40767	3.32981		-7.57359	-6.47545		-4.67319	0.676385
6.10147	-5.39791		-36.5036	83.0011		-2.29518	1.27311		-5.60427	0.059141		7.49876	-6.47472		12.5481	-0.144265		2.5268	-1.12116		-2.17861	44.9276		-7.55652	7.9719		-5.78201	-12.6447		-2.90894	1.82431
2.59306	-4.6615		-64.4679	71.3942		-5.22492	5.00203		-1.97605	-0.156605		4.94778	-3.48002		4.81138	-5.43809		-1.69746	0.120157		13.4322	52.9929		-5.97326	9.71462		-3.81318	-6.12043		0.836008	-4.13213
-17.2351	-19.2466		-57.629	75.0659		-4.92144	1.6698		-2.19621	8.12168		5.0024	-0.197537		11.1601	-5.30081		2.81253	-1.56022		-14.0825	-19.1523		-6.04549	-2.64649		5.40597	-7.04894		3.53306	1.08742
-4.94251	-15.7752		-50.1726	90.0316		-7.20201	13.6278		-2.4571	-0.611139		2.52198	-0.946129		8.23068	2.05487		-0.837204	2.8155					-4.56863	-0.622539					-5.1651	0.459675
9.69918	-3.04805		-35.5541	83.1284		-4.14741	-1.91321		-2.24932	-1.18118		7.83018	-3.10623		10.6622	-2.01431		-0.916231	1.46127		Sample	8		-4.13152	1.06365		Sample	10		-5.76193	-5.60123
7.4771	-3.11063		-43.1125	79.898		-3.77385	4.24784		-2.69077	-1.2817		6.04684	5.25539		6.0056	-5.18855		0.451228	1.01259		Section	7		-4.43086	0.29171		Section	7		0.916184	-2.6644
-1.41505	-0.729662		-58.4829	72.1517		-7.44981	4.07901		-1.95164	1.05213		6.00433	-4.44881		-2.71586	-5.49985		-1.84941	2.00516		-7.31809	-29.0158		-6.69614	-0.310663		-29.1983	-17.8027		-10.8368	-6.85509
-6.7483	-9.97042		-40.7951	86.4366		-0.341552	4.65891		-0.233527	0.642332		-4.11727	-1.23424		14.8355	-4.26311		-1.49655	0.553839		-3.03414	10.5038		-0.709487	-0.0461574		7.19771	-37.544		-0.399671	-2.13022
5.92122	-6.64533		-49.9713	88.3542		-5.24778	4.95798		-1.94406	9.38136		8.8874	-2.51118		-1.13283	-3.05282		2.21948	-1.29743		5.38148	7.696		-7.68816	2.03366		-23.2016	5.51462		0.798093	-2.65624
9.18426	-5.34811		-36.0952	81.3436		-6.34959	1.26869					-3.06574	7.15886		-4.42125	-5.02044		-0.946278	1.34074		3.71796	-41.8338		-5.69698	-0.676889		-14.6127	-85.5199		-11.1638	-5.67078
-22.245	-11.0537		-42.1933	80.2951		-6.58887	0.969953		Sample	4		3.76507	4.33916		1.26603	-8.61376		2.16526	1.57658		-21.7373	-34.2644		-3.73984	2.39566		79.2422	-108.866		4.79354	-0.280356
-21.3707	-19.0533		-38.2036	81.3815		-3.35535	1.70753		Section	7		-9.19037	0.753348		-2.62942	-5.49658		-0.828984	0.33695		1.04359	15.0912		-4.56849	1.51142		7.4388	-40.5733		-8.8853	-1.03375
6.04336	-4.07501		-52.618	71.4969		-5.81706	0.835324		-5.79282	-9.49938		-3.64843	6.62613		-4.874	-3.02796		-2.16812	0.897743		4.27124	-4.1639		-4.36217	-1.69176		-13.0372	-42.1842		5.1995	6.80448
6.01218	-6.77105		-57.0687	73.6409		-3.28141	5.17042		-3.45991	-8.73291		2.68671	0.175386		4.70126	-4.07756		2.79512	-1.37897		6.87742	-9.60765		-6.02402	-0.164124		30.7387	-54.6088		-2.49655	3.96648
-5.2734	-12.5014		-62.4075	81.6135		-4.41195	2.86202		2.52576	1.16603		-4.16241	0.195273		8.70226	0.115634		-1.30028	0.372209		0.862235	0.284474		7.02717	9.28357		5.95309	-40.6271		-15.3703	-8.37358
7.37629	-6.10693		-45.204	79.057		-4.71173	1.81707		-1.49938	-3.99527					-1.672	-3.83451		-0.213181	2.44207		-1.44199	-9.50216		6.68752	7.83905		31.3982	-39.2568		-8.39582	10.8956
-16.7916	-19.6426		-44.9456	80.6667		-8.1347	3.66594		0.638095	4.96471		Sample	5		-2.87291	-3.89239		-2.56087	-0.440882		-1.12523	10.7352		0.904969	4.42393		-29.9624	-17.4788		-11.4381	-3.77405
5.6622	-3.26938		-46.199	90.7879		-3.9534	-0.868767		-3.00357	-2.52141		Section	9		2.70872	-3.58519		-0.487496	1.65167		1.57399	-0.928761		-10.7398	6.24645		38.9695	-5.2642		-12.229	-4.46523
6.94483	-6.03246		-44.633	83.6236		-4.16088	5.58053		8.18964	9.11339		0.857028	-0.154815		6.85748	-4.62966		2.24126	-0.100521		1.65823	15.0901		-21.6673	4.68839		-45.0694	-69.1171		0.220711	-0.754145
6.33937	-6.12841		-62.9474	79.1592		-9.98044	-6.08608		-1.61477	6.40377		-3.54057	-3.34158		4.02623	-1.95414		-0.870337	0.311909		5.11193	-20.6404		-10.185	4.12228		8.24185	-66.4512		0.461868	1.72841
-4.62544	-5.58807		-44.8562	80.664		-3.49829	3.41093		2.12106	8.65659		-4.01569	-0.914415		3.92957	-2.38127		2.26309	-1.45		7.23361	11.9862		-1.88245	3.35602		37.8363	-39.3493		-1.66149	3.43709
6.17453	-5.6393		-44.3589	86.3328		-2.75716	3.70597		1.36989	5.94011		3.24571	-0.524544		10.4063	-3.56748		-1.84462	2.12258		2.56913	-9.03		-6.7715	6.17752		-45.298	-46.0654		0.715209	1.54102
-3.10431	4.08704		-48.7799	79.3909		-0.0938384	2.62517		-1.25699	6.99544		17.0889	7.1795		6.76907	-0.25994		-2.51237	-0.399307		-14.2061	-47.7574		16.1568	7.91814		-43.0791	-64.175		-11.8996	-3.74935
6.62771	-6.32014		-43.0816	75.8661		-7.03751	4.66394		0.680849	4.78501		-7.00655	-3.74293		2.48848	-5.0551		1.82886	-1.28878		-0.605848	-37.7799		3.8175	7.90494		31.0802	-52.9966		-12.9345	-7.77914
9.55605	-6.04882		-51.88	89.0619		-5.4667	0.203254		-3.98438	-9.09011		-3.56825	11.7021		-0.635522	-3.3238		-3.45435	1.27263		2.26042	24.0228		2.03335	0.0180598		-11.5909	6.91765		-5.73484	3.90877
5.32252	-5.94788		-42.9717	86.7257		-4.23647	1.43626		-3.84812	0.902459		5.83556	26.1586		-2.65586	-4.18193		-0.0746942	2.66577		-3.20706	-26.627		-3.52013	2.43791		-60.9882	-29.6005		-10.713	-7.43398
-7.28267	-12.2319		-67.1313	86.383		-5.12544	0.402134		-0.0782676	-8.5135		10.4351	4.0719		2.41119	-4.17343		1.60843	-2.08268		0.44582	10.3954		-3.08934	4.02996		36.8991	-38.3793		-3.49092	6.73675
3.98514	0.598339		-63.6367	80.7789		-9.13612	3.34935		-1.27413	7.03053		16.85	3.5776		-5.0471	6.13338		0.983595	0.118918		8.52804	-14.9811		-9.45045	3.74075		25.8968	-54.8198		-25.7041	-9.38974
-16.7699	-15.3463		-37.5803	82.4848		-12.5522	-3.33354		-5.68957	-7.65605		1.78465	3.4081		5.12557	-6.0108		-2.99577	1.67601		5.32098	-15.885		-2.71525	6.26695		42.8223	15.5734		-13.973	-3.1156
3.67254	-6.41637		-46.874	82.598		-5.71012	5.4553		1.51363	-0.793041		-2.8295	15.5087		6.98195	-4.6631		1.99966	-1.30832		-3.62152	-21.9991		-6.06264	5.337		-15.0141	-19.4653		-1.44194	-0.172579
9.10041	-5.47781		-82.297	88.7505		-4.77322	4.68812		-1.28141	7.4779		-4.77924	-6.84732		15.0968	3.56175		0.393988	2.60154		13.1104	-13.592		-3.74503	5.46628		-47.213	-41.8078		3.59099	3.48474
2.04677	0.196784		-43.2697	85.1346		-4.19045	6.59053		1.46864	-0.160951		-2.20299	-3.72162		12.7879	-3.81436		3.01539	-1.23293		-2.75607	-41.8896		-4.86438	3.17065		26.0958	-53.543		-1.01657	-0.470903
3.89512	-2.29469		-46.2096	78.795		-1.49495	3.68986		-6.83542	-9.57985		-9.75065	-7.51793		-1.24779	-3.52192		-1.28443	-6.93927		-8.15117	-20.2232		-4.71197	5.36071		81.2632	-12.5416		-7.56687	2.06563
-2.73348	-12.2545		-47.4475	88.1348		-9.2759	0.1348		1.34442	-0.717173		4.05718	1.09541		11.2977	2.73551		-0.95766	3.78862		12.3507	-13.7476		-2.22338	3.47219		16.1536	-46.8211		0.143619	2.17792
-16.5658	-10.2334		-73.7892	96.9887		-9.38704	-1.28842		1.515	4.7351		-3.5779	4.57191		-0.582614	-2.32043					1.0771	15.1509		-6.44657	4.93614		-26.7984	-21.5523		-13.7813	-1.17393
-11.0001	-19.4687		-44.7111	81.1998		-9.32632	-3.42781		-3.21301	7.13936		10.3089	18.5877		12.2652	-3.65143		Sample	7		-0.799251	-13.2088		-9.38906	2.24397		-94.4162	-23.5809		2.74004	-0.262375
-15.4012	-14.5128		-30.9503	82.9472		-4.65072	4.62332		-2.81756	-2.62387		4.91079	5.67887		11.552	-3.09857		Section	7		-16.6998	-29.2046		-1.95927	3.84773		49.575	-26.4762		-3.05207	1.928
7.01056	-6.38423		-37.3895	82.7024		-2.3215	5.14088		-2.13504	-4.76687		5.85582	1.11033		-3.57556	-1.64895		-2.12775	4.173		-1.33325	15.5061		-5.5145	2.03757		49.4179	-16.1656		-7.47659	6.33743
5.79933	-8.55805		-53.7594	70.5015		-5.96117	1.23665		1.51037	-1.54755		-4.45076	-4.30238		9.96533	-5.03679		-4.12546	-6.8908		9.60859	-31.2587		-5.86027	2.03394		-61.3536	-25.3703		2.20315	-1.68837
-15.0642	-9.26872		-46.6718	80.4921		-5.83472	2.2628		-1.62594	-6.66265		1.90365	2.4623		10.2008	-5.1845		-11.7445	-2.62594		-3.32322	26.6665		-8.96187	8.51898		-64.0082	-48.6338		-0.203491	0.28607
6.00553	-8.58546		-67.41	88.5972		-10.6064	-6.34233		-2.30196	7.58516		2.07688	0.0494514		10.6724	-0.838608		5.13469	-5.93665		5.45729	-19.5439		-8.21636	2.2211		42.6779	-20.4089		0.0230169	0.417502
-13.4301	-16.8666		-45.0011	81.9323		-6.53705	-2.12868		-1.29355	6.52323		6.58897	-2.19899		-3.51025	-4.11181		9.61671	3.18064		9.49947	-15.4363		26.3407	3.12902		34.4059	-39.9095		-1.57301	10.5662
4.76999	0.360194		-47.8785	77.5652		1.76903	-0.548929		1.51828	-7.4619		4.97245	7.4251		-3.72965	-3.2823		-5.33815	-7.4374		0.869804	14.7495		3.77559	5.3509		-37.9425	-57.4173		-4.4263	-1.01279
7.04172	1.41075		-44.3146	81.7388		-5.76338	3.99189		-2.09431	-4.54127		-9.0537	-9.65912		-1.49811	-1.35072		-4.28372	4.13764		-7.94609	-31.6777		23.4947	-1.20567		7.19615	-41.5366		-13.8194	-8.41377
8.34537	-9.06701		-60.3259	74.8696		-8.23952	3.78355		2.53883	1.34615		-3.42431	-9.29227		-1.44141	-2.45156		10.8171	4.62961		-0.65476	0.349376		-13.0927	4.44161		27.0691	-62.445		-13.9556	-7.39735
5.17544	-0.686982		-49.8581	81.5427		-0.461243	3.67015		-3.14239	-1.13521		2.94931	0.928504		13.6013	-1.69293		3.19817	-8.8525		-6.60844	-48.7571		-11.5203	1.37589		-67.9205	-44.1156		-7.09649	16.1345
-4.69915	-16.8595		-33.1518	80.3709					-3.39557	-1.66254		-2.43268	-6.85309		0.661403	0.280033		2.84462	-6.04268		4.97593	-6.82623		-2.18722	5.56394		30.3768	-45.1777		-2.11746	-0.750205
3.97483	4.93398		-39.1977	90.7178		Sample	3		-6.44453	-12.5115		-5.46092	-5.548		13.3574	-4.56122		0.311985	3.78807		6.10924	-14.7337		-3.60117	5.322		-92.8859	-34.9836		0.888014	0.327088
6.28328	-5.32889		-61.581	80.4628		Section	7		7.45209	5.22878		-6.32551	-8.61306		11.8787	0.82698		8.60929	-7.68912		-7.33573	-22.0475		-9.37699	3.32399		-45.2071	-12.823		2.62674	6.30728
5.90992	-7.19597					-16.1672	-1.97304		7.37306	8.3008		3.12279	2.87892		5.13488	-5.59572		-2.11203	1.64801		-10.7627	-45.2161		-10.8427	0.126903		25.9495	-48.8747		-7.88025	-7.74605
-2.39424	0.0252503		Sample	2		-18.2133	6.72626		-2.24817	-9.91286		-2.9465	-2.92325		5.85356	-3.55699		-5.62356	-7.84273		6.44971	10.6876		-8.09375	1.91538		45.3515	-51.3101		3.56278	1.99778
-18.5051	-17.7389		Section	7		-0.18681	7.6944		1.0165	9.55052		-3.2017	0.708892		12.3469	-2.58423		3.83908	4.3278		-9.74589	-47.3361		-9.35918	1.44674		-51.5382	-41.3837		-2.33985	-1.23312
-17.4878	-11.9469		7.81434	1.78555		3.9329	5.64929		8.72807	9.17041		-9.77744	-5.20926		12.7086	-1.68551		7.78269	-9.56653		-1.48039	-25.0178		-7.01819	-0.674712		29.8329	-11.7838		-1.05132	5.82319
-2.79151	-9.63633		7.8712	-2.95709		-0.905701	-20.8514		8.0306	7.09318		8.75538	17.6255		4.31486	-0.0464941		4.1759	2.0405		-1.88167	2.7218		-5.91356	1.7617		-70.9909	-53.8031		-10.7897	-6.1291
2.68139	-1.79657		-0.590036	-5.44219		7.95888	6.31592		-3.01814	4.69465		-9.42447	-1.31976		12.7693	-3.89289		3.33829	4.48197		10.3369	13.4248		-0.838049	2.26853		-36.1768	-55.7605		-1.56104	-1.98361
1.46114	-3.51444		-2.91674	-6.45803		-5.46861	6.07467		0.42509	4.45814		5.54622	11.5757		12.843	3.07184		4.34147	-3.00524		0.236316	10.9864		-5.28108	-1.47792		-4.36965	-5.37228
			21.7216	-7.09779		-6.27745	4.26525		-1.13228	5.92469		0.547628	4.21057		9.48462	-5.67054		4.12405	-8.22297		9.17653	-17.8405		-5.2205	0.148167		1.46666	-32.0699		Sample	11
Sample	1		10.1391	0.356473		-13.5289	9.87039		0.616208	-5.52566		-5.39315	-7.28952		14.2082	-4.1562		4.05736	3.91856		9.25672	-14.9651		3.88545	3.75407		-88.4802	-21.1266		Section	7
Section	7		9.09663	1.58087		-6.23366	10.0104		1.67456	1.27899		-1.36918	2.9814					10.3227	3.78159		13.8232	-12.2076		-0.252969	3.163		31.2287	-45.6604		0.892085	-8.27206
12.1276	-18.5699		8.7422	-3.05533		-10.5081	5.61157		-4.21882	-3.84832		-0.987025	-0.307429		Sample	6		10.6302	4.81429		-10.2861	-31.8652		-0.691577	2.67389		45.3343	-24.0623		7.26275	-14.2009
-6.3125	-4.18949		9.42602	-4.43586		2.26637	5.28036		0.525823	4.31032		2.30461	16.0618		Section	7		-1.3915	0.939677		12.7104	-11.3628		-3.45886	1.15952		-86.4884	-80.762		34.2223	2.66257
19.4719	-19.0526		1.13591	-4.26182		-4.3338	10.5183		3.05416	0.893407		-0.2106	1.18768		1.74466	-15.616		-6.61137	0.651996		7.08812	-17.2664		0.280813	2.47894		-46.5019	-71.3707		14.972	0.476943
16.517	-22.4158		11.3081	-3.55037		-7.23669	3.61673		17.49	5.01302		1.54317	4.85854		1.59947	-3.07207		4.22682	-12.6523		5.92193	12.2743		-1.45459	4.38173		-19.2212	22.5392		-2.49411	-6.96502
3.71959	-7.51662		2.58722	-1.33024		-19.7076	10.126		-4.04789	-10.964		2.70715	2.10403		-0.0779564	-11.7389		9.75702	3.10407		-11.9952	-20.1506		-6.43941	5.46808		37.3465	-23.0784		47.0778	-0.815653
20.7401	-18.5272		14.3461	3.68663		-10.1243	7.94898		-3.6394	3.14286		-6.5034	-1.69247		0.889976	3.66119		8.61348	7.15384		-16.7248	-24.1164					25.9584	-55.0162		29.715	-28.7225
-5.17126	-4.72509		25.6634	4.29141		-21.2525	9.7843		-2.35048	6.16905		-10.7772	-6.26231		-1.36225	-1.88346		-4.65378	-8.23835		-11.4294	-22.1584		Sample	9		5.84942	-41.6502		-3.74287	-8.44723
-4.55134	-2.3685		7.02578	2.61534		-9.61199	9.41977		14.4297	5.15089		11.1498	30.3848		0.933047	-5.22898		5.778	8.82341		0.974063	14.6423		Section	8		-51.83	-41.2662		42.4285	8.9617
13.5636	-16.2543		7.06282	-3.95453		-10.8822	9.71539		1.72922	-1.14372		8.29876	7.41451		-0.703286	-4.36101		7.9474	-8.54021		-2.02646	23.6263		9.57763	-3.27246		44.7839	-26.8775		47.5637	-3.5099
14.3294	-19.0762		8.21035	-2.65538		-2.60573	6.36015		-1.89234	-3.94401		8.14399	3.28198		1.63217	-8.69546		6.70918	7.08733		4.35572	14.3723		18.9266	-0.345563		19.6579	-61.7516		51.4067	-1.11868
-2.23806	-10.8432		9.86834	-1.78264		-10.7233	9.88025		6.38511	8.76542		-4.8959	-1.27928		2.57765	-0.696675		-6.69491	-12.6685		9.63519	2.26814		14.4548	-5.72001		26.873	18.1622		48.2654	8.76847
16.6683	-18.5663		13.6094	-3.99461		-14.7644	7.5968		4.93797	8.7765		-0.126236	1.75866		-1.0285	0.442641		4.68932	-7.38411		10.539	-16.8782		11.9998	-2.91727		27.478	-55.8599		52.6101	1.41624
5.48224	-1.02398		11.2738	-1.70122		-9.14759	9.77652		-4.75364	-12.5797		0.485477	1.57907		-1.36197	-9.26368		1.97686	-6.60789		-3.8834	-7.33343		12.6239	-4.44182		50.8038	2.59908		-0.673953	-9.35116
5.63766	0.86565		8.78288	-0.183377		2.77542	9.52292		-1.62174	-9.40301		1.09399	2.79005		-0.359457	-11.0617		5.05046	3.38695		-6.14347	-48.5383		13.763	-1.46838		41.2314	-28.8602		2.57541	-7.14203
2.87631	-5.80217		18.7713	10.3393		-10.0681	8.26173		0.0038236	8.64657		15.0325	-6.76634		5.70661	3.26084		1.54094	-6.96744		10.0243	-15.3121		3.12335	4.42972		34.7293	-24.7384		-0.493758	-6.0896
18.0099	-14.6556		8.38271	-3.84433		-18.1354	9.56186		-1.71461	6.88479		-4.14077	2.65225		0.961075	-4.27748		4.65163	-4.86847		3.74285	7.07137		3.93151	5.65618		-18.9309	-36.9673		27.1234	5.35865
14.3814	-12.3376		3.8032	-4.67729		-15.985	8.56222		-3.37718	-9.77265		1.56664	10.6328		2.41078	3.64364		5.74602	-10.476		-6.22744	-23.0867		3.03959	3.90572		-9.56137	0.862693		1.26904	-7.17305
-1.4528	-8.71159		2.72931	-3.85903		7.10052	6.84078		-3.13607	7.50837		-5.57	-5.59396		-2.57418	-6.6499		4.34033	-7.74282		5.21159	-9.13139		-0.893253	5.99156		26.0948	-49.3442		-3.52694	-9.15823
-83.9058	21.152		9.11028	1.12711		-11.558	9.32111		-2.28765	2.69956		-7.1808	1.51915		0.152732	-5.24424		-4.28119	-8.53996		8.54213	-21.5948		-1.08436	2.94837		18.8569	-40.8278		-1.09749	-7.50812
1.22768	-2.85748		14.7368	-1.14498		4.74557	6.21834		-1.45349	-10.2189		-0.120323	-0.95371		-2.53272	1.09516		-7.72204	5.46041		1.03248	14.7876		7.98342	5.30764		28.0562	-50.3244		38.2548	8.45998
17.5891	-20.7627		4.56698	-3.29795		-11.4415	4.58372		2.14267	-2.06634		2.11879	5.29708		-0.0697219	-3.68785		-5.5244	-0.449417		-9.65981	-22.7984		-0.335535	6.60785		7.31129	-39.9428		41.4077	8.78058
-85.7793	25.2941		22.1158	10.1433		-17.3018	7.93844		-2.33026	4.14052		-2.35342	1.48746		0.332305	-4.02482		-3.81761	0.486247		-15.7099	-31.63		-11.7418	0.916095		-31.7573	21.1943		32.9636	10.6017
-84.9333	26.839		10.5184	-4.43042		-10.7912	5.24366		0.352935	-5.23399		3.8014	-2.4508		-1.5253	-1.76767		-3.82981	-0.0898448		-8.59862	-47.5837		7.63991	-8.15897		11.782	32.4995		22.5667	7.77135
6.5296	-15.975		9.30833	0.280747		-0.690258	11.8783		-3.78526	-2.55506		13.6547	8.02735		-1.70425	-5.23394		-5.4585	4.1942		0.779822	7.55326		7.64573	-7.43157		-62.8054	-33.9685		55.7122	-1.08128
19.8592	-19.8716		2.35694	-5.65419		-20.3261	10.0049		-1.67679	-9.60132		2.14826	-0.296902		3.59269	2.19113		1.87311	-6.79833		-7.47408	-16.743		3.89155	-3.4999		26.3846	-51.0729		7.50816	-7.9384
2.42281	-6.09059		10.0359	-2.43047		1.75495	6.0973		-4.08688	5.79559		17.428	11.7101		3.10181	-13.2475		0.43671	-6.52797		3.48672	-8.94026		-0.885164	-3.64093		-44.8533	-65.3622		-1.14721	-6.75636
-3.02919	-3.11671		4.91615	-3.97108		-5.93884	-5.76846		-0.170894	-0.50666		-0.628726	2.1506		-2.21889	-2.77665		2.88016	-6.09838		-7.23536	-16.7616		3.21037	-6.18488		-28.9919	-25.0653		6.97117	-10.8033
9.28475	-8.86114		8.68322	0.985309		-18.7086	10.066		8.18524	7.43517		6.2016	3.34319		-1.18796	-3.82351		8.6051	-8.88978					4.81428	-6.92711		-87.4041	-57.4434		56.6392	-12.5059
17.5776	-16.366		7.76954	3.11429		1.9306	5.83481		-0.114885	-0.524166		-8.90234	-0.722813		-0.42438	-12.135		-5.80373	1.53792		Sample	8		8.2177	-5.73527		24.4339	-59.5848		25.5412	4.14133
16.0925	-25.114		26.0764	23.95		-17.6749	9.63784		1.66462	0.654208		-10.4258	-8.9607		1.42701	3.10448		-0.107979	1.75932		Section	8		-0.401872	-0.300104		31.0337	-17.1867		-0.345482	-6.60361
-0.63027	-2.02767		14.2211	-4.78616		1.64116	6.27703		-2.01709	5.25151		10.9663	7.93065		0.669207	-3.15378		10.0491	-10.6755		-0.454719	-0.217006		-0.98828	-0.366747		155.78	-46.3603		50.2594	13.111
5.18692	-1.29887		19.448	10.0514		-6.87587	10.793		8.00463	7.44498		-6.17403	-2.23971		1.75592	-14.9157		5.93522	3.53677		-1.68517	-1.5077		-4.32687	1.55554		-24.686	-22.2014		55.976	5.22722
19.4059	-15.6621		-7.29965	-9.44109		-7.76272	6.84532		0.289206	-0.561867		4.90743	0.488778		3.06727	-15.1461		1.48853	-6.44888		-1.51753	0.0142628		-0.556834	-4.40346		20.5777	-53.375		-1.31474	-8.02385
9.81558	-12.599		6.99177	-8.39307		-16.548	2.36054		2.05066	5.71428		16.8139	12.0935		0.238198	-7.56184		11.8146	-1.44749		-1.94507	0.539377		4.79607	-7.67908		74.7141	-32.9174		15.9118	3.54695
21.3458	-4.85793		2.27018	-4.17728		-10.5597	9.14617		0.591735	-1.26582		8.20737	1.8471		-1.0183	-10.7553		-0.934757	0.833577		4.7746	-0.194629		-9.52391	5.41811		-14.6047	9.67931		9.82805	-0.297057
22.0258	0.577732		15.3912	6.89537		-3.88424	11.2036		0.504126	0.0920058		-4.27527	-1.9472		-0.594278	-10.8484		11.8438	-7.44278		-3.91332	-6.41087		1.9544	-7.93016		142.377	-51.2084		13.8662	0.300295
-41.1249	19.9236		7.90262	-3.67535		-20.2667	7.32279		-3.73343	1.12338		5.57417	12.1366		2.79659	-13.3111		8.33924	-9.15426		4.01222	0.458473		-4.64558	-5.45169		34.6325	-18.6883		1.39842	-8.01411
14.1146	-22.1027		12.1507	-1.04694		0.409937	5.89642		1.7283	0.253989		1.37215	0.565375		0.581575	-6.94539		7.69929	6.74077		0.631582	4.10005		-12.1498	0.448712		-9.68549	-54.4639		1.35992	-3.36507
16.143	-10.3471		3.6944	-2.68511		-10.1402	3.46325		0.962311	-1.24845		3.24924	-3.92201		7.48992	3.66689		3.42938	4.20847		3.18883	1.67712		-19.3963	-0.614466		33.6896	-56.5609		11.4653	-14.5793
2.75661	-16.3901		-2.1982	-7.33386		-14.509	8.46175		6.42937	7.63228		0.0738637	12.6508		-1.97114	-10.5145		1.1446	1.62791		3.10276	3.11841		25.4757	-1.33051		31.8398	-80.1014		-1.55292	-9.23768
19.3514	-21.6163		10.4847	0.0929685		-2.47595	8.72096		-2.36891	-2.35675		3.46457	5.15373		-0.755514	-9.40936		10.1168	-0.266619		-0.589525	-3.50417		14.2531	-0.867311		150.087	56.5619		40.8722	-1.27376
3.13598	2.79677		17.0417	-0.84277		-2.76785	7.76779		0.978099	-1.31471		3.77865	1.30374		1.17998	-12.861		9.66795	-11.3821		4.93149	-1.04594		0.855299	-3.6824		40.3919	-8.20557		9.83414	-1.91045
-2.00048	-15.414		13.6329	-3.58936		4.55656	11.1241		12.8941	6.58503					3.30867	-13.8715		-2.57335	-6.75003		4.94445	0.968187		2.01502	-1.8659		34.9095	-28.9627		62.477	-0.179551
-44.2808	19.2851		3.60604	-5.85516		-5.48198	6.44505		1.72575	13.5265		Sample	5		-1.81316	-3.2123		8.88356	-7.7371		3.50501	1.55747		0.200968	-0.643237		18.2031	-42.3499		-1.27026	-5.29344
15.0695	-17.8728		9.27383	-0.21928		-12.5212	5.9816		2.58017	9.32476		Section	10		-0.480834	-8.52707		-5.42647	-7.12334		5.86906	-0.47762		3.58864	1.59077		35.3901	-39.7901		32.9826	3.8106
-7.96861	-2.76113		7.16819	-3.13784		-8.08476	4.12114		1.36637	-0.717649		-2.32305	-5.83673		-0.268669	-3.69944		2.92294	-3.66211		3.11469	1.53386		1.64568	-0.267969		34.9778	-38.3604		26.4751	-5.99421
18.3232	-20.9044		12.1106	1.5743		-13.2608	7.46172		7.56809	9.92698		1.35117	-17.5292		1.50466	-3.39216		10.6137	1.69876		5.66747	0.986614		0.119987	-4.3792		8.06954	-35.1761		5.5337	-8.67624
-1.42082	13.8859		18.059	10.6015		-6.57474	3.9437		2.08478	0.774494		0.384734	-4.05963		-0.813714	0.830431		0.625532	-6.94838		0.698911	-0.767394		6.31587	-2.53796					22.0758	-8.04349
7.46361	-8.54314		8.1231	0.110724		0.283779	-18.1281		-7.57683	-12.7925		0.984957	-4.74048		2.70406	-20.9335		10.1843	4.98683		0.293016	-0.412156		3.42295	-1.80571		Sample	10		-3.18611	-6.29419
7.10276	-5.2243		7.3369	-2.33811		-21.6465	8.96005		-3.12128	4.95999		0.603972	-12.7859		1.27177	-12.5577		0.143273	1.50098		2.67156	-0.0851101		0.746423	-2.66707		Section	8		10.1048	-0.572162
5.09497	-6.9645		10.2163	-1.77773		-9.39343	6.31513		1.21258	5.59964		1.75545	-6.69484		-0.578228	-3.62836		-5.09708	7.65779		3.49945	-0.592951		-0.290168	-2.24643		-3.46458	4.17839		4.36803	-7.20042
-0.451153	3.92756		5.87168	4.44769		1.67038	10.0365					-4.83004	-17.5051		-0.0997816	3.78807		12.6982	-2.61438		2.8055	-1.98314		4.24222	0.815288		1.74693	1.78347		9.05209	-8.59282
15.0464	-20.4481		18.5192	10.0513		-1.23233	11.2611		Sample	4		5.83129	10.5396		3.13917	-13.0578		6.88928	5.29309		-5.58117	0.964848		0.598699	2.01086		-4.24866	1.32462		-6.91617	-5.35283
17.4893	-23.8585		12.945	7.66841		-7.98609	11.5337		Section	8		3.67698	0.820891		3.18141	0.924716		-10.0593	-6.38447		2.74316	-0.452876		2.52568	1.62692		-1.17534	73.9566		67.9476	5.87614
-3.02563	-9.96634		10.1506	0.715498		-5.91534	4.50019		-4.13877	1.08357		4.96207	-16.9307		0.256758	1.98475		8.13761	4.68496		-0.637795	2.17119		4.00707	1.59541		-4.9013	-1.47998		0.940047	-5.858
-1.53629	-12.1363		8.26594	-3.21441		-12.5413	7.63281		-5.87434	4.4476		-2.4315	-2.33277		2.91562	-13.2015		-1.01361	-6.22558		-3.04036	-1.14834		3.0106	1.67677		4.86518	9.79752		44.4253	-19.8847
19.7085	-19.5946		4.04433	1.71075		0.836672	10.2385		-3.66908	3.58015		-4.14075	-10.8111		-0.371984	-5.84778		-3.10742	-0.228722		-3.57602	-0.753521		-0.910288	-0.880103		-4.55238	4.08899		52.3185	-9.35967
-8.84092	-1.25975		15.2581	7.92383		-0.17363	6.50264		-4.49829	3.33726		2.75689	-8.13369		2.09314	1.65718		7.92212	-1.39408		5.60241	0.800639		8.07019	-0.738058		-1.98686	10.1295		14.5567	3.00793
-3.04049	-4.74919		17.8452	5.2742		-6.74039	5.80728		-4.26103	3.9235		-2.80132	2.88553		-1.14471	-2.89126		9.2742	1.00498		2.90029	-2.05243		-16.4718	-0.45545		-4.13391	0.549046		-0.212881	-5.85566
-0.839478	-6.22265		4.26824	-1.96135		3.56233	2.7436		-5.32557	6.88124		-35.9852	16.4025		2.16855	1.55187		10.1715	-10.4754		1.97068	-1.09346		-15.445	1.34651		-3.97898	6.50436		66.5527	8.15812
14.1472	-28.1592		8.75688	-3.21854		-12.8233	8.91234		-7.30894	5.95944		-8.56802	2.72176		0.651471	-3.85998		-0.697558	1.7591		0.842153	-0.945466		-5.16634	-0.902047		-4.16913	0.536046		9.56252	-2.05276
12.6778	-10.6967		12.4452	0.125644		-7.11214	7.45541		-5.57094	0.0785936		0.345256	-11.3213		-1.41496	-12.0708		7.71702	-0.13753		3.80822	-0.180062		5.93062	-2.63366		7.21817	18.9122		-6.54682	-5.70484
11.7129	-19.7357		18.1535	10.8876		-9.04594	8.08835		-3.18426	1.00533		-3.7355	-15.7123		-0.820453	-10.6298		8.73866	-8.03674		3.37903	-1.26474		6.99527	-1.38562		-1.54631	0.925398		55.6643	-15.9895
-4.06676	-11.6653		19.0039	11.1397		-14.7257	4.87654		-8.85031	7.92499		1.50322	-6.09787		-2.86178	1.18022		9.49669	-8.96943		6.11225	-0.19677		6.27185	-0.224942		4.94841	14.9498		5.08822	-14.3362
6.22955	-2.17438		17.8765	5.12715		-6.5173	9.50193		-8.10596	2.72336		-6.19022	15.3301		-5.65812	-1.99705		9.8241	7.69671		-4.32178	2.37539		6.93136	-1.53381		-4.13074	5.95593		14.2049	-8.34606
17.8545	-18.9767		9.00793	0.226353		1.67515	11.6206		-3.09023	0.11919		5.03912	-18.6433		1.51433	-14.4549		-8.18312	-1.56228		3.05961	3.49685		3.83111	-0.761698		-20.3485	-7.27058		1.47285	-4.46624
19.2484	-17.0265		16.4703	3.60534		-16.4099	7.73689		-3.86266	3.20603		-4.24764	-15.3944		-0.921416	-0.094495		2.91396	1.60782		1.70588	-0.354581		1.51657	-2.98925		2.19304	-9.50176		54.8552	-3.08343
-5.81352	-6.46015		8.0113	-4.88934		-11.1647	4.28963		-4.1593	0.0745617		-7.50075	-17.8302		-1.32037	-3.80791		8.31954	-9.58421		4.95857	1.40203		4.01406	-0.585819		4.817	21.9345		1.25472	-5.37985
-83.925	18.4419		6.90408	-5.16329		-7.54725	5.14447		-4.06665	2.17668		-8.25413	-6.89865		0.328867	-9.602		-1.05252	2.23245		-1.76317	-2.65146		3.48939	0.592169		-4.95631	-1.47722		8.93284	-7.91946
11.6265	-11.7972		10.8044	-2.62391		-2.03715	7.84054		-6.38759	8.13551		4.39536	6.49634		0.883747	-13.3993		9.34414	-9.99257		2.89043	3.60746		7.25656	-2.36993		2.38545	-4.94555		8.01867	-18.3092
6.01568	-4.9107		20.5908	10.4661		-17.7872	10.7078		-5.17079	7.59035		4.09731	-1.23751		-1.09241	1.77957		2.30806	-5.34937		-2.42087	-0.0152162		8.3916	1.03528		14.483	-78.0164		60.3582	-0.963449
15.0911	-24.0496		-1.63728	-4.70407		-8.47007	7.21498		-4.68141	5.29418		5.66705	-21.7974		0.0746915	-9.1056		7.9412	5.42606		-5.39423	-8.28443		8.10619	1.15376		-2.79136	6.21898		54.894	-7.94713
17.4487	-6.73996		9.0039	-4.01553		-18.21	8.25361		-7.05378	3.8794		-6.69964	-6.60432		-1.13251	-1.65123					3.40861	-1.72428		1.17315	-9.05112		-51.8042	-29.584		48.8446	-4.42338
10.2425	-16.1429		6.03984	-1.87786		-9.18466	5.8308		-4.02514	-0.0321395		-2.68488	0.541535		0.115627	4.5345		Sample	7		4.56401	1.127		-12.5505	-4.21917		-0.944893	4.97993		2.98261	-8.7223
19.8714	-10.5707		4.0025	-6.1617		-9.10346	9.6003		-5.54004	3.75608		-10.396	-18.0712		-1.78672	-3.34491		Section	8		7.49218	0.889277		-18.6021	-2.67389		-6.5061	-0.673421		19.432	-1.10939
-86.5567	17.9123		15.8757	-2.54065		1.82965	7.15271		-5.82265	6.2984		-3.83401	0.197853		-3.75066	-1.89899		-1.61598	-0.396168		7.04997	0.688973		-16.665	-6.44334		11.7572	0.859426		8.7527	-9.19103
3.83093	-8.05816		8.30895	-0.121523		-12.8018	4.7994		-3.297	-0.859215		-4.87927	-2.24909		1.04357	-15.7246		0.919101	-2.40503		1.05842	-3.00882		-6.67548	-8.73819		22.4717	40.5733		26.9037	5.95355
5.86823	0.10928		3.82436	-3.7327		0.199399	9.28366		-4.17235	3.33625		0.422755	-13.9335		-0.610699	-2.38518		0.434825	-0.394547		7.06309	-1.13454		-5.42133	-1.29685		8.2286	8.36241		41.9061	-8.36484
-2.24462	15.8882		13.1536	4.36592		-19.4967	6.05714		-3.18464	3.36197		-3.14265	-18.8357		-2.49107	-3.07594		-3.3567	1.80527		-2.13371	-1.57209		-20.8259	4.92965		-4.57495	5.78842		-0.524459	-5.74612
18.5042	-19.465		5.29296	-5.18284		-1.6891	10.1317		-4.76231	3.98379		4.50191	-18.5982		0.130553	-5.00364		-4.41826	-2.59135		4.07836	-1.10503		9.94757	0.290679		29.6783	-3.28539		6.24577	-7.98328
13.617	-25.5719		8.56504	-4.2669		-2.2721	6.41848		-3.10529	2.11917		-2.94426	-31.932		1.9997	-14.3833		-2.72441	1.1833		2.26127	-0.584201		-24.7332	-0.185872		10.1317	-2.79366		17.9891	-1.30666
5.55966	-0.0403615		3.69979	-2.77625		1.97937	7.27649		-4.71149	4.08449		6.09892	4.38373		1.1918	-3.93989		0.783404	-0.706378		-4.63011	2.90585		-22.3316	1.45035		3.90689	0.685868		44.6096	7.83665
5.72882	-15.1167		1.85426	-3.59151		-1.17686	6.95534		-6.89947	4.83112		34.9414	67.2737		7.64779	3.48708		-0.31743	1.61064		4.57902	-0.508438		5.32174	1.05772		-3.52693	4.06009		41.5332	12.7819
-0.0154903	16.2086		8.12815	-2.28253		4.0345	7.75767		-4.32261	3.58009		7.54116	4.72087		1.4357	-13.6937		-2.1721	-1.24133		4.37331	0.469239		-0.26661	1.23704		-5.48097	1.35047		2.73326	-4.70959
12.5707	-8.38656		6.91253	0.0126382		3.56035	16.7475		-5.10836	4.15826		0.70697	-3.47345		-0.354372	-2.44248		0.0243926	-1.44135		4.88414	0.818426		1.0169	4.52398		-1.25787	7.18589		12.4853	-16.4775
-84.1503	24.9293		3.58659	-6.24567		-12.0816	8.84793		-6.67689	4.35438		-2.86963	2.77736		-0.122986	-5.21289		1.09897	-0.507706		2.53262	0.00367001		10.4472	2.16525		-1.56225	5.61514		18.1523	-17.6572
3.92988	-10.6411								-4.52842	3.75399		-8.15362	-2.79075		2.84416	-0.0796762		-1.69709	-0.512423		1.69278	2.25224		4.78109	-0.155522		8.04041	7.59897		54.4251	5.69654
7.16785	-17.2153		Sample	2		Sample	3		-5.5998	3.12185		7.32975	3.87139		-0.139042	-11.1786		-0.164787	-0.320701		4.41784	0.43585		-2.45252	-0.0271285		-67.7943	39.9066		20.9292	-8.71013
-81.4457	27.5193		Section	8		Section	8		-6.50724	2.37457		-3.39688	-16.5481		1.85711	-12.5947		1.57146	-0.423541		3.47772	-1.26373		-1.2598	1.93073		-2.72743	1.21026		0.399425	-4.0607
20.3881	-15.9028		5.57078	-9.48319		-3.73613	7.18353		-6.18359	3.58635		3.32823	-17.5407		6.92026	1.50168		0.868917	-0.276523		-2.78434	-1.96773		0.483559	-0.0858253		-9.80742	39.085		15.5966	-4.81943
5.24809	-6.36945		-0.161361	4.04291		-5.18384	4.27825		-7.64979	4.93856		-7.23176	-6.21582		0.554173	2.26338		2.18997	-2.60123		2.62398	3.85352		-4.40386	-0.234292		7.37937	-7.96447		45.0608	-19.9142
			4.01435	-6.545		7.06529	18.0956		-5.42103	4.53403		-0.515269	0.192422		5.61363	0.799328		3.47293	0.32495		-4.18369	-0.730366		-3.03859	-1.83994		-2.2656	16.135		29.5564	13.4443
Sample	1		2.39572	0.347258		-9.34433	-3.3111		-2.99037	3.10007		-3.00944	-5.52447		-2.78171	-2.8587		1.41416	0.554375		-4.65464	-5.59826		0.880821	0.199688		2.73403	4.67952		-0.624509	-2.97292
Section	8		1.79623	4.08963		-1.13528	3.13154		-5.77306	-1.48255		-3.88636	-17.5147		-0.737963	-0.611528		-2.7097	1.02563		-2.62489	-1.53307		-2.5445	-0.0791366		1.82159	-8.68557		30.549	7.62023
5.0982	-4.53187		4.61466	0.813253		0.253095	10.0054		-4.30506	0.604779		5.19205	-14.6976		0.284531	-10.9967		-0.976012	-0.122323		-1.42247	3.25386		-4.40456	1.02633		-0.988019	4.87542		4.88533	-8.37414
-2.29472	9.55708		-5.2218	-10.0832		-0.589298	8.69333		-3.95555	1.40152		-2.92762	0.594029					-0.691491	0.880968		-2.53961	-2.46046		-4.12591	-2.32801		-3.70856	3.37424		2.8469	-6.30707
-0.681852	0.583478		-25.5214	-13.9069		-4.23284	7.49059		-9.2146	3.7541		10.4313	5.18852		Sample	6		-1.99709	-0.354539		1.41827	0.241519		-0.72775	-1.05502		-4.06371	2.48563		1.73268	-3.76351
-1.29598	0.0991017		-3.10865	-1.76128		-2.40431	1.20629		-7.97124	5.84596		3.72305	5.50316		Section	8		-1.68078	-0.483281		6.46886	-0.732927		-0.607035	-0.210355		1.85026	6.32082
-0.722031	-1.7152		8.74647	-7.57433		-7.8515	4.19908		-9.37596	4.44867		-7.0677	-3.54946		-21.1567	3.00925		0.13417	0.227475		3.06931	2.38642					-1.57191	4.7137		Sample	11
4.62226	9.65136		0.156059	4.3292		-1.60256	1.54812		-4.64684	3.52887		0.343583	0.524219		-18.976	12.689		-0.324262	-1.57163		-5.39018	1.50542		Sample	9		5.84876	13.8237		Section	8
-1.19774	-0.0795322		4.80533	0.323422		-4.08371	16.5745		-5.157	3.76592		-4.89855	-18.2704		4.60749	7.2344		-1.33276	0.328544		3.23454	-3.31147		Section	9		0.543427	13.3638		-1.2824	2.04478
2.61639	-2.20992		-2.94042	-0.883986		-4.05011	-3.94191		-7.16031	4.95194		-5.2653	-16.0804		-21.9587	7.05521		-0.0489996	0.291771		1.33097	-0.795012		-10.778	-2.66539		-3.18069	4.32264		-3.4502	-3.12365
-1.29125	-6.38982		2.39364	-5.83379		-4.37407	-0.930671		-10.8013	2.75184		-4.42244	0.82468		-5.96581	16.9282		-1.18019	0.505342		-4.12001	3.97575		-15.662	1.71179		-5.40534	5.09843		-3.8858	-3.85211
-2.90324	0.487661		-1.71657	3.80659		-3.49112	-1.34123		-4.52499	2.91875		5.85614	5.56523		-20.1347	13.1309		-1.06095	-0.0216191		4.83867	0.899644		-16.3487	2.31621		-0.559678	5.0807		-3.40402	-1.68616
0.780467	-0.26366		6.79282	-6.29511		-5.55168	-1.23413		-6.71749	0.744258		-3.64029	7.14963		0.599438	-4.28564		-0.388989	0.594671		3.90298	0.749438		-12.3013	3.16679		1.12245	-8.56506		-6.62669	4.12545
1.48074	1.97929		-12.5134	-12.4188		-10.9186	-6.97285		-8.45961	6.02203		-0.669656	-16.6649		-5.63918	15.3032		-2.21662	1.66209		-4.71879	3.67655		-8.69205	7.56887		22.9995	-62.2473		-7.51385	-4.51173
-0.468579	-0.219753		2.07366	1.44408		-2.45208	10.0041		-4.52767	3.71056		-3.72529	-15.9236		1.1845	-1.11511		1.16771	-1.438		3.08263	-0.365747		-11.0189	5.82548		-4.81454	-33.3829		-4.09181	3.02196
-1.54576	-0.403777		-2.34877	-1.27296		-0.642478	2.51032		-5.61232	6.52022		6.76487	3.26028		-2.66346	6.41599		-0.893373	-1.02696		-2.8285	-2.50897		10.221	5.81293		-3.13452	4.92009		-6.41704	0.0824938
1.32395	2.04406		3.53888	-0.362932		-1.53368	3.5349		-10.11	4.08742		-16.8512	-14.2274		-2.82373	-5.64494		-2.51776	0.888869		5.54001	-0.562454		10.1473	7.0445		-10.7658	7.89299		-4.31518	1.03563
1.29916	2.26416		-3.84007	-6.11033		-3.95168	-1.77466		-4.56503	2.28706		0.573242	-3.50943		-20.3237	12.7806		-0.345311	-0.694786		2.76489	2.34254		2.85144	6.26741		-1.45704	3.37481		-9.24633	-4.46457
-0.888785	1.40643		3.36011	1.81695		-4.50999	0.105691		-6.48958	4.85311		-5.17028	-13.5958		-19.3108	-17.1259		-0.684149	0.559647		2.82158	-0.541214		17.6588	4.50174		-5.28099	-2.11249		-4.00475	5.01646
-1.34199	-0.164922		4.6393	-9.90358		-5.07261	-2.38533		-6.87108	4.81989		3.81689	0.182895		-13.8396	-0.092555		0.325989	0.578319		-0.219821	-0.0323809		16.8567	0.921517		0.533621	-0.502546		-2.70985	-0.828981
3.87581	0.675522		3.15416	-0.986234		-3.16308	6.02955		-8.39079	4.82646		-9.3129	-25.3683		-19.9347	6.09063		-3.28119	-0.560792		-3.55056	-2.30259		12.3518	1.03886		67.0932	-20.3498		-2.95078	3.9352
-1.93908	-2.43111		-5.66857	-3.48633		-3.281	14.7563		-3.17724	3.07141		-4.3527	-5.39677		-19.5207	5.5743		-1.45749	0.826898		-5.30041	0.77403		13.6564	4.58669		9.53067	-23.6476		-5.5728	2.66656
-1.08452	0.0684208		3.62232	-1.64296		-1.19767	2.59039		-3.69363	3.36867		-10.4895	-24.8541		-0.404856	1.15422		-1.08883	3.44379		3.48202	3.28024		0.671406	2.47691		62.1162	56.7488		-3.67909	-3.15752
-1.65508	-0.485112		-3.04628	0.73434		-5.53549	-2.03152		-8.02606	2.10896					-15.6349	10.5887		-2.53593	-0.676861		5.12929	1.21581		-6.06812	4.64934		-0.722581	4.3963		-3.21347	0.385894
0.100028	-7.24892		2.50167	-5.29593		-1.16101	11.0529		-5.73091	4.71672		Sample	5		-22.0235	0.823387		1.21962	-0.340893		-6.52071	-1.40984		2.13309	-1.35197		-1.42075	4.10869		-8.93587	-5.37581
-2.07403	-0.755467		3.05311	-3.03228		-5.31891	-0.570153		-5.95085	6.02246		Section	11		-1.56245	13.36		0.0691538	1.80809		-2.15855	-1.97628		1.27343	5.19622		0.406095	13.6991		-3.22947	-0.00419748
-2.02875	-1.22424		-2.65288	-1.7354		-2.37803	3.32907		-9.11951	2.56841		8.48238	-2.07904		3.30145	0.114911		-2.6126	-0.639641		-3.29321	-0.997298		0.570977	1.03047		9.69584	13.2722		-1.41208	0.0575231
0.391544	0.119175		-19.7622	-17.4235		-10.6994	-5.2203		-4.41795	6.18549		0.741301	-0.773928		3.67605	5.0285		-1.46446	-0.85394		-0.561674	2.56441		-2.36713	4.62753		-1.23196	5.72389		-6.83322	-6.37891
1.5007	8.25984		2.38551	-6.26341		-3.99009	7.90046		-6.38916	4.14394		7.3174	-10.4717		-0.0188998	-1.20223		-1.4348	2.11509		-1.29707	-1.85655		-2.35887	0.677573		3.7329	11.6302		-3.00044	-3.87636
2.0437	1.35261		9.85226	-4.37559		-1.62648	10.9753		-6.36729	4.68793		4.2568	-10.3616		-11.2751	-1.02701		-1.21636	-0.483753		2.97413	-0.322879		-6.11114	2.30335		-1.81092	4.30809		-5.91738	-6.28008
2.14195	1.24674		3.65984	1.27734		-0.489288	13.0291		-4.43852	3.92093		5.7977	-5.74847		0.152063	-0.359727		0.0102656	-0.271997		-6.48914	2.5303		-4.96701	4.00551		45.1345	-9.82923		2.65453	3.65109
-1.73458	0.743499		0.63072	-4.50724		-1.46397	1.32948		-0.316248	1.31361		-0.379201	-6.29713		-12.8799	20.5799		-0.766685	1.73533		0.937902	-0.338837		-3.57939	5.68848		15.984	11.8542		0.507468	0.80733
-1.81062	0.158921		-22.2335	-15.9357		-1.05771	12.7445		-2.91009	-0.0354302		-3.63992	-4.07973		-5.95018	-10.0525		-2.00145	1.91512					-3.37653	7.38983		-1.4994	5.55341		-2.14769	-1.45127
-1.23784	-0.574894		3.53246	-2.33058		1.92316	11.2872		-5.32482	4.23783		10.8416	8.65547		-21.7116	11.2349		2.65739	-1.52944		Sample	8		-1.97814	5.81474		-2.65968	4.97432		-0.870549	2.95871
-1.47736	-1.65856		9.99018	-10.5959		-4.74822	1.5584		-4.58363	8.1123		0.278243	-4.64194		-9.79518	15.3171		-0.717967	0.332071		Section	9		-3.95612	3.03408		6.78086	10.5425		-3.12912	0.656857
-0.633143	9.48809		2.4449	-3.54948		-4.37506	18.1211		-6.30442	5.28986		-4.45417	-2.74691		0.551052	7.44907		0.894238	-1.7308		-1.79939	-2.6582		1.61281	-3.64757		4.19335	10.1813		-4.07873	-1.62292
-2.81457	1.74435		4.39887	-6.90699		-2.94632	-0.0335352		-7.52952	7.97849		-0.881384	1.82778		-15.3969	24.1439		-6.19189	5.29153		3.26429	4.55349		4.98904	-2.21581		-62.0409	58.0096		-7.03567	2.78762
0.941624	-1.46362		-4.3476	6.87273		-3.16665	2.03642		-6.05161	4.95123		2.61588	3.46489		1.7565	4.55334		-1.63242	1.11954		-0.00567213	7.0546		1.876	-1.02425		0.225736	9.07662		-8.22715	3.91466
3.90566	-7.46619		3.64525	-0.937034		-5.89348	-1.17999		-6.20871	4.34862		-3.46333	-0.302286		-12.3374	16.8444		-1.19915	-1.76616		-1.90193	-1.01847		-2.44888	-1.75988		9.50918	6.97489		-7.8329	-8.32144
3.93982	1.5539		6.44224	-5.64668		2.7672	16.9906		-2.778	1.9855		3.55849	2.61207		-5.24375	-9.74109		-0.291335	-0.212783		0.0521518	2.46215		3.58729	0.548734		-2.63238	2.39214		-3.60872	1.70389
0.274146	-4.29594		-0.904494	5.88724		-9.51708	-7.5559		-6.33239	4.87205		10.9772	3.03402		1.94243	13.2823		-0.954916	-0.499516		-1.04518	-3.97013		0.0903264	0.514889		-2.98771	1.99452		-4.93986	-2.8924
2.08751	1.51531		2.22138	4.67912		-1.77589	1.93306		-6.87838	3.14296		0.672747	-5.11308		-22.3658	7.3721		-0.645728	-1.1062		1.77578	0.531744		0.51279	-0.306234		54.666	-49.6662		-7.04694	3.53263
-1.82972	0.974406		-1.89735	-2.25586		-4.75773	8.89524		-6.84656	3.85323		0.0255732	1.99072		-13.8809	-1.66926		1.43911	2.00364		-2.45682	-1.19874		0.691896	0.803866		1.67474	6.8012		-3.30322	0.393994
2.11872	1.17164		1.83255	3.29872		-1.2549	13.7664		-8.88641	1.7278		8.41709	-1.06992		-10.6912	10.2224		-0.588644	-0.330026		0.357196	-6.10528		-0.581219	1.35669					-7.59746	-1.4821
-0.945182	-0.808563		0.327952	-5.46133		-5.33436	0.377394		-5.41862	5.16702		5.31303	5.81586		-3.94466	1.33248		-1.17127	-0.408533		-0.533195	0.980945		-2.14362	-0.406557		Sample	10		-5.86468	0.122856
-1.50512	-0.402739		3.64775	-7.55078		-1.55943	3.02148		-4.96142	3.89329		5.94565	7.989		-12.5669	-7.62308		-2.02758	-1.48481		0.116685	-0.201165		2.36397	-2.38676		Section	9		-3.06589	-0.197261
2.67381	6.76594		2.24985	-1.9282		2.938	18.8516		-9.10002	2.60806		-10.7505	-9.1682		-3.72254	-7.21026		-1.94632	-1.83199		0.565597	-0.235823		5.38811	4.77635		17.7591	13.6847		0.271929	-1.93674
-10.1265	-8.52727		-27.1132	-17.7854		-1.81997	11.6142		-6.96403	7.68093		-5.75547	-2.92901		-19.853	6.55093		-1.08933	-0.174129		-1.47128	-2.38926		-5.51253	3.11293		32.1216	75.7519		-5.48363	-5.81396
0.0722798	0.942187		3.54657	-0.240932		-4.16457	-0.172532		-3.71058	3.13741		6.65398	6.54754		-6.75207	3.06066		-0.530312	0.675139		-3.68348	-2.87318		1.37398	-0.186259		12.5083	-2.49834		-7.65945	-4.25583
0.0376677	0.358608		-3.34722	-1.54735		-4.08399	3.78582		-9.36254	3.72102		-0.216597	1.81803		0.852344	1.04047		-1.76174	-1.42022		-1.1928	-1.90694		-1.68653	-4.88708		-11.8252	38.7822		-3.77729	1.6761
0.331024	0.164356		-3.40458	-3.87806		0.366796	12.1984		-6.47539	4.13896		3.12603	-2.54505		-14.7775	18.8818		-0.380382	3.85454		0.257007	1.59759		-0.0947534	1.14513		0.158176	-50.4973		0.274993	5.86834
-2.94436	-0.521722		3.04285	2.45365		0.647199	9.78138		-3.12721	3.65966		12.0502	6.22122		-0.869412	-1.13553		3.09599	-0.595746		2.11601	7.31015		-5.12364	1.56113		0.468018	-32.4741		-5.1824	-2.44007
-0.0992445	-0.0963878		2.0571	3.46523		-1.13737	-1.74551		-7.62819	4.76172		-5.03452	-6.41728		-14.7659	15.1465		-1.84909	0.400682		-0.302462	-3.42124		-5.15618	1.68591		2.005	17.7485		-5.97719	0.755407
-1.55566	-1.98939		3.57777	-1.98654		0.093028	15.1594		-4.63454	4.83898		2.67061	-3.52422		-10.4018	1.67215		-1.20554	0.441906		-2.74833	-2.60493		0.0663705	3.60635		-41.4147	75.5515		-7.24497	-2.63247
-0.319236	-0.0207859		-5.78111	-2.11296		-1.59996	8.45069		-7.18014	6.77876		-2.14563	-8.88649		-17.3218	14.757		-1.28031	-0.288076		-0.282688	3.13651		-3.58101	4.76349		31.1193	76.4922		-2.79546	1.16074
-2.53191	1.86206		2.04874	1.82009		0.400539	0.962589		-9.04519	8.30354		4.14836	0.123301		-15.3059	16.1006		0.236321	-0.960902		1.73461	6.40329		8.18495	8.35064		22.4759	-3.37876		-2.06642	-2.36679
-1.33468	2.33425		3.19531	0.793646		-1.32568	-6.45747		-7.71327	2.42966		6.90316	4.40484		-19.5477	5.25227		-1.56668	-0.861481		-2.36408	-1.4776		0.742372	8.87227		21.2074	15.4284		-0.339651	6.60581
-1.53001	0.269751		4.58756	-5.12728		-1.53108	0.718086		-6.15986	5.7947		12.64	7.72092		-3.56119	-5.836		-1.16024	-2.86042		-0.325122	4.05288		0.926266	7.18028		53.1404	-32.0303		-2.36514	0.188223
1.33646	2.29101		5.866	-4.07871		6.06353	18.5894		-4.8354	4.09603		1.25825	-9.01875		-13.7349	18.7917		-1.23305	-1.7724		0.439556	4.6092		0.55199	-0.251497		46.4729	-5.54845		-9.31786	-6.8511
-2.50298	-1.16749		3.35422	-1.79795		-8.45599	-4.15084		-4.93683	3.45963		6.42109	10.7845		-5.59109	17.0147		-0.178749	0.55938		2.21706	0.119882		0.780468	0.85491		43.8426	-9.28254		-2.9071	0.0363986
0.608701	-0.376106		4.74089	-0.390852		-2.94155	9.54937		-4.84272	2.64529		-2.65022	-6.14871		-2.50142	3.56224		-0.132868	-1.65498		-0.906175	-4.66446		0.10352	0.807578		-3.38653	-76.6742		-7.36235	2.10323
-2.02493	0.895205		2.90436	-1.71114		1.2882	16.561					7.30449	-5.19058		-7.12331	-9.23966		0.8332	1.76345		0.0474523	3.75953		3.88069	-0.664475		-69.1821	35.8049		-6.19934	-3.57859
5.78475	2.59742		-2.61629	1.32629		-8.60451	-3.99701		Sample	4		3.24016	1.30687		-0.808604	-2.71704		1.15473	0.0417292		0.0616532	-0.737373		2.64086	-1.077		-43.5653	9.85137		-5.91476	0.705016
-0.696023	0.77007		2.14327	3.07757		-6.04143	-2.207		Section	9		11.6466	8.17183		-1.97646	-0.365656		-0.845016	0.285656		1.31724	1.03343		1.42601	0.867251		41.2987	-54.8059		-1.8184	0.599742
-0.359294	-4.8625		3.41603	-4.39081		-1.60237	7.1799		5.43738	-4.4673		-6.38998	-6.81146		0.394499	-2.0743		-1.98135	-1.52869		-0.2259	-4.77526		-1.15775	2.80828		-1.2805	-6.10581		0.105364	7.90192
-0.79112	-2.07891		2.09368	4.70579		-4.96185	0.724859		4.4211	-5.28603		10.4406	4.0163		-12.1046	-2.66353		0.476356	-0.52038		-0.373457	-2.8209		-0.822233	2.03062		-57.1099	-26.469		-8.59652	4.02016
-0.705949	0.488104		3.39601	2.76635		-1.33819	10.8771		2.41333	-3.63553		11.3976	4.94219		0.890055	13.3027		-1.96296	-1.0543		-1.8607	-0.813325		-2.02797	2.39446		69.4172	-57.6384		-4.91959	-1.35485
-2.30975	-8.37301		-3.10879	5.07585		-4.42618	-1.32513		6.08998	-2.97545		2.68328	9.1767		-0.539621	15.0753		-0.281481	-0.8895		-2.45038	0.859605		-3.84708	0.69398		69.4117	-40.6482		-2.56366	1.65851
0.184391	1.1851		0.0617445	4.8487		-0.0430457	1.63806		5.38739	-3.85333		-0.700366	2.09542		-2.56374	-5.26443		-4.33824	0.465746		-1.03579	3.24998		-1.21876	3.53712		39.4978	30.8658		-3.82351	0.468638
0.273911	-0.650089		3.64389	-0.88896		-4.43991	1.56367		7.78041	-5.95003		8.71903	4.36768		-15.617	-0.196542		-1.52187	-0.719112		-4.3493	-1.32523		0.776966	0.442018		-51.2672	60.1575		-7.02354	0.723388
-3.01037	-0.487828		1.558	3.93247		-1.3469	8.97832		2.7618	-7.90657		11.0696	9.99143		1.07577	-1.99138		-0.488608	0.432154		-2.69941	1.55064		9.78497	2.99945		-27.1636	73.9597		-3.07462	1.48389
-1.66542	-0.712801		2.33176	3.21962		-7.30304	-3.47708		7.45562	-2.97479		8.52694	3.93571		-8.80394	4.1177		-2.40113	-0.376961		0.152919	1.03536		20.6041	2.59228		-11.4353	16.7947		-9.94912	-7.1777
-0.858278	-2.62383		2.78041	0.408227		-2.22332	4.25628		5.47312	-3.32608		13.5246	6.94156		-1.9295	-6.86291		-0.844225	2.55148		0.944432	1.18686		11.504	6.21045		0.778218	-21.9863		-5.23271	-3.51834
-2.55435	-3.3463		3.39461	-2.56082		-1.66294	2.10807		6.88941	-3.28752		5.19372	-0.0397168		-14.5354	14.9275		3.74514	2.57265		-0.168451	-4.07431		15.722	4.8206		2.11832	28.3758		-7.76438	-4.82374
-0.0149531	-1.88872		2.21148	1.56742		-8.89603	-6.5116		5.15755	-3.52638		1.19922	5.66183		-20.5608	10.8932		-4.47215	-1.24359		-0.446565	0.00192979		7.11615	4.38396		-8.68039	15.4725		-5.26515	-0.794742
3.97954	2.36755		3.19907	-1.55941		-3.8503	8.40829		7.53376	-3.83059		6.46358	-0.605014		-20.8809	15.8146		-2.58339	-1.40196		2.78382	9.03746		16.3519	-2.35665		-12.2508	9.69614		-5.59378	-2.33886
4.27566	-4.44758		4.32251	-2.32973		0.0394089	-2.30173		8.05772	-3.18616		-5.35325	-4.94707		1.86021	-6.59352		-1.17228	-0.0508893		-3.45416	0.449028		10.614	3.13337		-9.66187	18.7761		-8.27825	-3.06797
-1.82742	0.830218		5.62329	-1.58526		-2.18745	7.46179		4.59745	-2.20357		6.17713	6.75653		-14.1172	-15.3601		-0.151481	-0.369604		1.96648	1.0847		-2.27099	0.0936369		0.89188	-2.55101		-11.0766	4.50553
-0.568846	-0.152458		1.67523	3.60882		-2.5825	0.599287		3.72266	-2.89282		11.3891	4.70591		-11.2349	-1.06031					-0.0424172	-3.68045		24.9753	0.423321		12.2696	9.02054		-6.8579	-2.46766
3.67826	-8.43392		1.52649	4.07414		-3.74151	8.59326		5.82881	-4.24839		-3.36507	1.9092		-3.16795	-7.38956		Sample	7		-2.59139	0.0802224		-4.56915	1.69919		-21.6354	27.9548		-5.79621	-6.68623
6.1225	-7.2786		2.85368	-1.33129		-4.21733	-4.90799		7.12205	-2.61957		5.56175	-2.5883		-5.69633	-6.7005		Section	9		-0.256982	0.409479		-7.33851	1.77374		-11.8646	19.556		-3.66664	0.953554
-1.23678	-0.383985		-4.53916	0.241948		-4.73232	-0.227745		6.05802	-3.15115		12.8846	4.03242		3.92603	0.547953		1.60359	-5.85496		-2.03877	-1.93103		-6.07903	0.615036		-1.76607	12.6731		-7.59663	0.458948
-3.01419	-0.87313		7.08108	-6.45021		-5.64688	-1.94369		5.90329	-4.138		1.30547	-12.5059		1.35221	1.27949		0.98042	-1.53178		-0.53611	-5.63666		-6.58216	1.7986		-16.9087	8.4152		-7.57364	2.68829
0.874252	2.41332		2.60534	1.93723		-2.09865	0.149148		3.46433	-5.06381		3.44498	2.21669		-20.3674	9.8658		0.470009	-1.15011		-3.25367	-2.80301		-2.78239	3.07212		-1.04268	8.76314		-8.66935	6.65834
-0.19001	-3.21579		3.59974	-0.792866		-5.5173	-0.980426		2.94542	-8.02124		2.82476	-5.27321		0.558621	-5.61044		-1.78906	-1.73575		-1.5319	-2.39703		-8.93786	1.79721		-0.77906	5.09757		-7.91961	-4.92162
0.499652	-0.150017		3.35978	-5.08888		-0.996725	1.8301		3.00973	-2.39896		12.2644	11.4845		-7.17227	18.4447		1.23327	2.37587		-0.563109	-6.94824		-7.03649	0.317067		-66.7527	45.1205		-4.26725	4.87613
-0.720636	-0.255026		-2.77029	3.29177		-4.56164	8.63556		4.2406	-4.93856		1.63626	5.94244		-1.24106	-1.37745		0.116438	-0.698855		-1.83425	1.96565		-2.04716	0.169772		-9.88993	14.0634		-5.40296	0.178939
1.31819	0.624997		3.63823	-1.88676		-3.78512	1.6042		5.24004	-3.7636		-4.30182	-1.03553		-12.1551	13.4615		2.01931	1.31066		-0.733012	-3.91172		-8.03138	-2.05671		-9.93182	18.8633		-7.20128	-1.30767
0.508482	7.32875		1.28822	2.30478		-3.5954	1.45131		4.88036	-2.86901		-1.35175	-6.37997		-0.706954	14.0093		0.0728312	-1.16286		-3.19312	-3.3171		-2.02048	-1.83551		1.65232	27.5544		-5.6373	-0.0946337
1.68253	-2.09906		3.79816	-5.84298		-10.502	-3.04445		6.3529	-5.19574		5.01394	8.2888		-3.42096	16.4783		-0.7425	-0.569543		0.10897	-2.1659		-5.52828	-3.26772		13.5814	25.5355		0.233347	1.37238
8.57898	-9.71065		8.73696	-7.78481		-0.754626	-1.61149		6.23698	-3.78795		8.23922	4.03121		-21.193	15.183		0.786488	-4.37623		-1.18156	7.66881		-2.15382	0.893401		-13.6198	17.8169		-5.39333	-1.83529
1.22766	0.871172		3.14097	-0.429548		-2.23399	1.84825		6.13112	-3.57531		1.22424	0.328986		2.90398	9.41247		-0.769007	0.721821		-3.90573	0.687107		-3.23335	-3.68707		-8.87829	21.259		-4.49505	0.377432
7.5881	-5.23552		-3.17048	4.17696					5.56069	-2.3587					-5.66885	-12.1818		1.72787	-0.0637191		-0.442023	-2.19392		-0.534682	-1.78815		6.74002	22.604		-2.78338	-2.47216
-0.326611	-3.16525		10.2898	-6.00971		Sample	3		9.05562	-3.03316		Sample	5		-20.9038	4.19828		-1.43288	-1.65346		-1.9109	-1.19221		-2.44027	-1.6806		-10.3209	18.8921		-1.13885	1.38125
-1.83217	1.19933					Section	9		7.51664	-2.16876		Section	12		-3.56862	12.3332		0.493261	-1.24724		-1.78407	1.68389		-1.49296	-0.438895		-10.0252	19.3437		-7.74934	-4.59922
4.41131	0.888755		Sample	2		0.213381	-2.8192		5.1023	-3.55131		-8.25725	17.411		5.61801	-9.76458		-0.548993	-2.48896		-1.71567	-0.0597664		-2.2401	1.16309		-6.55887	17.6869		-2.96911	0.217461
-0.169795	-0.358245		Section	9		0.0319046	-0.127966		3.95709	-1.96295		-34.6871	9.37932		0.0886393	10.7652		-0.199989	3.82312		-0.224392	0.592336		-0.673894	-0.332314		4.14403	-24.3081		-2.15334	0.196894
0.378342	-0.527923		-9.08772	3.69946		1.89267	-1.25946		4.80137	-3.42482		-4.6979	14.8056		-0.617912	0.757791		0.236785	-0.650693		-3.28922	-3.93257		-7.6554	-0.643163		-77.2891	25.8953		-8.11106	-3.68124
-9.41422	-7.3382		-0.854138	2.19506		0.524106	10.9807		7.52446	-2.24375		-5.79948	2.50153		-8.87203	14.8461		-0.796043	1.97604		-2.41321	-2.74352					10.7689	21.3582		-7.39058	-9.83193
			3.55987	0.202692		-6.01521	6.30076		1.91273	-8.99854		-26.8167	3.92695		-17.3891	16.2276		-1.07104	-1.85524		0.974986	-0.838641		Sample	9		7.65771	21.3782		-4.33197	-4.36193
Sample	1		-7.11775	5.18372		2.21887	1.49832		5.26572	-4.142		-11.2661	-10.9398					0.716463	0.792412		1.02841	-2.76598		Section	10		1.23589	19.5558		-8.72092	-6.72966
Section	9		-1.8651	4.05025		3.90955	-4.23412		6.17451	-3.55903		-9.03839	13.3456		Sample	6		0.483403	3.91621		-4.81118	-0.413665		18.93	-4.43093		-13.0754	13.7343		-4.00523	1.4391
7.33317	-5.25511		5.45266	-0.893209		3.72781	9.08562		5.12304	-3.98145		-12.8833	11.7381		Section	9		-0.477387	-0.309309		1.04025	1.88589		21.8052	-15.3704		22.5358	-7.37315		1.38009	2.89081
6.79038	-4.65037		-4.8822	2.76309		-6.85125	11.8717		7.61775	-5.38043		-29.5214	12.9706		1.36266	1.35235		-1.45842	-4.26878		-1.93261	-2.16901		23.5471	-10.4434		45.9766	-46.6221		-4.06891	-0.911293
5.46666	-3.87618		8.51234	-3.93002		-3.00852	1.09517		7.9914	-1.9098		1.34807	-7.2965		-0.87196	1.59995		-0.0219408	-0.979621		-1.2162	-2.81645		17.1784	-7.71914		1.95182	18.1673		-4.53503	-0.796651
4.97976	-3.5493		1.02374	-0.575286		-0.892171	1.31015		6.45483	-3.42783		-12.8913	-12.2621		-4.77015	6.93151		-0.525744	-3.01642		1.47125	-1.98478		18.6537	-6.52624					-8.8044	2.48639
6.78081	-4.08195		-0.830585	3.04196		-0.379785	0.497593		7.02262	-3.243		-10.1809	-8.5682		-6.27538	5.27391		-0.0789321	1.05241		0.538092	-0.774922		19.156	-3.53927					-3.23644	2.83496
-0.0731316	13.8195		18.5882	-9.30926		-0.210238	-3.71588		2.65017	-6.57446		-14.19	12.439		-2.50367	0.650198		0.168926	-0.871011		-3.40274	1.51864		-4.39209	-3.32588					-3.65802	0.570853
6.52924	-5.25238		-7.03486	3.04519		-7.09428	5.29721		5.23817	-4.57447		-30.5773	4.77153		4.26472	-7.86833		-0.656171	0.475112		-0.11089	2.66985		-6.80686	-2.4613
6.35911	-4.66255		-4.78577	3.61681		-0.150016	19.199		7.31263	-1.49504		-37.9284	7.86236		1.01302	0.735098		-1.61077	-0.123944		0.197828	-1.46202		-8.93551	-2.10238
-2.61096	12.7299		-9.06361	2.78732		-1.10203	-2.07771		4.20849	-3.40279		-32.0618	8.3785		1.60152	-2.26926		2.85722	2.26443		-1.09029	-1.45327		-4.66559	-1.26066
7.15171	-3.79277		-29.2098	14.1172		0.667627	0.0181994		5.22479	-3.63928		-17.5906	13.1156		5.82892	-8.53008		1.69714	-0.274696		-0.837745	-0.33403		-29.3236	-7.42554
4.02162	-7.76771		7.60151	-3.42635		-2.38905	1.26295		6.3315	-3.69788		-31.5918	3.73467		2.53841	-4.80225		-1.48654	-4.73488		-0.523272	-4.4585		4.02512	-11.8445
5.4017	-5.0163		-0.269449	2.86139		-0.208502	-3.01533		5.82046	-1.40493		-30.0669	6.63828		1.40479	-5.48392		-1.12703	0.146482		-0.0173832	-1.45598		0.0453722	-1.93443
7.28989	-5.0348		-5.6302	4.47444		-0.613214	7.40557		6.67613	-1.80254		-1.92957	10.2658		-4.55024	0.963549		4.22589	-7.97906		-0.746273	7.84671		-0.969457	0.420336
6.66826	-4.59875		-4.58358	4.8137		-0.317635	0.222094		2.77667	-7.65343		-25.254	13.552		-2.21696	1.26343		0.24548	-1.35127		-2.84501	-1.02603		-0.893976	5.05978
6.45121	-4.85472		2.3385	0.625116		2.90274	-2.57914		5.40421	-3.19541		-28.2572	2.04831		-3.83318	1.45884		-0.990454	-2.37156		0.748612	1.90439		0.467776	3.90442
7.60644	-5.12682		0.11043	0.726893		-3.21206	-1.29287		5.1985	-3.7123		-7.23298	-11.0271		1.66271	-1.30267		-0.33151	-1.04011		-3.50806	-2.04686		-7.22336	0.0331637
6.73624	-4.93491		2.13306	0.469447		-0.948861	6.83804		7.62042	-2.83872		-3.89717	-2.33722		4.17447	-2.61861		-1.22711	2.70517		-4.61174	-4.59276		23.7978	-8.00322
6.66544	-4.37446		-6.5922	3.16122		0.734009	8.41613		10.0472	-1.09347		-33.5584	2.4271		1.47945	1.87429		-0.982024	-0.775341		-0.572691	1.51508		-3.16369	-7.52794
6.16189	-4.24412		4.37435	1.62137		0.049263	1.57988		5.66834	-3.16414		-14.9417	12.1268		-0.555475	-0.334342		0.664112	-1.49137		-0.113662	-1.06371		15.2255	-10.0424
6.18126	-3.80974		-3.33589	1.03954		4.78909	-2.22758		6.40081	-3.86162		-32.3635	5.91375		-6.45813	5.72419		-0.113524	0.582847		-0.573681	-1.63048		-28.5857	-3.52224
6.23043	-4.66535		6.51133	1.00306		2.99335	5.71204		7.3771	-4.38057		-22.8913	-10.0388		-2.01429	2.55849		-1.10113	-4.09589		-1.11763	0.188869		5.16297	-3.03972
2.98244	-7.56068		0.921641	1.61763		0.216132	4.44185		4.2511	-3.55711		1.53724	21.1094		2.50322	-0.503285		0.740015	2.42403		0.0106091	5.865		-1.20373	-3.19551
8.80399	-6.40915		-1.37192	1.75495		-3.16852	-1.86025		6.10721	-2.17741		0.725564	-6.84469		-9.29695	7.17036		-0.680488	1.18133		-0.107094	5.27577		0.191374	-2.59671
6.99002	-3.68756		2.15447	1.09131		-4.03101	27.0092		8.10188	-2.01262		-10.8215	16.4048		-9.13754	1.04955		-0.267756	0.421299		-0.079936	-1.48382		2.52747	-2.94862
7.6215	-4.85904		1.65336	1.20881		2.8929	-2.20677		4.27517	-4.08425		-11.3492	15.5722		1.49967	-0.583205		-0.0609282	-1.07471		-2.36027	-0.581754		0.61386	-1.05431
7.25889	-4.78048		2.56931	-0.305506		4.26595	-0.145617		5.28283	-3.53352		10.9661	2.4969		2.28918	-5.43236		0.20293	-3.29001		-0.161846	2.20829		7.26014	-3.29232
7.00312	-4.18291		9.69814	-1.69134		3.65555	-4.10227		7.79683	-2.18685		1.08441	-7.2117		-3.8613	-3.27653		0.708455	-1.45753		2.19236	7.42287		1.18847	-4.35568
6.0298	-5.35019		1.49523	1.81189		2.06981	-5.09201		5.21631	-4.87741		-8.56384	-12.2305		8.16878	-6.37369		1.58254	-1.57311		-1.82773	1.16147		15.7939	-7.91916
9.23375	-2.85668		-8.06515	4.97499		-2.54573	2.80988		5.8519	-2.4607		-13.4844	9.12319		-2.81912	1.2159		1.85703	-4.29471		1.70668	-2.29598		7.71137	-14.7123
7.38108	-4.15992		5.1046	-2.3498		-4.49484	4.61586		6.65194	-2.57245		-26.3263	-8.6542		3.95896	-5.08561		0.899595	-0.839795		-0.0351475	3.44177		6.00893	-9.77112
7.31017	-4.48552		-6.24285	4.66013		-9.64162	25.0603		7.2559	-1.58626		-2.08227	-8.3521		-5.50331	6.12484		0.873896	1.64038		-1.96664	-6.02879		14.6569	-10.8054
5.83478	-3.65551		-15.1244	8.06341		-0.822689	-3.76673		3.05542	-6.56194		-2.68136	15.6516		-2.94647	-2.51431		1.18031	0.511542					9.52149	-14.4564
7.24843	-3.96268		-0.0387292	0.406164		-3.24972	-1.68699		7.2121	-2.9348		-25.9019	10.9274		-1.29621	2.20348		-1.95363	0.378067		Sample	8		12.4796	-8.03124
6.17633	-3.17257		4.68181	-1.41504		0.260274	9.11012		2.66419	-8.70578		-8.4378	-8.5147		-2.51764	6.33149		0.0799404	-0.107092		Section	10		9.01541	-5.61262
7.68889	-5.71356		16.7024	-7.96384		0.173775	-3.06153		3.50999	-7.73114		-29.9368	9.62745		-3.3553	0.160914		-0.343844	0.379573		7.17521	6.98962		11.5666	-9.59243
4.32934	8.15341		-2.92979	2.98036		-0.84137	-6.15784		7.05777	-3.8758		-9.92425	-10.2902		-7.00828	2.98856		0.517968	1.78551		-12.5524	0.922916		17.711	-11.5483
6.78816	-5.51972		-4.14049	3.26762		-0.23544	16.8874		6.91711	-3.33455		-5.01061	13.6534		5.0913	-4.14514		0.0932209	0.686003		2.66315	1.20011		7.39491	-2.6961
8.01714	-4.31434		-6.44057	4.4643		0.610966	-1.87742		8.2751	-2.30593		-0.711356	-4.13728		-1.17698	2.31704		0.905275	0.275659		-12.4791	-31.7272		7.77538	-1.58763
6.63495	-5.33041		10.6315	-1.3395		-1.28212	1.4759		4.59246	-4.43293		4.99304	6.19275		2.10269	0.56957		-2.67457	-0.27623		-8.45991	-29.1957		6.99195	-3.1299
7.73341	-5.16519		-3.81808	1.3393		-1.96299	-1.4488		8.68688	-2.3287		-31.0163	-5.12335		-1.57437	4.29638		2.68855	-5.8403		-15.121	2.15191		6.11512	-4.24575
6.70513	-6.11325		-6.41224	3.29051		0.333583	-0.0275586		5.98518	-3.29022		0.533775	-6.13841		3.52574	-0.187967		0.334669	-0.992021		7.33482	4.55367		4.50707	-2.45155
6.69638	-4.63905		0.848811	1.55179		0.643089	-0.549871		5.43213	-4.71136		0.279056	7.42246		3.53689	0.265459		-0.500107	-1.14354		4.29386	2.14261		10.3098	-1.41409
5.44159	-4.95511		-4.32639	3.44797		-1.21634	-3.16301		7.07669	-2.13276		-0.710937	18.3311		0.679331	0.350065		-0.612799	1.36377		14.7497	0.105584		4.1572	-8.83753
7.11928	-3.9508		0.834129	1.74111		-0.0813693	15.2163		8.10966	-5.11373		-6.10804	-9.91539		3.56904	-0.402454		-2.18845	-1.80057		2.97847	3.25574		6.42328	-4.49501
6.82143	-4.82179		-8.53785	4.13225		-1.24186	-1.78589		6.25237	-2.35884		-31.2498	4.98129		-8.69703	5.64883		2.67178	-1.10107		-16.1186	1.36178		7.89694	-7.06988
7.14503	-5.07339		3.33778	2.18708		4.97859	-2.45391		4.47806	-3.86369		-2.22626	-19.1243		4.16994	-1.00827		0.0200081	-1.13409		4.20374	3.59539		3.91048	-6.21454
5.30246	-4.81038		-7.22887	5.0025		-5.96704	-2.70269		7.1504	-2.71819		-27.2661	10.1188		6.28995	-4.23229		0.668075	-1.21244		-6.06623	-26.7776		4.23363	-2.93038
6.6648	-5.45085		7.70147	-4.25619		-0.206013	0.482863		6.60614	-3.71547		-4.36729	18.5394		-2.91144	3.98518		0.289838	-0.997679		-22.6972	-27.4326		7.04005	-8.20325
7.3254	-4.67937		11.1751	-18.6645		-4.94194	6.08494		2.13276	-6.95421		-31.5254	8.19351		-2.84157	-7.52887		-2.5775	4.50018		6.06308	2.05387		9.42468	-2.05944
7.0886	-4.64688		5.62458	0.0139626		2.51232	-1.85303		8.27986	-2.85763		-30.6731	4.46355		6.40523	-1.03508		0.730613	-0.244452		2.48856	-2.77022		7.60022	-2.88154
5.31764	-4.21876		5.58051	-2.37592		-1.87947	0.147449		4.00937	-2.75018		-7.85575	9.64336		2.52448	-5.99032		-0.604118	-2.22428		6.68787	-18.6685		5.77084	-2.3071
7.49658	-4.44569		-9.16213	4.34318		5.14883	-3.52137		5.52255	-3.27274		-8.08081	5.88577		4.11911	-4.99563		-0.340016	1.39965		-0.221577	-2.93372		4.33756	-1.39946
6.78956	-5.66933		6.0058	-0.860814		5.25596	-2.21803		5.57292	-2.54697		0.739205	17.7791		6.77587	-4.23378		-0.397743	-1.80095		-25.3087	-9.8704		7.36345	0.211963
7.39836	-5.13816		2.44845	0.174954		0.0886617	0.783941		3.57713	-5.02562		-7.16397	13.5788		2.89872	0.857549		-1.5433	1.39308		-7.52423	-0.879366		4.51197	0.168285
6.92805	-7.68816		-5.49889	5.13296		-2.38205	0.0889293		2.36343	-5.52696		-34.1263	10.2575		5.09815	-3.86262		-0.943714	-1.79012		3.68414	5.47242		5.51931	0.746085
6.55405	-5.50981		-4.89987	2.55447		1.25249	-1.14251		4.85594	-3.4574		-0.0433937	-8.28269		4.88269	-0.995128		0.600687	2.35768		-31.1302	-12.8866		4.23796	-1.37058
7.22428	-5.10644		-0.121347	-0.679177		1.93252	0.0722325		7.77689	-3.13851		-28.8226	15.5747		-4.25865	1.99742		-0.93255	3.15407		-9.10011	6.76913		3.33301	-0.184293
7.16197	-4.65317		-4.11993	3.69283		1.70889	-2.45983		4.38963	-4.57316		2.66017	3.86888		1.5183	-0.658723		-0.703844	-2.55298		5.62417	9.10435		5.63669	-2.27217
7.37603	-5.51617		2.68146	1.09006		1.73423	10.7504		6.47558	-3.25968		-10.1463	-9.30439		1.50887	4.19473		1.61059	-1.72735		-26.5869	-8.604		7.77747	-1.5111
7.52325	-5.03532		7.84489	-2.45353		-2.68131	13.2642		5.90833	-3.36189		-33.4167	6.94102		-2.7966	5.02077		2.76963	-1.63346		2.38641	5.05473		7.25221	2.29972
7.7603	-6.24113		9.01935	-4.92785		1.69459	-5.29411		4.25715	-2.94784		-0.0862585	-8.62856		-0.546497	3.62154		-1.19383	0.424191		6.20963	4.80336		7.24607	0.0834373
7.68041	-3.29466		4.44986	1.42627		-2.62473	7.11706		4.85625	-3.87879		-8.98119	14.6773		-8.45746	3.63562		-0.355839	-1.74444		-3.14694	0.556857		2.56875	1.94151
7.88948	-4.54008		-0.120039	1.10495		-5.28513	11.5336								-2.45998	2.3126		0.843194	-0.334125		4.16811	-0.0208533		4.30379	0.108455
6.10948	-4.11166		0.380978	-1.30981		-0.836618	-2.9265		Sample	4					-1.28411	1.60357		-1.17497	-0.195666		15.1387	0.149539		6.19404	0.822076
6.82878	-5.06932		-2.97045	2.34191		0.0382193	-0.668228		Section	10					3.419	-5.23884		-1.51138	0.29153		5.40249	5.03549		6.31337	1.09724
7.8726	-6.1593		2.06671	-1.45428		2.64192	9.52178		-0.416974	-2.93033					-8.83999	8.03777		-1.3491	2.00939		-0.987387	-4.3278		5.51967	-1.0283
3.74012	-8.4776		-2.87433	4.90841		-5.91827	1.27215		-1.81182	2.27593					-7.90144	7.67278		0.753208	-0.549282		-33.3689	-17.8201		2.66885	-0.488287
7.48213	-0.631166		-5.80678	5.26966		-2.31512	10.878		-1.06898	-2.79608					-0.894878	-6.82333		0.215022	-1.62094		1.84495	-0.763565		-2.34448	-5.94453
7.27949	-4.97055		3.37354	-1.37933		-0.329433	-0.106803		-2.04226	3.22491					0.107202	-0.569067		1.43537	-0.556019		5.50524	1.12104		-1.98017	-3.95909
6.72038	-5.68252		-3.91567	2.67578		-2.26159	-1.69953		1.08486	-4.76771					1.7214	-8.96215		-1.00672	-0.44158		11.5679	3.24594		4.30922	-9.32047
5.6972	-4.69496		2.64063	-0.714177		0.0877329	-1.45217		-2.35902	2.32173					-8.24367	3.03494		-0.244316	-1.191		5.5531	6.27647		-3.27438	-0.668702
6.12138	-5.16016		-6.80148	4.86687		-0.435349	10.84		5.03152	-8.48614					1.70469	1.4679		2.82259	1.48369		0.20575	-22.6906		1.39939	-3.28039
3.83532	-8.32054		-4.1098	4.52676		-1.4889	0.436748		0.395741	-2.50851					2.59618	-0.0837924		0.503857	8.02718		-23.5129	-8.00702		2.5726	-2.2558
5.71854	-3.91806		-2.47743	0.800731		-2.82093	0.871842		-1.28686	-2.9412					1.16053	-1.57921		0.647779	-0.753176		-27.8775	-9.83667		-2.08929	-0.189258
6.12457	-4.81484		-0.330055	1.42934		-1.18405	11.7774		-2.76333	2.15683					1.28328	-4.53661		-0.357091	-2.49493		2.36707	-1.30922		6.07024	-1.15693
6.57628	-4.60848		0.00779831	-0.335302		-2.57474	2.91036		-1.96183	4.47221					4.78957	-4.09273		-1.60304	-0.766552		5.23298	1.55034		5.50622	-3.88059
5.78624	-3.38321		7.51118	-4.28049		-7.13467	5.01425		-1.28543	-2.02987					-1.09733	-4.26813		-1.58071	-0.274648		-0.105347	-7.557		7.39501	-3.07188
7.23942	-4.90289		-6.78324	2.9319		3.01328	-2.97091		-2.34561	4.59282					-5.67772	6.3747		0.626884	0.605974		4.79014	-12.668		3.54894	-1.25635
6.93235	-4.97001		0.398635	1.39996		-0.280131	-0.117213		0.456769	1.92478					2.90413	-6.59974					-26.0442	-11.1633		7.55982	-1.47853
6.32045	-5.11522		-7.92999	1.93311		2.99451	-1.82568		-0.717821	0.367					-5.54481	-3.2332		Sample	7		-22.3796	-6.09942		7.32464	1.15576
6.88449	-4.74892		-1.68878	2.46889		-3.87151	-3.18664		-1.08018	1.04625					2.52494	-1.3536		Section	10		-4.39933	3.1791		6.65377	0.0247477
7.11031	-5.81823		-5.70502	5.09185		-4.34383	7.99483		-2.14849	1.27564					-1.46198	2.31927		1.7931	2.30132		5.68137	5.46623		6.10337	-2.75091
5.74016	-5.10578		-1.94481	1.31147		3.99872	-2.61652		-1.45315	4.05813					-8.40537	4.98813		5.67895	-0.827923		1.89113	1.73607		2.29726	0.16487
4.06961	-8.05412		1.50768	1.26597		-1.062	-0.0831333		-2.49256	1.54077					-2.14713	-2.31623		-3.46928	2.17744		-15.6686	-32.955		6.04101	-2.2894
5.65209	-3.26712		-9.24578	2.73436		-0.384241	0.768663		-1.91476	1.27385					-3.78461	3.6788		-0.139791	-0.166256		-17.709	-5.42938		3.37675	-2.30849
7.5307	-5.09087		-28.8152	15.0103		4.91926	-2.7523		1.47599	-4.63912					-5.41243	4.02861		-2.81578	0.266656		-19.0626	-6.33308		1.55093	-1.56492
6.24842	-5.3098		8.66344	-2.56631		-0.343939	-0.332486		-1.00453	5.42039					4.15458	-6.1459		-1.48636	2.05013		2.99036	2.42831		1.6753	1.30578
6.15663	-4.08763					1.02068	-0.939163		0.468888	-1.3988					-0.298603	2.06441		-3.03816	0.167586		-19.9442	0.619052		-8.13309	9.62172
6.06678	-3.249		Sample	2		-0.805446	-2.98828		-2.17977	1.68533					-4.58703	6.77601		-0.871578	-0.905908		3.34868	-19.8695		1.52592	0.380252
6.90801	-5.37473		Section	10		-2.66812	-0.541797		-1.10946	-0.0745939					2.78164	0.575065		-4.32004	-1.41019		7.71285	-0.990439		-1.90174	3.20039
7.37346	-6.15733		-0.398342	2.41763					0.0314709	3.02192					-2.23524	1.1122		-3.44183	3.97832		9.04614	2.2615		3.77423	-1.75302
7.3717	-5.53071		0.109878	0.72778		Sample	3		-0.753172	-0.862364					0.620598	-0.230774		8.08834	-0.542555		-5.0365	1.38116		-1.19657	-2.1222
8.59213	-4.73742		-1.80525	-2.23655		Section	10		1.56542	-5.45142					-0.792615	-3.94139		-7.5975	-1.6147		-34.6846	-18.4358		0.459343	-4.96316
8.06422	-4.06606		-0.644449	-0.320945		-0.670646	-2.40601		-0.689282	-1.16985					-4.78951	4.0827		4.58741	-0.625113		7.40125	0.263002		1.00294	-4.15815
6.65469	-5.85318		-0.4236	-1.8092		5.59953	-1.8184		-0.397249	-3.72373					-1.93821	1.77331		-5.15982	3.58944		-5.00641	-0.0743753		3.90895	-2.17567
6.92208	-5.14985		-0.116761	1.38426		-1.76783	-1.72217		-0.777009	0.525047					2.80369	-6.43512		-5.53373	3.82308		-1.61568	-6.45925		3.29726	-2.59235
7.51274	-4.53256		2.26641	7.71404		3.78857	-3.08424		-1.93229	4.32865					-2.13307	3.46919		-1.68222	0.126095		-12.2073	0.222934		5.27163	-3.82676
			-1.40809	-1.15302		1.18396	-4.46521		0.723947	-8.50236					0.0614669	3.6557		1.10955	1.4905		-0.844311	-9.50227		0.266383	-2.82615
Sample	1		-0.328214	1.12289		3.14518	-1.25473		-0.550727	1.21705					0.746437	-2.98989		-2.43732	0.354115		-1.08538	4.51415		4.3178	-1.28343
Section	10		0.828161	1.31783		0.263897	-0.455514		-1.07388	1.41677					6.0958	-5.1329		5.87465	3.29793		-10.2036	-31.8911
11.663	3.17175		-0.35919	-1.53772		1.40581	-5.33231		-0.320966	-1.3257								0.368794	-0.784164		-17.1346	-33.9373		Sample	9
5.02774	8.70892		0.443634	2.41827		1.73297	3.80033		2.36362	-8.05593					Sample	6		3.66332	2.50279		-7.25226	2.88073		Section	11
-7.35509	22.9596		-0.744216	-1.25044		4.71246	-2.15057		-1.57845	1.63856					Section	10		-0.942961	-0.00126586		3.94861	2.38491		1.2011	-3.74634
-14.7709	23.8181		-0.705036	0.334449		-2.71843	0.221358		-2.67265	5.38444					2.25357	1.48537		-0.879539	-0.648066		-19.0488	-34.4172		-1.55284	-1.04653
7.17923	-15.0706		-0.582124	0.6284		0.401971	4.18929		-1.96466	3.88605					2.96893	0.420323		0.818092	1.06232		0.255854	-7.99193		0.351482	-0.858645
-0.538484	23.1683		0.328907	4.72265		3.24765	0.215056		-1.38092	1.64254					1.15638	2.39374		1.93954	1.36671		-1.39102	-18.213		3.25374	-2.65665
-12.2464	19.3818		-1.62181	0.355889		0.255544	2.01627		-1.97798	3.35191					6.24494	1.79468		2.59275	-1.46078		7.8023	4.70876		-24.3787	1.99697
-7.7682	24.2458		-2.21446	-2.92743		6.45107	-2.69526		0.207263	-8.92901					3.20851	2.20136		2.40589	0.79531		-15.9781	3.6981		-1.77882	-3.225
-42.7182	29.3305		22.2164	6.91063		3.46577	-6.56793		-1.44825	-2.25185					-4.29431	1.03512		-3.31517	0.778924		0.213641	-3.74112		0.0480027	-2.19155
-12.822	12.4703		-0.376241	0.297938		4.17616	-11.3024		-0.401327	-3.40952					6.70102	7.50828		1.08678	1.16437		2.04172	7.83808		13.0044	-1.77802
-11.047	14.084		-0.229867	-0.687843		0.823832	4.36739		6.22183	-3.75805					-2.10758	1.45844		1.49193	-0.34379		1.00988	6.68596		14.8845	-1.6982
-12.0268	22.2462		0.925656	3.6022		2.15149	1.66303		0.337271	3.7711					-9.79046	0.660331		-7.82222	0.139166		-9.68601	-28.867		8.84194	-3.3046
0.978536	11.6995		0.669648	0.801627		-0.120454	-2.99616		-0.519029	1.35435					-7.2311	2.11362		-0.450682	1.42923		-31.9908	-12.2542		8.00911	-2.75972
-14.8279	28.3092		-0.582476	-1.11988		5.18762	-4.36855		-1.2391	1.10867					-4.14683	-1.70476		-2.08194	1.33524		-1.25835	-24.3458		-2.72851	2.63101
4.69066	-15.9133		1.24384	1.97344		1.64056	-3.70491		-0.515942	-2.13808					6.1315	4.49552		3.8507	-1.90006		-26.7283	-8.12638		-0.96472	-0.164089
-13.6752	22.3907		-2.20759	1.74796		0.944149	0.351659		-0.32453	1.91639					3.45833	3.10515		-1.5677	2.4599		8.6984	8.46863		-8.43818	-2.969
-25.1523	-11.6264		2.98891	-1.30218		2.28137	0.13269		-1.56034	-2.66737					3.3107	3.99569		6.28123	1.1355		-31.2375	-24.3276		5.81746	1.549
-42.5945	26.2808		-0.613321	-0.994369		1.69872	3.70715		0.592653	-6.05971					-4.27848	0.836161		-0.713687	2.29159		8.56485	-19.7059		7.15944	-4.48828
-14.4008	29.392		1.6745	3.89118		3.5073	-5.28823		-2.37443	2.66023					-0.442663	-1.11197		-1.06783	1.48591		2.77179	-0.962378		2.14416	-5.19146
-10.8392	12.2946		-2.59479	2.68265		2.29041	0.0985042		1.95207	-5.33433					-7.58659	0.710675		-2.11376	0.369384					4.40433	-4.91652
9.04284	5.02776		0.368731	-3.34904		1.07214	3.87667		-1.86539	3.73016					6.07421	0.807426		-2.65534	1.09743		Sample	8		1.22882	-0.401941
-10.3407	24.7327		-0.0494658	0.425682		2.02873	-0.259427		-0.877716	-1.778					8.12275	0.42672		7.75759	1.21588		Section	11		-4.49663	1.7127
-12.1551	13.4735		0.479343	-0.644693		5.03968	-3.175		-2.28606	1.64278					-0.21147	4.48498		2.5455	0.195457		-6.28743	3.51913		-0.888861	-4.33923
4.99589	9.18044		-0.847087	0.0802051		-0.518179	-2.54651		-1.50762	-1.31414					-2.41832	4.38639		1.56415	2.56238		-24.0616	-3.56437		-9.12751	0.903089
-15.7535	23.0149		2.34428	5.91249		2.28644	-2.16911		-1.67195	4.92225					-1.09691	-0.27865		-2.04265	2.35751		-3.9742	3.71975		4.3719	-4.40639
-12.5756	13.5562		-1.3134	-2.49129		4.70682	-1.63452		-1.81254	1.38853					-8.58874	0.90117		-1.96942	0.180989		-28.8982	0.965045		4.7925	-2.80543
-10.6461	22.1099		-0.329936	0.428675		2.25731	4.4677		0.925735	-7.00673					-1.34882	-0.497983		-3.30603	1.69517		-31.945	1.31987		7.67746	-4.34935
-9.74288	24.2608		0.345419	1.65343		12.9028	16.5843		-1.73918	0.95315					1.24927	3.23654		-7.01812	4.45198		-21.7616	-2.49101		11.7712	-3.12094
-10.0303	11.5528		-0.23236	-0.858238		1.0962	-5.33801		-1.27534	2.06041					3.53291	3.16117		-3.4039	0.916249		-4.93861	2.8571		14.3365	-1.72548
-5.92291	23.5049		2.09664	-0.25323		2.42792	-4.28799		-1.42313	-3.75818					0.229232	-1.31469		0.889963	-1.2483		-12.3472	-5.90167		12.4294	-0.270041
-13.5982	14.5237		-0.317131	2.51736		0.0387861	3.43768		0.974055	-5.35748					-4.67981	-0.956246		-4.32676	2.07624		-19.4425	-1.4197		11.5968	-2.9339
-11.8503	17.8604		-1.22786	-3.43627		1.04906	3.32047		-2.78847	5.34869					2.09558	3.19663		-4.92962	3.40279		-30.8289	16.0477		4.27263	-4.92397
-10.8938	13.4202		-3.24044	-0.952545		3.61882	-2.02497		-1.66389	3.24686					5.17843	1.08139		0.983269	1.40299		9.58163	24.209		10.947	-4.18643
-15.3626	27.3058		0.833974	-0.135813		1.10356	-1.91897		-0.594404	1.50359					2.58644	0.670366		-0.311096	-2.58196		-6.67905	-4.44545		2.39224	-5.58282
-4.28295	23.1849		0.600909	3.30548		3.04632	0.477852		-1.82075	0.919125					5.38126	1.57046		-3.13126	-1.24525		6.49462	1.64534		2.87886	-7.70688
-12.2617	13.6448		-3.34136	-0.538824		1.31295	-4.66048		2.97613	-9.63219					3.61402	-0.633649		5.58766	-1.38004		-16.5506	-2.03189		4.36386	-3.53993
-14.136	28.2063		1.13617	-0.534013		1.61312	4.6168		-1.02369	-3.67991					2.46957	4.03934		-1.35581	1.22049		6.04762	18.1969		2.23201	-3.10637
5.54593	-11.4114		-4.46734	4.82276		1.17136	2.68678		2.02938	-4.39816					-0.670628	0.6111		0.0213176	1.51548		-26.8288	27.154		3.02186	-3.32118
-4.51233	-5.88663		1.20335	-1.13693		0.774022	0.636768		1.46572	-7.45304					4.17483	3.3434		-3.77024	0.90072		-28.8129	27.9592		1.65584	-5.32297
-13.8896	21.3248		1.91147	3.89899		0.617536	4.57204		-1.76964	2.11713					-5.18038	0.523278		-0.98248	-1.28152		-21.9154	12.3211		1.3471	-4.76868
-0.659398	-17.5915		-1.851	1.11436		-0.787701	-2.49735		-0.404833	-0.173139					5.16166	1.28304		8.02938	1.49106		-17.6101	-2.0295		0.254646	-1.1715
-4.60973	24.1767		1.18665	3.39376		-0.450653	1.917		-1.46573	4.27771					-7.73677	2.1037		5.37547	0.703394		6.45604	18.496		1.91565	-0.400704
0.967862	-17.0165		-1.15585	0.99368		1.25029	-4.59211		-0.959663	1.56917					4.72355	0.83541		4.98446	0.804772		4.21568	3.53646		1.24848	-1.76867
-11.1868	18.4248		-0.577389	2.5235		1.88235	-2.53969		0.1968	-6.81144					-4.22981	1.36527		1.25839	0.533475		-7.64654	2.46859		1.98722	-2.27466
-8.38503	24.1522		-0.734364	-1.25182		-1.07705	-0.518165		-0.768822	1.48002					1.41045	-0.919038		-0.0570286	2.9269		-22.5812	0.948572		0.562745	4.50091
-9.95638	25.6925		-0.773158	-0.249349		0.925676	3.54223		-1.24508	0.0385301					-10.1697	-0.426685		-2.86712	2.00176		-7.84972	-2.84943		-0.665242	3.00454
16.5043	7.60086		-5.06622	-7.70227		-1.27616	-3.86664		0.841677	-0.662246					0.351847	-0.367185		-4.5201	1.6952		-10.5976	5.31119		-0.796653	3.62962
-30.3179	-8.48354		-0.283274	1.01447		12.7188	-4.98504		-1.92747	2.31396					-1.82291	2.0697		5.49723	2.7806		-6.06637	4.20844		-0.79278	-0.0800918
-8.95517	20.7311		-0.900988	-0.999822		2.64453	-1.6084		0.551404	-4.77546					0.964963	0.604637		1.30003	-0.498256		-4.88873	7.10243		2.72399	1.02823
10.6923	-10.9193		-1.06226	-0.243348		4.13511	-3.16625		-0.336548	2.57666					-10.1854	-2.17984		-6.79625	1.55086		-20.408	6.20853		0.65328	1.48174
-12.7001	21.6966		-0.755309	-0.553302		-0.722073	3.52599		-0.987903	-2.85349					-0.406118	0.20777		6.3982	-1.53322		-9.43949	-0.439988		-2.24497	-3.99805
-5.81107	24.566		0.358983	5.40774		0.469169	4.99032		-0.508469	-2.04425					7.30494	2.85181		-3.44345	0.406871		-9.69589	1.75639		14.0511	-2.77662
6.03271	-15.2236		0.675725	4.63315		0.588309	3.34298		-2.49535	1.29106					-5.39066	-1.10556		4.87447	-1.20628		-5.17752	-5.23468		13.7557	-2.32968
-5.78153	17.5496		0.951905	-0.100628		3.75533	-2.36628		-0.775228	-1.34378					5.32141	0.312666		-1.41001	0.195723		-8.20006	2.5218		-5.19361	-2.18385
-43.0197	29.9458		-7.866	4.92588		5.41425	-4.24077		-0.824849	2.46563					-5.88999	-0.983909		-5.88498	2.1815		-5.33144	1.16508		14.2103	-0.084395
-7.0692	-5.62878		0.613299	-0.486815		-0.97155	4.3406		-0.607563	1.26289					5.09434	1.32456		-1.62967	1.40278		10.5396	23.9398		8.54659	-6.99605
-11.9187	21.4109		-0.162431	-1.00736		0.853886	-3.10103		-2.08689	2.51221					4.48471	1.07847		7.81204	-0.325477		-28.1288	9.32487		5.59031	-7.51443
-7.84596	-14.0007		1.82136	-2.10845		-13.1967	-0.718235		-1.32518	6.01022					-7.31358	0.31462		-1.34558	0.275646		-1.45356	-1.15954		4.6719	-5.32869
-10.614	9.54356		-1.31852	-1.29892		0.157138	1.77788		-1.29542	-6.45634					-2.9502	-1.37145		7.02043	-1.17313		-7.1726	2.60823		9.16939	-6.05664
-16.7297	23.2836		0.171157	-0.431122		2.27581	6.71289		-1.80373	4.1622					1.48513	-0.900973		4.20609	0.0860311		-23.446	32.0942		0.699763	-3.00731
-11.3661	21.1606		-0.0958095	-0.0247836		1.48724	3.5186		1.67784	-9.13046					-5.28982	-1.08786		-5.68502	1.5573		-33.0944	17.8215		3.38103	-4.96808
-41.6702	29.6772		24.4149	4.76881		2.02179	3.44519		-1.37685	1.43302					-0.53073	-1.06653		-3.95085	1.49139		-24.2184	3.40522		1.38633	-0.210814
-11.4946	24.2706		-0.960194	0.0413653		0.617477	4.45674		1.28357	-4.51232					0.195877	3.93933		5.4505	-2.31026		-22.7585	2.93262		0.870852	-5.40097
-3.23229	-18.0996		-1.21904	-1.36568		0.406993	-5.60529								-6.53515	-3.05351		5.67229	-1.86658		-26.0053	30.0132		-1.84335	-3.69065
4.89026	-16.6647		-0.270539	0.0994322		0.451586	-0.413471		Sample	4					2.75596	3.19538		2.63942	-2.33863		-4.64743	5.59891		20.2252	0.831353
-6.03875	24.9694		1.20257	-0.758023		3.51336	-0.907303		Section	11					4.04684	5.72319		5.16755	4.05816		-4.74492	7.64312		16.6381	-2.2397
3.78521	21.3773		-0.175726	-1.99443		0.92696	4.94587		-2.95603	0.179606					-11.0564	-3.1401		5.79183	-1.00361		-22.8938	13.1231		1.84459	-8.23153
-43.7497	-3.86436		-1.57385	-2.48449		-0.878214	-1.04957		1.03238	-1.26885					-5.08453	-0.327104		1.78631	0.547936		-30.9326	19.8775		-0.0438917	-0.259717
3.81798	20.0876		-9.19385	-5.56738		-3.17241	8.43195		-1.33732	1.83059					2.81536	1.94396		-5.62973	-0.149241		-26.0974	25.7857		-0.834581	-4.96907
-40.3746	30.1404		6.35504	2.74889		1.46383	-0.432425		-1.64007	-0.13502					-8.40446	-0.629952		-2.47681	-0.0623503		-10.9528	-0.918158		1.87642	0.664659
-13.6113	13.3793		3.80908	-1.77983		0.240432	4.81813		-3.18764	-2.3824					-8.33367	-2.6538		0.979488	-1.00802		-7.57201	38.8045		4.35915	0.724684
-13.2363	12.4535		0.885939	-0.0882971		0.139918	5.59844		-0.61558	-1.30516					0.823164	4.89234		2.78154	0.220786		-30.6093	18.3155		6.61885	-1.3158
-13.792	26.4846		0.390534	0.786445		-0.492634	2.9629		1.0094	0.0925995					-0.208613	-0.610273		-6.78977	3.2229		-24.8807	32.626		12.9392	3.26832
-4.93767	-8.07598		1.47998	1.93756		0.108326	-0.0568739		-2.50068	-3.1667					-4.53904	1.99654		5.45325	2.92308		-1.39833	3.59852		2.97059	-1.31721
4.24839	18.5323		-2.53293	-1.90581		0.743125	3.06794		-1.56159	0.682455					2.40706	0.210191		-2.02216	1.28068		-8.43642	-1.48038		5.79459	1.66741
-11.7184	23.9707		-0.61295	1.04185		-1.31894	-1.29545		-1.75275	0.65142					0.867436	3.92373					-6.31202	1.72909		-1.34404	1.88997
-3.13963	18.6889		-0.434417	-2.39552		0.482337	0.613535		-3.38002	-0.0652104					3.80057	2.89189		Sample	7		-25.616	31.5549		-0.0827391	5.30505
-4.17673	-6.19508		1.96233	2.93264		4.34869	-1.39882		-1.51593	-0.418002					2.9506	2.918		Section	11		-5.22232	-2.51501		0.483846	3.89075
-4.12024	-5.91048		-1.11076	0.479302		-2.7979	-1.53552		-1.72409	3.13689					5.23622	1.27205		3.93297	-1.36393		5.02345	7.20053		0.324459	0.959182
-40.1827	27.8062		0.404293	0.208838		1.75385	0.448166		-2.50794	-0.644636					5.10028	4.3376		4.96544	5.72031		-6.52461	39.9916		1.46	2.48942
-12.8336	9.6853		-0.890755	1.31081		-0.231307	-4.17796		-1.82342	1.49673					-5.66272	3.33285		5.79597	0.651345		-31.8328	21.6675		8.88231	2.46537
-8.78897	-4.87616		-1.18805	3.39513		1.86775	0.336945		-0.700263	0.983199					4.45349	2.5223		0.183513	1.67869		-4.67343	3.50263		3.43235	6.18203
-14.2892	13.7866		-2.48424	-0.656482		0.863777	-0.301051		-0.598461	1.57889					-7.62974	1.2891		6.25162	2.69496		-1.64043	4.69067		-0.902131	-2.11495
6.68244	11.1579		-0.476016	-1.09146		-0.0551633	1.11197		-5.03188	-3.59965					-1.6568	0.639877		7.13939	6.80217		-4.76664	4.21684		4.21909	0.230392
-43.6963	26.9659					2.43218	-3.58945		-2.68746	-0.117938					5.1963	1.46022		5.42098	3.18731		-8.25395	38.3358		11.1659	0.552191
-12.5003	-12.841		Sample	2		1.29844	-0.443835		-0.363157	1.45305					-11.0212	-0.254379		3.73629	1.35693		-25.789	27.5151		2.36088	2.90955
-14.9272	22.6084		Section	11		3.83342	-3.72181		-2.60714	0.24142					6.1554	0.524175		6.74902	2.95806		-27.5409	2.26667		-0.10096	0.625937
-1.9172	-0.380199		1.62472	13.3258		1.47715	5.26133		-1.00348	2.43102					4.45129	3.10703		2.96946	8.00942		-4.24789	1.60844		1.70535	0.841339
9.03169	-18.983		1.0855	13.0051					1.25845	1.13742					-6.11463	-0.614112		4.27198	1.69259		-8.1195	-1.14254		4.5971	0.859151
-44.0959	27.1233		0.906011	9.97568		Sample	3		-1.96439	-4.812					-11.9513	-0.41335		-0.0770953	0.478452		-18.3264	-4.20873		1.44568	1.30415
-2.33678	-0.250365		1.49155	6.88127		Section	11		-3.35706	-0.367944					-9.60834	-2.96852		6.13649	4.85895		-18.4417	-3.87197		2.46259	-0.0314663
-4.34177	-5.46705		3.21107	-2.2358		7.50981	-14.738		-1.14655	-1.31995					-1.99082	1.42021		7.71812	5.60429		-9.85564	2.13332		-0.62756	1.16104
-11.4876	13.7246		-3.04868	0.768628		23.8752	-6.59457		-3.13139	-3.00312					-8.10645	-1.7134		6.43422	1.53899		10.2461	15.2421		2.28444	4.65966
			4.26634	7.4761		23.1213	-8.79991		-4.30231	-1.49811					-2.36571	-3.16194		4.76282	2.04814		-21.2903	8.85054
Sample	1		0.42877	-7.65865		16.1932	-11.7264		-1.35632	-1.41881					-2.01839	0.381057		3.98181	3.13059		-21.9516	18.9889
Section	11		-6.4385	-4.05081		16.4253	-14.0935		-1.99826	-1.65674					4.88232	3.37465		2.14307	-1.32273		7.32853	17.9932
-9.54956	0.462208		-0.189973	-5.1682		16.9324	-11.1816		0.331651	1.42085					-3.07637	1.97612		0.421712	2.58341		-22.2508	1.38129
1.26613	0.69506		0.141647	11.5377		7.941	-11.1403		-3.51179	-2.8427					-1.45716	2.49917		7.49751	2.82793		-11.7945	-2.85114
-7.54217	-0.442997		-2.68256	-4.51677		13.878	-10.7905		8.35693	7.46943								-0.298158	-6.57778		-22.445	10.3382
-10.3066	3.50238		1.003	10.7264		24.4059	-7.20297		3.10058	1.45168					Sample	6		4.31319	1.68877		-6.48031	38.0892
-9.84105	2.60766		1.58081	7.46513		13.1235	-10.6786		-1.84512	-2.67097					Section	11		-0.440327	-2.10511		-8.373	6.58563
-1.96653	11.1864		4.85522	5.97846		10.0999	-15.5578		-1.74386	1.75384					-10.0422	20.7884		5.11032	6.90559		-2.53269	0.329636
-7.75487	1.45388		-1.31742	-2.94273		4.58098	-14.6708		-3.62938	-2.96045					-1.12522	18.707		4.30183	0.910637		-3.75372	2.46016
-5.8209	1.55849		0.147751	1.74622		14.4197	-14.5872		-0.321165	-1.05795					-10.2418	4.14986		4.67046	0.663586		6.46738	19.5138
-10.1724	-1.44069		3.009	-8.75355		9.70285	-10.3727		-1.31231	-2.22311					-14.2174	13.223		3.8669	-0.0796488		-6.09704	5.46494
-3.56074	2.51806		3.34915	-8.2751		6.89232	-11.8732		1.33037	0.889254					-1.41254	-14.2374		2.26581	-0.541907		-25.3432	25.7691
-8.19359	2.86329		1.02391	3.99377		26.5033	-2.57657		-3.23037	-3.75537					-8.92897	12.8808		-0.140468	-1.54511		-8.84793	-4.10802
-1.50093	10.464		3.02675	5.22551		24.8035	-6.95167		0.445992	2.30148					4.81981	-11.4206		6.89672	3.69092
-4.1192	2.90609		-0.75507	-0.0941809		1.30988	-16.395		-1.12234	2.29614					1.01498	-13.8994		7.1093	2.80225		Sample	8
-3.70559	14.2564		1.54305	5.28824		11.4369	-17.6525		-2.5276	-0.62449					0.510969	-9.67324		5.45063	6.50499		Section	12
-9.17088	0.761337		-1.68924	10.3696		15.4997	-13.262		0.825689	1.23928					0.852908	-8.87405		6.40863	1.91018		-12.8798	-11.196
-9.25997	3.86839		4.87926	16.7452		17.632	-11.3546		-2.34683	2.50697					4.29876	13.5		3.35611	1.3937		13.4622	10.5102
-8.33072	1.4057		0.370681	7.50984		21.0067	-10.2647		-2.68601	0.432611					-7.66435	21.6561		6.84944	3.31738		10.4627	9.56979
-9.94137	-1.24803		3.04341	20.0193		12.0435	-11.1693		-1.77906	-4.75052					10.5514	4.37498		1.37123	0.755304		1.23017	3.61407
-5.00324	1.09613		2.23322	9.08338		28.489	-11.1266		-2.65247	0.957895					4.4836	-5.18912		6.00004	2.55785		-14.3125	-16.5335
-9.92997	0.884565		-2.33119	-1.29944		24.7833	-4.3276		-0.380918	-1.479					10.926	8.65599		5.10469	7.47804		3.97912	5.5623
-12.1135	-2.43946		-1.67675	2.22389		12.9574	-18.9235		0.604683	-1.02784					-11.1072	7.01155		6.21439	1.76023		-10.2319	-4.69621
-9.93678	-0.356344		0.671813	2.39929		11.7293	-11.8418		-2.24369	-0.272112					6.88643	-2.23674		6.61323	1.29587		11.053	10.2566
-7.03994	0.00777807		-1.31634	-6.0398		19.7788	-8.23941		0.187247	2.5675					-13.0718	16.7387		-0.621166	-0.320523		-3.41446	0.545419
-5.01506	10.0226		-1.29861	9.79695		5.80868	-17.4015		-1.58024	-1.45865					-8.13576	5.61511		3.29477	1.10249		-15.1169	-11.8116
-1.99539	4.65275		-0.717784	4.42005		14.9369	-15.7928		-3.0232	-4.49685					7.47295	-2.96678		2.52393	-1.27212		-11.2885	-7.49848
-9.87191	10.1796		1.05829	12.1679		20.5561	-13.364		-0.0488989	2.29546					1.87337	22.4149		6.73857	4.48603		6.23828	6.16212
-3.48374	1.28447		1.19514	0.480393		7.80987	-12.0313		-1.28619	-0.23791					-11.5244	8.68631		6.92936	6.69214		-10.5579	-11.5943
-4.18583	2.11143		3.6719	12.8024		5.60752	-17.7504		-0.84435	1.62205					0.96577	9.61618		2.62132	9.69834		-1.16893	1.84316
-6.83583	-2.68868		0.643231	1.93252		9.44907	-14.193		-2.22362	-0.143473					-8.76927	12.6466		4.77806	2.79226		1.71373	4.47764
-8.23374	0.931036		0.76632	12.0703		23.4069	-5.38797		-1.54061	-1.62873					7.54197	-4.85692		6.33391	5.41627		-7.36502	-6.24846
-11.9472	5.27448		1.19106	3.75429		14.4856	-12.673		0.430863	-0.504967					-9.1011	15.1879		5.54567	6.69923		2.41452	4.78153
-8.94687	3.61707		-0.463752	-7.06547		6.05269	-11.9705		-1.69545	-0.0474152					8.28858	-6.78062		5.22543	2.68169		8.70707	5.45568
-9.69778	3.9578		4.10129	10.211		24.0494	-5.2397		-1.81707	2.44496					-2.94056	0.994603		-9.39909	-0.251231		-5.91733	-5.97247
-8.64951	-1.07799		0.91708	19.2474		18.7787	-13.2201		-4.21772	-2.59044					-7.40487	20.6102		5.8508	2.88733		3.70648	5.51033
-11.3627	-3.48269		-1.42582	-0.341872		2.55145	-19.3255		-2.28903	-2.72531					-2.51097	1.11253		3.49183	6.89646		-7.2978	-6.40196
-4.85873	1.73785		1.31048	7.83121		16.2424	-11.5991		-1.28859	2.34265					-13.6586	14.6901		6.43066	2.43716		2.07019	1.03346
-10.6019	2.65258		0.899419	10.5454		18.161	-12.8869		1.64026	-0.637243					3.5462	-10.9275		7.08457	3.45978		0.589905	-0.987299
-1.92702	3.28894		0.226057	3.07395		17.9992	-9.36532		-1.60715	0.465553					-10.6923	10.1148		5.98449	3.09752		0.965091	4.47955
-3.87673	3.44162		0.574713	9.36782		8.03373	-11.2543		1.21317	-1.05033					0.806755	12.8055		5.23726	1.81474		-0.379766	2.22486
-8.5603	3.35752		0.403568	-2.77534		16.9806	-9.47422		-2.05162	1.6056					-6.93328	-0.556257		4.6544	-0.809671		-2.42978	0.0718494
-10.3151	0.75054		0.117976	19.7635		1.45905	-13.2846		-1.80502	1.31235					-7.62713	19.9521		6.54934	2.63633		9.65567	9.19118
-8.38752	-0.532094		-0.54974	1.12498		21.2957	-4.53151		-4.52609	5.97329					-10.828	3.71452		4.1156	-1.97497		3.39948	5.49692
-8.74665	0.227811		-2.40982	-2.32574		6.94957	-10.7901		-1.86342	2.56786					9.56954	3.12645		5.63393	5.39826		5.10006	4.85363
[truncated: 169 more rows]

## Sheet: Pairwise Nucleus based
X TRE	Y TRE		X TRE	Y TRE		X TRE	Y TRE		X TRE	Y TRE		X TRE	Y TRE		X TRE	Y TRE		X TRE	Y TRE		X TRE	Y TRE		X TRE	Y TRE		X TRE	Y TRE		X TRE	Y TRE
[truncated: 1,207 more rows]

[truncated: 3 more sheets: Accumulated Intensity (low-res), Accumulate Intensity (high-res), Accumulated Nucleus based]
