# Supplementary material for: A Method for 3D Histopathology Reconstruction Supporting Mouse Microvasculature Analysis
Source: PLoS One. 2015 May 29;10(5):e0126817. doi: 10.1371/journal.pone.0126817 (PMC4449209; doi:10.1371/journal.pone.0126817)
Supplement: S4 Dataset — Raw mean squared error values of translation in the X direction for each sample between each adjacent section pair. (XLSX) [file pone.0126817.s004.xlsx]

## Sheet: X translation
X Translation (µm)	-10	-9.5	-9	-8.5	-8	-7.5	-7	-6.5	-6	-5.5	-5	-4.5	-4	-3.5	-3	-2.5	-2	-1.5	-1	-0.5	0	0.5	1	1.5	2	2.5	3	3.5	4	4.5	5	5.5	6	6.5	7	7.5	8	8.5	9	9.5	10
Section pair	Sample	1
1 and 2	414.043	409.179	405.528	403.768	403.66	404.768	406.937	409.991	413.518	417.112	420.738	424.449	428.452	432.69	436.952	441.152	445.125	448.878	452.332	455.642	458.827	461.927	464.867	467.687	470.368	472.903	475.388	477.809	480.03	482.016	483.935	485.727	487.359	488.848	490.219	491.62	492.96	494.153	495.176	496.165	497.233
2 and 3	475.365	473.317	471.143	468.9	466.64	464.423	462.301	460.218	458.023	455.879	453.936	452.068	450.197	448.223	446.105	443.928	441.662	439.447	437.388	435.41	433.493	431.768	430.206	428.8	427.65	426.96	427.024	428.028	429.525	431.174	433.275	436.241	440.424	445.222	449.881	454.198	458.224	462.138	465.863	469.174	472.077
3 and 4	453.973	451.782	449.421	446.87	444.176	441.343	438.307	435.069	431.593	427.749	423.511	419.034	414.493	409.936	405.298	400.697	396.9	395.172	395.567	397.396	400.133	403.527	407.342	411.425	415.484	419.317	422.886	426.309	429.489	432.392	434.984	437.337	439.578	441.721	443.779	445.685	447.395	449.035	450.743	452.483	454.189
4 and 5	441.083	437.783	434.327	430.715	426.905	422.711	418.048	413.176	408.344	403.707	399.49	395.788	392.801	391.012	390.767	391.876	393.669	395.782	398.158	400.762	403.595	406.418	409.004	411.46	413.853	416.129	418.213	420.126	421.935	423.653	425.427	427.391	429.58	431.856	434.133	436.418	438.699	440.897	443.047	445.044	446.932
5 and 6	498.75	498.333	497.899	497.458	496.941	496.501	496.178	495.722	495.103	494.398	493.635	492.843	492.096	491.319	490.549	489.851	489.205	488.54	487.848	487.259	486.788	486.312	485.587	484.702	483.87	483.094	482.253	481.448	480.731	479.977	479.167	478.266	477.21	476.142	475.038	473.841	472.574	471.246	469.81	468.447	467.183
6 and 7	632.932	634.048	635.294	636.562	637.854	639.266	640.773	642.307	643.905	645.556	647.16	648.742	650.205	651.296	652.137	653.031	654.001	654.914	655.842	656.773	657.706	658.648	659.521	660.422	661.394	662.392	663.316	664.273	665.245	666.082	666.869	667.643	668.323	668.944	669.6	670.283	670.924	671.552	672.194	672.853	673.548
7 and 8	626.069	625.694	625.566	625.639	625.958	626.483	627.125	627.92	628.772	629.577	630.354	631.141	631.96	632.906	634.091	635.491	636.955	638.387	639.836	641.273	642.783	644.452	646.124	647.651	649.135	650.722	652.284	653.766	655.167	656.476	657.693	658.874	660.005	661.027	661.982	662.868	663.731	664.691	665.643	666.409	667.085
8 and 9	509.476	507.351	505.006	502.27	499.224	495.983	492.5	488.71	484.736	480.611	476.243	471.387	465.9	460.132	454.512	449.727	445.864	442.378	440.377	442.434	448.756	456.453	463.16	468.639	473.604	478.497	483.178	487.525	491.544	495.225	498.647	501.847	504.952	507.82	510.439	513.008	515.31	517.263	519.09	520.807	522.436
9 and 10	572.85	569.727	566.606	563.355	559.807	555.901	551.739	547.188	542.252	536.959	531.211	524.961	518.297	511.38	504.329	497.286	490.581	485.15	482.27	482.785	487.027	493.935	501.61	509.038	516.153	522.929	529.184	534.968	540.266	544.988	549.33	553.44	557.248	560.784	564.245	567.492	570.425	573.109	575.618	577.874	579.89
10 and 11	545.652	541.439	536.848	531.942	526.611	520.812	514.791	508.549	502.293	496.479	491.685	488.769	488.044	488.758	490.416	493.068	496.607	500.506	504.429	508.254	511.994	515.569	518.993	522.313	525.514	528.63	531.805	534.926	537.949	540.923	543.892	546.892	549.758	552.395	554.966	557.449	559.788	562.035	564.151	566.168	568.077
11 and 12	472.349	470.209	467.983	465.68	463.279	460.75	458.099	455.349	452.483	449.308	445.813	442.008	438.085	433.982	429.546	425.013	420.376	415.462	410.399	405.075	399.597	394.713	391.981	392.477	395.488	399.89	405.477	412.11	419.527	426.723	433.088	438.755	443.96	448.807	453.218	457.3	461.004	464.364	467.512	470.451	473.095
12 and 13	473.729	473.619	473.432	473.215	472.93	472.674	472.426	472.138	471.829	471.478	471.161	470.853	470.475	470.014	469.493	468.947	468.403	467.779	467.058	466.309	465.624	465.044	464.563	464.093	463.692	463.367	463.082	462.908	462.831	462.778	462.765	462.846	463.071	463.425	463.86	464.408	465.019	465.53	466.019	466.537	467.035
Section pair	Sample	2
1 and 2	865.328	864.925	864.494	864.008	863.64	863.449	863.341	863.306	863.505	863.854	864.141	864.356	864.64	865.027	865.425	865.75	866.074	866.424	866.824	867.199	867.404	867.582	867.763	867.966	868.241	868.547	868.767	868.927	869.099	869.347	869.575	869.794	870.052	870.354	870.77	871.213	871.613	871.932	872.172	872.427	872.705
2 and 3	915.694	914.658	913.718	912.875	912.109	911.365	910.666	909.965	909.068	907.901	906.651	905.576	904.744	904.128	903.664	903.318	902.992	902.617	902.197	901.765	901.511	901.472	901.457	901.373	901.255	901.134	900.949	900.785	900.814	901.018	901.335	901.603	901.644	901.586	901.582	901.669	901.868	902.151	902.454	902.638	902.655
3 and 4	963.734	961.782	959.67	957.459	955.184	952.741	950.194	947.718	945.279	942.758	940.129	937.44	934.458	930.979	926.972	922.382	917.062	910.948	904.392	897.837	891.688	886.353	882.123	879.633	879.486	881.785	886.192	892.109	898.893	905.994	912.987	919.468	925.287	930.497	935.056	938.966	942.333	945.277	948.056	950.818	953.542
4 and 5	1002	998.642	995.136	991.466	987.601	983.379	978.573	973.178	967.242	960.488	952.534	943.096	932.032	919.278	904.79	888.51	870.688	852.436	835.418	821.939	814.371	814.033	820.876	833.579	850.119	868.546	886.963	904.031	919.225	932.445	943.855	953.62	961.96	969.091	975.277	980.811	985.896	990.642	995.057	999.063	1002.69
5 and 6	1063.48	1062.54	1061.61	1060.72	1059.9	1059.07	1058.33	1057.64	1056.83	1055.82	1054.52	1052.93	1051.19	1049.47	1047.78	1046.16	1044.63	1043.15	1041.69	1040.07	1038.21	1036.24	1034.07	1031.67	1029.08	1026.39	1023.69	1021.01	1018.24	1015.3	1012.26	1009.11	1005.94	1002.86	999.973	997.506	995.565	994.122	993.075	992.271	991.533
6 and 7	1132.7	1133.08	1133.3	1133.22	1133	1132.7	1132.32	1131.91	1131.44	1130.97	1130.59	1130.23	1129.86	1129.64	1129.57	1129.51	1129.48	1129.57	1129.68	1129.63	1129.4	1129.32	1129.32	1129.31	1129.33	1129.36	1129.41	1129.58	1129.74	1129.88	1130.13	1130.41	1130.75	1131.13	1131.52	1131.89	1132.04	1132.1	1132.34	1132.73	1133.13
7 and 8	1074.18	1072.91	1071.58	1070.27	1068.97	1067.64	1066.22	1064.8	1063.43	1062.07	1060.61	1058.99	1057.22	1055.16	1052.77	1050.18	1047.33	1044.22	1040.82	1037.2	1033.63	1030.56	1027.79	1025.43	1024.04	1023.65	1024.06	1025.23	1026.95	1028.88	1030.84	1032.83	1034.72	1036.46	1038.16	1039.98	1041.95	1044.06	1046.16	1048.26	1050.15
8 and 9	1000.15	999.41	998.498	997.491	996.421	995.279	994.078	992.904	991.904	991.017	990.194	989.562	989.155	988.843	988.592	988.598	988.774	989.008	989.526	990.438	991.587	993.072	994.794	996.661	998.512	1000.15	1001.71	1003.26	1004.65	1005.86	1006.89	1007.74	1008.53	1009.43	1010.36	1011.24	1012.06	1012.83	1013.51	1014.11	1014.69
9 and 10	999.802	999.419	998.979	998.571	998.197	997.85	997.614	997.483	997.509	997.759	998.203	998.649	999.009	999.353	999.711	1000.06	1000.3	1000.49	1000.9	1001.46	1002.02	1002.78	1003.73	1004.95	1006.34	1007.68	1008.97	1010.37	1011.93	1013.54	1015.14	1016.82	1018.57	1020.23	1021.79	1023.16	1024.28	1025.25	1026.29	1027.39	1028.52
10 and 11	985.352	983.85	982.287	980.647	979.079	977.512	975.708	973.755	971.719	969.528	967.094	964.174	960.592	956.257	951.399	946.234	941.018	936.102	931.751	928.235	925.757	924.493	924.451	925.694	928.143	931.587	935.871	940.553	945.128	949.45	953.436	956.855	959.847	962.577	964.883	966.725	968.407	970.143	971.715	973.033	974.165
11 and 12	2153.25	2152.9	2152.72	2152.8	2152.89	2152.85	2152.74	2152.6	2152.48	2152.46	2152.53	2152.66	2152.82	2152.99	2153.12	2153.22	2153.38	2153.73	2154.21	2154.76	2155.4	2156.18	2157.01	2158.1	2159.42	2160.86	2162.31	2163.72	2165.12	2166.53	2167.83	2168.96	2169.95	2170.83	2171.63	2172.4	2173.13	2173.78	2174.35	2174.93	2175.55
Section pair	Sample	3
1 and 2	363.726	362.503	361.317	360.096	358.815	357.502	356.115	354.699	353.261	351.8	350.33	348.79	347.083	345.29	343.499	341.673	339.856	338.159	336.538	335.006	333.734	332.626	331.626	330.773	329.946	329.182	328.675	328.304	327.683	326.628	325.499	325.015	325.523	326.776	328.484	330.368	332.269	334.157	336.037	337.956	339.809
2 and 3	392.966	391.377	389.699	387.887	385.88	383.679	381.426	379.091	376.584	373.902	370.978	367.668	363.911	359.843	355.83	352.153	348.654	345.201	342.107	339.73	338.115	337.234	336.911	336.989	337.482	338.405	339.66	341.081	342.672	344.515	346.504	348.458	350.245	351.752	353.074	354.337	355.643	356.882	358.059	359.175	360.201
3 and 4	384.716	383.094	381.409	379.602	377.583	375.547	373.748	371.942	369.955	367.972	366.101	364.305	362.519	360.618	358.744	356.964	355.26	353.741	352.455	351.448	350.597	349.949	349.678	349.884	350.461	351.346	352.562	354.122	355.888	357.903	360.145	362.511	364.874	367.11	369.292	371.586	373.89	375.966	377.921	379.946	382.091
4 and 5	317.184	316.198	315.218	314.328	313.557	312.925	312.443	312.044	311.663	311.39	311.306	311.436	311.731	312.132	312.583	313.165	313.838	314.562	315.295	316.064	316.896	317.723	318.548	319.479	320.419	321.421	322.536	323.782	325.128	326.504	327.931	329.353	330.788	332.161	333.41	334.646	335.889	337.088	338.214	339.313	340.43
5 and 6	376.192	375.878	375.563	375.263	374.998	374.791	374.577	374.353	374.178	374.071	373.975	373.861	373.704	373.581	373.514	373.397	373.255	373.202	373.27	373.403	373.49	373.622	373.864	374.144	374.429	374.787	375.14	375.338	375.48	375.771	376.199	376.575	376.93	377.364	377.758	378.047	378.306	378.568	378.833	379.073	379.318
6 and 7	371.152	368.211	365.215	362.258	359.28	356.325	353.387	350.344	346.95	343.074	339.456	336.843	335.179	334.34	334.252	334.231	334.015	333.779	333.495	333.755	335.714	339.903	345.336	350.853	356.052	360.902	365.371	369.398	373.078	376.381	379.198	381.723	384.178	386.532	388.75	390.849	392.725	394.471	396.245	398.05	399.73
7 and 8	408.877	407.052	405.307	403.651	401.819	399.849	397.947	395.998	393.846	391.458	388.863	386.063	382.998	379.695	376.22	372.369	368.23	364.317	361.104	358.612	356.993	356.772	358.127	360.871	364.232	367.567	370.563	373.182	375.564	377.772	379.776	381.581	383.343	385.072	386.81	388.47	390.138	391.814	393.576	395.588	397.795
8 and 9	393.629	391.946	390.052	388.23	386.487	384.85	383.422	382.05	380.634	379.357	378.209	376.998	375.67	374.424	373.223	371.993	370.635	369.217	368.044	367.133	366.682	367.272	368.886	371.32	374.424	377.754	380.938	383.878	386.779	389.941	393.153	396.102	398.709	401.153	403.491	405.64	407.631	409.578	411.444	413.199	414.869
9 and 10	415.099	413.553	411.789	409.803	407.745	405.764	404.101	402.805	401.726	401.041	400.774	400.559	400.414	400.557	401.164	402.292	403.838	405.749	407.921	410.086	412.28	414.798	417.465	420.091	422.481	424.674	426.983	429.389	431.772	434.155	436.392	438.51	440.548	442.556	444.44	446.146	447.735	449.289	450.733	452.028	453.35
10 and 11	432.912	431.046	429.09	427.1	424.761	421.95	418.617	414.804	410.627	406.26	401.84	397.304	392.606	387.933	383.455	378.928	374.154	369.472	365.596	362.774	360.354	358.303	357.316	357.767	359.366	361.756	364.545	367.604	371.24	375.226	379.18	382.961	386.373	389.678	393.16	396.808	400.448	403.831	407.007	410.104	413.119
11 and 12	381.97	379.652	377.366	375.111	372.83	370.632	368.459	366.243	364.041	361.783	359.423	356.972	354.407	351.858	349.288	346.56	343.578	340.25	336.797	333.762	331.661	330.69	330.632	331.551	333.442	336.155	339.791	344.485	349.747	354.652	359.11	363.19	366.813	370.011	372.967	375.767	378.228	380.418	382.527	384.518	386.359
Section pair	Sample	4
1 and 2	1774.58	1770.1	1765.48	1760.51	1754.86	1748.37	1741.07	1732.87	1723.49	1712.58	1699.9	1685.25	1668.43	1649	1626.34	1599.71	1568.08	1530.97	1489.48	1447.14	1410.27	1386.43	1380.57	1393.47	1420.81	1456.03	1493.63	1529.88	1562.87	1592.02	1617.56	1640.04	1659.89	1677.35	1692.61	1706.16	1718.18	1728.68	1737.71	1745.55	1752.36
2 and 3	1146.07	1142.81	1139.34	1135.5	1131.3	1126.67	1121.56	1115.97	1109.93	1103.34	1095.94	1087.47	1077.83	1067.25	1055.93	1043.8	1031.2	1018.98	1008.45	1000.83	997.078	998.291	1004.49	1014.66	1027.36	1041.18	1055.15	1068.71	1081.37	1092.85	1102.98	1111.7	1119.13	1125.59	1131.3	1136.33	1140.87	1145.04	1148.76	1151.99	1154.9
3 and 4	1191.92	1188.15	1183.94	1179.12	1173.58	1167.24	1160.11	1152.04	1142.88	1132.36	1120.13	1105.85	1089.06	1069.21	1046.1	1019.65	990.667	961.487	936.576	920.882	917.071	924.204	938.581	956.87	976.596	996.13	1014.77	1032.34	1048.69	1063.6	1077.1	1089.38	1100.7	1111.05	1120.42	1128.9	1136.7	1143.81	1150.21	1156.02	1161.34
4 and 5	1178.27	1169.92	1160.1	1148.47	1134.82	1119.05	1101.02	1080.42	1057	1030.36	999.998	965.893	928.525	889.699	853.073	823.748	807.214	807.203	823.838	853.581	891.247	931.972	971.767	1008.28	1040.53	1068.38	1092.16	1112.52	1130.03	1145.14	1158.33	1169.7	1179.28	1187.31	1194.25	1200.48	1206	1210.86	1215.29	1219.46	1223.39
5 and 6	1175.93	1171.19	1166.22	1160.78	1154.53	1147.12	1138.52	1128.56	1116.77	1102.75	1086.02	1066.07	1042.48	1014.91	983.294	947.647	908.269	866.754	826.747	793.651	774.529	775.612	797.153	833.123	875.323	917.075	955.02	988.309	1017.18	1042.01	1063.32	1081.65	1097.51	1111.29	1123.28	1133.65	1142.62	1150.32	1156.94	1162.77	1167.85
6 and 7	1175.99	1172.38	1168.87	1165.36	1161.31	1156.43	1150.47	1143.26	1134.56	1123.84	1110.53	1094.27	1074.72	1051.51	1024.34	993.573	961.031	930.16	905.001	889.112	884.112	889.565	903.179	922.121	943.816	966.513	989.005	1010.46	1030.56	1049.15	1066.14	1081.46	1095.01	1106.77	1116.82	1125.37	1132.68	1139.02	1144.63	1149.79	1154.48
7 and 8	1134.34	1129.74	1124.62	1118.8	1112.2	1104.7	1096.25	1086.76	1076.1	1063.89	1049.88	1034.1	1016.52	997.071	975.631	952.27	927.184	900.812	874.626	851.66	836.281	832.838	843.259	866.399	898.437	934.236	969.174	1000.49	1027.26	1049.66	1068.25	1083.71	1096.65	1107.62	1117.04	1125.16	1132.19	1138.27	1143.5	1148.05	1152.04
8 and 9	1074.1	1068.26	1061.61	1054.04	1045.5	1036	1025.49	1013.8	1000.81	986.305	970.003	951.776	931.863	910.78	889.18	868.709	851.63	840.225	836.685	842.369	856.817	878.267	903.953	931.045	957.115	980.672	1001.17	1018.57	1033.2	1045.48	1055.68	1064.12	1071.22	1077.27	1082.51	1087.25	1091.62	1095.7	1099.66	1103.65	1107.42
9 and 10	1142.48	1138.46	1133.68	1128.01	1121.38	1113.6	1104.64	1094.36	1082.3	1067.83	1050.41	1029.36	1003.77	972.006	932.107	882.321	822.389	756.372	695.846	657.98	655.119	686.123	738.797	798.745	855.542	904.481	945.147	978.632	1005.92	1028.19	1046.64	1062.28	1075.71	1087.23	1096.97	1105.28	1112.31	1118.09	1122.97	1127.46	1131.67
10 and 11	1164.81	1161.77	1158.75	1155.71	1152.68	1149.71	1146.49	1142.96	1139.1	1134.61	1129.3	1123.04	1115.53	1106.27	1094.84	1080.72	1063.53	1042.82	1018.31	990.692	961.89	934.972	912.065	894.846	885.149	884.835	894.071	910.425	930.548	951.849	972.79	992.508	1010.62	1027.32	1042.73	1056.87	1069.85	1081.66	1092.26	1101.63	1109.86
11 and 12	1131.78	1126.51	1120.67	1114.27	1107.11	1098.91	1089.47	1078.52	1065.41	1049.61	1030.68	1008.26	981.597	949.355	910.008	862.097	805.679	744.172	686.336	646.28	638.107	665.706	718.527	781.243	842.081	894.986	938.584	973.841	1002.3	1025.42	1044.38	1060.19	1073.61	1085.25	1095.63	1104.77	1112.58	1119.02	1124.29	1128.77	1132.84
12 and 13	1127.35	1124.3	1121.06	1117.35	1113.11	1108.38	1103.2	1097.54	1091.35	1084.62	1077.57	1070.35	1062.94	1055.22	1047.29	1039.65	1033.26	1028.8	1026.67	1027.43	1031.53	1038.99	1048.38	1058.21	1067.57	1076.17	1084.03	1090.95	1096.99	1102.29	1107.08	1111.66	1116.16	1120.52	1124.71	1128.75	1132.77	1136.68	1140.34	1143.76	1146.97
Section pair	Sample	5
1 and 2	389.183	388.941	388.667	388.4	388.148	387.915	387.684	387.501	387.315	387.143	387.001	386.831	386.687	386.592	386.434	386.113	385.709	385.266	384.799	384.479	384.244	384.044	383.872	383.754	383.74	383.855	384.125	384.514	384.862	385.086	385.272	385.405	385.472	385.531	385.599	385.724	385.952	386.295	386.559	386.732	387.025
2 and 3	372.798	372.002	371.155	370.319	369.586	368.966	368.353	367.76	367.278	366.888	366.752	367.013	367.432	367.75	367.951	368.019	368.052	368.237	368.554	368.83	368.923	368.844	368.793	368.844	368.88	368.894	368.961	369.092	369.307	369.496	369.567	369.631	369.914	370.47	370.991	371.425	371.949	372.631	373.352	374.018	374.619
3 and 4	381.358	380.733	380.198	379.668	379.148	378.774	378.709	378.78	378.851	378.976	379.19	379.414	379.633	379.985	380.423	380.883	381.56	382.451	383.291	383.985	384.612	385.38	386.258	387.118	387.836	388.654	389.645	390.566	391.584	392.795	393.965	395.099	396.113	396.809	397.387	398.182	399.18	399.952	400.367	400.731	401.162
4 and 5	359.238	359.082	359.006	359.005	358.978	358.896	358.812	358.66	358.479	358.426	358.591	358.835	359	359.096	359.22	359.377	359.514	359.607	359.636	359.487	359.272	359.192	359.08	358.912	358.748	358.634	358.676	358.851	359.143	359.562	360.045	360.569	361.167	361.747	362.266	362.804	363.368	363.909	364.318	364.635	364.987
5 and 6	278.896	277.504	275.99	274.315	272.438	270.316	267.945	265.307	262.466	259.44	256.197	252.827	249.471	246.313	243.524	241.154	239.256	238.03	237.728	238.414	239.995	242.584	246.14	250.451	255.083	259.65	263.894	267.657	270.906	273.697	276.125	278.201	279.965	281.476	282.761	283.889	284.796	285.485	286.108	286.738	287.379
6 and 7	282.336	281.704	281.085	280.479	279.864	279.227	278.567	277.883	277.195	276.514	275.872	275.276	274.741	274.365	274.141	273.987	273.899	273.936	274.054	274.17	274.27	274.453	274.686	274.875	274.995	275.078	275.122	275.117	275.128	275.231	275.421	275.723	276.067	276.433	276.816	277.183	277.505	277.809	278.113	278.363	278.571
7 and 8	310.586	310.177	309.764	309.385	309.027	308.732	308.477	308.14	307.685	307.126	306.47	305.699	304.819	303.808	302.641	301.305	299.872	298.536	297.443	296.61	296.022	295.764	295.858	296.325	297.107	298.183	299.462	300.808	302.173	303.535	304.831	305.951	306.823	307.48	307.98	308.419	308.882	309.387	309.886	310.312	310.724
8 and 9	297.573	296.335	294.979	293.526	291.961	290.239	288.334	286.128	283.524	280.413	276.799	272.715	268.169	263.206	258.026	252.862	247.792	242.989	238.885	235.783	233.865	233.271	234.004	235.991	238.957	242.858	247.778	253.461	259.41	265.088	270.155	274.563	278.383	281.638	284.35	286.535	288.309	289.863	291.228	292.334	293.295
9 and 10	277.524	276.076	274.448	272.674	270.776	268.723	266.58	264.456	262.341	260.249	258.166	256.096	254.133	252.351	250.839	249.6	248.702	248.2	248.141	248.504	249.048	249.696	250.358	251.042	251.79	252.54	253.385	254.501	255.856	257.297	258.669	259.955	261.39	263.061	264.777	266.473	268.209	269.929	271.562	273.086	274.589
10 and 11	281.03	279.904	278.733	277.542	276.309	275.008	273.573	271.941	270.179	268.369	266.432	264.296	262.049	259.739	257.325	254.925	252.608	250.261	248.039	246.331	245.486	245.614	246.407	247.59	248.938	250.428	252.052	253.788	255.593	257.398	259.237	261.062	262.801	264.463	266.064	267.574	269.031	270.469	271.827	273.11	274.367
11 and 12	266.508	265.187	263.837	262.343	260.694	258.871	256.77	254.443	251.904	249.037	245.697	241.785	237.294	232.221	226.605	220.536	214.315	208.592	204.082	201.709	202.096	205.112	210.081	216.236	222.7	228.851	234.359	239.166	243.359	247.016	250.19	252.891	255.177	257.234	259.112	260.761	262.233	263.644	264.965	266.161	267.244
12 and 13	301.328	299.94	298.468	296.974	295.451	293.848	292.105	290.213	288.118	285.678	282.875	279.777	276.501	273.226	270.101	267.18	264.727	263.041	262.196	262.109	262.589	263.491	264.82	266.53	268.403	270.275	272.135	273.981	275.779	277.495	279.07	280.5	281.806	283.116	284.476	285.831	287.244	288.765	290.377	291.938	293.4
Section pair	Sample	6
1 and 2	635.321	631.473	627.231	622.802	618.449	614.22	610.286	607.144	605.115	604.167	604.259	605.15	606.443	607.913	609.546	611.308	613.415	616.171	619.538	623.307	627.445	631.824	636.012	639.76	643.031	645.81	648.068	649.905	651.528	653.074	654.475	655.649	656.658	657.647	658.679	659.726	660.626	661.356	661.997	662.555	663.173
2 and 3	668.826	667.706	666.511	665.319	664.154	662.872	661.369	659.559	657.381	654.852	651.839	648.12	643.525	637.89	631.074	623.181	614.45	604.891	594.623	583.943	573.241	563.01	553.898	547.135	543.983	545.482	551.931	562.119	573.855	585.706	597.054	607.353	616.396	624.155	630.792	636.556	641.424	645.46	648.837	651.721	654.238
3 and 4	689.381	688.875	688.259	687.573	686.807	685.9	684.941	684.047	683.068	682.098	681.186	680.131	678.828	677.204	675.226	672.924	670.245	666.971	662.858	657.832	651.953	645.189	637.522	629.293	620.853	612.692	605.209	598.867	594.323	592.123	592.329	594.86	599.68	606.213	613.636	621.557	629.617	637.316	644.329	650.491	655.735
4 and 5	697.165	695.787	694.103	692.128	690.079	688.067	686.05	683.927	681.496	678.584	675.073	670.736	665.442	659.193	651.818	643.147	633.201	622.104	610.139	597.717	585.471	574.492	565.816	560.469	559.303	562.672	570.323	581.543	595.035	609.159	622.776	635.249	646.124	655.316	662.921	669.166	674.427	678.941	682.875	686.357	689.327
5 and 6	729.971	728.811	727.294	725.459	723.343	721.023	718.594	715.869	712.926	710.046	707.323	704.889	702.946	701.585	700.863	700.653	700.66	700.723	700.87	701.1	701.216	701.346	701.688	702.468	703.738	705.495	707.58	709.789	711.952	714.133	716.293	718.196	719.847	721.353	722.653	723.693	724.629	725.532	726.352	727.207	728.082
6 and 7	663.863	662.106	660.083	657.656	654.704	651.229	647.141	642.284	636.628	630.337	623.55	616.454	609.555	603.604	599.315	597.204	597.563	600.359	605.294	611.802	619.191	626.869	634.087	640.402	645.667	650.049	653.777	656.97	659.78	662.223	664.328	666.12	667.63	668.919	670.043	671.025	671.93	672.877	673.784	674.529	675.201
7 and 8	800.894	800.236	799.416	798.441	797.329	796.052	794.612	793.017	791.218	789.163	786.884	784.483	781.91	779.021	775.676	771.716	767.113	761.985	756.377	750.329	744.177	738.274	732.633	727.354	722.528	718.41	715.491	714.22	714.863	717.5	722.14	728.57	736.184	744.205	751.983	759.096	765.364	770.726	775.263	779.08	782.184
8 and 9	841.761	839.69	837.21	834.562	831.749	828.39	824.255	819.391	813.584	806.538	798.391	789.377	779.93	770.814	763.211	758.352	756.621	757.848	761.937	768.039	775.051	782.571	790.088	797.233	803.811	809.879	815.486	820.408	824.645	828.392	831.779	834.807	837.545	840.128	842.412	844.264	845.698	846.778	847.863	848.999	850.066
9 and 10	824.905	823.532	822.112	820.836	819.484	817.888	815.945	813.529	810.489	806.794	802.338	797.07	791.039	784.604	778.012	771.3	764.663	758.133	751.819	746.03	740.96	736.878	734.066	732.907	733.517	735.753	739.427	744.362	750.493	757.568	765.132	772.929	780.571	787.528	793.51	798.618	803.058	806.827	810.032	812.772	815.15
10 and 11	728.087	727.614	727.226	726.685	725.99	725.345	724.641	723.975	723.435	722.988	722.52	721.937	721.19	720.44	719.666	718.771	717.746	716.546	715.137	713.537	711.826	710.278	708.871	707.493	706.097	704.967	704.12	703.455	703.038	702.869	702.91	703.346	704.275	705.68	707.481	709.449	711.462	713.519	715.522	717.385	719.035
11 and 12	710.037	707.45	704.704	701.864	699.102	696.446	693.757	691.086	688.704	686.421	683.907	681.184	678.259	675.106	671.78	668.701	666.037	664.161	663.582	664.608	667.255	671.268	676.056	681.381	686.972	692.699	698.292	703.305	707.689	711.724	715.49	718.947	722.181	725.215	727.956	730.355	732.446	734.266	735.919	737.252	738.359
12 and 13	790.719	790.053	789.256	788.319	787.409	786.579	785.705	784.744	783.804	782.989	782.289	781.565	780.88	780.265	779.629	779.085	778.621	778.21	777.796	777.384	777.09	776.997	777.096	777.531	778.294	779.364	780.689	782.297	784.129	786.101	788.258	790.597	793.031	795.367	797.379	799.064	800.543	801.973	803.361	804.705	806.093
Section pair	Sample	7
1 and 2	361.384	358.861	356.222	353.735	351.054	348.315	345.878	343.337	340.223	336.869	333.821	330.54	326.909	323.127	319.159	315.943	314.357	313.318	312.417	312.643	313.714	315.951	319.125	322.093	324.817	327.823	331.263	335.309	339.233	342.896	346.507	349.859	352.985	356.03	359.069	362.077	364.93	367.455	369.639	371.833	374.058
2 and 3	340.928	338.402	335.7	332.975	330.328	327.501	324.622	322.007	319.443	316.867	314.305	311.643	308.935	306.051	303.093	299.897	296.854	294.175	292.235	292.213	293.721	295.644	298.806	303.307	308.235	312.857	317.032	321.065	325.18	329.124	332.787	336.338	339.593	342.642	345.447	347.981	350.252	352.388	354.65	356.906	358.869
3 and 4	342.658	339.193	335.384	331.074	326.436	321.685	316.425	310.398	303.647	296.542	289.465	282.023	274.058	266.246	258.715	253.527	252.238	255.475	263.045	272.21	280.816	288.617	295.801	302.428	308.721	314.685	320.174	325.258	329.982	334.243	338.386	342.515	346.247	349.656	353.024	356.019	358.8	361.635	364.218	366.457	368.716
4 and 5	363.063	360.441	357.881	355.425	352.722	349.954	347.033	343.775	340.594	337.44	334.197	331.05	328.024	324.954	321.572	317.912	314.224	310.571	306.815	302.735	298.831	296.301	296.495	299.138	303.208	308.126	313.094	317.811	322.083	326.156	330.133	333.685	337.002	340.226	343.228	346.098	348.927	351.597	354.249	356.536	358.522
5 and 6	361.222	358.915	356.599	354.291	351.825	348.918	345.952	343.076	339.859	336.482	333.33	330.287	327.023	323.377	319.563	315.493	310.741	305.239	300.458	298.23	297.666	297.928	300.824	306.045	311.323	316.04	320.792	325.719	330.41	334.624	338.599	342.584	346.417	349.974	353.27	356.39	359.46	362.366	365.109	367.657	369.968
6 and 7	354.148	350.804	347.283	343.625	339.805	335.626	331.019	325.984	320.594	315.027	309.138	302.827	296.711	292.015	289.099	288.324	289.907	293.73	299.256	305.672	312.331	318.699	324.401	329.414	333.846	337.882	341.749	345.391	348.901	352.278	355.561	358.617	361.425	364.126	366.873	369.62	372.194	374.587	376.741	378.742	380.762
7 and 8	327.606	324.309	320.798	317.086	312.947	308.304	303.001	297.064	290.665	284.066	277.516	271.65	267.243	264.276	262.84	262.957	264.35	266.873	270.245	274.322	278.71	283.401	288.345	293.523	298.761	303.728	308.437	312.954	317.22	321.332	325.239	328.877	332.2	335.281	338.167	340.8	343.312	345.834	348.282	350.575	352.649
8 and 9	334.387	331.948	329.405	326.853	324.13	321.159	318.033	314.71	310.882	306.784	302.653	298.402	294.053	289.595	285.019	280.545	276.276	272.157	268.486	265.274	262.857	261.396	260.947	261.83	263.912	266.616	269.619	273.048	277.043	281.317	285.711	290.12	294.391	298.412	302.155	305.817	309.349	312.676	315.691	318.295	320.805
9 and 10	338.418	335.124	331.468	327.799	323.862	319.63	314.937	309.842	304.538	298.637	292.201	285.624	279.366	273.737	268.954	264.481	259.961	255.843	253.425	254.604	259.596	267.335	275.878	284.153	291.705	298.745	305.358	311.315	316.61	321.291	325.642	329.717	333.398	336.592	339.601	342.609	345.368	347.946	350.564	353.213	355.574
10 and 11	350.052	347.78	345.091	342.238	339.436	336.484	333.365	330.095	326.268	322.096	317.661	312.644	307.055	300.797	293.916	286.327	278.31	271.01	264.815	259.402	255.682	254.548	254.829	256.753	260.813	266.113	272.05	278.108	284.172	290.116	296.011	302.018	307.819	313.355	318.515	323.165	327.297	330.999	334.512	337.736	340.5
11 and 12	356.673	354.026	351.256	348.509	345.646	342.602	339.516	336.125	332.564	328.883	325.083	321.047	316.557	311.689	306.422	301.014	295.83	290.806	286.045	281.925	278.551	276.12	274.958	275.604	277.956	281.403	285.531	289.989	294.759	299.519	304.029	308.003	311.821	315.437	318.711	322.006	325.317	328.509	331.634	334.597	337.624
12 and 13	337.562	334.155	330.973	327.876	324.952	322.221	319.605	316.899	313.803	310.447	306.832	302.73	298.381	294.029	289.429	284.853	280.562	276.65	273.784	273.449	276.682	282.518	289.784	297.407	304.878	311.892	318.537	324.721	330.31	335.229	339.608	343.646	347.65	351.413	354.793	357.938	360.95	363.813	366.534	369.139	371.688
Section pair	Sample	8
1 and 2	761.198	757.183	752.733	747.84	742.564	736.784	730.32	722.947	714.609	705.567	696.022	685.771	674.564	662.339	649.038	634.544	618.914	602.607	586.324	570.954	557.761	548.037	542.511	541.664	545.44	554.029	567.098	583.473	601.813	620.8	639.211	656.42	671.899	685.561	697.449	707.595	716.222	723.835	730.752	736.895	742.192
2 and 3	772.364	767.053	761.513	755.542	749.119	742.056	734.053	724.744	713.9	702.05	689.296	675.805	662.293	649.326	637.312	627.385	620.837	617.606	617.481	620.57	626.983	636.171	646.892	657.998	668.713	679.313	689.855	700.129	709.802	718.69	726.863	734.436	741.657	748.438	754.912	761.004	766.652	771.879	776.964	781.82	786.405
3 and 4	805.36	800.507	795.443	790.191	784.713	778.922	772.769	766.053	758.686	750.617	741.697	731.588	720.094	707.346	693.69	678.96	663.852	650.101	639.862	634.081	632.268	633.491	637.278	643.725	652.414	663.201	675.741	689.525	703.862	717.207	728.623	738.437	746.889	753.895	759.893	765.193	769.927	774.353	778.402	782.191	785.74
4 and 5	834.355	831.383	828.382	825.472	822.621	819.893	816.734	813.307	810.221	807.192	804.015	800.612	796.746	792.412	787.81	782.979	777.864	772.394	767.069	762.545	758.919	756.324	754.667	754.129	754.822	756.697	759.471	762.926	766.785	770.658	774.704	778.91	783.24	787.578	791.672	795.701	799.796	803.764	807.409	810.939	814.324
5 and 6	831.154	827.027	822.457	817.394	812.112	806.421	800.167	793.269	785.733	777.365	768.31	759.049	749.675	740.228	731.278	723.281	717.305	713.96	713.118	714.443	717.46	721.884	727.582	734.21	741.5	749.363	757.523	765.853	774.087	782.157	789.772	796.661	802.857	808.835	814.741	820.393	825.81	830.959	835.993	840.913	845.472
6 and 7	795.294	794.394	793.379	792.442	791.579	790.706	789.798	788.878	787.806	786.563	785.146	783.541	781.351	778.279	774.8	771.286	767.366	763.17	759.34	756.68	755.317	755.336	756.338	758.509	762.177	767.11	772.574	778.009	783.122	787.955	792.593	796.754	800.55	804.232	807.681	811.009	814.25	817.311	820.293	823.23	826.042
7 and 8	761	757.884	754.624	751.057	747.151	743.096	738.819	734.213	729.375	724.789	721.08	718.417	716.869	716.64	717.6	719.6	722.498	726.031	729.958	733.802	737.311	740.651	743.698	746.587	749.189	751.301	753.053	754.592	755.971	757.347	759.018	760.866	762.741	764.803	766.956	769.157	771.491	774.045	776.591	779.061	781.59
8 and 9	741.411	735.17	728.547	721.383	713.477	705.152	695.964	685.315	672.897	658.354	641.543	622.322	601.299	578.906	555.719	534.152	518.432	511.601	514.257	525.051	541.396	561.1	582.382	603.969	624.474	642.954	659.205	673.297	685.821	696.789	706.209	714.564	722.388	729.729	736.381	742.346	747.999	753.596	759.002	764.073	768.85
9 and 10	758.234	753.206	747.913	742.357	736.435	730.138	723.325	716.294	708.917	700.973	692.284	682.303	670.623	657.181	641.636	624.568	606.93	589.185	572.054	558.208	552.04	556.88	570.513	588.1	606.516	624.884	642.842	659.709	674.681	687.276	698.008	707.535	716.154	723.846	730.688	736.854	742.7	748.31	753.542	758.511	763.441
10 and 11	867.785	864.66	861.273	857.887	854.48	850.877	847.346	843.787	840.029	835.955	831.164	825.342	818.779	811.537	803.094	794.165	785.888	778.67	773.043	770.235	771.82	777.851	786.943	797.49	808.022	817.485	826.097	833.916	840.863	846.961	852.277	857.353	861.999	866.001	869.939	873.682	877.124	880.43	883.63	886.831	890.108
11 and 12	890.751	887.523	884.132	880.695	877.269	873.771	870.266	866.455	862.413	858.288	853.877	848.68	842.431	835.174	827.151	818.384	809.089	799.73	790.929	783.884	779.012	777.406	779.976	785.879	793.659	802.398	811.276	819.848	827.602	834.592	840.931	846.629	851.825	856.551	860.929	864.719	868.17	871.346	874.308	877.398	880.722
12 and 13	815.711	811.337	806.754	802.045	796.967	791.399	785.493	779.226	772.504	765.406	757.813	749.685	741.091	732.011	722.565	712.75	702.259	691.52	681.07	671.712	664.698	661.216	662.121	667.635	676.619	688.02	700.512	713.069	725.333	737.006	748.108	758.312	767.906	776.956	784.985	792.171	798.886	805.055	810.676	815.858	820.826
13 and 14	3191.42	3188.54	3185.73	3182.48	3178.74	3174.93	3171.05	3167	3162.98	3158.86	3154.55	3149.7	3144.49	3139.06	3133.31	3127.18	3120.53	3112.87	3104.34	3095.12	3085.2	3075.12	3064.43	3053.87	3044.14	3036.01	3030.14	3027.43	3028.37	3033.29	3041.57	3052.27	3064.92	3078.63	3092.23	3104.88	3116.11	3126.02	3135.2	3143.71	3151.64
Section pair	Sample	9
1 and 2	571.122	569.728	568.428	567.35	566.521	565.929	565.579	565.372	565.4	565.625	566.032	566.58	567.052	567.336	567.44	567.388	567.096	566.432	565.46	564.394	563.336	562.471	561.929	561.641	561.555	561.453	561.083	560.446	559.746	558.993	558.439	558.469	559.421	561.626	565.184	569.56	574.253	578.84	583.029	586.676	589.772
2 and 3	619.919	617.004	613.884	610.533	606.79	602.674	598.273	593.474	588.128	582.007	574.694	565.904	555.672	544.136	531.767	519.48	508.631	500.927	497.765	499.7	506.354	516.645	528.837	541.541	553.596	564.19	573.019	580.284	586.326	591.356	595.641	599.345	602.652	605.73	608.595	611.347	614.047	616.634	619.077	621.316	623.374
3 and 4	660.232	658.503	656.548	654.285	651.807	649.263	646.701	644.022	641.229	638.187	634.834	631.076	626.826	622.214	617.365	612.418	607.585	603.037	598.79	595.071	592.11	590.131	589.451	589.821	591.007	593.109	595.82	598.679	601.454	604.077	606.337	608.211	609.981	611.825	614.015	616.606	619.428	622.353	625.424	628.534	631.528
4 and 5	632.887	629.752	626.309	622.526	618.175	613.298	607.988	602.373	596.509	590.432	584.523	579.046	574.304	570.571	567.945	566.448	565.989	566.209	566.737	567.372	568.072	568.93	569.92	571.109	572.538	574.49	577.279	581.085	585.564	590.289	594.848	598.941	602.768	606.417	609.79	612.95	615.917	618.597	620.974	622.894	624.381
5 and 6	632.745	630.396	627.9	625.251	622.638	620.006	617.291	614.641	612.124	609.593	607.063	604.73	602.603	600.557	598.684	597.074	595.689	594.583	593.948	593.952	594.765	596.539	598.998	601.792	604.675	607.551	610.368	613.234	616.16	619.131	622.021	624.771	627.357	629.895	632.644	635.652	638.683	641.522	644.198	646.677	649.036
6 and 7	672.723	670.126	667.418	664.687	661.866	658.809	655.385	651.577	647.52	643.454	639.551	635.962	632.656	629.512	626.595	623.923	621.485	619.358	617.506	615.695	613.829	612.193	610.948	610.363	610.916	612.853	616.027	620.122	624.712	629.419	634.038	638.626	643.123	647.443	651.448	655.142	658.573	661.657	664.283	666.714	669.251
7 and 8	687.269	685.791	684.369	683.061	681.844	680.562	679.029	677.233	675.238	672.966	670.397	667.873	665.666	663.876	662.409	661.138	660.127	659.274	658.399	657.679	657.35	657.463	657.883	658.741	660.182	662.045	664.059	666.301	668.91	671.71	674.523	677.271	679.948	682.604	685.28	688.109	690.997	693.671	696.131	698.307	700.247
8 and 9	701.32	699.84	698.403	697.025	695.778	694.599	693.456	692.264	690.942	689.627	688.418	687.25	686.096	685.005	683.93	682.905	681.911	680.824	679.702	678.66	677.673	677.012	676.667	676.71	677.223	678.03	679.057	680.208	681.519	682.982	684.513	686.22	687.938	689.62	691.091	692.32	693.331	694.195	695.046	695.879	696.554
9 and 10	687.972	686.806	685.5	684.011	682.39	680.627	678.713	676.897	675.228	673.61	671.959	670.234	668.545	666.858	665.142	663.449	661.911	660.476	659.097	657.713	656.384	655.128	653.971	653.04	652.346	651.683	650.818	649.76	648.551	647.295	645.916	644.433	643.196	642.647	643.176	645.006	648.293	652.828	658.298	664.091	669.816
10 and 11	689.621	687.249	684.721	681.997	679.062	676.015	672.704	668.903	664.689	660.131	655.078	649.551	643.593	637.369	631.338	625.679	620.899	617.811	616.711	617.476	619.693	622.882	626.469	630.106	633.709	637.23	640.499	643.391	645.733	647.771	649.702	651.608	653.608	655.546	657.447	659.493	661.593	663.706	665.72	667.757	669.816
11 and 12	688.377	685.811	683.097	680.206	677.214	674.134	670.902	667.529	663.837	659.747	655.325	650.648	645.63	640.192	634.489	628.711	622.961	617.509	612.736	609.131	607.096	606.823	608.251	611.469	616.219	622.048	628.446	634.956	641.146	646.731	651.799	656.388	660.479	664.094	667.365	670.342	673.14	675.686	678.057	680.315	682.595
Section pair	Sample	10
1 and 2	171.313	171.188	171.057	170.887	170.68	170.466	170.27	170.053	169.818	169.561	169.31	169.055	168.824	168.613	168.429	168.273	168.151	168.072	168.018	167.97	167.929	167.952	168.007	168.111	168.262	168.452	168.654	168.869	169.099	169.377	169.672	169.963	170.284	170.628	170.963	171.285	171.583	171.872	172.16	172.438	172.704
2 and 3	164.23	163.408	162.541	161.631	160.67	159.65	158.561	157.445	156.262	155.019	153.736	152.434	151.091	149.756	148.432	147.1	145.812	144.606	143.447	142.371	141.408	140.56	139.872	139.364	139.06	138.944	139.009	139.301	139.876	140.691	141.762	143.087	144.569	146.107	147.656	149.145	150.551	151.908	153.17	154.347	155.446
3 and 4	147.571	146.991	146.375	145.718	145.043	144.363	143.69	142.966	142.186	141.34	140.444	139.518	138.539	137.486	136.38	135.264	134.155	133.064	132.044	131.084	130.202	129.451	128.828	128.336	127.975	127.74	127.635	127.635	127.705	127.84	128.071	128.393	128.829	129.395	130.114	130.909	131.788	132.684	133.578	134.464	135.346
4 and 5	131.591	130.851	130.038	129.199	128.302	127.341	126.366	125.431	124.617	123.941	123.373	122.848	122.342	121.839	121.347	120.887	120.471	120.103	119.803	119.598	119.548	119.691	119.973	120.349	120.821	121.356	121.941	122.557	123.183	123.855	124.529	125.217	125.905	126.596	127.261	127.919	128.541	129.135	129.718	130.282	130.83
5 and 6	137.574	136.883	136.162	135.399	134.612	133.836	133.09	132.354	131.641	130.936	130.247	129.562	128.833	128.092	127.351	126.615	125.872	125.123	124.328	123.484	122.609	121.745	120.916	120.149	119.511	119.046	118.832	118.901	119.251	119.826	120.567	121.397	122.3	123.224	124.123	124.993	125.864	126.706	127.532	128.34	129.138
6 and 7	132.628	132.002	131.349	130.639	129.904	129.104	128.245	127.329	126.383	125.411	124.454	123.521	122.634	121.79	120.992	120.247	119.558	118.902	118.316	117.819	117.422	117.135	116.933	116.853	116.87	117.002	117.255	117.629	118.109	118.672	119.304	119.98	120.697	121.46	122.267	123.102	123.943	124.8	125.658	126.492	127.289
7 and 8	118.273	117.956	117.632	117.309	116.981	116.637	116.26	115.874	115.482	115.096	114.715	114.341	113.988	113.648	113.301	112.963	112.663	112.399	112.16	111.934	111.731	111.571	111.433	111.317	111.263	111.246	111.267	111.341	111.442	111.528	111.587	111.624	111.645	111.65	111.659	111.69	111.714	111.733	111.748	111.763	111.811
8 and 9	113.059	112.405	111.751	111.072	110.379	109.655	108.855	108	107.076	106.084	105.074	104.044	102.989	101.917	100.864	99.9085	99.0275	98.284	97.688	97.2124	96.8481	96.6143	96.5247	96.5565	96.6841	96.9079	97.2049	97.6062	98.1332	98.7797	99.5496	100.401	101.321	102.316	103.359	104.428	105.475	106.469	107.431	108.37	109.252
9 and 10	116.136	115.591	115.084	114.696	114.407	114.246	114.252	114.47	114.878	115.425	116.035	116.672	117.301	117.957	118.642	119.364	120.104	120.838	121.548	122.236	122.895	123.515	124.08	124.66	125.237	125.783	126.311	126.844	127.356	127.889	128.381	128.86	129.288	129.678	130.068	130.45	130.807	131.152	131.458	131.718	131.963
Section pair	Sample	11
1 and 2	181.191	179.697	178.201	176.669	175.124	173.644	172.165	170.621	169.064	167.527	166.151	165.051	164.325	163.964	163.953	164.254	164.808	165.542	166.362	167.247	168.131	169.101	170.165	171.233	172.336	173.497	174.712	175.997	177.282	178.58	179.781	180.885	181.975	183.028	184.013	184.946	185.811	186.669	187.517	188.283	188.982
2 and 3	173.232	172.064	170.8	169.458	167.973	166.367	164.703	162.959	161.119	159.16	157.164	155.207	153.265	151.509	150.002	148.8	147.9	147.399	147.389	147.93	148.846	149.987	151.252	152.666	154.195	155.819	157.465	159.126	160.764	162.348	163.883	165.263	166.482	167.601	168.621	169.546	170.398	171.21	172.016	172.768	173.467
3 and 4	161.297	160.317	159.302	158.221	157.083	155.885	154.624	153.326	151.999	150.808	149.787	148.902	148.151	147.542	147.18	147.143	147.37	147.778	148.37	149.145	149.986	150.907	151.878	152.92	154.036	155.175	156.29	157.373	158.44	159.472	160.457	161.398	162.267	163.059	163.817	164.541	165.237	165.935	166.593	167.224	167.863
4 and 5	172.933	172.191	171.456	170.729	170.002	169.333	168.704	168.06	167.388	166.68	165.98	165.283	164.583	163.872	163.168	162.457	161.725	161.04	160.392	159.753	159.201	158.819	158.593	158.541	158.648	158.907	159.277	159.783	160.444	161.171	162.049	163.107	164.32	165.548	166.698	167.779	168.84	169.911	170.981	171.975	172.898
5 and 6	159.087	157.89	156.618	155.22	153.692	151.991	150.161	148.239	146.241	144.24	142.404	140.826	139.576	138.741	138.352	138.41	138.886	139.756	141.026	142.614	144.358	146.159	147.872	149.487	150.981	152.378	153.705	154.931	156.099	157.191	158.231	159.209	160.148	161.052	161.966	162.862	163.723	164.573	165.394	166.181	166.922
6 and 7	137.634	136.665	135.692	134.769	133.845	132.897	131.912	130.975	130.101	129.303	128.593	128.003	127.577	127.369	127.402	127.714	128.326	129.133	130.045	130.956	131.921	132.892	133.84	134.769	135.64	136.474	137.306	138.155	139.023	139.887	140.776	141.703	142.567	143.411	144.189	144.965	145.708	146.427	147.108	147.773	148.433
7 and 8	156.844	156.375	155.892	155.386	154.824	154.264	153.714	153.119	152.46	151.784	151.078	150.349	149.592	148.818	148.054	147.238	146.396	145.569	144.71	143.79	142.808	141.822	140.887	139.953	139.032	138.161	137.358	136.604	135.885	135.282	134.845	134.634	134.69	135.009	135.546	136.229	137.022	137.894	138.825	139.764	140.68
8 and 9	147.334	146.368	145.361	144.339	143.31	142.23	141.09	139.877	138.626	137.387	136.152	134.923	133.705	132.583	131.612	130.839	130.362	130.238	130.462	131.028	131.852	132.903	134.137	135.454	136.822	138.217	139.657	141.144	142.636	144.057	145.374	146.607	147.756	148.825	149.843	150.835	151.779	152.636	153.439	154.178	154.886

## Sheet: Y translation
Y Translation (µm)	-10	-9.5	-9	-8.5	-8	-7.5	-7	-6.5	-6	-5.5	-5	-4.5	-4	-3.5	-3	-2.5	-2	-1.5	-1	-0.5	0	0.5	1	1.5	2	2.5	3	3.5	4	4.5	5	5.5	6	6.5	7	7.5	8	8.5	9	9.5	10
Section pair	Sample	1
1 and 2	478.671	477.596	476.483	475.309	474.027	472.602	471.073	469.568	468.187	466.959	465.854	464.791	463.727	462.707	461.79	461.019	460.406	459.913	459.505	459.148	458.827	458.546	458.268	458.031	457.796	457.582	457.542	457.799	458.405	459.318	460.533	462.004	463.643	465.339	467.005	468.579	470.087	471.568	473.038	474.518	476.008
2 and 3	468.363	466.502	464.639	462.805	460.963	459.035	456.976	454.818	452.585	450.345	448.114	445.844	443.546	441.299	439.135	437.118	435.396	434.134	433.403	433.203	433.493	434.143	434.967	435.946	437.045	438.193	439.373	440.654	442.043	443.506	445.022	446.544	448.069	449.588	451.117	452.659	454.204	455.81	457.465	459.159	460.86
3 and 4	444.885	444.11	443.326	442.488	441.501	440.29	438.775	436.966	434.928	432.712	430.357	427.915	425.417	422.815	420.026	416.962	413.619	410.102	406.528	403.105	400.133	397.897	396.478	396.01	396.688	398.676	401.834	405.714	409.82	413.893	417.832	421.534	424.932	427.998	430.764	433.339	435.78	438.096	440.32	442.478	444.533
4 and 5	444.503	442.803	441.076	439.33	437.58	435.84	434.117	432.393	430.649	428.84	426.933	424.949	422.901	420.734	418.407	415.927	413.324	410.643	408.003	405.572	403.595	402.429	402.234	402.928	404.261	405.998	408.038	410.361	412.996	415.904	418.977	422.098	425.199	428.227	431.178	434.048	436.791	439.343	441.707	443.928	446.067
5 and 6	491.597	491.425	491.245	490.996	490.658	490.266	489.86	489.458	489.083	488.723	488.359	487.962	487.527	487.055	486.571	486.169	485.921	485.877	486.034	486.352	486.788	487.386	488.066	488.849	489.752	490.734	491.726	492.684	493.596	494.462	495.279	496.062	496.794	497.434	497.941	498.335	498.679	499.048	499.496	499.992	500.465
6 and 7	675.248	674.55	673.86	673.161	672.406	671.564	670.641	669.642	668.569	667.474	666.398	665.327	664.253	663.226	662.26	661.346	660.49	659.67	658.897	658.23	657.706	657.339	657.109	656.982	656.93	656.943	656.985	657.025	657.052	657.091	657.182	657.331	657.518	657.757	658.088	658.512	658.986	659.475	659.914	660.304	660.706
7 and 8	651.089	650.533	649.98	649.369	648.673	647.895	647.049	646.17	645.321	644.571	643.939	643.389	642.901	642.471	642.135	641.923	641.834	641.895	642.103	642.416	642.783	643.19	643.619	644.049	644.491	644.956	645.435	645.94	646.506	647.113	647.764	648.445	649.153	649.897	650.672	651.461	652.252	653.052	653.858	654.668	655.504
8 and 9	501.494	500.37	499.168	497.862	496.496	495.121	493.684	492.131	490.42	488.503	486.285	483.682	480.653	477.177	473.21	468.766	464.051	459.348	454.951	451.287	448.756	447.719	448.251	450.245	453.23	456.77	460.666	464.753	468.839	472.771	476.481	479.94	483.133	486.025	488.626	490.995	493.165	495.188	497.098	498.902	500.641
9 and 10	565.396	563.453	561.33	559.029	556.503	553.713	550.647	547.296	543.627	539.634	535.243	530.305	524.79	518.806	512.639	506.641	501.168	496.471	492.568	489.427	487.027	485.393	484.708	485.265	487.167	490.291	494.299	498.928	503.927	508.948	513.743	518.234	522.424	526.321	529.925	533.29	536.475	539.497	542.332	544.953	547.405
10 and 11	552.174	550.789	549.444	548.056	546.471	544.61	542.493	540.092	537.36	534.374	531.197	527.915	524.651	521.541	518.727	516.342	514.479	513.138	512.292	511.911	511.994	512.562	513.627	515.21	517.228	519.547	522.034	524.601	527.142	529.527	531.732	533.79	535.705	537.558	539.436	541.327	543.182	544.958	546.669	548.313	549.885
11 and 12	462.043	459.498	456.788	453.869	450.679	447.163	443.349	439.292	435.019	430.552	425.923	421.177	416.507	412.191	408.474	405.444	403.043	401.218	399.96	399.333	399.597	401.069	403.708	407.272	411.389	415.719	419.998	424.1	428.031	431.81	435.383	438.717	441.834	444.796	447.702	450.555	453.304	455.907	458.354	460.668	462.837
12 and 13	467.09	467.041	467.005	466.98	466.973	466.978	466.961	466.895	466.784	466.672	466.591	466.542	466.511	466.479	466.41	466.297	466.175	466.05	465.898	465.747	465.624	465.582	465.579	465.596	465.636	465.722	465.827	465.95	466.093	466.249	466.473	466.842	467.405	468.164	469.058	469.99	470.893	471.791	472.722	473.675	474.643
Section pair	Sample	2
1 and 2	861.792	861.678	861.644	861.693	861.818	861.944	861.997	862.039	862.196	862.539	863.047	863.585	864.033	864.363	864.596	864.787	865.031	865.395	865.953	866.654	867.404	868.341	869.205	869.977	870.61	871.049	871.328	871.551	871.803	872.141	872.553	872.985	873.399	873.793	874.203	874.685	875.213	875.731	876.172	876.509	876.772
2 and 3	895.173	894.337	893.647	893.127	892.739	892.472	892.33	892.299	892.427	892.757	893.282	893.984	894.838	895.801	896.805	897.745	898.566	899.274	899.948	900.677	901.511	902.598	903.717	904.852	906.027	907.28	908.636	910.092	911.658	913.349	915.141	916.961	918.665	920.161	921.48	922.664	923.734	924.731	925.671	926.535	927.364
3 and 4	964.772	962.148	959.396	956.554	953.673	950.821	948.007	945.144	942.125	938.867	935.329	931.572	927.666	923.583	919.279	914.773	910.162	905.549	900.958	896.338	891.688	887.178	882.645	878.125	873.676	869.447	865.548	862.027	858.925	856.198	853.737	851.563	849.927	849.051	849.056	850.008	851.913	854.906	859.213	864.964	872.195
4 and 5	968.007	960.182	951.394	941.536	930.564	918.381	904.964	890.415	874.864	858.393	841.207	823.667	806.458	790.704	777.872	769.474	766.769	770.448	780.395	795.618	814.371	834.887	855.347	874.551	891.858	907.114	920.428	932.082	942.417	951.625	959.787	966.983	973.35	979.072	984.322	989.259	993.959	998.463	1002.8	1006.89	1010.74
5 and 6	1038.89	1038.51	1038.11	1037.74	1037.45	1037.3	1037.25	1037.23	1037.16	1037.1	1037.07	1037.07	1037.13	1037.26	1037.41	1037.48	1037.42	1037.36	1037.45	1037.75	1038.21	1038.97	1039.83	1040.83	1042.02	1043.39	1044.91	1046.55	1048.22	1049.85	1051.41	1052.86	1054.15	1055.29	1056.3	1057.18	1057.99	1058.71	1059.3	1059.82	1060.33
6 and 7	1123.4	1123.04	1122.73	1122.54	1122.55	1122.8	1123.19	1123.54	1123.76	1123.88	1124.07	1124.35	1124.7	1125.06	1125.45	1125.94	1126.57	1127.28	1127.98	1128.68	1129.4	1130.35	1131.22	1131.99	1132.7	1133.41	1134.13	1134.92	1135.85	1136.93	1138.04	1139.05	1139.92	1140.66	1141.32	1141.91	1142.43	1142.9	1143.35	1143.81	1144.3
7 and 8	1034.83	1034.38	1033.96	1033.56	1033.19	1032.77	1032.28	1031.71	1031.11	1030.56	1030.14	1029.91	1029.93	1030.16	1030.5	1030.86	1031.23	1031.63	1032.15	1032.8	1033.63	1034.92	1036.44	1038.12	1039.93	1041.85	1043.86	1045.96	1048.18	1050.51	1052.86	1055.13	1057.29	1059.33	1061.23	1062.98	1064.61	1066.14	1067.58	1068.93	1070.23
8 and 9	1008.57	1008.02	1007.32	1006.54	1005.81	1005.19	1004.6	1003.99	1003.4	1002.91	1002.38	1001.58	1000.52	999.339	998.211	997.125	996.018	994.894	993.776	992.664	991.587	990.756	989.989	989.347	988.894	988.659	988.573	988.565	988.643	988.796	989	989.245	989.504	989.759	989.994	990.231	990.463	990.672	990.867	991.159	991.659
9 and 10	1040.87	1039.61	1038.36	1037.19	1036.1	1035.04	1033.95	1032.7	1031.26	1029.7	1028.08	1026.36	1024.5	1022.49	1020.31	1017.95	1015.4	1012.62	1009.52	1006.01	1002.02	997.835	993.318	988.428	983.271	978.112	973.298	969.246	966.297	964.774	964.898	966.587	969.494	973.133	977.049	980.969	984.719	988.151	991.134	993.619	995.731
10 and 11	934.513	932.825	931.006	929.108	927.158	925.17	923.199	921.392	919.842	918.526	917.345	916.242	915.342	914.818	914.744	915.194	916.238	917.873	920.056	922.725	925.757	929.231	932.911	936.809	940.858	944.92	948.817	952.462	955.866	959.049	962.003	964.689	967.081	969.25	971.324	973.395	975.442	977.409	979.297	981.09	982.791
11 and 12	2162.55	2161.02	2159.72	2158.64	2157.71	2156.91	2156.24	2155.61	2154.97	2154.36	2153.8	2153.32	2153	2152.82	2152.75	2152.84	2153.17	2153.67	2154.26	2154.85	2155.4	2156.46	2157.56	2158.71	2159.85	2160.92	2161.97	2163.02	2164	2164.87	2165.64	2166.38	2167.11	2167.79	2168.31	2168.67	2168.94	2169.26	2169.65	2170.12	2170.62
Section pair	Sample	3
1 and 2	346.977	345.52	344.078	342.641	341.2	339.753	338.311	336.923	335.674	334.626	333.779	333.119	332.669	332.42	332.328	332.341	332.369	332.418	332.613	333.029	333.734	334.744	335.932	337.216	338.575	339.988	341.421	342.858	344.367	345.976	347.644	349.354	351.068	352.749	354.354	355.858	357.227	358.466	359.583	360.558	361.415
2 and 3	381.373	379.692	377.894	376.008	374.072	372.13	370.153	368.086	365.945	363.773	361.592	359.4	357.202	354.99	352.683	350.213	347.576	344.828	342.123	339.769	338.115	337.451	337.804	339.082	341.07	343.524	346.216	348.968	351.682	354.345	356.98	359.569	362.08	364.48	366.757	368.968	371.115	373.163	375.119	376.98	378.773
3 and 4	372.767	371.649	370.552	369.461	368.333	367.104	365.786	364.467	363.191	361.939	360.695	359.45	358.2	356.987	355.833	354.788	353.843	352.946	352.113	351.335	350.597	349.965	349.464	349.124	348.941	348.905	349.012	349.28	349.739	350.467	351.542	353.033	354.965	357.396	360.313	363.562	366.98	370.384	373.625	376.605	379.28
4 and 5	326.734	325.199	323.717	322.303	320.96	319.707	318.56	317.517	316.57	315.774	315.138	314.634	314.245	313.982	313.905	313.998	314.244	314.65	315.232	315.998	316.896	317.857	318.795	319.727	320.678	321.635	322.598	323.591	324.585	325.555	326.503	327.453	328.44	329.418	330.343	331.229	332.13	333.037	333.934	334.822	335.693
5 and 6	379.291	378.941	378.62	378.298	377.99	377.712	377.452	377.172	376.862	376.522	376.144	375.776	375.475	375.227	374.999	374.76	374.507	374.242	373.974	373.714	373.49	373.35	373.28	373.265	373.271	373.277	373.329	373.468	373.664	373.901	374.157	374.43	374.715	375.002	375.272	375.545	375.838	376.147	376.494	376.881	377.301
6 and 7	389.879	388.371	386.841	385.309	383.767	382.184	380.529	378.775	376.903	374.836	372.507	369.91	366.986	363.674	359.914	355.701	351.143	346.415	341.879	338.119	335.714	334.915	335.453	336.967	339.137	341.669	344.386	347.296	350.454	353.811	357.209	360.521	363.664	366.575	369.284	371.803	374.172	376.437	378.611	380.644	382.553
7 and 8	387.349	386.034	384.815	383.671	382.592	381.561	380.507	379.368	378.092	376.643	375.075	373.477	371.886	370.257	368.541	366.708	364.712	362.543	360.285	358.254	356.993	357.012	358.491	361.385	365.418	370.08	374.908	379.56	383.749	387.316	390.27	392.759	394.953	396.936	398.753	400.445	402.037	403.536	404.92	406.234	407.534
8 and 9	412.304	410.994	409.552	408.009	406.396	404.692	402.868	400.897	398.782	396.56	394.197	391.657	388.96	386.188	383.391	380.542	377.678	374.808	371.911	369.113	366.682	364.881	363.821	363.582	364.114	365.259	366.801	368.544	370.396	372.301	374.213	376.129	378.031	379.91	381.749	383.523	385.231	386.892	388.551	390.235	391.937
9 and 10	443.712	442.148	440.475	438.768	437.06	435.378	433.718	432.132	430.653	429.293	427.995	426.661	425.217	423.642	421.921	420.099	418.228	416.381	414.702	413.322	412.28	411.671	411.459	411.546	411.761	412.084	412.558	413.159	413.859	414.622	415.367	416.059	416.725	417.433	418.291	419.348	420.591	422.018	423.588	425.214	426.853
10 and 11	425.177	423.371	421.454	419.411	417.206	414.848	412.384	409.813	407.131	404.349	401.428	398.341	395.023	391.438	387.555	383.367	378.862	374.116	369.25	364.514	360.354	357.423	356.269	357.267	360.379	365.011	370.366	375.852	381.13	386.019	390.477	394.5	398.132	401.442	404.511	407.403	410.133	412.674	415.012	417.207	419.315
11 and 12	365.435	362.502	359.545	356.577	353.72	351.043	348.512	346.06	343.626	341.211	338.759	336.239	333.713	331.343	329.319	327.786	326.908	326.789	327.511	329.129	331.661	335.101	339.265	343.852	348.515	353.066	357.376	361.378	364.996	368.255	371.278	374.11	376.733	379.119	381.289	383.288	385.152	386.927	388.617	390.18	391.667
Section pair	Sample	4
1 and 2	1748.63	1740.69	1731.65	1721.26	1709.35	1695.84	1680.68	1663.79	1644.8	1623.26	1598.89	1571.55	1541.42	1509.09	1476	1444.41	1417.13	1397.42	1388.5	1392.6	1410.27	1439.84	1476.92	1516.45	1554.41	1588.63	1618.42	1643.89	1665.36	1683.36	1698.43	1711.16	1722.12	1731.82	1740.56	1748.53	1755.9	1762.59	1768.64	1774.03	1778.76
2 and 3	1168.91	1166.75	1164.09	1161.06	1157.65	1153.87	1149.7	1145.13	1140.06	1134.44	1128.23	1121.24	1113.24	1104.1	1093.73	1081.82	1068.05	1052.26	1034.61	1015.78	997.078	979.941	964.829	951.013	937.829	925.647	915.608	908.796	906.184	908.668	916.44	928.838	944.823	963.305	983.151	1003.24	1022.78	1041.24	1058.2	1073.46	1086.84
3 and 4	1198.83	1196.07	1193.03	1189.71	1185.96	1181.7	1176.99	1171.72	1165.55	1158.33	1149.98	1140.29	1128.93	1115.59	1100.01	1081.66	1059.66	1032.79	1000.09	961.212	917.071	871.079	828.53	794.464	771.829	762.462	767.765	787.072	817.166	853.852	893.077	931.605	967.513	999.85	1028.2	1052.57	1073.3	1090.89	1105.9	1118.68	1129.7
4 and 5	1213.41	1208.33	1202.77	1196.6	1189.6	1181.77	1173.09	1163.43	1152.58	1140.2	1125.75	1108.64	1088.3	1064.06	1035.42	1002.72	968.103	935.862	910.918	896.08	891.247	895.133	906.282	923.453	945.143	969.53	994.922	1020.08	1044.2	1066.87	1087.84	1106.82	1123.89	1139.22	1152.8	1164.82	1175.61	1185.25	1193.67	1200.88	1207.05
5 and 6	1174.99	1171.09	1166.73	1161.79	1156.1	1149.42	1141.62	1132.54	1121.95	1109.59	1095.25	1078.59	1059.02	1035.71	1007.71	974.236	935.036	890.995	845.194	803.645	774.529	765.462	779.707	814.235	860.872	910.461	956.664	996.563	1029.49	1056.04	1077.46	1094.99	1109.62	1122.13	1133.1	1142.75	1151.22	1158.66	1165.25	1171.17	1176.47
6 and 7	1179.07	1175.93	1172.31	1168.09	1163.32	1158.17	1152.72	1146.78	1140	1131.87	1121.89	1109.81	1095.48	1078.59	1058.6	1034.88	1007.09	975.769	942.53	910.58	884.112	866.805	860.507	865.253	879.375	900.139	924.522	950.274	975.682	999.282	1020.13	1037.93	1053.05	1066.12	1077.85	1089.02	1100.13	1111.18	1121.57	1130.82	1138.95
7 and 8	1130.64	1126.07	1120.92	1115.01	1108.25	1100.51	1091.63	1081.42	1069.96	1057.43	1043.89	1029.15	1012.81	994.211	972.706	948.036	920.865	892.92	866.991	846.844	836.281	838.034	852.438	877.436	909.18	943.455	976.811	1007.01	1033.02	1054.68	1072.52	1087.27	1099.72	1110.45	1119.88	1128.11	1135.25	1141.33	1146.37	1150.63	1154.4
8 and 9	1059.19	1051.82	1043.66	1034.47	1024.06	1012.31	999.252	984.793	968.633	950.434	930.1	907.803	884.221	860.513	838.252	819.596	807.077	803.28	810.312	828.804	856.817	890.14	923.742	954.048	979.635	1000.68	1017.92	1032.07	1043.84	1053.76	1062.14	1069.34	1075.73	1081.38	1086.43	1091.03	1095.29	1099.35	1103.21	1106.88	1110.34
9 and 10	1136.11	1131.72	1126.72	1120.94	1114.09	1105.75	1095.72	1084.01	1070.47	1054.87	1036.74	1015.27	989.393	958.11	920.769	877.044	827.02	772.13	717.399	673.546	655.119	671.961	719.461	782.266	845.861	902.063	948.443	985.694	1015.4	1039.01	1057.9	1073.15	1085.53	1095.74	1104.51	1112.33	1119.43	1125.78	1131.31	1136.03	1140.02
10 and 11	1160.21	1157.64	1155.03	1152.21	1149.02	1145.36	1141.18	1136.49	1131.2	1125.25	1118.59	1111.12	1102.43	1091.97	1079.35	1064.22	1046.18	1025.11	1001.95	979.448	961.89	952.47	951.315	956.702	966.353	978.564	992.09	1005.92	1019.44	1032.3	1044.46	1055.92	1066.76	1076.92	1086.48	1095.53	1104	1111.82	1118.97	1125.49	1131.27
11 and 12	1130.55	1126.56	1121.98	1116.49	1109.94	1102.01	1092.41	1081.1	1068.02	1052.85	1035.18	1014.44	989.721	959.882	923.764	880.375	829.01	770.549	710.606	661.182	638.107	652.24	700.271	766.184	833.356	892.319	940.203	977.998	1008.01	1032.37	1052.49	1069.2	1083.04	1094.57	1104.33	1112.66	1119.79	1125.96	1131.33	1136.04	1140.18
12 and 13	1112.71	1108.81	1104.69	1100.18	1095.07	1089.29	1082.99	1075.94	1067.69	1058.31	1048.29	1038.18	1028.5	1019.89	1013.15	1008.8	1006.95	1007.85	1012.03	1019.87	1031.53	1046.36	1062.14	1076.84	1089.58	1100.39	1109.58	1117.41	1124.12	1129.91	1134.92	1139.44	1143.75	1148.04	1152.18	1155.9	1159.25	1162.35	1165.28	1168.1	1170.84
Section pair	Sample	5
1 and 2	386.553	386.416	386.231	386.012	385.777	385.537	385.327	385.172	385.045	384.921	384.78	384.678	384.65	384.642	384.615	384.563	384.475	384.362	384.272	384.233	384.244	384.315	384.329	384.252	384.089	383.868	383.597	383.313	383.05	382.853	382.748	382.714	382.727	382.774	382.802	382.747	382.658	382.627	382.707	382.865	383.093
2 and 3	376.299	375.806	375.276	374.683	373.988	373.214	372.432	371.737	371.128	370.602	370.228	369.999	369.887	369.875	369.908	369.889	369.774	369.606	369.415	369.183	368.923	368.714	368.606	368.588	368.645	368.78	368.998	369.297	369.66	370.077	370.552	371.071	371.632	372.273	372.948	373.575	374.105	374.541	374.944	375.391	375.909
3 and 4	387.779	386.824	386.043	385.525	385.186	384.857	384.458	384.049	383.708	383.433	383.242	383.168	383.187	383.23	383.3	383.394	383.515	383.696	383.927	384.235	384.612	385.02	385.377	385.702	386.016	386.335	386.636	386.871	387.022	387.105	387.18	387.287	387.449	387.703	388.067	388.525	389.07	389.657	390.182	390.587	390.917
4 and 5	360.648	360.786	360.959	361.128	361.247	361.295	361.249	361.067	360.765	360.46	360.235	360.063	359.963	359.955	360.041	360.16	360.205	360.08	359.823	359.526	359.272	359.1	358.982	358.939	358.964	359.021	359.097	359.258	359.523	359.84	360.145	360.43	360.683	360.89	361.038	361.09	361.059	360.992	360.984	361.056	361.175
5 and 6	281.369	280.537	279.661	278.771	277.843	276.79	275.607	274.359	272.988	271.345	269.237	266.533	263.27	259.541	255.511	251.4	247.473	244.013	241.372	239.954	239.995	241.51	244.364	248.224	252.551	256.727	260.435	263.576	266.174	268.345	270.239	271.903	273.385	274.713	275.897	277.005	278.053	278.992	279.845	280.67	281.472
6 and 7	283.537	283.046	282.578	282.176	281.83	281.531	281.268	281.007	280.741	280.426	280.074	279.67	279.186	278.588	277.853	277.076	276.416	275.912	275.442	274.894	274.27	273.633	273.045	272.602	272.381	272.443	272.78	273.365	274.119	274.935	275.74	276.486	277.181	277.85	278.544	279.292	280.056	280.707	281.249	281.772	282.269
7 and 8	306.562	305.207	303.619	301.805	299.829	297.715	295.495	293.09	290.324	286.999	283.225	279.484	276.449	274.873	275.229	277.38	280.702	284.56	288.565	292.451	296.022	299.106	301.664	303.793	305.544	306.885	307.86	308.572	309.156	309.708	310.281	310.853	311.39	311.879	312.347	312.829	313.331	313.809	314.26	314.668	315.007
8 and 9	291.853	291.034	290.087	289.026	287.871	286.577	285.086	283.322	281.188	278.562	275.382	271.647	267.245	261.99	255.877	249.116	242.257	236.257	232.322	231.463	233.865	238.748	244.918	251.23	257.029	262.074	266.362	270.003	273.04	275.566	277.76	279.701	281.434	283.008	284.431	285.765	287.055	288.266	289.375	290.405	291.383
9 and 10	281.569	280.603	279.661	278.707	277.673	276.524	275.233	273.814	272.232	270.631	268.968	267.12	265.059	262.915	260.736	258.567	256.536	254.67	252.823	250.903	249.048	247.473	246.412	246.113	246.743	248.086	249.906	251.931	254.028	256.103	258.163	260.239	262.217	264.101	265.845	267.438	268.921	270.363	271.704	272.963	274.116
10 and 11	275.934	275.051	274.095	273.053	271.926	270.688	269.367	268.014	266.674	265.339	264.032	262.658	261.126	259.478	257.623	255.499	253.151	250.791	248.643	246.826	245.486	244.758	244.603	245.104	246.316	248.14	250.451	253.122	255.879	258.446	260.762	262.908	264.948	266.976	268.966	270.751	272.236	273.472	274.531	275.526	276.569
11 and 12	265.147	264.203	263.254	262.264	261.156	259.979	258.81	257.596	256.25	254.755	253.098	251.185	248.844	245.943	242.368	237.89	232.23	225.293	217.251	208.963	202.096	198.193	198.114	201.504	207.357	214.412	221.596	228.219	233.908	238.603	242.456	245.64	248.331	250.625	252.562	254.228	255.717	257.065	258.264	259.301	260.267
12 and 13	290.204	289.201	288.191	287.043	285.801	284.543	283.201	281.723	280.14	278.547	277.078	275.79	274.558	273.34	272.134	270.994	269.88	268.611	267.029	265.017	262.589	259.705	256.599	253.916	252.732	253.537	255.436	257.857	260.731	264.045	267.604	271.053	274.225	277.031	279.449	281.548	283.416	285.151	286.804	288.349	289.749
Section pair	Sample	6
1 and 2	650.269	648.894	647.576	646.309	645.079	643.841	642.541	641.155	639.62	637.884	635.925	633.83	631.77	629.891	628.32	627.142	626.392	626.034	626.047	626.497	627.445	628.959	630.895	633.217	635.785	638.45	641.153	643.804	646.295	648.566	650.611	652.424	654.051	655.55	656.966	658.328	659.593	660.751	661.792	662.706	663.501
2 and 3	666.686	665.203	663.512	661.523	659.201	656.532	653.418	649.687	645.2	639.863	633.576	626.333	618.293	609.666	600.705	591.824	583.646	576.975	572.689	571.398	573.241	578.026	585.06	593.513	602.513	611.121	618.663	624.852	629.738	633.59	636.749	639.546	642.175	644.706	647.139	649.389	651.432	653.312	655.032	656.6	658.108
3 and 4	674.734	672.688	670.583	668.543	666.627	664.808	663.054	661.346	659.774	658.402	657.135	655.855	654.456	652.931	651.325	649.736	648.408	647.707	648.007	649.455	651.953	655.253	658.924	662.683	666.284	669.542	672.445	675.019	677.251	679.219	681.006	682.631	684.1	685.437	686.629	687.683	688.691	689.699	690.623	691.393	692.051
4 and 5	693.837	691.509	688.914	685.976	682.632	678.745	674.072	668.274	660.977	651.753	640.134	625.941	609.443	591.57	574.09	559.555	550.7	549.421	555.98	568.872	585.471	603.277	620.335	635.466	648.144	658.348	666.341	672.59	677.589	681.707	685.149	688.059	690.507	692.625	694.54	696.244	697.681	698.88	699.902	700.818	701.68
5 and 6	734.406	733.478	732.631	731.812	730.958	730.078	729.222	728.37	727.464	726.485	725.388	724.113	722.596	720.777	718.581	715.981	713.104	710.123	707.13	704.159	701.216	698.408	695.669	692.987	690.331	687.904	686.07	685.108	685.087	685.937	687.399	689.22	691.264	693.383	695.432	697.357	699.207	700.975	702.65	704.283	705.951
6 and 7	668.362	667.125	665.817	664.426	662.871	661.079	659.039	656.83	654.507	652.052	649.412	646.569	643.422	639.892	636.099	632.236	628.514	625.142	622.326	620.271	619.191	619.373	620.769	623.308	626.817	631.018	635.576	640.257	644.922	649.417	653.579	657.225	660.277	662.781	664.797	666.414	667.751	668.93	670.024	671.089	672.164
7 and 8	794.667	792.662	790.332	787.656	784.705	781.58	778.405	775.279	772.216	769.217	766.22	763.03	759.456	755.512	751.435	747.634	744.561	742.528	741.764	742.356	744.177	747.091	750.683	754.626	758.633	762.576	766.393	769.936	773.141	776.027	778.592	780.929	783.155	785.348	787.584	789.825	791.959	793.897	795.603	797.091	798.377
8 and 9	853.825	853.131	852.329	851.533	850.851	850.186	849.319	848.154	846.713	844.919	842.77	840.23	837.162	833.522	829.236	824.104	817.83	810.118	800.588	788.917	775.051	759.293	742.028	724.286	707.453	693.377	684.133	681.377	685.552	695.815	710.512	727.633	745.271	762.012	776.986	789.82	800.525	809.312	816.539	822.56	827.686
9 and 10	829.47	828.114	826.674	825.087	823.402	821.632	819.609	817.23	814.445	811.143	807.131	802.232	796.314	789.347	781.477	773.032	764.517	756.576	749.792	744.553	740.96	738.924	737.942	737.765	738.539	740.429	743.363	746.923	750.52	753.822	756.737	759.324	761.727	764.162	766.995	770.499	774.698	779.49	784.744	790.216	795.539
10 and 11	662.659	663.63	664.962	666.578	668.419	670.461	672.797	675.472	678.4	681.448	684.459	687.4	690.348	693.264	696.152	699.05	701.893	704.582	707.12	709.532	711.826	714.051	716.068	717.823	719.325	720.646	721.889	723.154	724.46	725.698	726.79	727.756	728.698	729.67	730.709	731.822	732.886	733.809	734.571	735.161	735.637
11 and 12	738.328	736.504	734.502	732.347	729.934	727.192	724.04	720.453	716.453	712.073	707.345	702.374	697.272	692.121	687.032	682.141	677.65	673.771	670.643	668.397	667.255	667.523	669.219	672.311	676.576	681.684	687.248	692.889	698.367	703.624	708.646	713.342	717.605	721.457	724.933	728.003	730.679	732.954	734.911	736.655	738.24
12 and 13	788.647	788.516	788.126	787.477	786.634	785.595	784.377	783.005	781.497	779.838	777.96	775.892	773.831	772.084	770.834	770.137	770.064	770.758	772.248	774.397	777.09	780.244	783.501	786.773	789.95	792.927	795.644	798.007	799.915	801.394	802.679	803.981	805.302	806.526	807.612	808.584	809.503	810.405	811.268	812.046	812.771
Section pair	Sample	7
1 and 2	370.992	369.154	367.247	365.275	363.157	360.859	358.313	355.598	352.86	350.058	347.252	344.403	341.387	338.085	334.488	330.59	326.592	322.777	319.197	315.873	313.714	313.483	314.57	316.551	319.344	322.476	325.576	328.487	331.082	333.457	335.759	337.937	340.113	342.399	344.802	347.3	349.817	352.291	354.735	357.156	359.438
2 and 3	332.252	330.079	327.87	325.596	323.243	320.94	318.662	316.415	314.199	312.055	309.977	307.973	305.901	303.681	301.533	299.6	297.973	296.502	295.253	294.332	293.721	293.575	294.195	295.778	298.228	301.285	304.828	308.601	312.489	316.431	320.34	324.052	327.637	331.117	334.413	337.554	340.571	343.436	346.116	348.555	350.747
3 and 4	353.365	350.693	347.898	344.953	341.889	338.755	335.514	332.225	329.038	325.926	322.611	318.961	314.96	310.535	305.568	300.174	294.582	289.209	284.711	281.73	280.816	282.057	284.982	288.937	293.329	297.811	302.332	306.889	311.474	316.026	320.443	324.674	328.689	332.563	336.33	340.039	343.545	346.861	349.955	352.757	355.37
4 and 5	365.399	363.382	361.288	359.197	357.017	354.638	352.007	349.171	346.137	342.842	339.167	335.143	330.829	326.264	321.616	317.277	313.285	309.508	305.889	302.283	298.831	295.724	293.036	291.069	290.035	289.96	290.977	293.189	296.286	299.692	303.019	306.198	309.415	312.572	315.73	319.01	322.384	325.799	329.367	333.014	336.551
5 and 6	354.467	351.563	348.488	345.309	342.055	338.693	335.203	331.546	327.786	323.861	319.867	316.238	312.99	310.002	307.17	304.557	302.594	301.052	299.625	298.358	297.666	298.258	300.723	305.12	310.658	316.162	321.248	325.905	330.045	333.642	336.896	339.987	342.999	345.896	348.711	351.414	353.954	356.433	358.894	361.26	363.491
6 and 7	357.775	355.11	352.518	350.005	347.563	345.165	342.749	340.229	337.429	334.349	331.091	327.821	324.681	321.808	319.258	317.118	315.476	314.264	313.35	312.653	312.331	312.739	314.019	316.138	319.023	322.567	326.518	330.636	334.717	338.695	342.513	346.185	349.654	352.891	355.891	358.738	361.47	363.998	366.323	368.503	370.564
7 and 8	340.03	337.768	335.384	332.852	330.058	326.972	323.668	320.231	316.663	312.885	308.849	304.598	300.244	295.858	291.568	287.517	283.865	280.834	278.821	278.121	278.71	280.57	283.534	287.335	291.753	296.542	301.388	306.021	310.333	314.297	317.921	321.252	324.391	327.387	330.228	332.919	335.504	338.035	340.481	342.823	345.037
8 and 9	311.128	307.777	304.197	300.372	296.223	291.712	286.734	281.189	274.907	267.687	259.478	250.393	240.87	231.945	225.656	224.539	228.795	236.362	245.307	254.353	262.857	270.603	277.532	283.669	289.071	293.787	297.91	301.57	304.925	308.116	311.244	314.34	317.325	320.163	322.849	325.339	327.691	329.935	332.041	333.994	335.771
9 and 10	353.038	350.905	348.63	346.251	343.778	341.122	338.245	335.193	331.931	328.512	324.952	321.253	317.302	313.051	308.199	302.519	295.83	288.004	279.038	269.303	259.596	251.133	245.39	243.891	246.903	253.112	260.976	269.466	277.883	285.712	292.8	299.124	304.667	309.567	313.905	317.778	321.39	324.841	328.06	331.091	333.954
10 and 11	342.725	340.08	337.366	334.456	331.362	328.026	324.455	320.703	316.741	312.775	308.856	304.692	299.901	294.278	287.812	280.621	272.81	265.03	258.533	254.993	255.682	260.317	267.604	275.877	284.052	291.502	298.059	303.677	308.433	312.578	316.28	319.693	322.907	326	329.017	331.964	334.789	337.457	339.969	342.443	344.727
11 and 12	353.824	351.761	349.579	347.228	344.701	342.044	339.311	336.394	333.271	329.922	326.327	322.476	318.297	313.654	308.501	303.023	297.323	291.639	286.533	282.216	278.551	275.822	274.234	273.995	275.174	277.831	282.082	287.904	294.645	301.402	307.602	313.095	317.97	322.294	326.069	329.399	332.328	335.016	337.534	339.93	342.317
12 and 13	359.305	356.729	354.009	351.048	347.933	344.642	341.034	337.134	332.991	328.528	323.773	318.644	312.906	306.262	298.641	290.399	282.044	274.716	270.785	271.828	276.682	283.681	291.511	299.325	306.636	313.193	319.046	324.209	328.715	332.813	336.651	340.352	343.93	347.301	350.475	353.551	356.493	359.265	361.765	364.01	366.131
Section pair	Sample	8
1 and 2	754.584	750.279	745.734	740.915	735.723	730.091	723.828	716.664	708.363	698.71	687.618	675.095	661.171	645.909	629.612	612.761	596.091	580.793	568.362	560.322	557.761	561.119	569.98	583.278	599.475	616.975	634.353	650.526	664.936	677.393	687.974	697.067	705.019	712.031	718.257	723.859	729.076	734.028	738.649	742.942	746.872
2 and 3	784.857	781.549	778.05	774.355	770.495	766.439	762.144	757.54	752.525	747.085	741.32	735.198	728.344	720.534	711.589	701.253	689.311	675.685	660.502	644.093	626.983	610.244	595.392	584.143	578.312	578.733	585.471	597.96	614.784	634.003	653.669	672.221	688.804	703.255	715.653	726.131	735.059	742.628	749.231	755.356	761.045
3 and 4	805.962	801.988	797.758	793.333	788.602	783.582	778.245	772.449	766.148	759.301	751.808	743.265	733.156	721.243	707.524	692.256	676.318	660.877	647.219	636.963	632.268	634.756	643.57	656.514	671.297	686.277	700.477	713.363	724.813	735.066	744.333	752.674	760.209	767.073	773.347	779.034	784.146	788.846	793.301	797.497	801.406
4 and 5	793.688	790.463	787.024	783.398	779.751	776.268	772.859	769.435	765.962	762.416	758.919	755.696	752.853	750.613	749.351	749.164	749.865	751.24	753.17	755.744	758.919	762.565	766.386	770.286	774.224	778.069	781.793	785.438	789.112	792.792	796.375	799.731	802.848	805.815	808.691	811.588	814.499	817.304	819.978	822.605	825.173
5 and 6	781.694	776.434	771.249	765.97	760.534	755.08	749.761	744.6	739.419	733.796	727.453	720.322	712.588	704.905	698.154	693.346	691.571	693.459	698.868	707.142	717.46	729.003	740.663	751.651	761.527	770.119	777.561	784.029	789.725	794.865	799.604	804.07	808.453	812.875	817.392	821.855	826.063	829.973	833.74	837.48	841.186
6 and 7	804.186	802.932	801.645	800.176	798.489	796.579	794.398	791.906	789.312	786.695	783.949	781.106	778.2	775.131	771.786	768.317	764.935	761.827	759.125	756.95	755.317	754.225	753.572	753.491	754.167	755.774	758.489	762.178	766.412	770.885	775.515	780.267	785.086	789.936	794.622	799.033	803.244	807.267	810.973	814.375	817.526
7 and 8	762.466	759.214	755.573	751.663	747.728	743.852	740.03	736.484	733.208	730.197	727.649	725.843	724.861	724.641	724.98	725.839	727.252	729.168	731.506	734.269	737.311	740.67	744.44	748.585	752.9	757.212	761.446	765.616	769.707	773.624	777.259	780.575	783.825	787.02	789.983	792.649	795.099	797.477	799.796	802.042	804.268
8 and 9	743.641	738.637	733.415	727.948	722.153	716.024	709.489	702.224	694.073	684.784	673.88	661.121	646.27	629.126	609.854	589.423	569.474	552.277	540.617	536.836	541.396	553.054	569.643	589.031	609.323	628.855	646.681	662.411	676.044	687.785	697.956	707.064	715.327	722.896	729.876	736.301	742.286	747.832	752.99	757.924	762.651
9 and 10	740.618	734.471	727.976	720.972	713.457	705.202	696.007	685.625	673.992	661.145	647.058	631.506	614.516	596.677	579.063	562.921	549.507	540.512	537.631	541.68	552.04	566.899	584.201	602.412	619.869	635.394	648.819	660.341	670.368	679.315	687.438	695.197	702.691	709.698	716.316	722.776	729.065	735.031	740.605	745.889	750.985
10 and 11	874.041	871.988	869.768	867.345	864.712	861.823	858.605	854.866	850.461	845.021	838.292	830.206	820.777	810.183	798.652	786.613	775.206	766.441	762.544	764.597	771.82	782.626	794.717	806.458	816.977	826.253	834.282	841.14	847.113	852.481	857.247	861.575	865.701	869.646	873.342	876.853	880.155	883.345	886.589	889.831	892.984
11 and 12	891.54	887.881	884.089	880.062	875.636	870.678	865.223	859.093	852.082	844.226	835.375	825.366	814.356	802.617	790.62	779.407	770.489	765.543	765.707	770.711	779.012	789.104	799.824	810.349	820.003	828.482	835.858	842.312	847.89	852.705	856.947	860.761	864.289	867.568	870.69	873.786	876.763	879.517	882.1	884.563	886.759
12 and 13	750.58	740.197	730.073	720.696	712.297	704.702	697.393	689.767	681.136	671.074	659.59	647.398	635.63	625.679	619.19	617.251	620.161	627.427	637.95	650.611	664.698	679.761	694.951	709.759	723.902	736.907	748.614	759.09	768.406	776.787	784.213	790.726	796.66	802.233	807.404	812.281	816.854	821.098	825.208	829.126	832.808
13 and 14	3148.58	3141.56	3133.89	3125.69	3117.15	3108.33	3099.27	3090.05	3080.86	3072.17	3064.55	3058.56	3054.41	3052.38	3052.52	3054.76	3058.98	3064.72	3071.33	3078.28	3085.2	3092.5	3099.73	3106.72	3113.39	3119.71	3125.57	3131.04	3136.26	3141.36	3146.35	3151.01	3155.35	3159.64	3163.88	3168.13	3172.39	3176.37	3180.09	3183.77	3187.45
Section pair	Sample	9
1 and 2	584.267	582.648	580.877	579.021	577.15	575.362	573.666	572.027	570.398	568.828	567.371	566.02	564.789	563.634	562.475	561.49	560.892	560.757	561.126	562.025	563.336	564.893	566.438	567.915	569.276	570.434	571.371	572.232	573.032	573.876	574.822	575.861	577.003	578.117	579.155	580.167	581.137	581.989	582.738	583.44	584.072
2 and 3	611.356	609.281	607.031	604.499	601.504	597.902	593.677	588.764	582.947	576.047	567.922	558.508	547.899	536.471	524.82	513.918	505.108	499.555	497.92	500.346	506.354	515.09	525.407	536.167	546.633	556.303	564.943	572.588	579.284	585.008	589.849	593.986	597.649	600.906	603.801	606.428	608.805	610.89	612.784	614.577	616.266
3 and 4	653.898	652.276	650.588	648.878	647.165	645.423	643.581	641.621	639.554	637.411	635.064	632.345	629.101	625.355	621.189	616.693	611.95	606.976	601.84	596.776	592.11	588.406	586.21	585.903	587.373	590.263	594.036	598.049	601.913	605.601	609.116	612.568	616.006	619.297	622.348	625.198	627.919	630.515	633.049	635.576	638.065
4 and 5	622.981	621.104	619.285	617.351	615.135	612.61	609.716	606.436	602.8	598.889	594.76	590.571	586.419	582.32	578.324	574.53	571.185	568.658	567.23	567.044	568.072	570.184	573.058	576.481	580.286	584.22	588.214	592.162	595.92	599.439	602.764	605.95	609.128	612.277	615.309	618.125	620.796	623.399	625.91	628.299	630.446
5 and 6	636.626	634.316	631.793	629.212	626.66	624.166	621.722	619.258	616.704	614.095	611.49	608.794	605.904	602.948	600.195	597.739	595.656	594.156	593.381	593.487	594.765	597.466	601.398	606.28	611.73	617.306	622.65	627.514	631.876	635.747	639.088	641.993	644.539	646.796	648.869	650.84	652.674	654.374	655.99	657.55	659.068
6 and 7	668.727	666.601	664.384	662.11	659.733	657.243	654.596	651.822	648.796	645.331	641.439	637.236	632.812	628.261	623.701	619.461	616.064	613.791	612.715	612.78	613.829	615.783	618.361	621.329	624.549	627.95	631.479	635.145	638.973	642.861	646.774	650.73	654.695	658.523	662.093	665.338	668.233	670.853	673.296	675.595	677.724
7 and 8	697.441	695.895	694.172	692.283	690.22	687.919	685.402	682.651	679.63	676.405	673.072	669.695	666.29	662.867	659.625	656.86	654.85	653.892	654.093	655.335	657.35	659.894	662.76	665.833	668.852	671.626	674.056	676.181	678.006	679.66	681.253	682.822	684.445	686.279	688.277	690.276	692.21	694.053	695.761	697.278	698.619
8 and 9	709.7	708.688	707.641	706.593	705.598	704.59	703.428	702.081	700.611	699.115	697.579	696.017	694.511	693.032	691.409	689.49	687.267	684.806	682.264	679.796	677.673	676.221	675.454	675.309	675.543	675.829	676.04	676.249	676.429	676.617	677.009	677.822	679.217	681.103	683.221	685.409	687.589	689.633	691.472	693.139	694.677
9 and 10	688.713	686.587	684.168	681.586	678.952	676.242	673.373	670.362	667.319	664.221	661.129	658.19	655.542	653.412	651.876	651.003	650.823	651.256	652.328	654.068	656.384	659.144	662.06	664.91	667.525	669.9	672.077	674.085	675.916	677.652	679.442	681.32	683.286	685.253	687.172	689.169	691.262	693.349	695.435	697.484	699.401
10 and 11	676.435	674.041	671.758	669.692	667.813	666.103	664.618	663.338	662.052	660.499	658.593	656.387	653.843	650.837	647.293	643.089	638.261	633.041	627.864	623.252	619.693	617.731	617.665	619.522	622.999	627.593	632.768	638.099	643.428	648.668	653.675	658.348	662.571	666.225	669.28	671.914	674.184	676.095	677.804	679.458	681.013
11 and 12	679.289	676.939	674.246	671.115	667.445	663.15	658.193	652.592	646.262	639.021	630.814	621.809	612.54	603.824	596.571	591.673	589.769	590.961	594.796	600.473	607.096	613.85	620.105	625.579	630.195	633.99	637.249	640.316	643.42	646.697	650.241	654.068	658.096	662.206	666.23	670.016	673.422	676.39	678.952	681.186	683.209
Section pair	Sample	10
1 and 2	168.157	168.022	167.911	167.835	167.779	167.738	167.7	167.669	167.646	167.628	167.588	167.558	167.533	167.523	167.526	167.547	167.589	167.64	167.735	167.831	167.929	168.052	168.174	168.29	168.408	168.555	168.678	168.798	168.901	168.992	169.114	169.28	169.463	169.667	169.891	170.139	170.388	170.655	170.904	171.162	171.451
2 and 3	156.639	155.989	155.318	154.591	153.839	153.068	152.264	151.454	150.624	149.785	148.933	148.063	147.145	146.239	145.365	144.512	143.699	142.929	142.272	141.755	141.408	141.355	141.671	142.335	143.245	144.266	145.318	146.348	147.307	148.21	149.079	149.916	150.735	151.535	152.317	153.087	153.822	154.493	155.15	155.79	156.427
3 and 4	139.454	139.165	138.856	138.511	138.142	137.761	137.354	136.905	136.42	135.907	135.389	134.858	134.324	133.786	133.246	132.709	132.169	131.648	131.143	130.666	130.202	129.797	129.477	129.255	129.162	129.198	129.399	129.725	130.16	130.69	131.302	131.984	132.71	133.448	134.199	134.95	135.697	136.437	137.184	137.916	138.606
4 and 5	129.708	129.206	128.641	128.044	127.423	126.795	126.154	125.499	124.861	124.259	123.724	123.22	122.702	122.197	121.707	121.222	120.769	120.363	120.019	119.747	119.548	119.417	119.339	119.302	119.29	119.304	119.378	119.499	119.644	119.807	119.98	120.177	120.423	120.729	121.106	121.544	122.041	122.586	123.129	123.652	124.176
5 and 6	131.488	131.144	130.776	130.386	129.971	129.527	129.1	128.671	128.226	127.763	127.258	126.74	126.233	125.722	125.199	124.672	124.174	123.697	123.266	122.905	122.609	122.446	122.395	122.425	122.522	122.672	122.894	123.196	123.599	124.091	124.624	125.17	125.745	126.322	126.918	127.514	128.113	128.697	129.258	129.801	130.303
6 and 7	124.879	124.484	124.066	123.618	123.144	122.632	122.095	121.536	120.924	120.288	119.636	119.022	118.458	117.994	117.623	117.32	117.109	116.993	116.983	117.125	117.422	117.851	118.355	118.936	119.551	120.191	120.844	121.505	122.188	122.884	123.57	124.249	124.88	125.453	125.983	126.488	126.982	127.462	127.937	128.39	128.82
7 and 8	115.048	114.851	114.649	114.444	114.227	113.979	113.711	113.441	113.182	112.917	112.683	112.48	112.316	112.194	112.083	111.987	111.892	111.793	111.734	111.703	111.731	111.801	111.886	111.974	112.079	112.196	112.324	112.442	112.564	112.685	112.835	113.019	113.219	113.416	113.614	113.821	114.014	114.208	114.387	114.563	114.749
8 and 9	106.766	106.084	105.385	104.676	103.95	103.213	102.465	101.705	100.971	100.216	99.4781	98.7653	98.1654	97.6284	97.2336	96.9454	96.7633	96.6445	96.6189	96.6812	96.8481	97.0789	97.3923	97.7366	98.1383	98.5825	99.0894	99.6598	100.272	100.941	101.649	102.375	103.072	103.758	104.378	104.97	105.517	106.064	106.592	107.149	107.671
9 and 10	126.398	126.327	126.237	126.129	126.02	125.901	125.749	125.586	125.404	125.212	125.02	124.838	124.659	124.482	124.295	124.097	123.866	123.643	123.416	123.167	122.895	122.607	122.31	121.997	121.672	121.359	121.06	120.795	120.572	120.365	120.18	120.014	119.928	119.959	120.11	120.365	120.64	120.923	121.218	121.529	121.873
Section pair	Sample	11
1 and 2	184.213	183.488	182.701	181.878	181.005	180.112	179.205	178.252	177.298	176.333	175.344	174.343	173.368	172.391	171.468	170.631	169.916	169.295	168.797	168.402	168.131	168.087	168.28	168.701	169.303	170.045	170.921	171.854	172.845	173.837	174.848	175.862	176.846	177.79	178.698	179.576	180.413	181.2	181.97	182.684	183.377
2 and 3	170.987	170.245	169.446	168.594	167.706	166.799	165.834	164.788	163.689	162.529	161.339	160.088	158.732	157.256	155.748	154.18	152.684	151.293	150.093	149.245	148.846	148.888	149.347	150.113	151.104	152.22	153.438	154.712	155.996	157.294	158.578	159.826	160.955	162.035	163.042	163.996	164.917	165.812	166.701	167.507	168.285
3 and 4	164.501	163.863	163.171	162.43	161.647	160.824	159.927	158.979	158.043	157.134	156.204	155.247	154.326	153.458	152.695	152.014	151.403	150.877	150.465	150.181	149.986	149.887	149.852	149.878	150.014	150.194	150.474	150.851	151.309	151.812	152.364	152.976	153.619	154.272	154.965	155.685	156.431	157.234	158.035	158.846	159.672
4 and 5	170.024	169.452	168.835	168.22	167.603	166.99	166.39	165.778	165.175	164.584	164.003	163.411	162.808	162.238	161.704	161.195	160.722	160.251	159.808	159.457	159.201	159.035	158.972	159.093	159.378	159.79	160.312	160.954	161.675	162.404	163.17	163.987	164.861	165.777	166.673	167.553	168.405	169.237	170.033	170.778	171.478
5 and 6	158.989	158.36	157.713	157.011	156.273	155.548	154.802	154.01	153.193	152.354	151.476	150.545	149.538	148.499	147.436	146.439	145.565	144.824	144.346	144.196	144.358	144.818	145.531	146.459	147.555	148.727	149.944	151.138	152.284	153.36	154.335	155.259	156.131	156.917	157.669	158.399	159.091	159.734	160.371	160.997	161.58
6 and 7	142.905	142.467	142.004	141.53	141.022	140.478	139.86	139.175	138.446	137.687	136.9	136.154	135.421	134.751	134.068	133.451	132.919	132.486	132.169	131.989	131.921	131.909	131.967	132.105	132.32	132.618	132.988	133.484	134.107	134.815	135.54	136.289	137.043	137.772	138.503	139.208	139.843	140.407	140.939	141.485	141.997
7 and 8	150.512	150.127	149.734	149.318	148.873	148.411	147.945	147.444	146.944	146.438	145.915	145.392	144.892	144.429	144.003	143.65	143.374	143.151	142.975	142.848	142.808	142.845	142.97	143.128	143.304	143.501	143.719	143.958	144.235	144.52	144.845	145.251	145.727	146.239	146.765	147.308	147.874	148.443	149.017	149.549	150.066
8 and 9	149.768	149.142	148.482	147.806	147.108	146.389	145.595	144.741	143.87	142.93	141.942	140.879	139.807	138.776	137.785	136.793	135.82	134.816	133.783	132.786	131.852	131.053	130.499	130.178	130.135	130.416	131.021	131.841	132.864	134.019	135.201	136.393	137.552	138.648	139.718	140.764	141.786	142.769	143.682	144.539	145.339
